# Supplementary material for: Enhanced cell deconvolution of peripheral blood using DNA methylation for high-resolution immune profiling
Source: Nat Commun. 2022 Feb 9;13:761. doi: 10.1038/s41467-021-27864-7 (PMC8828780; doi:10.1038/s41467-021-27864-7)
Supplement: Supplementary file 5 — Dataset 1 [file 41467_2021_27864_MOESM5_ESM.xlsx]

## Sheet: EPIC_IDOL-Ext
	CHR	cytoband	UCSC_RefGene_Name	UCSC_RefGene_Group	UCSC_RefGene_Accession	EntrezID	Cell_min	cell_max	cell_mean	Cell_deconv	Direction	Bas	Bmem	Bnv	CD4mem	CD4nv	CD8mem	CD8nv	Eos	Mono	Neu	NK	Treg
cg_1	chr8	q12.2	CHD7	Body	NM_017780	55636	0.285	0.949	0.795	CD4nv	Hypomethylation	0.796	0.919	0.94	0.869	0.285	0.897	0.693	0.437	0.949	0.919	0.94	0.9
cg_2	chr5	q35.3	DBN1	Body	NM_080881	1627	0.322	0.936	0.709	CD8nv	Hypomethylation	0.672	0.688	0.858	0.874	0.936	0.458	0.322	0.583	0.811	0.697	0.739	0.872
cg_3	chr10	q26.11	RGS10	Body	NM_001005339	6001	0.116	0.936	0.796	CD8nv	Hypomethylation	0.886	0.876	0.888	0.833	0.591	0.826	0.116	0.901	0.936	0.914	0.922	0.858
cg_4	chr8	q22.2	VPS13B	Body	NM_152564	157680	0.314	0.953	0.879	CD4nv	Hypomethylation	0.931	0.942	0.945	0.828	0.314	0.935	0.934	0.943	0.953	0.953	0.949	0.919
cg_5	chr11	q12.1	TMX2-CTNND1	Body	NR_037646	100528016	0.346	0.968	0.887	CD8nv	Hypomethylation	0.952	0.947	0.949	0.939	0.891	0.935	0.346	0.96	0.968	0.965	0.841	0.949
cg_6	chr10	q21.2	ARID5B	Body	NM_032199	84159	0.051	0.692	0.135	CD8nv	Hypermethylation	0.073	0.101	0.077	0.068	0.184	0.114	0.692	0.06	0.055	0.051	0.072	0.077
cg_7	chr21	q22.3	DIP2A	Body	NM_001146116	23181	0.426	0.96	0.885	CD8nv	Hypomethylation	0.946	0.914	0.94	0.925	0.934	0.869	0.426	0.929	0.96	0.924	0.908	0.946
cg_8	chr2	q34	IKZF2	Body	NM_016260	22807	0.071	0.922	0.379	Bmem	Hypermethylation	0.079	0.922	0.585	0.748	0.266	0.518	0.347	0.071	0.351	0.29	0.186	0.179
cg_9	chr13	q32.3	UBAC2	Body	NR_026644	337867	0.245	0.954	0.783	CD4nv	Hypomethylation	0.941	0.947	0.954	0.581	0.245	0.887	0.791	0.583	0.929	0.909	0.91	0.719
cg_10	chr2	p11.2	CD8B	Body	NM_172213	926	0.453	0.923	0.809	CD8nv	Hypomethylation	0.79	0.771	0.881	0.909	0.916	0.881	0.453	0.833	0.823	0.802	0.724	0.923
cg_11	chr5	q32	TCOF1	Body	NM_001008657	6949	0.386	0.94	0.873	CD8mem	Hypomethylation	0.94	0.925	0.931	0.89	0.937	0.386	0.91	0.929	0.937	0.923	0.848	0.924
cg_12	chr5	q31.1	Intergenic		NA	Intergenic	0.149	0.939	0.859	Bas	Hypomethylation	0.149	0.927	0.921	0.916	0.92	0.921	0.92	0.921	0.939	0.937	0.933	0.9
cg_13	chr18	q21.32	Intergenic		NA	Intergenic	0.061	0.948	0.819	Bmem	Hypomethylation	0.918	0.061	0.849	0.793	0.943	0.772	0.941	0.946	0.941	0.948	0.903	0.812
cg_14	chr9	q33.3	NRON	Body	NR_045006	641373	0.477	0.936	0.845	CD8nv	Hypomethylation	0.893	0.865	0.875	0.848	0.816	0.907	0.477	0.936	0.933	0.924	0.726	0.936
cg_15	chr1	p36.21	PRDM2	Body	NM_015866	7799	0.507	0.968	0.885	CD4nv	Hypomethylation	0.954	0.896	0.959	0.775	0.507	0.896	0.945	0.952	0.968	0.959	0.944	0.859
cg_16	chr12	q13.3	Intergenic		NA	Intergenic	0.115	0.879	0.754	Eos	Hypomethylation	0.879	0.856	0.872	0.844	0.832	0.807	0.805	0.115	0.784	0.658	0.861	0.734
cg_17	chr15	q22.31	DAPK2	Body	NM_014326	23604	0.064	0.821	0.678	Eos	Hypomethylation	0.748	0.8	0.753	0.679	0.697	0.714	0.691	0.064	0.821	0.731	0.808	0.635
cg_18	chr2	p11.2	IMMT	Body	NM_006839	10989	0.248	0.948	0.721	CD4nv	Hypomethylation	0.789	0.862	0.948	0.533	0.248	0.75	0.738	0.531	0.92	0.891	0.866	0.581
cg_19	chr1	q41	CENPF	Body	NM_016343	1063	0.309	0.972	0.825	CD4nv	Hypomethylation	0.959	0.953	0.955	0.503	0.309	0.816	0.673	0.959	0.972	0.967	0.968	0.861
cg_20	chr11	p13	Intergenic		NA	Intergenic	0.037	0.727	0.317	Neu	Hypermethylation	0.358	0.051	0.606	0.05	0.18	0.037	0.615	0.514	0.42	0.727	0.201	0.043
cg_21	chr14	q32.2	Intergenic		NA	Intergenic	0.237	0.89	0.736	CD8nv	Hypomethylation	0.859	0.864	0.886	0.739	0.757	0.341	0.237	0.89	0.868	0.881	0.624	0.883
cg_22	chr15	q26.1	ARPIN	Body	NM_182616	348110	0.473	0.97	0.913	CD8nv	Hypomethylation	0.964	0.965	0.963	0.956	0.951	0.859	0.473	0.97	0.969	0.965	0.967	0.954
cg_23	chr5	p15.33	SLC12A7	Body	NM_006598	10723	0.44	0.95	0.85	CD8nv	Hypomethylation	0.916	0.851	0.945	0.895	0.944	0.599	0.44	0.917	0.95	0.927	0.929	0.883
cg_24	chr8	p11.21	PLAT	Body	NM_000930	5327	0.219	0.96	0.789	CD4mem	Hypomethylation	0.948	0.756	0.94	0.219	0.888	0.653	0.877	0.954	0.96	0.955	0.952	0.366
cg_25	chr11	q13.2	CD248	1stExon	NM_020404	57124	0.177	0.917	0.766	CD8nv	Hypomethylation	0.881	0.811	0.917	0.78	0.819	0.472	0.177	0.892	0.91	0.876	0.881	0.773
cg_26	chr16	q13	NLRC5	TSS1500	NM_032206	84166	0.116	0.962	0.768	CD4nv	Hypomethylation	0.946	0.942	0.941	0.596	0.116	0.939	0.241	0.958	0.962	0.959	0.961	0.652
cg_27	chr1	p36.21	EFHD2	Body	NM_024329	79180	0.044	0.931	0.299	CD4nv	Hypermethylation	0.059	0.272	0.327	0.522	0.931	0.078	0.888	0.044	0.099	0.059	0.048	0.26
cg_28	chr17	q25.3	Intergenic		NA	Intergenic	0.309	0.97	0.874	CD8mem	Hypomethylation	0.961	0.959	0.961	0.938	0.954	0.309	0.859	0.968	0.97	0.968	0.683	0.957
cg_29	chr11	q13.2	CD248	1stExon	NM_020404	57124	0.261	0.78	0.676	CD8nv	Hypomethylation	0.682	0.7	0.717	0.749	0.744	0.61	0.261	0.657	0.74	0.715	0.76	0.78
cg_30	chr1	q21.3	ZBTB7B	Body	NM_001252406	51043	0.436	0.958	0.874	CD4nv	Hypomethylation	0.947	0.944	0.954	0.687	0.436	0.946	0.95	0.958	0.958	0.955	0.956	0.794
cg_31	chr7	q22.1	TRIM4	Body	NM_033091	89122	0.174	0.943	0.845	Eos	Hypomethylation	0.896	0.913	0.92	0.905	0.904	0.943	0.928	0.174	0.93	0.771	0.93	0.926
cg_32	chr8	p21.3	BIN3	Body	NM_018688	55909	0.538	0.968	0.911	CD4nv	Hypomethylation	0.955	0.953	0.952	0.878	0.538	0.948	0.889	0.967	0.968	0.965	0.964	0.951
cg_33	chr6	p21.31	ITPR3	Body	NM_002224	3710	0.412	0.929	0.848	CD4nv	Hypomethylation	0.899	0.906	0.895	0.782	0.412	0.918	0.819	0.92	0.919	0.922	0.929	0.855
cg_34	chr8	p23.1	CTSB	5'UTR	NM_147780	1508	0.437	0.963	0.888	CD4mem	Hypomethylation	0.931	0.942	0.954	0.437	0.898	0.942	0.958	0.963	0.944	0.958	0.959	0.775
cg_35	chr19	p13.3	DPP9	Body	NM_139159	91039	0.074	0.967	0.847	NK	Hypomethylation	0.951	0.925	0.934	0.924	0.96	0.605	0.949	0.961	0.967	0.963	0.074	0.955
cg_36	chr1	p32.3	TUT4	Body	NM_001009881	23318	0.416	0.954	0.864	CD4nv	Hypomethylation	0.934	0.88	0.934	0.775	0.416	0.905	0.907	0.943	0.954	0.954	0.953	0.816
cg_37	chr8	q12.1	Intergenic		NA	Intergenic	0.18	0.961	0.842	Bnv	Hypomethylation	0.939	0.666	0.18	0.882	0.949	0.811	0.949	0.953	0.957	0.961	0.95	0.902
cg_38	chr2	p13.3	PCYOX1	Body	NM_016297	51449	0.155	0.948	0.862	Neu	Hypomethylation	0.935	0.9	0.929	0.908	0.917	0.922	0.935	0.943	0.929	0.155	0.948	0.92
cg_39	chr7	p22.1	FOXK1	Body	NM_001037165	221937	0.343	0.96	0.849	CD8nv	Hypomethylation	0.919	0.886	0.765	0.932	0.743	0.939	0.343	0.879	0.96	0.942	0.936	0.941
cg_40	chr12	q24.22	TESC	Body	NR_031766	54997	0.061	0.942	0.818	Bas	Hypomethylation	0.061	0.94	0.942	0.929	0.936	0.932	0.932	0.429	0.922	0.931	0.931	0.929
cg_41	chr21	q21.3	BACH1	5'UTR	NM_001186	571	0.044	0.724	0.272	CD4nv	Hypermethylation	0.336	0.048	0.044	0.394	0.724	0.379	0.481	0.049	0.261	0.27	0.198	0.085
cg_42	chr5	q22.3	AP3S1	Body	NM_001284	1176	0.112	0.957	0.853	Neu	Hypomethylation	0.929	0.929	0.93	0.931	0.938	0.927	0.948	0.74	0.957	0.112	0.951	0.939
cg_43	chr6	p21.32	B3GALT4	1stExon	NM_003782	8705	0.04	0.573	0.2	CD4nv	Hypermethylation	0.083	0.04	0.3	0.31	0.573	0.104	0.247	0.064	0.107	0.103	0.14	0.328
cg_44	chr17	q21.31	UBTF	Body	NM_001076684	7343	0.486	0.842	0.733	CD8nv	Hypomethylation	0.747	0.591	0.842	0.71	0.772	0.663	0.486	0.758	0.831	0.807	0.833	0.761
cg_45	chr22	q12.2	MORC2	Body	NM_014941	22880	0.303	0.952	0.797	CD8nv	Hypomethylation	0.892	0.914	0.941	0.704	0.474	0.826	0.303	0.915	0.952	0.939	0.934	0.774
cg_46	chr16	q23.2	Intergenic		NA	Intergenic	0.029	0.831	0.221	Treg	Hypermethylation	0.049	0.195	0.165	0.613	0.171	0.258	0.141	0.029	0.042	0.038	0.126	0.831
cg_47	chr6	q21	FYN	5'UTR	NM_153048	2534	0.112	0.944	0.695	CD8mem	Hypomethylation	0.897	0.944	0.931	0.33	0.872	0.112	0.789	0.896	0.802	0.831	0.55	0.384
cg_48	chr16	q12.1	Intergenic		NA	Intergenic	0.162	0.853	0.41	CD4nv	Hypermethylation	0.285	0.162	0.235	0.377	0.853	0.368	0.429	0.578	0.424	0.473	0.422	0.314
cg_49	chr3	p21.31	CCR5	5'UTR	NM_000579	1234	0.122	0.956	0.782	CD8mem	Hypomethylation	0.91	0.78	0.947	0.57	0.956	0.122	0.91	0.954	0.95	0.953	0.858	0.472
cg_50	chr9	q34.2	SURF4	Body	NM_033161	6836	0.28	0.941	0.755	CD8mem	Hypomethylation	0.84	0.827	0.941	0.566	0.935	0.28	0.867	0.728	0.909	0.81	0.837	0.523
cg_51	chr2	q22.1	SPOPL	5'UTR	NM_001001664	339745	0.045	0.883	0.261	CD8nv	Hypermethylation	0.085	0.066	0.064	0.251	0.868	0.165	0.883	0.059	0.047	0.045	0.507	0.089
cg_52	chr2	p15	WDPCP	Body	NR_122106	51057	0.041	0.913	0.249	CD4nv	Hypermethylation	0.404	0.06	0.051	0.258	0.913	0.127	0.847	0.054	0.064	0.041	0.081	0.089
cg_53	chr13	q34	RASA3	Body	NM_007368	22821	0.54	0.948	0.822	CD8nv	Hypomethylation	0.835	0.872	0.948	0.84	0.766	0.839	0.54	0.878	0.895	0.873	0.739	0.844
cg_54	chr16	q24.2	ZC3H18	Body	NM_001294340	124245	0.52	0.891	0.805	CD8nv	Hypomethylation	0.864	0.824	0.872	0.797	0.653	0.827	0.52	0.828	0.891	0.871	0.878	0.829
cg_55	chr8	p21.2	PTK2B	5'UTR	NM_173175	2185	0.071	0.809	0.297	Mono	Hypermethylation	0.533	0.103	0.556	0.12	0.099	0.08	0.097	0.387	0.809	0.627	0.071	0.079
cg_56	chr22	q13.1	GRAP2	5'UTR	NM_004810	9402	0.489	0.958	0.882	CD8nv	Hypomethylation	0.899	0.926	0.922	0.923	0.864	0.867	0.489	0.929	0.958	0.953	0.932	0.925
cg_57	chr1	q42.2	Intergenic		NA	Intergenic	0.048	0.923	0.281	Mono	Hypermethylation	0.143	0.102	0.068	0.078	0.07	0.062	0.073	0.813	0.923	0.917	0.048	0.071
cg_58	chr2	q37.1	Intergenic		NA	Intergenic	0.081	0.939	0.361	Mono	Hypermethylation	0.425	0.428	0.689	0.127	0.081	0.095	0.097	0.266	0.939	0.935	0.127	0.124
cg_59	chr9	q31.3	Intergenic		NA	Intergenic	0.054	0.875	0.726	NK	Hypomethylation	0.614	0.741	0.82	0.814	0.823	0.794	0.875	0.755	0.798	0.765	0.054	0.854
cg_60	chr12	q24.11	Intergenic		NA	Intergenic	0.058	0.649	0.195	CD8mem	Hypermethylation	0.081	0.095	0.084	0.152	0.144	0.649	0.455	0.058	0.065	0.059	0.232	0.263
cg_61	chr11	p11.2	DGKZ	TSS200	NM_201533	8525	0.028	0.578	0.153	CD8mem	Hypermethylation	0.035	0.049	0.035	0.38	0.074	0.578	0.24	0.029	0.028	0.034	0.038	0.311
cg_62	chr13	q14.11	LOC101929140	Body	NR_120423	101929140	0.134	0.953	0.868	Neu	Hypomethylation	0.937	0.929	0.935	0.933	0.942	0.939	0.943	0.892	0.948	0.134	0.953	0.931
cg_63	chr4	q22.1	HERC3	5'UTR	NM_014606	8916	0.572	0.964	0.916	CD4nv	Hypomethylation	0.931	0.945	0.946	0.913	0.572	0.954	0.954	0.943	0.964	0.962	0.96	0.946
cg_64	chr1	q42.3	Intergenic		NA	Intergenic	0.046	0.739	0.198	CD8mem	Hypermethylation	0.056	0.117	0.09	0.338	0.076	0.739	0.157	0.053	0.046	0.055	0.252	0.401
cg_65	chr12	p13.31	LAG3	Body	NM_002286	3902	0.24	0.915	0.754	CD8mem	Hypomethylation	0.75	0.83	0.883	0.737	0.915	0.24	0.816	0.747	0.765	0.719	0.791	0.854
cg_66	chr3	q29	CPN2	5'UTR	NM_001080513	1370	0.609	0.972	0.912	CD8nv	Hypomethylation	0.966	0.962	0.967	0.896	0.921	0.798	0.609	0.969	0.972	0.969	0.964	0.95
cg_67	chr1	q31.2	RGS1	1stExon	NM_002922	5996	0.064	0.769	0.265	Neu	Hypermethylation	0.293	0.084	0.542	0.184	0.127	0.121	0.146	0.064	0.674	0.769	0.089	0.084
cg_68	chr14	q32.2	EVL	3'UTR	NM_016337	51466	0.175	0.942	0.858	Eos	Hypomethylation	0.922	0.917	0.924	0.906	0.919	0.931	0.941	0.175	0.942	0.862	0.93	0.932
cg_69	chr14	q32.12	LGMN	Body	NM_001008530	5641	0.103	0.947	0.796	NK	Hypomethylation	0.911	0.83	0.947	0.719	0.935	0.677	0.931	0.922	0.946	0.935	0.103	0.694
cg_70	chr17	q25.3	BAIAP2	3'UTR	NM_017450	10458	0.134	0.735	0.339	Mono	Hypermethylation	0.185	0.304	0.285	0.134	0.251	0.168	0.324	0.326	0.735	0.694	0.483	0.177
cg_71	chr12	q23.1	CDK17	Body	NM_001170464	5128	0.06	0.94	0.413	Mono	Hypermethylation	0.168	0.215	0.864	0.361	0.06	0.547	0.156	0.065	0.94	0.763	0.587	0.227
cg_72	chr15	q23	Intergenic		NA	Intergenic	0.052	0.796	0.293	Eos	Hypermethylation	0.736	0.067	0.636	0.082	0.064	0.053	0.057	0.796	0.685	0.231	0.052	0.06
cg_73	chr14	q32.2	Intergenic		NA	Intergenic	0.061	0.798	0.204	Treg	Hypermethylation	0.109	0.292	0.122	0.474	0.152	0.134	0.094	0.061	0.086	0.067	0.061	0.798
cg_74	chr17	q21.31	NBR1	Body	NM_001291571	4077	0.138	0.958	0.816	Bnv	Hypomethylation	0.954	0.463	0.138	0.881	0.958	0.792	0.95	0.933	0.95	0.916	0.95	0.905
cg_75	chr15	q22.31	Intergenic		NA	Intergenic	0.043	0.583	0.234	CD8nv	Hypermethylation	0.054	0.121	0.264	0.212	0.27	0.319	0.583	0.043	0.193	0.235	0.207	0.301
cg_76	chr10	q22.1	CDH24	Body	NM_022124	64403	0.06	0.877	0.286	NK	Hypermethylation	0.258	0.746	0.189	0.185	0.085	0.632	0.118	0.069	0.062	0.06	0.877	0.152
cg_77	chr8	q13.1	PDE7A	Body	NM_002603	5150	0.436	0.929	0.742	CD8nv	Hypomethylation	0.786	0.901	0.929	0.628	0.586	0.741	0.436	0.821	0.886	0.799	0.68	0.71
cg_78	chr17	q24.2	PITPNC1	Body	NM_181671	26207	0.041	0.866	0.148	Bnv	Hypermethylation	0.251	0.196	0.866	0.06	0.063	0.052	0.055	0.048	0.046	0.041	0.045	0.059
cg_79	chr5	q14.1	SERINC5	Body	NM_001174072	256987	0.099	0.969	0.85	Bnv	Hypomethylation	0.961	0.484	0.099	0.958	0.96	0.96	0.964	0.96	0.969	0.968	0.964	0.959
cg_80	chr1	p36.23	RERE	Body	NM_001042681	473	0.611	0.972	0.904	CD4nv	Hypomethylation	0.963	0.954	0.96	0.77	0.611	0.893	0.921	0.967	0.972	0.969	0.968	0.902
cg_81	chr3	p21.31	FYCO1	ExonBnd	NM_024513	79443	0.424	0.952	0.862	CD8mem	Hypomethylation	0.936	0.933	0.943	0.873	0.948	0.424	0.914	0.952	0.946	0.95	0.605	0.919
cg_82	chr11	p11.2	C11orf49	Body	NR_103472	79096	0.182	0.896	0.649	CD8nv	Hypomethylation	0.533	0.825	0.896	0.609	0.43	0.536	0.182	0.723	0.756	0.736	0.852	0.707
cg_83	chr2	q36.1	Intergenic		NA	Intergenic	0.194	0.954	0.872	Neu	Hypomethylation	0.943	0.938	0.939	0.935	0.935	0.948	0.945	0.93	0.865	0.194	0.954	0.935
cg_84	chr22	q11.21	Intergenic		NA	Intergenic	0.061	0.561	0.231	CD4nv	Hypermethylation	0.178	0.165	0.251	0.307	0.561	0.267	0.387	0.167	0.061	0.082	0.182	0.16
cg_85	chr9	q31.3	Intergenic		NA	Intergenic	0.107	0.96	0.841	Neu	Hypomethylation	0.919	0.863	0.951	0.944	0.951	0.95	0.951	0.825	0.734	0.107	0.96	0.94
cg_86	chr1	q42.2	TARBP1	Body	NM_005646	6894	0.053	0.735	0.202	CD8nv	Hypermethylation	0.063	0.081	0.076	0.198	0.343	0.412	0.735	0.055	0.054	0.053	0.193	0.164
cg_87	chr17	p13.2	ITGAE	Body	NM_002208	3682	0.245	0.934	0.772	CD8mem	Hypomethylation	0.918	0.743	0.929	0.727	0.902	0.245	0.77	0.927	0.934	0.921	0.621	0.632
cg_88	chr11	p13	HIPK3	Body	NM_001048200	10114	0.125	0.919	0.798	Neu	Hypomethylation	0.86	0.876	0.912	0.901	0.916	0.898	0.919	0.568	0.823	0.125	0.913	0.863
cg_89	chr6	p24.1	Intergenic		NA	Intergenic	0.058	0.855	0.252	Mono	Hypermethylation	0.117	0.106	0.223	0.111	0.063	0.144	0.076	0.058	0.855	0.839	0.339	0.094
cg_90	chr6	p21.33	TNF	TSS200	NM_000594	7124	0.047	0.721	0.22	CD8nv	Hypermethylation	0.383	0.05	0.062	0.069	0.297	0.095	0.721	0.31	0.047	0.07	0.47	0.06
cg_91	chr2	q37.3	Intergenic		NA	Intergenic	0.118	0.957	0.735	CD4nv	Hypomethylation	0.943	0.876	0.956	0.4	0.118	0.845	0.38	0.945	0.957	0.938	0.854	0.613
cg_92	chr6	q26	PRKN	Body	NM_004562	5071	0.063	0.967	0.885	Mono	Hypomethylation	0.958	0.964	0.963	0.957	0.942	0.96	0.96	0.964	0.063	0.963	0.967	0.952
cg_93	chr22	q13.1	GRAP2	5'UTR	NM_004810	9402	0.171	0.953	0.764	CD8nv	Hypomethylation	0.834	0.762	0.938	0.81	0.491	0.59	0.171	0.911	0.953	0.936	0.942	0.825
cg_94	chr3	p24.3	SATB1	Body	NM_002971	6304	0.102	0.965	0.761	CD4nv	Hypomethylation	0.958	0.952	0.958	0.743	0.102	0.677	0.218	0.96	0.965	0.964	0.805	0.825
cg_95	chr1	p32.1	Intergenic		NA	Intergenic	0.045	0.555	0.175	CD4nv	Hypermethylation	0.057	0.09	0.191	0.19	0.555	0.178	0.432	0.045	0.06	0.061	0.065	0.174
cg_96	chr15	q22.2	RAB8B	Body	NM_016530	51762	0.057	0.95	0.356	Mono	Hypermethylation	0.144	0.398	0.538	0.12	0.077	0.112	0.083	0.694	0.95	0.927	0.057	0.169
cg_97	chr6	p12.2	PAQR8	5'UTR	NM_133367	85315	0.088	0.942	0.318	Bnv	Hypermethylation	0.088	0.739	0.942	0.149	0.13	0.142	0.094	0.168	0.204	0.385	0.626	0.147
cg_98	chr19	p13.11	Intergenic		NA	Intergenic	0.534	0.974	0.916	CD8mem	Hypomethylation	0.966	0.962	0.968	0.943	0.955	0.534	0.947	0.97	0.974	0.971	0.842	0.964
cg_99	chr20	q13.2	NFATC2	Body	NM_001258295	4773	0.258	0.933	0.837	NK	Hypomethylation	0.928	0.877	0.879	0.836	0.908	0.84	0.923	0.896	0.933	0.841	0.258	0.919
cg_100	chr17	p13.3	Intergenic		NA	Intergenic	0.125	0.898	0.75	Mono	Hypomethylation	0.859	0.898	0.844	0.835	0.88	0.826	0.884	0.87	0.125	0.669	0.508	0.797
cg_101	chr3	q13.2	GCSAM	3'UTR	NM_152785	257144	0.097	0.951	0.813	Bnv	Hypomethylation	0.94	0.397	0.097	0.935	0.938	0.885	0.949	0.937	0.94	0.951	0.881	0.909
cg_102	chr15	q25.1	TBC1D2B	Body	NM_144572	23102	0.033	0.819	0.124	Bmem	Hypermethylation	0.054	0.819	0.183	0.046	0.092	0.045	0.05	0.034	0.041	0.035	0.033	0.059
cg_103	chr14	q23.3	GPHN	Body	NM_020806	10243	0.093	0.953	0.821	Eos	Hypomethylation	0.89	0.871	0.931	0.9	0.953	0.872	0.949	0.093	0.918	0.673	0.889	0.917
cg_104	chr1	p22.1	BRDT	TSS1500	NM_207189	676	0.116	0.954	0.774	CD8mem	Hypomethylation	0.905	0.954	0.952	0.537	0.939	0.116	0.84	0.945	0.948	0.941	0.302	0.915
cg_105	chr7	p14.1	CDK13	Body	NM_003718	8621	0.12	0.951	0.746	CD4nv	Hypomethylation	0.934	0.894	0.934	0.584	0.12	0.793	0.208	0.938	0.951	0.945	0.864	0.78
cg_106	chr12	q13.13	Intergenic		NA	Intergenic	0.083	0.92	0.373	Bnv	Hypermethylation	0.457	0.516	0.92	0.208	0.378	0.083	0.122	0.41	0.54	0.495	0.128	0.225
cg_107	chr18	p11.31	L3MBTL4	5'UTR	NM_173464	91133	0.065	0.943	0.785	Bnv	Hypomethylation	0.921	0.272	0.065	0.86	0.942	0.85	0.937	0.929	0.943	0.927	0.933	0.841
cg_108	chr13	q12.3	KATNAL1	Body	NM_032116	84056	0.085	0.871	0.391	Neu	Hypermethylation	0.279	0.092	0.085	0.36	0.268	0.498	0.24	0.319	0.867	0.871	0.26	0.555
cg_109	chr2	q24.2	Intergenic		NA	Intergenic	0.61	0.953	0.907	CD4nv	Hypomethylation	0.946	0.933	0.953	0.893	0.61	0.942	0.943	0.944	0.949	0.947	0.934	0.886
cg_110	chr1	p31.1	ADGRL4	5'UTR	NM_022159	64123	0.048	0.918	0.338	Bmem	Hypermethylation	0.073	0.918	0.394	0.627	0.223	0.614	0.3	0.048	0.101	0.069	0.131	0.555
cg_111	chr1	q24.2	Intergenic		NA	Intergenic	0.049	0.778	0.287	NK	Hypermethylation	0.084	0.28	0.084	0.322	0.117	0.722	0.162	0.049	0.073	0.065	0.778	0.704
cg_112	chr2	q33.3	KLF7	Body	NM_001270944	8609	0.139	0.969	0.846	Bnv	Hypomethylation	0.956	0.504	0.139	0.93	0.953	0.921	0.959	0.959	0.969	0.965	0.963	0.93
cg_113	chr19	p13.3	GNG7	5'UTR	NM_052847	2788	0.041	0.393	0.131	CD4nv	Hypermethylation	0.061	0.05	0.083	0.187	0.393	0.062	0.197	0.041	0.138	0.099	0.046	0.21
cg_114	chr11	q12.1	SLC43A3	Body	NM_014096	29015	0.032	0.637	0.155	NK	Hypermethylation	0.043	0.139	0.095	0.162	0.271	0.103	0.213	0.032	0.04	0.044	0.637	0.08
cg_115	chr10	p12.31	MLLT10	Body	NM_004641	8028	0.158	0.494	0.419	CD4nv	Hypomethylation	0.43	0.449	0.432	0.366	0.158	0.474	0.449	0.432	0.464	0.451	0.494	0.427
cg_116	chr13	q22.3	CLN5	TSS1500	NM_006493	1203	0.265	0.947	0.773	CD8mem	Hypomethylation	0.925	0.808	0.935	0.697	0.931	0.265	0.906	0.935	0.947	0.934	0.425	0.563
cg_117	chr8	q24.3	PTK2	Body	NM_001199649	5747	0.349	0.941	0.775	CD8mem	Hypomethylation	0.906	0.816	0.941	0.533	0.907	0.349	0.849	0.899	0.915	0.875	0.844	0.463
cg_118	chr12	q24.12	ACAD10	Body	NM_025247	80724	0.177	0.957	0.872	Mono	Hypomethylation	0.943	0.795	0.947	0.942	0.95	0.942	0.954	0.954	0.177	0.957	0.954	0.945
cg_119	chr16	q23.1	WWOX	Body	NM_016373	51741	0.569	0.962	0.87	CD4mem	Hypomethylation	0.711	0.955	0.952	0.569	0.947	0.84	0.955	0.894	0.962	0.957	0.925	0.777
cg_120	chr14	q24.1	DCAF5	Body	NM_001284207	8816	0.095	0.967	0.873	Mono	Hypomethylation	0.946	0.93	0.952	0.946	0.955	0.947	0.958	0.911	0.095	0.918	0.967	0.946
cg_121	chr1	p32.2	Intergenic		NA	Intergenic	0.176	0.95	0.86	Neu	Hypomethylation	0.941	0.886	0.95	0.9	0.949	0.911	0.949	0.896	0.927	0.176	0.92	0.914
cg_122	chr12	q21.33	Intergenic		NA	Intergenic	0.065	0.895	0.283	Neu	Hypermethylation	0.282	0.095	0.11	0.093	0.065	0.076	0.066	0.759	0.787	0.895	0.094	0.076
cg_123	chr7	q22.1	TRRAP	Body	NM_001244580	8295	0.298	0.967	0.821	CD4mem	Hypomethylation	0.951	0.86	0.957	0.298	0.865	0.677	0.941	0.912	0.967	0.96	0.961	0.509
cg_124	chr1	q32.1	MDM4	Body	NM_001278518	4194	0.056	0.939	0.27	Bnv	Hypermethylation	0.114	0.846	0.939	0.116	0.096	0.123	0.116	0.056	0.306	0.096	0.308	0.123
cg_125	chr1	q21.3	IL6R	3'UTR	NM_181359	3570	0.101	0.717	0.277	CD8mem	Hypermethylation	0.106	0.344	0.312	0.212	0.126	0.717	0.423	0.101	0.122	0.148	0.457	0.258
cg_126	chr17	q22	EPX	3'UTR	NM_000502	8288	0.166	0.875	0.757	Eos	Hypomethylation	0.8	0.725	0.86	0.753	0.856	0.749	0.875	0.166	0.859	0.807	0.837	0.798
cg_127	chr19	q13.42	KIR2DL4	TSS200	NM_002255	3805	0.123	0.966	0.882	NK	Hypomethylation	0.951	0.952	0.954	0.942	0.95	0.905	0.955	0.965	0.966	0.962	0.123	0.953
cg_128	chr1	q32.3	DTL	Body	NM_016448	51514	0.215	0.963	0.832	Bnv	Hypomethylation	0.934	0.746	0.215	0.915	0.905	0.92	0.871	0.956	0.963	0.962	0.672	0.927
cg_129	chr12	q21.2	PPP1R12A	Body	NM_001143886	4659	0.233	0.91	0.799	NK	Hypomethylation	0.896	0.826	0.885	0.865	0.876	0.777	0.897	0.869	0.91	0.696	0.233	0.859
cg_130	chr2	q37.1	Intergenic		NA	Intergenic	0.407	0.882	0.761	CD4nv	Hypomethylation	0.836	0.722	0.874	0.682	0.407	0.817	0.625	0.873	0.882	0.853	0.786	0.775
cg_131	chr17	q22	MKS1	ExonBnd	NM_001165927	54903	0.215	0.899	0.812	Eos	Hypomethylation	0.85	0.88	0.899	0.836	0.882	0.834	0.886	0.215	0.892	0.846	0.872	0.854
cg_132	chr15	q21.1	EIF3J	Body	NM_001284336	8669	0.081	0.922	0.375	Mono	Hypermethylation	0.117	0.707	0.48	0.162	0.081	0.471	0.122	0.115	0.922	0.876	0.211	0.239
cg_133	chr19	q13.12	Intergenic		NA	Intergenic	0.095	0.927	0.827	Eos	Hypomethylation	0.865	0.9	0.912	0.9	0.913	0.927	0.927	0.095	0.905	0.736	0.925	0.924
cg_134	chr4	p16.3	RGS12	Body	NM_198229	6002	0.544	0.957	0.855	CD4nv	Hypomethylation	0.932	0.906	0.934	0.652	0.544	0.861	0.769	0.957	0.945	0.925	0.943	0.894
cg_135	chr18	p11.22	ANKRD12	Body	NM_001204056	23253	0.209	0.952	0.855	Neu	Hypomethylation	0.917	0.94	0.95	0.942	0.941	0.952	0.94	0.637	0.944	0.209	0.949	0.94
cg_136	chr2	p11.2	LOC284950	Body	NR_038888	284950	0.214	0.954	0.848	Bmem	Hypomethylation	0.943	0.214	0.883	0.827	0.939	0.808	0.947	0.951	0.954	0.948	0.939	0.829
cg_137	chr2	q37.3	D2HGDH	Body	NM_152783	728294	0.07	0.958	0.748	CD8mem	Hypomethylation	0.944	0.898	0.957	0.558	0.949	0.07	0.841	0.951	0.958	0.833	0.098	0.92
cg_138	chr3	p22.1	SNRK	Body	NM_001100594	54861	0.472	0.958	0.88	CD8nv	Hypomethylation	0.937	0.956	0.958	0.943	0.685	0.949	0.472	0.878	0.949	0.942	0.95	0.945
cg_139	chr1	p31.3	Intergenic		NA	Intergenic	0.135	0.955	0.866	Neu	Hypomethylation	0.922	0.948	0.955	0.938	0.948	0.946	0.951	0.912	0.857	0.135	0.94	0.945
cg_140	chr2	q12.3	LIMS1	5'UTR	NM_004987	3987	0.4	0.953	0.859	CD4mem	Hypomethylation	0.892	0.94	0.946	0.4	0.894	0.882	0.948	0.936	0.953	0.944	0.939	0.63
cg_141	chr8	q13.1	VXN	Body	NM_152765	254778	0.096	0.949	0.763	Mono	Hypomethylation	0.695	0.81	0.785	0.933	0.869	0.949	0.914	0.722	0.096	0.599	0.839	0.944
cg_142	chr20	p11.21	PYGB	Body	NM_002862	5834	0.36	0.969	0.877	CD8nv	Hypomethylation	0.958	0.956	0.96	0.937	0.592	0.955	0.36	0.967	0.969	0.966	0.962	0.941
cg_143	chr2	p23.3	DTNB	Body	NM_001256308	1838	0.445	0.968	0.885	Treg	Hypomethylation	0.943	0.787	0.952	0.769	0.954	0.957	0.962	0.962	0.968	0.963	0.957	0.445
cg_144	chr20	p13	Intergenic		NA	Intergenic	0.081	0.961	0.834	Eos	Hypomethylation	0.946	0.923	0.949	0.828	0.941	0.813	0.949	0.081	0.961	0.83	0.95	0.839
cg_145	chr14	q24.3	Intergenic		NA	Intergenic	0.191	0.954	0.829	Neu	Hypomethylation	0.879	0.944	0.954	0.928	0.935	0.934	0.935	0.774	0.641	0.191	0.885	0.945
cg_146	chr6	q22.31	Intergenic		NA	Intergenic	0.041	0.458	0.1	CD8mem	Hypermethylation	0.049	0.114	0.047	0.135	0.065	0.458	0.076	0.041	0.044	0.044	0.044	0.08
cg_147	chr1	p13.2	Intergenic		NA	Intergenic	0.483	0.962	0.89	CD4nv	Hypomethylation	0.947	0.94	0.945	0.9	0.483	0.924	0.801	0.956	0.962	0.958	0.941	0.922
cg_148	chr6	p21.33	TNF	1stExon	NM_000594	7124	0.077	0.503	0.198	CD8nv	Hypermethylation	0.177	0.077	0.19	0.091	0.33	0.168	0.503	0.168	0.129	0.129	0.319	0.099
cg_149	chr3	p21.31	CCR5	5'UTR	NM_000579	1234	0.158	0.95	0.779	CD8mem	Hypomethylation	0.757	0.854	0.95	0.642	0.947	0.158	0.914	0.905	0.915	0.915	0.837	0.551
cg_150	chr3	p21.31	Intergenic		NA	Intergenic	0.053	0.85	0.279	CD8nv	Hypermethylation	0.081	0.116	0.096	0.28	0.746	0.483	0.85	0.064	0.053	0.054	0.341	0.183
cg_151	chr12	q24.31	KDM2B	Body	NM_001005366	84678	0.083	0.905	0.734	Mono	Hypomethylation	0.849	0.537	0.796	0.794	0.905	0.866	0.904	0.696	0.083	0.684	0.823	0.872
cg_152	chr2	q34	IKZF2	Body	NM_016260	22807	0.036	0.412	0.137	CD4mem	Hypermethylation	0.047	0.257	0.082	0.412	0.312	0.162	0.131	0.037	0.051	0.036	0.041	0.077
cg_153	chr20	p13	Intergenic		NA	Intergenic	0.161	0.915	0.374	Bnv	Hypermethylation	0.162	0.685	0.915	0.275	0.386	0.231	0.161	0.254	0.72	0.266	0.192	0.236
cg_154	chr11	p11.2	Intergenic		NA	Intergenic	0.224	0.947	0.857	Neu	Hypomethylation	0.925	0.897	0.947	0.91	0.946	0.909	0.945	0.794	0.927	0.224	0.935	0.918
cg_155	chr7	p15.3	GSDME	5'UTR	NM_001127454	1687	0.393	0.86	0.727	CD8nv	Hypomethylation	0.77	0.83	0.86	0.647	0.514	0.6	0.393	0.849	0.839	0.807	0.823	0.792
cg_156	chr17	q21.32	ABI3	Body	NM_001135186	51225	0.261	0.946	0.846	NK	Hypomethylation	0.925	0.912	0.94	0.924	0.946	0.647	0.844	0.938	0.929	0.943	0.261	0.937
cg_157	chr3	q27.1	Intergenic		NA	Intergenic	0.06	0.935	0.762	Bmem	Hypomethylation	0.844	0.06	0.734	0.778	0.935	0.794	0.935	0.716	0.802	0.861	0.884	0.798
cg_158	chr8	q24.13	FBXO32	Body	NM_148177	114907	0.124	0.94	0.808	Bnv	Hypomethylation	0.908	0.487	0.124	0.872	0.828	0.936	0.907	0.94	0.937	0.923	0.905	0.93
cg_159	chr12	q13.2	RPS26	TSS1500	NM_001029	6231	0.209	0.955	0.857	Treg	Hypomethylation	0.939	0.919	0.953	0.679	0.937	0.904	0.944	0.943	0.952	0.947	0.955	0.209
cg_160	chr14	q24.3	ISM2	Body	NM_199296	145501	0.115	0.945	0.818	Bnv	Hypomethylation	0.879	0.503	0.115	0.894	0.94	0.906	0.94	0.93	0.936	0.941	0.945	0.887
cg_161	chr1	p31.3	PDE4B	Body	NM_001037341	5142	0.083	0.729	0.226	NK	Hypermethylation	0.662	0.083	0.093	0.184	0.096	0.172	0.125	0.237	0.134	0.091	0.729	0.104
cg_162	chr15	q26.3	IGF1R	Body	NM_000875	3480	0.062	0.944	0.82	Eos	Hypomethylation	0.908	0.913	0.944	0.899	0.936	0.907	0.935	0.062	0.924	0.595	0.916	0.899
cg_163	chr19	p13.13	CALR	Body	NM_004343	811	0.038	0.806	0.272	Bnv	Hypermethylation	0.171	0.144	0.806	0.182	0.461	0.17	0.395	0.038	0.135	0.055	0.531	0.18
cg_164	chr8	q22.2	RNF19A	Body	NM_015435	25897	0.501	0.953	0.889	CD8mem	Hypomethylation	0.946	0.934	0.943	0.817	0.935	0.501	0.938	0.949	0.953	0.953	0.939	0.862
cg_165	chr21	q22.3	Intergenic		NA	Intergenic	0.176	0.881	0.691	CD8mem	Hypomethylation	0.854	0.824	0.877	0.429	0.755	0.176	0.556	0.881	0.873	0.865	0.821	0.386
cg_166	chr2	q11.2	RFX8	Body	NM_001145664	731220	0.037	0.718	0.224	Bnv	Hypermethylation	0.084	0.151	0.718	0.259	0.366	0.125	0.355	0.038	0.158	0.037	0.047	0.35
cg_167	chr11	p13	HIPK3	Body	NM_001048200	10114	0.156	0.965	0.888	Neu	Hypomethylation	0.954	0.962	0.96	0.954	0.959	0.962	0.962	0.917	0.95	0.156	0.965	0.954
cg_168	chr2	q36.2	DOCK10	Body	NM_001290263	55619	0.505	0.966	0.9	CD8mem	Hypomethylation	0.952	0.833	0.949	0.924	0.949	0.505	0.942	0.961	0.966	0.961	0.921	0.933
cg_169	chr3	p22.3	GLB1	Body	NM_001079811	2720	0.339	0.954	0.833	Treg	Hypomethylation	0.938	0.812	0.935	0.604	0.908	0.843	0.939	0.937	0.954	0.951	0.83	0.339
cg_170	chr2	q12.1	IL1RL1	TSS1500	NM_016232	9173	0.063	0.961	0.831	Eos	Hypomethylation	0.682	0.946	0.953	0.929	0.951	0.914	0.955	0.063	0.961	0.886	0.793	0.935
cg_171	chr4	q12	HOPX	3'UTR	NM_001145459	84525	0.048	0.962	0.811	NK	Hypomethylation	0.944	0.945	0.962	0.829	0.952	0.402	0.916	0.951	0.903	0.934	0.048	0.948
cg_172	chr16	q12.2	AKTIP	5'UTR	NM_001308325	64400	0.484	0.971	0.891	CD8nv	Hypomethylation	0.958	0.96	0.962	0.885	0.726	0.944	0.484	0.96	0.971	0.964	0.964	0.915
cg_173	chr2	q33.2	Intergenic		NA	Intergenic	0.111	0.916	0.8	Bmem	Hypomethylation	0.87	0.111	0.751	0.838	0.916	0.811	0.912	0.879	0.912	0.91	0.857	0.832
cg_174	chr2	p25.1	Intergenic		NA	Intergenic	0.071	0.918	0.813	Bmem	Hypomethylation	0.904	0.071	0.78	0.876	0.903	0.795	0.899	0.911	0.915	0.918	0.913	0.875
cg_175	chr12	q15	DYRK2	Body	NM_006482	8445	0.533	0.951	0.865	CD8nv	Hypomethylation	0.944	0.893	0.951	0.851	0.872	0.764	0.533	0.909	0.947	0.937	0.876	0.903
cg_176	chr1	p13.1	IGSF3	1stExon	NM_001542	3321	0.047	0.718	0.184	Treg	Hypermethylation	0.052	0.216	0.06	0.454	0.094	0.321	0.093	0.047	0.048	0.051	0.052	0.718
cg_177	chr7	p12.2	Intergenic		NA	Intergenic	0.174	0.772	0.436	Mono	Hypermethylation	0.174	0.473	0.496	0.258	0.244	0.419	0.449	0.455	0.772	0.516	0.614	0.36
cg_178	chr10	q25.3	Intergenic		NA	Intergenic	0.066	0.951	0.85	Eos	Hypomethylation	0.797	0.908	0.947	0.926	0.942	0.926	0.949	0.066	0.951	0.91	0.937	0.938
cg_179	chr12	q23.1	Intergenic		NA	Intergenic	0.044	0.665	0.194	Bmem	Hypermethylation	0.049	0.665	0.347	0.124	0.28	0.114	0.367	0.044	0.049	0.049	0.155	0.084
cg_180	chr6	q23.3	Intergenic		NA	Intergenic	0.119	0.915	0.685	CD4nv	Hypomethylation	0.757	0.901	0.69	0.723	0.119	0.915	0.295	0.874	0.825	0.849	0.873	0.399
cg_181	chr1	p36.13	CAPZB	Body	NM_004930	832	0.258	0.706	0.583	CD8nv	Hypomethylation	0.616	0.659	0.546	0.677	0.379	0.604	0.258	0.706	0.686	0.658	0.509	0.699
cg_182	chr2	q37.3	HDAC4	5'UTR	NM_006037	9759	0.073	0.938	0.329	NK	Hypermethylation	0.732	0.105	0.188	0.203	0.141	0.468	0.328	0.435	0.073	0.104	0.938	0.233
cg_183	chr3	q22.1	Intergenic		NA	Intergenic	0.051	0.489	0.173	CD8mem	Hypermethylation	0.068	0.176	0.07	0.343	0.161	0.489	0.208	0.055	0.051	0.053	0.134	0.268
cg_184	chr16	q12.1	PHKB	Body	NM_000293	5257	0.114	0.94	0.806	Bnv	Hypomethylation	0.92	0.472	0.114	0.921	0.921	0.933	0.938	0.94	0.747	0.907	0.937	0.923
cg_185	chr9	q33.2	DAB2IP	Body	NM_032552	153090	0.059	0.562	0.146	CD8mem	Hypermethylation	0.071	0.126	0.065	0.176	0.089	0.562	0.16	0.072	0.059	0.064	0.096	0.215
cg_186	chr11	q24.1	Intergenic		NA	Intergenic	0.105	0.937	0.794	Eos	Hypomethylation	0.879	0.797	0.926	0.805	0.937	0.832	0.932	0.105	0.916	0.684	0.927	0.785
cg_187	chr3	q29	NRROS	5'UTR	NM_198565	375387	0.234	0.879	0.439	CD8nv	Hypermethylation	0.267	0.301	0.501	0.398	0.809	0.593	0.879	0.382	0.276	0.34	0.234	0.287
cg_188	chr5	q35.1	Intergenic		NA	Intergenic	0.083	0.753	0.33	NK	Hypermethylation	0.712	0.376	0.58	0.189	0.151	0.293	0.299	0.273	0.086	0.083	0.753	0.163
cg_189	chr3	q13.2	NEPRO	TSS1500	NR_027796	25871	0.6	0.949	0.862	CD4nv	Hypomethylation	0.913	0.935	0.947	0.629	0.6	0.913	0.929	0.949	0.945	0.937	0.917	0.727
cg_190	chr11	q12.2	SLC15A3	TSS1500	NM_016582	51296	0.045	0.673	0.2	Treg	Hypermethylation	0.059	0.07	0.055	0.552	0.185	0.397	0.161	0.045	0.058	0.056	0.083	0.673
cg_191	chr5	p15.33	CLPTM1L	Body	NM_030782	81037	0.144	0.907	0.809	Bmem	Hypomethylation	0.887	0.144	0.825	0.854	0.877	0.849	0.862	0.885	0.907	0.901	0.9	0.815
cg_192	chr13	q33.3	FAM155A	Body	NM_001080396	728215	0.363	0.935	0.797	CD8mem	Hypomethylation	0.898	0.853	0.935	0.626	0.88	0.363	0.766	0.906	0.918	0.891	0.825	0.704
cg_193	chr4	q25	SGMS2	5'UTR	NM_001136258	166929	0.458	0.966	0.856	CD4mem	Hypomethylation	0.956	0.817	0.958	0.458	0.943	0.727	0.951	0.966	0.964	0.964	0.947	0.627
cg_194	chr15	q26.2	Intergenic		NA	Intergenic	0.137	0.949	0.853	Mono	Hypomethylation	0.935	0.788	0.94	0.928	0.942	0.932	0.949	0.9	0.137	0.927	0.94	0.922
cg_195	chr15	q24.1	Intergenic		NA	Intergenic	0.054	0.879	0.291	Mono	Hypermethylation	0.253	0.054	0.055	0.352	0.288	0.119	0.205	0.08	0.879	0.774	0.159	0.268
cg_196	chr10	q26.11	RGS10	Body	NM_001005339	6001	0.466	0.925	0.838	CD8nv	Hypomethylation	0.91	0.883	0.918	0.835	0.56	0.892	0.466	0.925	0.923	0.917	0.919	0.908
cg_197	chr6	q25.1	ZBTB2	5'UTR	NM_020861	57621	0.101	0.875	0.417	Eos	Hypermethylation	0.758	0.356	0.31	0.31	0.372	0.176	0.327	0.875	0.254	0.866	0.101	0.295
cg_198	chr1	q25.2	RASAL2	Body	NM_004841	9462	0.084	0.951	0.812	NK	Hypomethylation	0.92	0.877	0.951	0.827	0.925	0.645	0.876	0.906	0.932	0.926	0.084	0.87
cg_199	chr8	q22.3	Intergenic		NA	Intergenic	0.101	0.958	0.866	Bmem	Hypomethylation	0.942	0.101	0.918	0.922	0.955	0.913	0.958	0.947	0.957	0.957	0.914	0.914
cg_200	chr7	q22.1	ZKSCAN1	TSS1500	NM_003439	7586	0.179	0.951	0.788	Mono	Hypomethylation	0.932	0.661	0.708	0.789	0.777	0.902	0.87	0.927	0.179	0.869	0.951	0.897
cg_201	chr17	q21.31	KANSL1	Body	NM_001193466	284058	0.061	0.956	0.861	Eos	Hypomethylation	0.928	0.939	0.951	0.938	0.949	0.925	0.956	0.061	0.95	0.85	0.938	0.95
cg_202	chr7	q32.3	LINC-PINT	Body	NR_015431	378805	0.513	0.964	0.881	CD4mem	Hypomethylation	0.952	0.951	0.962	0.513	0.927	0.9	0.943	0.958	0.964	0.961	0.961	0.584
cg_203	chr16	q21	NDRG4	5'UTR	NM_020465	65009	0.079	0.866	0.703	NK	Hypomethylation	0.722	0.612	0.766	0.735	0.866	0.743	0.86	0.784	0.76	0.763	0.079	0.749
cg_204	chr5	q35.2	LOC643201	Body	NR_036494	643201	0.578	0.956	0.882	CD8mem	Hypomethylation	0.939	0.745	0.954	0.822	0.952	0.578	0.941	0.949	0.956	0.952	0.912	0.883
cg_205	chr2	q11.2	Intergenic		NA	Intergenic	0.198	0.954	0.869	Neu	Hypomethylation	0.945	0.916	0.954	0.897	0.95	0.9	0.952	0.943	0.938	0.198	0.951	0.887
cg_206	chr7	q34	PARP12	Body	NM_022750	64761	0.387	0.918	0.813	Treg	Hypomethylation	0.875	0.709	0.908	0.68	0.868	0.819	0.911	0.878	0.91	0.918	0.895	0.387
cg_207	chr4	q32.3	PALLD	Body	NM_001166108	23022	0.157	0.96	0.789	Treg	Hypomethylation	0.952	0.833	0.953	0.451	0.94	0.457	0.919	0.958	0.96	0.957	0.93	0.157
cg_208	chr5	q14.1	ARSB	Body	NM_000046	411	0.406	0.967	0.851	CD8mem	Hypomethylation	0.96	0.835	0.955	0.744	0.954	0.406	0.919	0.963	0.967	0.964	0.706	0.833
cg_209	chr13	q21.33	Intergenic		NA	Intergenic	0.115	0.906	0.794	Eos	Hypomethylation	0.628	0.888	0.879	0.888	0.896	0.9	0.906	0.115	0.883	0.851	0.824	0.872
cg_210	chr7	p21.3	ICA1	TSS1500	NM_004968	3382	0.143	0.959	0.867	Mono	Hypomethylation	0.945	0.936	0.951	0.95	0.953	0.955	0.957	0.953	0.143	0.751	0.959	0.949
cg_211	chr16	p13.3	PIGQ	5'UTR	NM_148920	9091	0.604	0.946	0.858	CD4mem	Hypomethylation	0.929	0.878	0.946	0.604	0.889	0.806	0.876	0.888	0.927	0.922	0.864	0.767
cg_212	chr9	p24.3	DOCK8	TSS1500	NM_001193536	81704	0.032	0.951	0.221	Bnv	Hypermethylation	0.068	0.878	0.951	0.062	0.051	0.098	0.071	0.032	0.049	0.033	0.272	0.082
cg_213	chr2	q12.2	UXS1	5'UTR	NM_001253876	80146	0.279	0.935	0.773	Treg	Hypomethylation	0.892	0.887	0.935	0.337	0.736	0.72	0.87	0.906	0.912	0.892	0.912	0.279
cg_214	chr12	q24.23	PXN	Body	NM_002859	5829	0.072	0.824	0.47	NK	Hypomethylation	0.413	0.575	0.824	0.4	0.55	0.396	0.467	0.347	0.507	0.501	0.072	0.589
cg_215	chr16	p13.3	NMRAL1	Body	NM_020677	57407	0.254	0.925	0.7	CD8mem	Hypomethylation	0.735	0.867	0.925	0.581	0.881	0.254	0.763	0.71	0.787	0.766	0.411	0.72
cg_216	chr15	q23	TLE3	Body	NM_001105192	7090	0.04	0.805	0.223	NK	Hypermethylation	0.108	0.09	0.04	0.176	0.04	0.511	0.064	0.163	0.11	0.126	0.805	0.443
cg_217	chr7	p14.1	CDK13	Body	NM_003718	8621	0.095	0.969	0.801	CD4nv	Hypomethylation	0.961	0.952	0.956	0.709	0.095	0.936	0.239	0.963	0.969	0.966	0.959	0.913
cg_218	chr20	q11.23	SOGA1	Body	NM_080627	140710	0.397	0.927	0.755	CD8mem	Hypomethylation	0.842	0.735	0.919	0.52	0.927	0.397	0.891	0.798	0.856	0.81	0.825	0.535
cg_219	chr15	q13.1	APBA2	5'UTR	NM_005503	321	0.369	0.943	0.761	CD4nv	Hypomethylation	0.875	0.76	0.943	0.682	0.369	0.822	0.433	0.822	0.889	0.876	0.816	0.849
cg_220	chr14	q32.11	Intergenic		NA	Intergenic	0.048	0.852	0.297	Eos	Hypermethylation	0.365	0.352	0.106	0.068	0.059	0.054	0.06	0.852	0.705	0.829	0.048	0.064
cg_221	chr4	p16.3	LETM1	Body	NM_012318	3954	0.348	0.943	0.823	Bnv	Hypomethylation	0.922	0.665	0.348	0.849	0.795	0.855	0.873	0.929	0.943	0.937	0.875	0.888
cg_222	chr12	q24.13	TMEM116	Body	NR_122119	89894	0.051	0.885	0.759	Eos	Hypomethylation	0.826	0.868	0.885	0.842	0.864	0.87	0.861	0.051	0.821	0.549	0.854	0.823
cg_223	chr19	p13.3	SAFB2	Body	NM_014649	9667	0.226	0.969	0.858	Bas	Hypomethylation	0.226	0.967	0.969	0.92	0.818	0.875	0.827	0.882	0.962	0.955	0.945	0.947
cg_224	chr1	q43	CEP170	5'UTR	NM_001042405	9859	0.044	0.819	0.251	CD8mem	Hypermethylation	0.066	0.071	0.085	0.559	0.168	0.819	0.315	0.049	0.048	0.044	0.231	0.552
cg_225	chr12	q13.13	ZNF740	3'UTR	NM_001004304	283337	0.419	0.953	0.835	CD8nv	Hypomethylation	0.94	0.91	0.953	0.767	0.698	0.734	0.419	0.95	0.953	0.949	0.9	0.846
cg_226	chr20	q13.32	APCDD1L	3'UTR	NM_001304787	164284	0.113	0.959	0.872	Bmem	Hypomethylation	0.942	0.113	0.877	0.941	0.945	0.939	0.952	0.949	0.956	0.959	0.956	0.939
cg_227	chr17	q11.2	ADAP2	Body	NM_018404	55803	0.095	0.961	0.87	Mono	Hypomethylation	0.944	0.954	0.957	0.948	0.95	0.951	0.957	0.945	0.095	0.83	0.961	0.944
cg_228	chr11	q23.2	C11orf71	Body	NM_019021	54494	0.104	0.943	0.837	Eos	Hypomethylation	0.831	0.911	0.935	0.854	0.936	0.907	0.943	0.104	0.937	0.842	0.94	0.901
cg_229	chr1	q32.3	SMYD2	Body	NM_020197	56950	0.252	0.962	0.807	CD4nv	Hypomethylation	0.95	0.938	0.958	0.699	0.252	0.942	0.346	0.941	0.962	0.949	0.93	0.82
cg_230	chr14	q32.2	EVL	1stExon	NM_016337	51466	0.063	0.594	0.16	Bas	Hypermethylation	0.594	0.082	0.096	0.077	0.073	0.078	0.069	0.371	0.098	0.235	0.063	0.088
cg_231	chr4	q24	PPP3CA	Body	NM_001130691	5530	0.09	0.954	0.854	Neu	Hypomethylation	0.951	0.947	0.951	0.942	0.95	0.948	0.953	0.66	0.95	0.09	0.954	0.948
cg_232	chr11	p15.4	SBF2	Body	NM_030962	81846	0.304	0.938	0.848	Neu	Hypomethylation	0.916	0.908	0.938	0.866	0.909	0.908	0.924	0.874	0.861	0.304	0.907	0.861
cg_233	chr12	p11.23	TM7SF3	3'UTR	NM_016551	51768	0.1	0.921	0.335	Bas	Hypermethylation	0.921	0.106	0.158	0.151	0.131	0.121	0.144	0.515	0.909	0.621	0.1	0.146
cg_234	chr17	q21.2	KAT2A	Body	NM_021078	2648	0.277	0.955	0.87	Bmem	Hypomethylation	0.92	0.277	0.855	0.927	0.948	0.942	0.955	0.867	0.95	0.92	0.94	0.941
cg_235	chr9	q22.32	AOPEP	Body	NM_032823	84909	0.177	0.937	0.816	Bnv	Hypomethylation	0.82	0.833	0.177	0.892	0.917	0.93	0.932	0.935	0.807	0.85	0.767	0.937
cg_236	chr3	q28	LPP	Body	NM_001167671	4026	0.124	0.968	0.864	Bnv	Hypomethylation	0.952	0.684	0.124	0.951	0.956	0.957	0.957	0.959	0.947	0.96	0.968	0.949
cg_237	chr6	q21	FYN	5'UTR	NM_002037	2534	0.285	0.965	0.803	CD8mem	Hypomethylation	0.916	0.872	0.958	0.6	0.949	0.285	0.883	0.95	0.965	0.946	0.551	0.754
cg_238	chr12	q12	NELL2	Body	NM_001145110	4753	0.162	0.573	0.456	CD8nv	Hypomethylation	0.517	0.457	0.573	0.371	0.306	0.533	0.162	0.518	0.502	0.498	0.521	0.509
cg_239	chr2	q33.2	Intergenic		NA	Intergenic	0.054	0.701	0.212	CD8nv	Hypermethylation	0.082	0.093	0.091	0.165	0.514	0.189	0.701	0.088	0.054	0.069	0.407	0.096
cg_240	chr17	q22	EPX	TSS1500	NM_000502	8288	0.348	0.948	0.857	Eos	Hypomethylation	0.922	0.859	0.922	0.86	0.931	0.864	0.93	0.348	0.948	0.92	0.927	0.858
cg_241	chr1	p13.2	Intergenic		NA	Intergenic	0.567	0.958	0.863	CD8mem	Hypomethylation	0.932	0.792	0.947	0.731	0.949	0.567	0.942	0.947	0.958	0.951	0.852	0.782
cg_242	chr10	q23.1	TSPAN14	Body	NM_030927	81619	0.059	0.688	0.148	Bmem	Hypermethylation	0.08	0.688	0.255	0.089	0.114	0.096	0.094	0.065	0.065	0.059	0.073	0.099
cg_243	chr22	q13.1	GRAP2	5'UTR	NM_004810	9402	0.117	0.913	0.5	Mono	Hypermethylation	0.514	0.606	0.6	0.359	0.172	0.244	0.117	0.898	0.913	0.417	0.7	0.463
cg_244	chr2	q33.1	RFTN2	Body	NM_144629	130132	0.185	0.955	0.87	Neu	Hypomethylation	0.951	0.93	0.955	0.93	0.953	0.84	0.953	0.952	0.903	0.185	0.947	0.936
cg_245	chr1	p36.21	Intergenic		NA	Intergenic	0.164	0.957	0.839	NK	Hypomethylation	0.933	0.889	0.935	0.813	0.935	0.748	0.929	0.957	0.942	0.945	0.164	0.878
cg_246	chr8	p11.23	RAB11FIP1	Body	NM_025151	80223	0.093	0.84	0.415	Mono	Hypermethylation	0.282	0.107	0.098	0.542	0.378	0.37	0.391	0.54	0.84	0.808	0.093	0.525
cg_247	chr6	p25.1	CDYL	Body	NM_001143971	9425	0.054	0.585	0.232	Treg	Hypermethylation	0.155	0.194	0.093	0.485	0.232	0.214	0.169	0.191	0.139	0.271	0.054	0.585
cg_248	chr6	p22.3	Intergenic		NA	Intergenic	0.064	0.93	0.295	Neu	Hypermethylation	0.394	0.077	0.087	0.091	0.083	0.084	0.077	0.926	0.644	0.93	0.064	0.081
cg_249	chr22	q11.23	SPECC1L-ADORA2A	Body	NR_103546	101730217	0.404	0.943	0.819	CD8mem	Hypomethylation	0.806	0.855	0.943	0.762	0.925	0.404	0.85	0.908	0.918	0.926	0.738	0.79
cg_250	chr8	q24.21	CASC21	Body	NR_117099	103021164	0.578	0.96	0.884	CD4nv	Hypomethylation	0.908	0.881	0.939	0.939	0.578	0.96	0.779	0.918	0.888	0.904	0.96	0.947
cg_251	chr7	q36.3	Intergenic		NA	Intergenic	0.581	0.947	0.883	CD8mem	Hypomethylation	0.925	0.928	0.94	0.857	0.901	0.581	0.842	0.94	0.947	0.941	0.884	0.915
cg_252	chr2	p23.3	CENPA	Body	NM_001809	1058	0.095	0.968	0.879	Mono	Hypomethylation	0.954	0.938	0.953	0.953	0.954	0.959	0.962	0.936	0.095	0.919	0.968	0.955
cg_253	chr17	p13.2	ANKFY1	Body	NR_047571	51479	0.337	0.946	0.848	Eos	Hypomethylation	0.928	0.858	0.936	0.878	0.944	0.912	0.946	0.337	0.718	0.891	0.938	0.892
cg_254	chr19	p13.3	KLF16	TSS1500	NM_031918	83855	0.037	0.631	0.212	CD4nv	Hypermethylation	0.057	0.057	0.068	0.42	0.631	0.184	0.484	0.037	0.043	0.049	0.066	0.443
cg_255	chr6	p21.1	TRERF1	5'UTR	NM_033502	55809	0.209	0.905	0.71	CD8mem	Hypomethylation	0.905	0.492	0.9	0.573	0.888	0.209	0.822	0.705	0.872	0.865	0.674	0.61
cg_256	chr1	q42.3	LYST	Body	NR_102436	1130	0.076	0.852	0.414	Eos	Hypermethylation	0.632	0.231	0.61	0.412	0.44	0.199	0.486	0.852	0.244	0.59	0.076	0.198
cg_257	chr5	q33.3	Intergenic		NA	Intergenic	0.292	0.949	0.85	Treg	Hypomethylation	0.899	0.897	0.949	0.71	0.938	0.857	0.942	0.917	0.933	0.929	0.932	0.292
cg_258	chr6	q25.3	FNDC1	Body	NM_032532	84624	0.165	0.921	0.838	Bmem	Hypomethylation	0.913	0.165	0.82	0.888	0.921	0.901	0.918	0.905	0.902	0.907	0.918	0.902
cg_259	chr21	q11.2	Intergenic		NA	Intergenic	0.113	0.947	0.861	Bas	Hypomethylation	0.113	0.936	0.94	0.915	0.933	0.913	0.936	0.899	0.947	0.946	0.93	0.921
cg_260	chr16	q22.1	DPEP2	TSS1500	NM_022355	64174	0.041	0.723	0.203	NK	Hypermethylation	0.207	0.053	0.097	0.185	0.056	0.622	0.128	0.043	0.096	0.041	0.723	0.182
cg_261	chr3	q26.31	TNIK	Body	NM_001161563	23043	0.422	0.915	0.854	Eos	Hypomethylation	0.852	0.875	0.888	0.909	0.912	0.908	0.911	0.422	0.893	0.853	0.906	0.915
cg_262	chr12	q12	NELL2	TSS1500	NM_001145108	4753	0.189	0.536	0.273	CD8nv	Hypermethylation	0.233	0.189	0.249	0.272	0.319	0.268	0.536	0.223	0.256	0.259	0.221	0.245
cg_263	chr10	p11.21	CCNY	5'UTR	NM_181698	219771	0.067	0.72	0.262	Bmem	Hypermethylation	0.067	0.72	0.322	0.237	0.067	0.448	0.12	0.079	0.275	0.286	0.094	0.434
cg_264	chr4	q32.3	PALLD	Body	NM_001166108	23022	0.407	0.969	0.835	CD4mem	Hypomethylation	0.913	0.897	0.96	0.407	0.909	0.595	0.935	0.926	0.969	0.953	0.925	0.626
cg_265	chr22	q13.33	PLXNB2	5'UTR	NM_012401	23654	0.148	0.941	0.777	Mono	Hypomethylation	0.828	0.779	0.719	0.874	0.93	0.9	0.941	0.823	0.148	0.654	0.89	0.834
cg_266	chr6	p21.1	UNC5CL	3'UTR	NM_173561	222643	0.048	0.605	0.207	CD8mem	Hypermethylation	0.048	0.357	0.087	0.3	0.166	0.605	0.264	0.055	0.08	0.094	0.253	0.179
cg_267	chr19	p13.2	ZNF20	Body	NM_021143	7568	0.559	0.956	0.89	CD4mem	Hypomethylation	0.946	0.907	0.939	0.559	0.913	0.889	0.935	0.956	0.948	0.945	0.946	0.798
cg_268	chr3	q13.31	ZBTB20	3'UTR	NM_015642	26137	0.158	0.963	0.803	Treg	Hypomethylation	0.921	0.941	0.943	0.577	0.926	0.62	0.904	0.946	0.963	0.956	0.777	0.158
cg_269	chr2	q12.2	Intergenic		NA	Intergenic	0.158	0.965	0.877	Neu	Hypomethylation	0.947	0.955	0.965	0.953	0.96	0.953	0.962	0.947	0.813	0.158	0.951	0.955
cg_270	chr12	q13.2	IKZF4	Body	NM_022465	64375	0.196	0.956	0.798	Treg	Hypomethylation	0.953	0.931	0.953	0.623	0.842	0.68	0.795	0.874	0.956	0.838	0.932	0.196
cg_271	chr11	q24.1	UBASH3B	Body	NM_032873	84959	0.171	0.963	0.836	Bnv	Hypomethylation	0.95	0.74	0.171	0.958	0.889	0.961	0.95	0.851	0.902	0.952	0.747	0.963
cg_272	chr16	q24.2	MVD	Body	NM_002461	4597	0.067	0.956	0.803	NK	Hypomethylation	0.868	0.821	0.956	0.863	0.954	0.595	0.928	0.905	0.9	0.875	0.067	0.904
cg_273	chr3	p25.2	VGLL4	Body	NM_014667	9686	0.481	0.977	0.925	NK	Hypomethylation	0.963	0.972	0.969	0.964	0.964	0.962	0.961	0.951	0.977	0.972	0.481	0.965
cg_274	chr8	q24.3	PLEC	Body	NM_000445	5339	0.504	0.917	0.831	Treg	Hypomethylation	0.867	0.833	0.886	0.695	0.889	0.822	0.886	0.879	0.89	0.907	0.917	0.504
cg_275	chr8	q24.22	TG	Body	NM_003235	7038	0.148	0.966	0.874	Bnv	Hypomethylation	0.956	0.788	0.148	0.946	0.953	0.955	0.955	0.96	0.966	0.963	0.953	0.948
cg_276	chr1	p13.2	CHI3L2	TSS200	NM_001025197	1117	0.058	0.836	0.378	Bnv	Hypermethylation	0.806	0.389	0.836	0.341	0.287	0.394	0.388	0.499	0.058	0.061	0.1	0.379
cg_277	chr1	p22.2	Intergenic		NA	Intergenic	0.12	0.805	0.339	CD4nv	Hypermethylation	0.17	0.12	0.572	0.243	0.805	0.182	0.706	0.266	0.279	0.256	0.338	0.129
cg_278	chr3	q25.31	CCNL1	TSS1500	NM_020307	57018	0.186	0.588	0.279	Bnv	Hypermethylation	0.199	0.213	0.588	0.216	0.186	0.291	0.225	0.205	0.308	0.285	0.405	0.231
cg_279	chr1	q32.1	KDM5B	Body	NM_006618	10765	0.321	0.958	0.87	Neu	Hypomethylation	0.927	0.943	0.958	0.929	0.954	0.923	0.956	0.941	0.701	0.321	0.937	0.947
cg_280	chr12	p13.1	Intergenic		NA	Intergenic	0.343	0.941	0.814	CD8mem	Hypomethylation	0.915	0.598	0.94	0.784	0.941	0.343	0.911	0.906	0.915	0.91	0.854	0.751
cg_281	chr2	p16.2	SPTBN1	Body	NM_003128	6711	0.1	0.894	0.357	Mono	Hypermethylation	0.16	0.374	0.836	0.157	0.217	0.107	0.202	0.155	0.894	0.811	0.271	0.1
cg_282	chr1	q22	Intergenic		NA	Intergenic	0.36	0.932	0.775	CD8nv	Hypomethylation	0.91	0.741	0.918	0.751	0.535	0.746	0.36	0.927	0.932	0.911	0.869	0.706
cg_283	chr2	q24.1	ACVR1	5'UTR	NM_001111067	90	0.044	0.636	0.173	CD8mem	Hypermethylation	0.055	0.203	0.053	0.196	0.102	0.636	0.264	0.049	0.044	0.047	0.166	0.266
cg_284	chr13	q12.11	CRYL1	Body	NM_015974	51084	0.134	0.967	0.837	Bnv	Hypomethylation	0.934	0.612	0.134	0.92	0.895	0.938	0.897	0.954	0.967	0.957	0.908	0.931
cg_285	chr15	q22.33	SMAD3	Body	NM_005902	4088	0.048	0.81	0.262	NK	Hypermethylation	0.591	0.048	0.05	0.094	0.078	0.191	0.216	0.333	0.373	0.301	0.81	0.062
cg_286	chr16	q24.1	Intergenic		NA	Intergenic	0.101	0.691	0.292	Eos	Hypermethylation	0.49	0.13	0.103	0.198	0.119	0.404	0.101	0.691	0.272	0.524	0.31	0.164
cg_287	chr8	q22.3	YWHAZ	Body	NM_001135702	7534	0.103	0.922	0.537	Eos	Hypomethylation	0.922	0.255	0.635	0.626	0.659	0.596	0.644	0.103	0.505	0.257	0.581	0.659
cg_288	chr3	q29	XXYLT1	Body	NM_001308069	152002	0.236	0.967	0.816	Treg	Hypomethylation	0.956	0.873	0.959	0.406	0.931	0.661	0.913	0.963	0.966	0.967	0.959	0.236
cg_289	chr15	q25.1	TBC1D2B	Body	NM_144572	23102	0.195	0.874	0.411	Bmem	Hypermethylation	0.198	0.874	0.607	0.225	0.34	0.311	0.406	0.274	0.523	0.457	0.521	0.195
cg_290	chr8	q24.21	Intergenic		NA	Intergenic	0.061	0.842	0.284	Bas	Hypermethylation	0.842	0.061	0.186	0.135	0.202	0.068	0.068	0.701	0.23	0.674	0.065	0.171
cg_291	chr11	p15.4	AMPD3	Body	NM_000480	272	0.122	0.539	0.238	CD8mem	Hypermethylation	0.163	0.163	0.136	0.266	0.271	0.539	0.404	0.126	0.138	0.122	0.294	0.23
cg_292	chr4	p14	Intergenic		NA	Intergenic	0.074	0.717	0.22	Bas	Hypermethylation	0.717	0.099	0.097	0.137	0.116	0.098	0.096	0.679	0.282	0.094	0.074	0.147
cg_293	chr6	q25.3	FNDC1	Body	NM_032532	84624	0.19	0.896	0.818	Bmem	Hypomethylation	0.891	0.19	0.794	0.881	0.888	0.875	0.884	0.896	0.873	0.877	0.885	0.88
cg_294	chr21	q22.3	Intergenic		NA	Intergenic	0.21	0.951	0.815	Treg	Hypomethylation	0.937	0.896	0.935	0.499	0.911	0.678	0.928	0.948	0.951	0.945	0.941	0.21
cg_295	chr17	q25.1	CD300A	TSS1500	NM_007261	11314	0.145	0.85	0.739	NK	Hypomethylation	0.731	0.821	0.821	0.82	0.835	0.652	0.838	0.703	0.85	0.804	0.145	0.845
cg_296	chr2	p13.3	ASPRV1	5'UTR	NM_152792	151516	0.171	0.953	0.848	Neu	Hypomethylation	0.942	0.882	0.946	0.883	0.944	0.893	0.947	0.77	0.935	0.171	0.953	0.911
cg_297	chr4	p16.3	ZFYVE28	Body	NM_020972	57732	0.073	0.966	0.834	NK	Hypomethylation	0.954	0.714	0.937	0.929	0.956	0.662	0.942	0.966	0.959	0.961	0.073	0.957
cg_298	chr13	q12.2	Intergenic		NA	Intergenic	0.075	0.943	0.824	Bmem	Hypomethylation	0.925	0.075	0.83	0.886	0.94	0.886	0.943	0.74	0.929	0.896	0.938	0.898
cg_299	chr8	q24.21	Intergenic		NA	Intergenic	0.097	0.967	0.882	Mono	Hypomethylation	0.934	0.959	0.965	0.959	0.961	0.96	0.967	0.957	0.097	0.898	0.962	0.963
cg_300	chr8	q12.1	Intergenic		NA	Intergenic	0.089	0.962	0.858	Bmem	Hypomethylation	0.953	0.089	0.848	0.925	0.944	0.942	0.951	0.956	0.949	0.962	0.959	0.82
cg_301	chr11	q24.1	UBASH3B	Body	NM_032873	84959	0.086	0.959	0.844	Mono	Hypomethylation	0.943	0.929	0.84	0.94	0.943	0.959	0.954	0.781	0.086	0.855	0.954	0.949
cg_302	chr9	p21.1	B4GALT1	Body	NM_001497	2683	0.076	0.747	0.393	Bas	Hypermethylation	0.747	0.317	0.095	0.543	0.486	0.368	0.386	0.602	0.336	0.243	0.076	0.52
cg_303	chr6	q24.2	UTRN	Body	NM_007124	7402	0.052	0.883	0.308	Neu	Hypermethylation	0.185	0.052	0.053	0.3	0.419	0.166	0.282	0.849	0.334	0.883	0.053	0.12
cg_304	chr10	p14	SFMBT2	Body	NM_001029880	57713	0.041	0.421	0.129	Neu	Hypermethylation	0.067	0.043	0.041	0.061	0.042	0.19	0.047	0.095	0.152	0.421	0.333	0.055
cg_305	chr9	q33.2	DAB2IP	Body	NM_032552	153090	0.1	0.821	0.264	Mono	Hypermethylation	0.112	0.196	0.189	0.196	0.183	0.144	0.139	0.136	0.821	0.627	0.1	0.325
cg_306	chr10	q22.1	NPFFR1	Body	NM_022146	64106	0.093	0.953	0.823	Mono	Hypomethylation	0.913	0.645	0.929	0.915	0.941	0.935	0.953	0.935	0.093	0.768	0.948	0.905
cg_307	chr20	p12.3	Intergenic		NA	Intergenic	0.034	0.58	0.178	CD8mem	Hypermethylation	0.089	0.044	0.049	0.41	0.143	0.58	0.323	0.043	0.034	0.041	0.181	0.197
cg_308	chr16	p13.3	GNG13	Body	NM_016541	51764	0.221	0.954	0.864	Bmem	Hypomethylation	0.924	0.221	0.851	0.899	0.952	0.918	0.949	0.927	0.931	0.928	0.954	0.911
cg_309	chr17	q21.31	KANSL1	Body	NM_001193466	284058	0.049	0.542	0.167	Mono	Hypermethylation	0.07	0.053	0.393	0.079	0.049	0.087	0.056	0.05	0.542	0.497	0.06	0.072
cg_310	chr8	p12	KIF13B	Body	NM_015254	23303	0.07	0.938	0.812	Mono	Hypomethylation	0.867	0.894	0.889	0.935	0.932	0.938	0.928	0.825	0.07	0.632	0.908	0.926
cg_311	chr3	q26.31	TMEM212-AS1	TSS1500	NR_046852	100874219	0.122	0.935	0.787	NK	Hypomethylation	0.851	0.813	0.924	0.766	0.922	0.606	0.877	0.867	0.935	0.924	0.122	0.838
cg_312	chr10	q23.31	Intergenic		NA	Intergenic	0.07	0.777	0.271	Eos	Hypermethylation	0.502	0.078	0.172	0.09	0.07	0.07	0.072	0.777	0.489	0.764	0.095	0.076
cg_313	chr6	q21	Intergenic		NA	Intergenic	0.148	0.954	0.849	Neu	Hypomethylation	0.942	0.952	0.95	0.939	0.948	0.935	0.954	0.675	0.885	0.148	0.919	0.94
cg_314	chr10	q24.32	PSD	Body	NM_002779	5662	0.471	0.799	0.71	CD8nv	Hypomethylation	0.784	0.77	0.799	0.672	0.719	0.59	0.471	0.757	0.787	0.768	0.774	0.627
cg_315	chr15	q26.3	IGF1R	Body	NM_000875	3480	0.055	0.961	0.85	Eos	Hypomethylation	0.85	0.92	0.961	0.89	0.957	0.904	0.955	0.055	0.961	0.899	0.946	0.899
cg_316	chr10	q25.1	GSTO1	Body	NM_004832	9446	0.042	0.613	0.139	Bnv	Hypermethylation	0.061	0.148	0.613	0.068	0.054	0.062	0.093	0.042	0.046	0.074	0.342	0.062
cg_317	chr10	q25.2	Intergenic		NA	Intergenic	0.121	0.964	0.873	Bmem	Hypomethylation	0.953	0.121	0.925	0.896	0.948	0.914	0.952	0.953	0.964	0.961	0.961	0.923
cg_318	chr2	q35	CTDSP1	Body	NM_001206878	58190	0.084	0.532	0.21	CD8nv	Hypermethylation	0.104	0.148	0.167	0.277	0.455	0.155	0.532	0.084	0.125	0.122	0.086	0.271
cg_319	chr9	q22.2	GADD45G	3'UTR	NM_006705	10912	0.108	0.525	0.201	CD8mem	Hypermethylation	0.122	0.157	0.112	0.261	0.176	0.525	0.261	0.108	0.112	0.139	0.142	0.301
cg_320	chr17	p11.2	SPECC1	Body	NM_152904	92521	0.1	0.945	0.852	Mono	Hypomethylation	0.927	0.849	0.933	0.924	0.935	0.934	0.937	0.897	0.1	0.912	0.945	0.933
cg_321	chr14	q32.33	Intergenic		NA	Intergenic	0.048	0.81	0.206	CD8mem	Hypermethylation	0.062	0.065	0.059	0.468	0.091	0.81	0.198	0.052	0.048	0.057	0.136	0.421
cg_322	chr6	p22.3	ATXN1	3'UTR	NM_000332	6310	0.094	0.946	0.856	Bmem	Hypomethylation	0.926	0.094	0.836	0.916	0.94	0.928	0.946	0.934	0.942	0.944	0.943	0.921
cg_323	chr1	p36.11	MAN1C1	Body	NM_020379	57134	0.581	0.936	0.834	CD4nv	Hypomethylation	0.875	0.767	0.926	0.779	0.581	0.936	0.781	0.889	0.868	0.827	0.904	0.869
cg_324	chr1	p34.1	NASP	Body	NM_152298	4678	0.17	0.954	0.856	Bnv	Hypomethylation	0.943	0.65	0.17	0.941	0.947	0.948	0.954	0.944	0.95	0.937	0.942	0.951
cg_325	chr12	q23.1	ELK3	5'UTR	NM_005230	2004	0.044	0.811	0.291	NK	Hypermethylation	0.362	0.05	0.044	0.354	0.32	0.497	0.494	0.149	0.09	0.06	0.811	0.259
cg_326	chr3	q13.11	Intergenic		NA	Intergenic	0.167	0.963	0.862	Bnv	Hypomethylation	0.952	0.627	0.167	0.95	0.954	0.961	0.959	0.959	0.963	0.954	0.944	0.951
cg_327	chr13	q31.1	Intergenic		NA	Intergenic	0.046	0.821	0.321	Eos	Hypermethylation	0.799	0.046	0.092	0.111	0.346	0.056	0.312	0.821	0.159	0.786	0.239	0.081
cg_328	chr20	q13.12	Intergenic		NA	Intergenic	0.122	0.957	0.87	Neu	Hypomethylation	0.946	0.936	0.954	0.93	0.949	0.925	0.953	0.943	0.896	0.122	0.957	0.933
cg_329	chr1	q42.3	Intergenic		NA	Intergenic	0.033	0.796	0.243	CD8mem	Hypermethylation	0.062	0.217	0.109	0.44	0.103	0.796	0.236	0.033	0.033	0.036	0.313	0.539
cg_330	chr9	q33.2	Intergenic		NA	Intergenic	0.167	0.948	0.865	Bmem	Hypomethylation	0.932	0.167	0.908	0.91	0.93	0.914	0.939	0.936	0.941	0.948	0.931	0.921
cg_331	chr10	p15.1	TASOR2	5'UTR	NM_017782	54906	0.081	0.951	0.822	Eos	Hypomethylation	0.901	0.652	0.933	0.938	0.941	0.951	0.948	0.081	0.947	0.681	0.943	0.943
cg_332	chr18	q21.33	BCL2	Body	NM_000633	596	0.074	0.808	0.355	Mono	Hypermethylation	0.617	0.215	0.418	0.128	0.074	0.239	0.102	0.541	0.808	0.426	0.54	0.148
cg_333	chr16	p12.3	DCUN1D3	5'UTR	NM_173475	123879	0.377	0.953	0.865	NK	Hypomethylation	0.933	0.938	0.953	0.888	0.952	0.737	0.945	0.943	0.945	0.826	0.377	0.937
cg_334	chr17	q21.31	EFTUD2	Body	NM_001142605	9343	0.089	0.97	0.843	Bnv	Hypomethylation	0.96	0.427	0.089	0.954	0.958	0.955	0.96	0.963	0.97	0.965	0.966	0.955
cg_335	chr4	p15.2	Intergenic		NA	Intergenic	0.232	0.94	0.867	Neu	Hypomethylation	0.91	0.904	0.939	0.931	0.939	0.94	0.94	0.919	0.904	0.232	0.934	0.917
cg_336	chr17	q22	YPEL2	Body	NM_001005404	388403	0.047	0.623	0.201	NK	Hypermethylation	0.08	0.111	0.167	0.277	0.178	0.57	0.154	0.047	0.051	0.079	0.623	0.074
cg_337	chr15	q26.3	Intergenic		NA	Intergenic	0.068	0.473	0.241	Bas	Hypermethylation	0.473	0.068	0.185	0.224	0.398	0.086	0.361	0.305	0.116	0.188	0.245	0.238
cg_338	chr4	q31.1	SETD7	Body	NM_001306199	80854	0.145	0.947	0.866	Mono	Hypomethylation	0.932	0.929	0.937	0.915	0.94	0.92	0.947	0.943	0.145	0.938	0.919	0.922
cg_339	chr10	q21.3	PBLD	5'UTR	NM_022129	64081	0.497	0.967	0.863	CD4nv	Hypomethylation	0.957	0.901	0.946	0.742	0.497	0.954	0.79	0.961	0.967	0.96	0.864	0.817
cg_340	chr2	q14.1	IL1RN	TSS1500	NM_173843	3557	0.429	0.944	0.828	Treg	Hypomethylation	0.712	0.853	0.937	0.724	0.944	0.714	0.929	0.894	0.939	0.936	0.924	0.429
cg_341	chr13	q14.2	Intergenic		NA	Intergenic	0.19	0.85	0.468	Treg	Hypermethylation	0.316	0.422	0.446	0.653	0.495	0.586	0.52	0.391	0.367	0.378	0.19	0.85
cg_342	chr15	q26.1	CIB1	Body	NR_102428	10519	0.593	0.959	0.895	CD4mem	Hypomethylation	0.947	0.906	0.956	0.593	0.945	0.886	0.952	0.957	0.958	0.959	0.898	0.783
cg_343	chr1	q42.3	LYST	Body	NR_102436	1130	0.121	0.967	0.885	Mono	Hypomethylation	0.953	0.96	0.958	0.956	0.957	0.945	0.963	0.959	0.121	0.923	0.967	0.958
cg_344	chr12	q22	NTN4	Body	NM_021229	59277	0.131	0.95	0.858	Bmem	Hypomethylation	0.917	0.131	0.889	0.901	0.927	0.918	0.929	0.932	0.943	0.95	0.94	0.915
cg_345	chr17	p12	PMP22	Body	NM_153322	5376	0.313	0.955	0.883	Eos	Hypomethylation	0.922	0.913	0.939	0.939	0.949	0.932	0.953	0.313	0.955	0.892	0.947	0.941
cg_346	chr2	q33.1	LINC01877	Body	NR_110270	101927641	0.126	0.96	0.868	Bmem	Hypomethylation	0.946	0.126	0.899	0.922	0.942	0.919	0.945	0.947	0.96	0.949	0.947	0.908
cg_347	chr17	q21.33	ACSF2	5'UTR	NM_001288972	80221	0.073	0.943	0.839	Eos	Hypomethylation	0.857	0.937	0.938	0.888	0.94	0.889	0.943	0.073	0.914	0.863	0.923	0.901
cg_348	chr1	q21.3	S100A4	TSS200	NM_019554	6275	0.059	0.389	0.183	CD4nv	Hypermethylation	0.164	0.15	0.114	0.181	0.389	0.173	0.182	0.28	0.12	0.271	0.059	0.114
cg_349	chr1	p13.2	OLFML3	TSS200	NM_020190	56944	0.135	0.959	0.83	Mono	Hypomethylation	0.838	0.915	0.921	0.943	0.95	0.958	0.959	0.753	0.135	0.676	0.957	0.954
cg_350	chr12	q21.2	PHLDA1	3'UTR	NM_007350	22822	0.131	0.636	0.296	CD8mem	Hypermethylation	0.237	0.286	0.223	0.372	0.325	0.636	0.352	0.203	0.218	0.21	0.353	0.131
cg_351	chr14	q24.1	SUSD6	Body	NM_014734	9766	0.282	0.929	0.8	Bas	Hypomethylation	0.282	0.813	0.871	0.807	0.929	0.85	0.919	0.686	0.918	0.899	0.791	0.832
cg_352	chr6	p21.1	CCND3	5'UTR	NM_001136126	896	0.229	0.921	0.803	Bas	Hypomethylation	0.229	0.799	0.921	0.825	0.916	0.846	0.883	0.709	0.907	0.891	0.818	0.889
cg_353	chr3	q26.31	Intergenic		NA	Intergenic	0.622	0.94	0.866	CD4nv	Hypomethylation	0.915	0.783	0.859	0.84	0.622	0.94	0.867	0.936	0.935	0.926	0.888	0.883
cg_354	chr22	q13.31	CELSR1	Body	NM_014246	9620	0.055	0.661	0.14	Bmem	Hypermethylation	0.073	0.661	0.153	0.115	0.08	0.07	0.069	0.063	0.076	0.07	0.055	0.192
cg_355	chr12	q22	Intergenic		NA	Intergenic	0.078	0.96	0.815	Bnv	Hypomethylation	0.925	0.32	0.078	0.949	0.947	0.957	0.96	0.912	0.92	0.908	0.952	0.952
cg_356	chr11	q13.1	MAP4K2	Body	NM_001307990	5871	0.066	0.85	0.354	NK	Hypermethylation	0.21	0.279	0.186	0.383	0.417	0.736	0.454	0.102	0.066	0.123	0.85	0.438
cg_357	chr1	p36.11	Intergenic		NA	Intergenic	0.212	0.963	0.774	CD8mem	Hypomethylation	0.921	0.451	0.953	0.652	0.955	0.212	0.894	0.963	0.959	0.947	0.565	0.817
cg_358	chr12	q24.31	RNF10	Body	NM_014868	9921	0.079	0.96	0.853	Eos	Hypomethylation	0.93	0.947	0.96	0.947	0.956	0.943	0.957	0.079	0.888	0.754	0.929	0.951
cg_359	chr2	q12.2	UXS1	Body	NR_045607	80146	0.46	0.959	0.884	CD8nv	Hypomethylation	0.953	0.95	0.95	0.922	0.699	0.954	0.46	0.95	0.959	0.958	0.946	0.907
cg_360	chr2	q23.3	Intergenic		NA	Intergenic	0.093	0.955	0.79	Bnv	Hypomethylation	0.937	0.414	0.093	0.781	0.924	0.915	0.943	0.95	0.949	0.955	0.927	0.694
cg_361	chr1	q32.1	Intergenic		NA	Intergenic	0.422	0.955	0.815	CD8mem	Hypomethylation	0.818	0.874	0.941	0.556	0.938	0.422	0.918	0.932	0.955	0.953	0.882	0.587
cg_362	chr3	p24.3	SATB1-AS1	Body	NR_125803	101927777	0.047	0.572	0.169	Treg	Hypermethylation	0.06	0.153	0.06	0.392	0.076	0.304	0.101	0.05	0.047	0.059	0.156	0.572
cg_363	chr2	q22.2	Intergenic		NA	Intergenic	0.221	0.953	0.866	Mono	Hypomethylation	0.939	0.847	0.907	0.933	0.95	0.933	0.953	0.902	0.221	0.923	0.949	0.931
cg_364	chr19	p13.11	BST2	Body	NM_004335	684	0.061	0.553	0.247	CD8nv	Hypermethylation	0.16	0.061	0.163	0.199	0.449	0.191	0.553	0.256	0.192	0.238	0.251	0.243
cg_365	chr14	q22.1	NIN	Body	NM_020921	51199	0.043	0.518	0.151	Treg	Hypermethylation	0.078	0.069	0.245	0.321	0.117	0.107	0.075	0.043	0.05	0.047	0.146	0.518
cg_366	chr8	p23.3	ERICH1	Body	NM_001303100	157697	0.1	0.876	0.72	Mono	Hypomethylation	0.773	0.759	0.876	0.702	0.836	0.76	0.84	0.669	0.1	0.729	0.814	0.782
cg_367	chr1	p34.2	HIVEP3	5'UTR	NM_024503	59269	0.186	0.939	0.823	NK	Hypomethylation	0.842	0.836	0.926	0.903	0.939	0.635	0.928	0.901	0.935	0.904	0.186	0.937
cg_368	chr1	p22.1	Intergenic		NA	Intergenic	0.109	0.911	0.423	Mono	Hypermethylation	0.245	0.443	0.183	0.359	0.109	0.464	0.154	0.819	0.911	0.603	0.237	0.554
cg_369	chr11	p15.5	DEAF1	Body	NM_021008	10522	0.322	0.961	0.876	Bnv	Hypomethylation	0.941	0.707	0.322	0.947	0.948	0.953	0.935	0.949	0.961	0.948	0.954	0.946
cg_370	chr14	q32.13	Intergenic		NA	Intergenic	0.044	0.432	0.138	CD8nv	Hypermethylation	0.053	0.053	0.051	0.168	0.289	0.159	0.432	0.044	0.049	0.045	0.234	0.085
cg_371	chr12	q13.13	MAP3K12	Body	NM_001193511	7786	0.483	0.951	0.868	CD8mem	Hypomethylation	0.947	0.923	0.948	0.859	0.951	0.483	0.91	0.948	0.945	0.922	0.644	0.935
cg_372	chr19	q13.2	CAPN12	Body	NM_144691	147968	0.038	0.419	0.137	CD4nv	Hypermethylation	0.061	0.05	0.062	0.254	0.419	0.05	0.267	0.057	0.048	0.053	0.038	0.291
cg_373	chr16	p12.1	GSG1L	Body	NM_144675	146395	0.124	0.95	0.846	Neu	Hypomethylation	0.931	0.924	0.95	0.91	0.943	0.905	0.949	0.768	0.893	0.124	0.938	0.912
cg_374	chr11	p15.1	Intergenic		NA	Intergenic	0.424	0.943	0.876	Neu	Hypomethylation	0.934	0.911	0.94	0.91	0.928	0.914	0.942	0.835	0.943	0.424	0.938	0.894
cg_375	chr13	q22.1	KLF12	5'UTR	NM_007249	11278	0.099	0.75	0.241	Treg	Hypermethylation	0.205	0.141	0.213	0.334	0.111	0.182	0.099	0.143	0.259	0.235	0.225	0.75
cg_376	chr6	q26	Intergenic		NA	Intergenic	0.128	0.969	0.88	Mono	Hypomethylation	0.952	0.936	0.964	0.95	0.961	0.958	0.966	0.962	0.128	0.863	0.969	0.953
cg_377	chr1	p36.21	KAZN	Body	NM_201628	23254	0.068	0.955	0.86	NK	Hypomethylation	0.935	0.922	0.918	0.927	0.935	0.889	0.939	0.946	0.955	0.954	0.068	0.928
cg_378	chr5	q13.3	Intergenic		NA	Intergenic	0.531	0.965	0.886	Treg	Hypomethylation	0.955	0.939	0.952	0.714	0.943	0.905	0.948	0.961	0.965	0.964	0.85	0.531
cg_379	chr4	q13.3	Intergenic		NA	Intergenic	0.086	0.719	0.312	CD8mem	Hypermethylation	0.239	0.086	0.124	0.347	0.267	0.719	0.349	0.254	0.219	0.248	0.483	0.405
cg_380	chr11	q14.1	RSF1	Body	NM_016578	51773	0.059	0.706	0.21	Bmem	Hypermethylation	0.071	0.706	0.57	0.088	0.233	0.092	0.19	0.074	0.17	0.155	0.059	0.108
cg_381	chr16	q12.1	CYLD	TSS1500	NM_001042355	1540	0.467	0.918	0.816	CD4mem	Hypomethylation	0.915	0.831	0.918	0.467	0.85	0.765	0.915	0.902	0.903	0.903	0.857	0.57
cg_382	chr8	q24.3	TRAPPC9	Body	NM_001160372	83696	0.437	0.968	0.895	NK	Hypomethylation	0.957	0.959	0.954	0.927	0.811	0.95	0.903	0.968	0.963	0.963	0.437	0.944
cg_383	chr9	q22.33	GALNT12	Body	NM_024642	79695	0.132	0.961	0.882	Eos	Hypomethylation	0.946	0.959	0.958	0.94	0.953	0.951	0.958	0.132	0.961	0.932	0.958	0.941
cg_384	chr6	q21	PREP	Body	NM_002726	5550	0.388	0.938	0.875	Bas	Hypomethylation	0.388	0.894	0.919	0.9	0.928	0.924	0.938	0.902	0.936	0.929	0.917	0.92
cg_385	chr11	p15.4	SWAP70	Body	NM_015055	23075	0.215	0.92	0.829	Bmem	Hypomethylation	0.908	0.215	0.846	0.859	0.883	0.873	0.892	0.92	0.915	0.902	0.896	0.834
cg_386	chr22	q13.2	TNFRSF13C	TSS1500	NM_052945	115650	0.337	0.913	0.841	Bmem	Hypomethylation	0.872	0.337	0.806	0.887	0.901	0.894	0.904	0.894	0.891	0.898	0.897	0.913
cg_387	chr17	q22	MSI2	Body	NM_138962	124540	0.225	0.96	0.87	Bnv	Hypomethylation	0.953	0.683	0.225	0.952	0.956	0.959	0.96	0.948	0.945	0.948	0.955	0.954
cg_388	chr6	p21.32	PSMB8	3'UTR	NM_004159	5696	0.078	0.456	0.209	Eos	Hypermethylation	0.313	0.078	0.084	0.115	0.095	0.116	0.098	0.456	0.323	0.435	0.292	0.103
cg_389	chr2	q14.2	CLASP1	Body	NM_001142274	23332	0.085	0.944	0.801	Bnv	Hypomethylation	0.932	0.299	0.085	0.928	0.934	0.923	0.923	0.944	0.857	0.937	0.94	0.907
cg_390	chr1	p34.1	BTBD19	TSS1500	NM_001136537	149478	0.048	0.556	0.107	NK	Hypermethylation	0.063	0.078	0.104	0.052	0.061	0.1	0.055	0.06	0.048	0.049	0.556	0.058
cg_391	chr4	p16.3	HTT	Body	NM_002111	3064	0.209	0.963	0.877	NK	Hypomethylation	0.953	0.952	0.962	0.912	0.953	0.817	0.952	0.951	0.963	0.956	0.209	0.947
cg_392	chr6	q26	PRKN	Body	NM_004562	5071	0.108	0.928	0.833	Mono	Hypomethylation	0.907	0.832	0.906	0.884	0.898	0.876	0.918	0.913	0.108	0.928	0.918	0.902
cg_393	chr17	q21.2	RARA	TSS200	NM_000964	5914	0.12	0.706	0.324	Treg	Hypermethylation	0.12	0.222	0.235	0.678	0.429	0.47	0.353	0.121	0.174	0.196	0.188	0.706
cg_394	chr10	q25.3	SHTN1	Body	NM_018330	57698	0.099	0.949	0.832	Mono	Hypomethylation	0.934	0.809	0.942	0.852	0.941	0.815	0.949	0.934	0.099	0.915	0.912	0.878
cg_395	chr12	q12	ANO6	Body	NM_001025356	196527	0.416	0.96	0.904	Neu	Hypomethylation	0.949	0.926	0.944	0.942	0.949	0.951	0.955	0.944	0.96	0.416	0.96	0.947
cg_396	chr1	p35.1	ZBTB8OS	Body	NM_001308140	339487	0.338	0.967	0.897	NK	Hypomethylation	0.951	0.947	0.956	0.947	0.95	0.891	0.954	0.962	0.967	0.964	0.338	0.942
cg_397	chr10	p13	NMT2	TSS1500	NM_004808	9397	0.05	0.781	0.136	Bmem	Hypermethylation	0.063	0.781	0.136	0.079	0.071	0.069	0.069	0.05	0.096	0.081	0.064	0.07
cg_398	chr16	p11.2	SPN	Body	NM_001030288	6693	0.076	0.523	0.149	Bmem	Hypermethylation	0.123	0.523	0.212	0.135	0.134	0.098	0.101	0.076	0.092	0.095	0.091	0.11
cg_399	chr8	q24.3	SLC45A4	Body	NM_001286646	57210	0.177	0.957	0.855	Eos	Hypomethylation	0.939	0.938	0.956	0.929	0.954	0.938	0.957	0.177	0.928	0.656	0.947	0.938
cg_400	chr1	q31.1	Intergenic		NA	Intergenic	0.25	0.956	0.855	Mono	Hypomethylation	0.95	0.806	0.956	0.867	0.954	0.824	0.954	0.956	0.25	0.926	0.936	0.879
cg_401	chr17	q11.2	MYO1D	Body	NM_015194	4642	0.043	0.477	0.194	Mono	Hypermethylation	0.098	0.065	0.187	0.286	0.103	0.101	0.072	0.075	0.477	0.386	0.043	0.441
cg_402	chr2	q14.1	IL1RN	TSS200	NM_000577	3557	0.381	0.935	0.802	Treg	Hypomethylation	0.586	0.888	0.935	0.643	0.917	0.716	0.909	0.932	0.907	0.919	0.896	0.381
cg_403	chr17	q25.3	CCDC57	Body	NM_198082	284001	0.057	0.774	0.169	Bmem	Hypermethylation	0.072	0.774	0.181	0.071	0.074	0.082	0.08	0.058	0.246	0.26	0.057	0.071
cg_404	chr21	q22.13	Intergenic		NA	Intergenic	0.052	0.518	0.126	Treg	Hypermethylation	0.065	0.074	0.064	0.294	0.105	0.094	0.068	0.054	0.052	0.062	0.062	0.518
cg_405	chr7	q32.1	AHCYL2	Body	NM_001130720	23382	0.057	0.554	0.218	CD8nv	Hypermethylation	0.115	0.129	0.289	0.225	0.453	0.129	0.554	0.057	0.126	0.124	0.22	0.194
cg_406	chr10	p13	FAM107B	5'UTR	NM_001282701	83641	0.041	0.947	0.339	Bnv	Hypermethylation	0.132	0.865	0.947	0.205	0.383	0.229	0.318	0.041	0.302	0.067	0.264	0.314
cg_407	chr17	p11.2	MPRIP	3'UTR	NM_201274	23164	0.495	0.961	0.847	CD4mem	Hypomethylation	0.955	0.928	0.954	0.495	0.74	0.852	0.862	0.96	0.961	0.954	0.948	0.56
cg_408	chr12	q21.2	PHLDA1	3'UTR	NM_007350	22822	0.231	0.841	0.448	CD8mem	Hypermethylation	0.344	0.487	0.362	0.529	0.441	0.841	0.518	0.329	0.37	0.369	0.56	0.231
cg_409	chr12	q15	Intergenic		NA	Intergenic	0.053	0.389	0.173	Bas	Hypermethylation	0.389	0.065	0.053	0.301	0.078	0.13	0.077	0.081	0.212	0.218	0.089	0.386
cg_410	chr1	p36.31	KCNAB2	5'UTR	NM_001199861	8514	0.279	0.919	0.8	Eos	Hypomethylation	0.671	0.831	0.902	0.854	0.919	0.877	0.919	0.279	0.829	0.766	0.873	0.875
cg_411	chr2	q22.1	Intergenic		NA	Intergenic	0.295	0.769	0.463	NK	Hypermethylation	0.505	0.332	0.295	0.503	0.449	0.522	0.404	0.368	0.406	0.463	0.769	0.538
cg_412	chr3	q27.1	FAM131A	TSS1500	NM_001171093	131408	0.515	0.899	0.797	Treg	Hypomethylation	0.806	0.765	0.886	0.739	0.899	0.779	0.871	0.766	0.898	0.873	0.763	0.515
cg_413	chr6	p21.32	Intergenic		NA	Intergenic	0.568	0.953	0.891	CD8mem	Hypomethylation	0.944	0.932	0.949	0.82	0.94	0.568	0.936	0.953	0.949	0.947	0.824	0.926
cg_414	chr16	q24.1	Intergenic		NA	Intergenic	0.126	0.833	0.408	Bas	Hypermethylation	0.833	0.171	0.488	0.296	0.721	0.195	0.569	0.568	0.126	0.315	0.393	0.218
cg_415	chr5	q33.3	CYFIP2	TSS1500	NM_014376	26999	0.188	0.87	0.475	Mono	Hypermethylation	0.685	0.481	0.699	0.369	0.223	0.337	0.188	0.383	0.87	0.622	0.493	0.354
cg_416	chr13	q12.3	Intergenic		NA	Intergenic	0.389	0.952	0.825	CD8mem	Hypomethylation	0.924	0.769	0.952	0.687	0.945	0.389	0.917	0.939	0.936	0.94	0.838	0.668
cg_417	chr10	q21.3	Intergenic		NA	Intergenic	0.089	0.96	0.842	Mono	Hypomethylation	0.928	0.786	0.941	0.957	0.957	0.955	0.96	0.951	0.089	0.66	0.957	0.96
cg_418	chr2	q33.3	ADAM23	TSS1500	NM_003812	8745	0.053	0.354	0.142	CD4mem	Hypermethylation	0.062	0.118	0.075	0.354	0.269	0.305	0.085	0.053	0.059	0.054	0.07	0.205
cg_419	chr2	p16.2	SPTBN1	Body	NM_178313	6711	0.194	0.974	0.867	Bnv	Hypomethylation	0.966	0.547	0.194	0.96	0.964	0.965	0.966	0.967	0.974	0.971	0.972	0.962
cg_420	chr12	p13.1	FAM234B	Body	NM_020853	57613	0.064	0.95	0.796	Mono	Hypomethylation	0.858	0.71	0.94	0.796	0.95	0.844	0.944	0.881	0.064	0.829	0.874	0.858
cg_421	chr15	q26.3	Intergenic		NA	Intergenic	0.111	0.955	0.871	Bmem	Hypomethylation	0.945	0.111	0.903	0.934	0.945	0.942	0.942	0.953	0.955	0.955	0.953	0.914
cg_422	chr4	q24	EMCN	TSS200	NM_016242	51705	0.066	0.775	0.3	NK	Hypermethylation	0.109	0.115	0.066	0.398	0.452	0.53	0.472	0.123	0.087	0.131	0.775	0.343
cg_423	chr8	q11.21	PRKDC	Body	NM_001081640	5591	0.733	0.935	0.882	CD4mem	Hypomethylation	0.888	0.835	0.912	0.733	0.908	0.86	0.92	0.909	0.922	0.91	0.935	0.856
cg_424	chr20	q13.2	Intergenic		NA	Intergenic	0.097	0.945	0.849	Bmem	Hypomethylation	0.927	0.097	0.85	0.903	0.94	0.924	0.945	0.923	0.917	0.925	0.942	0.895
cg_425	chr1	q32.1	Intergenic		NA	Intergenic	0.135	0.963	0.867	Bmem	Hypomethylation	0.954	0.135	0.854	0.91	0.952	0.893	0.957	0.963	0.962	0.96	0.956	0.906
cg_426	chr1	q44	AKT3	Body	NM_005465	10000	0.073	0.947	0.792	Bnv	Hypomethylation	0.888	0.418	0.073	0.94	0.901	0.947	0.865	0.907	0.892	0.905	0.829	0.945
cg_427	chr14	q32.31	DYNC1H1	ExonBnd	NM_001376	1778	0.234	0.965	0.885	Neu	Hypomethylation	0.957	0.957	0.959	0.953	0.96	0.961	0.963	0.79	0.965	0.234	0.965	0.959
cg_428	chr22	q13.1	PLA2G6	Body	NM_001199562	8398	0.039	0.624	0.205	NK	Hypermethylation	0.067	0.343	0.08	0.124	0.081	0.497	0.122	0.039	0.051	0.039	0.624	0.396
cg_429	chr3	q21.1	PARP15	TSS1500	NM_001113523	165631	0.111	0.962	0.865	Bmem	Hypomethylation	0.954	0.111	0.839	0.937	0.952	0.954	0.956	0.962	0.959	0.96	0.962	0.832
cg_430	chr11	p13	KIAA1549L	TSS1500	NM_012194	25758	0.28	0.962	0.898	Neu	Hypomethylation	0.958	0.959	0.958	0.95	0.956	0.952	0.958	0.953	0.934	0.28	0.962	0.952
cg_431	chr17	q25.1	GRB2	Body	NM_002086	2885	0.071	0.958	0.857	Bmem	Hypomethylation	0.94	0.071	0.825	0.919	0.955	0.932	0.958	0.92	0.948	0.934	0.951	0.932
cg_432	chr6	q24.3	STXBP5-AS1	Body	NR_034115	729178	0.29	0.956	0.873	Bas	Hypomethylation	0.29	0.93	0.944	0.913	0.879	0.956	0.946	0.914	0.935	0.932	0.951	0.889
cg_433	chr21	q22.3	ABCG1	ExonBnd	NM_207627	9619	0.253	0.949	0.851	Bmem	Hypomethylation	0.815	0.253	0.88	0.935	0.943	0.948	0.949	0.934	0.845	0.904	0.858	0.945
cg_434	chr5	q31.2	LRRTM2	3'UTR	NM_015564	26045	0.42	0.956	0.83	CD4mem	Hypomethylation	0.928	0.923	0.93	0.42	0.837	0.594	0.91	0.943	0.956	0.946	0.895	0.682
cg_435	chr5	q22.3	Intergenic		NA	Intergenic	0.569	0.958	0.874	CD8mem	Hypomethylation	0.92	0.809	0.943	0.735	0.944	0.569	0.943	0.936	0.958	0.952	0.919	0.857
cg_436	chr7	p15.2	Intergenic		NA	Intergenic	0.082	0.525	0.221	CD8mem	Hypermethylation	0.093	0.195	0.098	0.355	0.203	0.525	0.272	0.082	0.088	0.093	0.274	0.375
cg_437	chr16	p13.3	SYNGR3	3'UTR	NM_004209	9143	0.058	0.399	0.188	Bas	Hypermethylation	0.399	0.074	0.058	0.151	0.26	0.111	0.347	0.156	0.26	0.092	0.224	0.127
cg_438	chr2	q37.3	IQCA1	Body	NR_073043	79781	0.062	0.948	0.845	Bmem	Hypomethylation	0.936	0.062	0.766	0.905	0.947	0.895	0.942	0.942	0.939	0.948	0.947	0.905
cg_439	chr16	p13.11	ABCC1	Body	NM_019862	4363	0.297	0.902	0.817	Bnv	Hypomethylation	0.856	0.759	0.297	0.853	0.88	0.865	0.889	0.902	0.889	0.863	0.889	0.868
cg_440	chr7	q22.1	PILRB	TSS1500	NM_178238	29990	0.483	0.913	0.858	Eos	Hypomethylation	0.905	0.901	0.904	0.898	0.901	0.864	0.892	0.483	0.913	0.849	0.908	0.878
cg_441	chr6	p24.2	Intergenic		NA	Intergenic	0.146	0.894	0.426	Bnv	Hypermethylation	0.168	0.615	0.894	0.435	0.496	0.434	0.451	0.146	0.495	0.327	0.274	0.372
cg_442	chr2	p25.1	Intergenic		NA	Intergenic	0.06	0.958	0.818	NK	Hypomethylation	0.848	0.919	0.955	0.776	0.95	0.59	0.939	0.947	0.958	0.952	0.06	0.926
cg_443	chr16	q21	Intergenic		NA	Intergenic	0.131	0.947	0.856	Bmem	Hypomethylation	0.941	0.131	0.784	0.912	0.943	0.915	0.945	0.941	0.946	0.947	0.947	0.918
cg_444	chr17	q21.2	RARA	TSS200	NM_000964	5914	0.161	0.772	0.384	Treg	Hypermethylation	0.179	0.272	0.259	0.761	0.513	0.538	0.476	0.161	0.211	0.227	0.243	0.772
cg_445	chr13	q12.12	SPATA13-AS1	TSS200	NR_046531	100874231	0.073	0.524	0.183	Bmem	Hypermethylation	0.172	0.524	0.242	0.092	0.255	0.087	0.175	0.182	0.073	0.1	0.143	0.153
cg_446	chr16	p13.13	CLEC16A	Body	NM_015226	23274	0.424	0.952	0.793	CD4nv	Hypomethylation	0.931	0.87	0.748	0.618	0.424	0.875	0.584	0.947	0.947	0.952	0.92	0.696
cg_447	chr2	q31.1	MAP3K20	Body	NM_133646	51776	0.159	0.963	0.886	Neu	Hypomethylation	0.95	0.957	0.957	0.948	0.954	0.961	0.962	0.955	0.913	0.159	0.963	0.955
cg_448	chr22	q12.1	HPS4	1stExon	NM_152841	89781	0.042	0.452	0.145	CD8mem	Hypermethylation	0.052	0.061	0.052	0.265	0.113	0.452	0.134	0.043	0.042	0.054	0.159	0.307
cg_449	chr3	p13	FOXP1	5'UTR	NM_032682	27086	0.597	0.947	0.876	CD8nv	Hypomethylation	0.93	0.906	0.915	0.897	0.769	0.903	0.597	0.932	0.947	0.947	0.94	0.825
cg_450	chr22	q12.3	NCF4	Body	NM_013416	4689	0.539	0.923	0.826	CD8mem	Hypomethylation	0.914	0.769	0.912	0.69	0.875	0.539	0.857	0.899	0.923	0.918	0.764	0.852
cg_451	chr3	p25.1	SH3BP5	Body	NM_004844	9467	0.248	0.957	0.864	Neu	Hypomethylation	0.953	0.924	0.952	0.945	0.951	0.957	0.957	0.937	0.643	0.248	0.953	0.951
cg_452	chr3	q29	SMCO1	TSS1500	NM_001077657	255798	0.293	0.964	0.805	CD8mem	Hypomethylation	0.958	0.688	0.948	0.649	0.931	0.293	0.861	0.962	0.964	0.962	0.72	0.718
cg_453	chr9	q34.3	Intergenic		NA	Intergenic	0.143	0.905	0.795	Bmem	Hypomethylation	0.867	0.143	0.747	0.835	0.861	0.794	0.868	0.898	0.87	0.873	0.905	0.882
cg_454	chr10	q24.2	HPSE2	Body	NM_001166245	60495	0.286	0.96	0.874	Bas	Hypomethylation	0.286	0.92	0.953	0.911	0.954	0.909	0.96	0.825	0.956	0.943	0.932	0.935
cg_455	chr11	q24.1	SORL1	Body	NM_003105	6653	0.078	0.817	0.328	Bmem	Hypermethylation	0.113	0.817	0.183	0.415	0.475	0.36	0.442	0.078	0.1	0.103	0.384	0.463
cg_456	chr22	q13.1	TMEM184B	5'UTR	NM_012264	25829	0.183	0.959	0.851	NK	Hypomethylation	0.949	0.915	0.949	0.875	0.951	0.672	0.943	0.949	0.959	0.95	0.183	0.914
cg_457	chr17	p11.2	PIGL	ExonBnd	NM_004278	9487	0.102	0.957	0.804	Bnv	Hypomethylation	0.933	0.599	0.102	0.889	0.804	0.935	0.712	0.949	0.957	0.95	0.917	0.901
cg_458	chr3	q29	Intergenic		NA	Intergenic	0.053	0.944	0.756	NK	Hypomethylation	0.929	0.714	0.787	0.856	0.936	0.476	0.855	0.926	0.908	0.944	0.053	0.687
cg_459	chr5	q31.1	P4HA2	Body	NM_004199	8974	0.105	0.912	0.736	Bnv	Hypomethylation	0.88	0.478	0.105	0.783	0.848	0.795	0.865	0.912	0.821	0.815	0.756	0.78
cg_460	chr14	q24.3	Intergenic		NA	Intergenic	0.104	0.948	0.833	Mono	Hypomethylation	0.913	0.877	0.935	0.919	0.946	0.906	0.948	0.885	0.104	0.711	0.933	0.916
cg_461	chr1	p13.1	MIR942	TSS1500	NR_030640	100126331	0.259	0.965	0.82	Treg	Hypomethylation	0.954	0.782	0.949	0.553	0.804	0.821	0.872	0.962	0.965	0.96	0.956	0.259
cg_462	chr1	p34.1	BTBD19	TSS1500	NM_001136537	149478	0.115	0.822	0.334	NK	Hypermethylation	0.378	0.278	0.614	0.138	0.401	0.238	0.276	0.369	0.115	0.255	0.822	0.123
cg_463	chr12	p13.2	TMEM52B	Body	NM_153022	120939	0.223	0.962	0.863	Neu	Hypomethylation	0.946	0.954	0.962	0.926	0.956	0.936	0.96	0.939	0.665	0.223	0.96	0.934
cg_464	chr21	q22.11	Intergenic		NA	Intergenic	0.069	0.946	0.83	Eos	Hypomethylation	0.734	0.92	0.946	0.924	0.941	0.92	0.944	0.069	0.904	0.794	0.942	0.926
cg_465	chr1	p36.33	Intergenic		NA	Intergenic	0.389	0.819	0.538	CD8nv	Hypermethylation	0.468	0.619	0.513	0.596	0.555	0.639	0.819	0.449	0.407	0.389	0.445	0.558
cg_466	chr7	q22.1	TFR2	Body	NM_001206855	7036	0.029	0.4	0.074	Eos	Hypermethylation	0.063	0.029	0.031	0.042	0.043	0.038	0.041	0.4	0.032	0.068	0.054	0.047
cg_467	chr4	p16.3	MAEA	Body	NR_123716	10296	0.142	0.944	0.835	Eos	Hypomethylation	0.923	0.834	0.935	0.934	0.944	0.907	0.928	0.142	0.878	0.71	0.941	0.944
cg_468	chr12	q13.2	SUOX	TSS1500	NM_000456	6821	0.026	0.432	0.119	CD8mem	Hypermethylation	0.035	0.052	0.04	0.304	0.144	0.432	0.191	0.027	0.026	0.031	0.036	0.112
cg_469	chr8	p11.23	MIR1268A	Body	NR_031672	100302233	0.556	0.958	0.862	CD4mem	Hypomethylation	0.916	0.84	0.958	0.556	0.939	0.793	0.942	0.944	0.937	0.939	0.914	0.67
cg_470	chr17	q25.1	SAP30BP	Body	NR_126037	29115	0.24	0.959	0.876	Bnv	Hypomethylation	0.921	0.817	0.24	0.954	0.956	0.957	0.959	0.948	0.944	0.95	0.916	0.947
cg_471	chr5	q35.3	FAM193B	Body	NM_001190946	54540	0.128	0.968	0.878	Neu	Hypomethylation	0.961	0.962	0.959	0.958	0.962	0.968	0.964	0.787	0.968	0.128	0.968	0.954
cg_472	chr20	p11.21	CD93	TSS1500	NM_012072	22918	0.098	0.885	0.758	Mono	Hypomethylation	0.801	0.79	0.859	0.841	0.885	0.863	0.885	0.828	0.098	0.58	0.819	0.851
cg_473	chr5	q15	Intergenic		NA	Intergenic	0.177	0.948	0.86	Bmem	Hypomethylation	0.932	0.177	0.819	0.914	0.943	0.92	0.948	0.939	0.934	0.939	0.938	0.914
cg_474	chr1	q25.3	EDEM3	Body	NM_025191	80267	0.047	0.7	0.216	Mono	Hypermethylation	0.077	0.481	0.456	0.05	0.058	0.059	0.059	0.059	0.7	0.48	0.047	0.066
cg_475	chr17	q21.32	MYL4	TSS200	NM_001002841	4635	0.094	0.941	0.793	Bnv	Hypomethylation	0.851	0.484	0.094	0.879	0.936	0.879	0.941	0.919	0.934	0.93	0.847	0.822
cg_476	chr1	p32.3	NDC1	Body	NM_018087	55706	0.134	0.962	0.857	Bmem	Hypomethylation	0.889	0.134	0.898	0.889	0.941	0.906	0.945	0.948	0.961	0.962	0.93	0.885
cg_477	chr9	q34.11	USP20	Body	NM_006676	10868	0.092	0.588	0.161	Bmem	Hypermethylation	0.11	0.588	0.208	0.118	0.116	0.107	0.121	0.112	0.135	0.101	0.092	0.125
cg_478	chr10	q22.1	VSIR	Body	NM_022153	64115	0.203	0.794	0.398	Bmem	Hypermethylation	0.287	0.794	0.47	0.383	0.294	0.501	0.203	0.278	0.33	0.324	0.453	0.455
cg_479	chr6	q22.31	RNF217	Body	NM_152553	154214	0.133	0.961	0.862	Mono	Hypomethylation	0.947	0.841	0.961	0.918	0.957	0.911	0.96	0.959	0.133	0.91	0.949	0.895
cg_480	chr2	q11.2	Intergenic		NA	Intergenic	0.779	0.946	0.899	CD4nv	Hypomethylation	0.891	0.941	0.946	0.857	0.779	0.898	0.881	0.921	0.908	0.92	0.903	0.944
cg_481	chr7	p22.1	C7orf26	Body	NM_024067	79034	0.368	0.942	0.871	Neu	Hypomethylation	0.925	0.938	0.942	0.901	0.903	0.919	0.915	0.896	0.918	0.368	0.936	0.891
cg_482	chr3	p26.1	Intergenic		NA	Intergenic	0.404	0.944	0.877	Eos	Hypomethylation	0.911	0.922	0.929	0.918	0.929	0.931	0.935	0.404	0.944	0.855	0.928	0.916
cg_483	chr15	q24.2	SIN3A	5'UTR	NM_015477	25942	0.045	0.875	0.292	Mono	Hypermethylation	0.178	0.045	0.393	0.129	0.056	0.25	0.078	0.259	0.875	0.758	0.431	0.052
cg_484	chr2	p11.2	KCMF1	3'UTR	NM_020122	56888	0.101	0.954	0.838	Mono	Hypomethylation	0.938	0.927	0.954	0.852	0.938	0.917	0.95	0.912	0.101	0.774	0.91	0.887
cg_485	chr8	q23.1	EIF3E	Body	NM_001568	3646	0.444	0.852	0.797	Neu	Hypomethylation	0.846	0.823	0.852	0.819	0.826	0.832	0.838	0.815	0.804	0.444	0.825	0.834
cg_486	chr10	p15.2	Intergenic		NA	Intergenic	0.371	0.949	0.859	Treg	Hypomethylation	0.921	0.895	0.924	0.683	0.927	0.883	0.932	0.937	0.938	0.949	0.949	0.371
cg_487	chr1	p36.11	Intergenic		NA	Intergenic	0.184	0.95	0.843	NK	Hypomethylation	0.898	0.938	0.95	0.917	0.948	0.647	0.946	0.896	0.944	0.932	0.184	0.918
cg_488	chr17	q24.2	PITPNC1	Body	NM_181671	26207	0.035	0.95	0.221	Bnv	Hypermethylation	0.091	0.937	0.95	0.085	0.049	0.054	0.054	0.035	0.062	0.043	0.055	0.232
cg_489	chr5	q11.2	ARL15	Body	NM_019087	54622	0.166	0.963	0.829	Bnv	Hypomethylation	0.946	0.549	0.166	0.948	0.956	0.953	0.963	0.948	0.853	0.778	0.938	0.954
cg_490	chr11	q22.3	Intergenic		NA	Intergenic	0.154	0.963	0.871	Mono	Hypomethylation	0.921	0.866	0.952	0.918	0.957	0.939	0.963	0.946	0.154	0.956	0.961	0.923
cg_491	chr7	p22.3	MAD1L1	Body	NM_003550	8379	0.53	0.955	0.848	CD8nv	Hypomethylation	0.938	0.922	0.955	0.775	0.646	0.812	0.53	0.946	0.948	0.947	0.915	0.837
cg_492	chr6	p25.2	Intergenic		NA	Intergenic	0.727	0.94	0.879	CD8nv	Hypomethylation	0.84	0.862	0.935	0.923	0.846	0.845	0.727	0.924	0.907	0.899	0.898	0.94
cg_493	chr3	p25.1	SH3BP5	Body	NM_004844	9467	0.131	0.938	0.823	Bmem	Hypomethylation	0.853	0.131	0.861	0.828	0.918	0.886	0.938	0.86	0.909	0.906	0.893	0.896
cg_494	chr10	p15.1	PFKFB3	Body	NM_001145443	5209	0.158	0.882	0.755	Bas	Hypomethylation	0.158	0.853	0.882	0.799	0.829	0.807	0.851	0.496	0.874	0.847	0.844	0.824
cg_495	chr2	p25.1	RRM2	Body	NM_182626	6241	0.509	0.97	0.891	CD4mem	Hypomethylation	0.96	0.923	0.959	0.509	0.953	0.88	0.955	0.97	0.967	0.968	0.966	0.686
cg_496	chr2	p11.2	Intergenic		NA	Intergenic	0.121	0.944	0.851	Mono	Hypomethylation	0.902	0.885	0.937	0.913	0.929	0.899	0.931	0.944	0.121	0.902	0.921	0.922
cg_497	chr19	p13.11	IL12RB1	TSS200	NM_001290024	3594	0.025	0.314	0.091	CD4mem	Hypermethylation	0.032	0.027	0.026	0.314	0.16	0.133	0.065	0.025	0.038	0.039	0.09	0.146
cg_498	chr14	q23.1	PRKCH	Body	NM_006255	5583	0.05	0.885	0.255	Bas	Hypermethylation	0.885	0.063	0.064	0.142	0.068	0.09	0.073	0.548	0.52	0.388	0.05	0.167
cg_499	chr13	q14.2	RCBTB1	3'UTR	NM_018191	55213	0.078	0.956	0.815	Bnv	Hypomethylation	0.931	0.392	0.078	0.937	0.952	0.938	0.956	0.92	0.929	0.855	0.948	0.942
cg_500	chr11	q13.2	CD248	TSS1500	NM_020404	57124	0.11	0.634	0.296	Treg	Hypermethylation	0.255	0.2	0.11	0.568	0.214	0.432	0.149	0.218	0.223	0.2	0.344	0.634
cg_501	chr1	q32.1	PTPN7	TSS1500	NM_002832	5778	0.073	0.484	0.229	CD4nv	Hypermethylation	0.136	0.267	0.306	0.222	0.484	0.19	0.38	0.081	0.112	0.073	0.286	0.208
cg_502	chr17	p11.2	Intergenic		NA	Intergenic	0.036	0.437	0.128	Bmem	Hypermethylation	0.039	0.437	0.166	0.215	0.083	0.231	0.093	0.036	0.038	0.044	0.056	0.097
cg_503	chr17	q25.1	SLC39A11	Body	NM_001159770	201266	0.594	0.955	0.881	CD4mem	Hypomethylation	0.947	0.945	0.953	0.594	0.929	0.917	0.935	0.823	0.955	0.836	0.942	0.79
cg_504	chr17	q21.2	KAT2A	Body	NM_021078	2648	0.194	0.964	0.867	Bmem	Hypomethylation	0.948	0.194	0.82	0.939	0.96	0.938	0.964	0.902	0.933	0.919	0.937	0.946
cg_505	chr15	q22.31	USP3	Body	NR_046341	9960	0.035	0.559	0.16	Treg	Hypermethylation	0.045	0.044	0.042	0.395	0.169	0.295	0.124	0.035	0.04	0.039	0.133	0.559
cg_506	chr9	q34.11	Intergenic		NA	Intergenic	0.103	0.659	0.227	NK	Hypermethylation	0.169	0.205	0.279	0.329	0.122	0.301	0.123	0.156	0.103	0.125	0.659	0.148
cg_507	chr5	q23.2	Intergenic		NA	Intergenic	0.058	0.957	0.82	NK	Hypomethylation	0.811	0.942	0.957	0.895	0.948	0.675	0.926	0.941	0.819	0.922	0.058	0.94
cg_508	chr1	p35.1	YARS1	Body	NM_003680	8565	0.254	0.969	0.877	Bas	Hypomethylation	0.254	0.965	0.964	0.958	0.962	0.903	0.964	0.961	0.969	0.966	0.692	0.961
cg_509	chr22	q13.2	ATP5MGL	1stExon	NM_001165877	267020	0.159	0.929	0.811	Bnv	Hypomethylation	0.895	0.66	0.159	0.886	0.89	0.886	0.9	0.929	0.901	0.884	0.84	0.903
cg_510	chr8	q24.3	FAM83H	5'UTR	NM_198488	286077	0.088	0.837	0.716	Bmem	Hypomethylation	0.778	0.088	0.749	0.763	0.837	0.688	0.788	0.78	0.786	0.803	0.789	0.74
cg_511	chr8	p21.3	ATP6V1B2	Body	NM_001693	526	0.13	0.957	0.845	Neu	Hypomethylation	0.913	0.95	0.952	0.945	0.95	0.957	0.955	0.551	0.932	0.13	0.951	0.953
cg_512	chr9	q22.2	Intergenic		NA	Intergenic	0.061	0.97	0.865	Eos	Hypomethylation	0.831	0.936	0.958	0.952	0.956	0.963	0.965	0.061	0.97	0.912	0.926	0.955
cg_513	chr5	q32	ARHGEF37	ExonBnd	NM_001001669	389337	0.321	0.954	0.877	Bmem	Hypomethylation	0.917	0.321	0.864	0.932	0.946	0.95	0.954	0.903	0.939	0.909	0.945	0.944
cg_514	chr5	q33.3	CYFIP2	Body	NM_001037333	26999	0.396	0.955	0.798	CD4nv	Hypomethylation	0.848	0.894	0.955	0.692	0.396	0.947	0.61	0.785	0.941	0.897	0.953	0.654
cg_515	chr13	q14.3	DLEU1	Body	NR_109974	10301	0.083	0.867	0.375	Eos	Hypermethylation	0.259	0.133	0.083	0.27	0.198	0.338	0.232	0.867	0.781	0.865	0.122	0.355
cg_516	chr7	q22.1	Intergenic		NA	Intergenic	0.045	0.431	0.145	CD8nv	Hypermethylation	0.062	0.089	0.073	0.165	0.375	0.077	0.431	0.052	0.055	0.045	0.08	0.23
cg_517	chr2	p23.1	LBH	Body	NM_030915	81606	0.463	0.961	0.8	CD8nv	Hypomethylation	0.82	0.905	0.96	0.724	0.645	0.721	0.463	0.913	0.956	0.961	0.812	0.713
cg_518	chr1	q23.3	SH2D1B	TSS1500	NM_053282	117157	0.43	0.969	0.907	NK	Hypomethylation	0.958	0.932	0.957	0.932	0.957	0.938	0.962	0.965	0.969	0.964	0.43	0.921
cg_519	chr21	q22.3	ADARB1	5'UTR	NM_015833	104	0.15	0.779	0.37	Mono	Hypermethylation	0.42	0.326	0.23	0.207	0.155	0.514	0.242	0.15	0.779	0.648	0.585	0.178
cg_520	chr17	q22	EPX	Body	NM_000502	8288	0.254	0.893	0.813	Eos	Hypomethylation	0.764	0.851	0.875	0.851	0.89	0.87	0.893	0.254	0.893	0.854	0.891	0.865
cg_521	chr12	q13.3	LRP1	Body	NM_002332	4035	0.106	0.947	0.838	Mono	Hypomethylation	0.89	0.9	0.936	0.927	0.947	0.92	0.946	0.918	0.106	0.708	0.932	0.926
cg_522	chr3	q24	SLC9A9	Body	NM_173653	285195	0.217	0.954	0.87	NK	Hypomethylation	0.889	0.952	0.954	0.942	0.937	0.849	0.941	0.95	0.912	0.947	0.217	0.95
cg_523	chr8	q24.3	GML	Body	NM_002066	2765	0.032	0.695	0.163	Bmem	Hypermethylation	0.041	0.695	0.475	0.039	0.035	0.035	0.034	0.058	0.236	0.228	0.032	0.044
cg_524	chr6	q23.2	ARG1	TSS1500	NM_000045	383	0.153	0.957	0.871	Neu	Hypomethylation	0.948	0.935	0.954	0.924	0.946	0.926	0.948	0.871	0.957	0.153	0.95	0.939
cg_525	chr6	q25.3	FNDC1	Body	NM_032532	84624	0.247	0.922	0.841	Bmem	Hypomethylation	0.915	0.247	0.846	0.89	0.904	0.895	0.922	0.905	0.894	0.895	0.897	0.877
cg_526	chr6	p21.32	DAXX	TSS1500	NM_001141970	1616	0.032	0.354	0.116	CD8mem	Hypermethylation	0.05	0.055	0.046	0.23	0.101	0.354	0.132	0.032	0.032	0.039	0.094	0.22
cg_527	chr22	q11.23	CABIN1	Body	NM_001201429	23523	0.055	0.309	0.1	CD4nv	Hypermethylation	0.061	0.072	0.069	0.108	0.309	0.08	0.15	0.061	0.055	0.057	0.061	0.112
cg_528	chr14	q32.31	PPP2R5C	Body	NM_001161726	5527	0.065	0.726	0.221	Mono	Hypermethylation	0.137	0.065	0.312	0.084	0.081	0.075	0.081	0.218	0.726	0.717	0.069	0.085
cg_529	chr11	p15.4	STIM1	Body	NM_001277962	6786	0.037	0.515	0.173	NK	Hypermethylation	0.077	0.04	0.042	0.295	0.154	0.512	0.165	0.04	0.037	0.042	0.515	0.153
cg_530	chr2	p14	Intergenic		NA	Intergenic	0.059	0.502	0.161	Treg	Hypermethylation	0.076	0.184	0.122	0.276	0.186	0.14	0.17	0.059	0.075	0.068	0.076	0.502
cg_531	chr9	q33.3	SCAI	Body	NM_173690	286205	0.068	0.6	0.252	Eos	Hypermethylation	0.179	0.29	0.081	0.242	0.068	0.329	0.117	0.6	0.241	0.422	0.305	0.153
cg_532	chr6	q25.3	Intergenic		NA	Intergenic	0.208	0.952	0.861	Mono	Hypomethylation	0.943	0.734	0.949	0.926	0.939	0.912	0.949	0.952	0.208	0.933	0.952	0.939
cg_533	chr10	q21.2	ARID5B	TSS1500	NM_032199	84159	0.051	0.404	0.127	CD8nv	Hypermethylation	0.065	0.061	0.059	0.09	0.229	0.247	0.404	0.052	0.051	0.055	0.114	0.1
cg_534	chr11	q13.2	CD248	TSS1500	NM_020404	57124	0.068	0.494	0.223	Treg	Hypermethylation	0.169	0.139	0.068	0.492	0.183	0.367	0.107	0.14	0.125	0.106	0.284	0.494
cg_535	chr5	q11.2	LINC01948	Body	NR_104664	102467147	0.667	0.958	0.91	CD8mem	Hypomethylation	0.944	0.914	0.94	0.91	0.944	0.667	0.94	0.932	0.958	0.942	0.912	0.912
cg_536	chr7	p15.1	CREB5	Body	NM_004904	9586	0.061	0.405	0.132	CD8mem	Hypermethylation	0.084	0.107	0.072	0.158	0.12	0.405	0.135	0.061	0.075	0.08	0.134	0.15
cg_537	chr1	p34.2	Intergenic		NA	Intergenic	0.437	0.868	0.781	Bas	Hypomethylation	0.437	0.781	0.825	0.818	0.837	0.838	0.868	0.724	0.795	0.794	0.802	0.855
cg_538	chr9	q34.3	Intergenic		NA	Intergenic	0.034	0.365	0.082	CD4mem	Hypermethylation	0.039	0.108	0.04	0.365	0.08	0.045	0.043	0.037	0.047	0.042	0.034	0.107
cg_539	chr17	p13.2	ITGAE	Body	NM_002208	3682	0.576	0.943	0.821	CD8mem	Hypomethylation	0.888	0.726	0.943	0.729	0.937	0.576	0.913	0.866	0.879	0.876	0.766	0.759
cg_540	chr10	q24.31	BLOC1S2	TSS1500	NM_173809	282991	0.041	0.345	0.144	Bnv	Hypermethylation	0.051	0.084	0.345	0.153	0.249	0.068	0.128	0.099	0.14	0.199	0.041	0.172
cg_541	chr19	p13.11	SLC35E1	Body	NM_024881	79939	0.045	0.654	0.132	Mono	Hypermethylation	0.072	0.259	0.109	0.062	0.06	0.059	0.057	0.045	0.654	0.094	0.048	0.064
cg_542	chr15	q26.3	IGF1R	Body	NM_000875	3480	0.187	0.966	0.83	Eos	Hypomethylation	0.94	0.871	0.965	0.846	0.966	0.809	0.958	0.187	0.928	0.797	0.934	0.764
cg_543	chr7	p11.2	VOPP1	Body	NM_030796	81552	0.043	0.443	0.116	CD8nv	Hypermethylation	0.065	0.043	0.044	0.117	0.237	0.153	0.443	0.052	0.045	0.043	0.092	0.058
cg_544	chr11	p15.4	HBBP1	TSS1500	NR_001589	3044	0.273	0.944	0.85	Bas	Hypomethylation	0.273	0.867	0.938	0.857	0.935	0.882	0.944	0.922	0.93	0.925	0.912	0.815
cg_545	chr8	q24.22	Intergenic		NA	Intergenic	0.086	0.789	0.377	Bnv	Hypermethylation	0.498	0.425	0.789	0.335	0.385	0.187	0.295	0.548	0.388	0.253	0.086	0.335
cg_546	chr3	p21.31	DAG1	5'UTR	NM_001165928	1605	0.423	0.956	0.898	Bnv	Hypomethylation	0.94	0.907	0.423	0.926	0.938	0.945	0.947	0.952	0.956	0.953	0.95	0.935
cg_547	chr17	p13.3	SMG6	Body	NM_017575	23293	0.456	0.957	0.842	CD4nv	Hypomethylation	0.916	0.928	0.939	0.821	0.456	0.82	0.555	0.951	0.957	0.951	0.916	0.889
cg_548	chr17	q25.3	SEPTIN9	Body	NM_001113493	10801	0.089	0.674	0.233	NK	Hypermethylation	0.106	0.329	0.287	0.178	0.104	0.397	0.157	0.1	0.089	0.089	0.674	0.292
cg_549	chr15	q26.1	AEN	5'UTR	NM_022767	64782	0.048	0.195	0.09	Eos	Hypermethylation	0.102	0.048	0.064	0.063	0.169	0.053	0.055	0.195	0.075	0.132	0.05	0.072
cg_550	chr7	p22.1	ZNF12	Body	NM_016265	7559	0.576	0.896	0.839	Bnv	Hypomethylation	0.89	0.712	0.576	0.863	0.89	0.858	0.889	0.892	0.896	0.889	0.845	0.871
cg_551	chr17	q21.31	KANSL1	5'UTR	NM_001193466	284058	0.036	0.846	0.315	Bnv	Hypermethylation	0.273	0.385	0.846	0.458	0.299	0.345	0.304	0.036	0.06	0.049	0.173	0.549
cg_552	chr6	q15	ANKRD6	Body	NM_014942	22881	0.476	0.912	0.838	NK	Hypomethylation	0.854	0.852	0.912	0.845	0.9	0.836	0.906	0.843	0.886	0.88	0.476	0.865
cg_553	chr14	q32.13	Intergenic		NA	Intergenic	0.06	0.556	0.21	CD4nv	Hypermethylation	0.114	0.093	0.078	0.26	0.556	0.203	0.517	0.099	0.06	0.065	0.26	0.218
cg_554	chr1	p36.33	NADK	TSS1500	NM_001198993	65220	0.038	0.35	0.104	CD4nv	Hypermethylation	0.064	0.055	0.062	0.103	0.35	0.08	0.262	0.038	0.05	0.047	0.047	0.096
cg_555	chr14	q24.3	TTLL5	Body	NM_015072	23093	0.094	0.874	0.689	Bnv	Hypomethylation	0.874	0.416	0.094	0.737	0.636	0.812	0.669	0.872	0.765	0.769	0.865	0.752
cg_556	chr8	p12	Intergenic		NA	Intergenic	0.576	0.939	0.865	Treg	Hypomethylation	0.838	0.896	0.939	0.792	0.928	0.883	0.932	0.902	0.874	0.888	0.933	0.576
cg_557	chr20	q13.31	RBM38	3'UTR	NM_183425	55544	0.335	0.922	0.817	NK	Hypomethylation	0.897	0.804	0.839	0.855	0.906	0.744	0.797	0.916	0.922	0.922	0.335	0.868
cg_558	chr16	q12.1	TENT4B	Body	NM_001040285	64282	0.304	0.943	0.861	Bmem	Hypomethylation	0.925	0.304	0.907	0.891	0.929	0.874	0.93	0.936	0.943	0.937	0.88	0.875
cg_559	chr12	q23.2	Intergenic		NA	Intergenic	0.443	0.965	0.892	Eos	Hypomethylation	0.952	0.939	0.958	0.932	0.961	0.937	0.965	0.443	0.946	0.778	0.946	0.949
cg_560	chr1	q21.3	MINDY1	5'UTR	NM_001040217	55793	0.041	0.455	0.136	CD8mem	Hypermethylation	0.045	0.19	0.075	0.207	0.08	0.455	0.148	0.046	0.045	0.041	0.046	0.259
cg_561	chr16	p13.3	FAM234A	5'UTR	NM_032039	83986	0.2	0.445	0.293	Eos	Hypermethylation	0.311	0.298	0.254	0.2	0.268	0.279	0.283	0.445	0.282	0.207	0.259	0.428
cg_562	chr4	q27	IL21	Body	NM_021803	59067	0.337	0.944	0.824	CD4mem	Hypomethylation	0.918	0.896	0.944	0.337	0.808	0.629	0.918	0.93	0.927	0.934	0.881	0.77
cg_563	chr14	q22.3	Intergenic		NA	Intergenic	0.039	0.268	0.088	CD4nv	Hypermethylation	0.081	0.05	0.056	0.153	0.268	0.053	0.147	0.046	0.039	0.044	0.043	0.071
cg_564	chr11	q24.3	Intergenic		NA	Intergenic	0.095	0.971	0.868	Mono	Hypomethylation	0.95	0.835	0.955	0.926	0.956	0.931	0.96	0.971	0.095	0.951	0.962	0.922
cg_565	chr17	p13.3	Intergenic		NA	Intergenic	0.091	0.505	0.17	Treg	Hypermethylation	0.11	0.14	0.103	0.326	0.219	0.119	0.118	0.113	0.091	0.099	0.095	0.505
cg_566	chr22	q12.3	Intergenic		NA	Intergenic	0.442	0.966	0.868	NK	Hypomethylation	0.924	0.95	0.966	0.871	0.942	0.747	0.876	0.932	0.931	0.929	0.442	0.901
cg_567	chr2	p22.2	Intergenic		NA	Intergenic	0.04	0.516	0.131	Treg	Hypermethylation	0.053	0.052	0.044	0.325	0.068	0.234	0.086	0.052	0.04	0.053	0.048	0.516
cg_568	chr2	q37.1	ARMC9	5'UTR	NM_001291656	80210	0.594	0.929	0.844	CD4mem	Hypomethylation	0.902	0.895	0.929	0.594	0.905	0.778	0.915	0.86	0.899	0.786	0.912	0.751
cg_569	chr5	q33.2	Intergenic		NA	Intergenic	0.099	0.561	0.178	Treg	Hypermethylation	0.134	0.099	0.126	0.291	0.134	0.199	0.146	0.101	0.114	0.118	0.113	0.561
cg_570	chr10	q11.23	Intergenic		NA	Intergenic	0.05	0.587	0.258	CD8nv	Hypermethylation	0.128	0.255	0.268	0.347	0.432	0.315	0.587	0.142	0.05	0.071	0.152	0.349
cg_571	chr16	q13	SLC12A3	Body	NM_001126108	6559	0.096	0.786	0.373	CD4nv	Hypermethylation	0.223	0.238	0.462	0.516	0.786	0.358	0.607	0.16	0.267	0.096	0.175	0.59
cg_572	chr12	q24.13	IQCD	Body	NM_138451	115811	0.13	0.852	0.389	Treg	Hypermethylation	0.226	0.238	0.482	0.514	0.473	0.504	0.469	0.13	0.23	0.211	0.34	0.852
cg_573	chr17	q24.1	Intergenic		NA	Intergenic	0.048	0.798	0.203	Bmem	Hypermethylation	0.181	0.798	0.452	0.072	0.061	0.062	0.066	0.301	0.099	0.131	0.048	0.159
cg_574	chr2	q37.3	HDAC4	5'UTR	NM_006037	9759	0.075	0.763	0.258	NK	Hypermethylation	0.526	0.079	0.139	0.178	0.132	0.358	0.278	0.285	0.075	0.078	0.763	0.209
cg_575	chr2	p22.2	Intergenic		NA	Intergenic	0.032	0.578	0.148	Treg	Hypermethylation	0.033	0.033	0.037	0.413	0.091	0.301	0.123	0.039	0.032	0.055	0.04	0.578
cg_576	chr4	q21.1	CCNG2	3'UTR	NM_004354	901	0.171	0.949	0.855	NK	Hypomethylation	0.927	0.938	0.938	0.915	0.932	0.754	0.924	0.948	0.949	0.94	0.171	0.927
cg_577	chr10	q21.2	Intergenic		NA	Intergenic	0.048	0.444	0.124	CD4nv	Hypermethylation	0.083	0.067	0.062	0.103	0.444	0.064	0.319	0.069	0.048	0.052	0.061	0.114
cg_578	chr6	p23	Intergenic		NA	Intergenic	0.257	0.917	0.502	Neu	Hypermethylation	0.783	0.281	0.337	0.358	0.387	0.443	0.257	0.773	0.808	0.917	0.26	0.421
cg_579	chr7	p14.1	TRG-AS1	Body	NR_040085	100506776	0.401	0.946	0.834	Treg	Hypomethylation	0.944	0.922	0.942	0.661	0.906	0.619	0.87	0.946	0.945	0.94	0.916	0.401
cg_580	chr11	q13.1	SLC22A11	TSS200	NM_018484	55867	0.318	0.662	0.421	Neu	Hypermethylation	0.318	0.378	0.524	0.338	0.349	0.378	0.329	0.52	0.592	0.662	0.319	0.35
cg_581	chr1	q32.1	Intergenic		NA	Intergenic	0.057	0.619	0.175	Bas	Hypermethylation	0.619	0.057	0.062	0.192	0.151	0.225	0.126	0.156	0.059	0.08	0.281	0.091
cg_582	chr9	q32	Intergenic		NA	Intergenic	0.201	0.717	0.546	CD8mem	Hypomethylation	0.632	0.498	0.717	0.317	0.691	0.201	0.681	0.65	0.609	0.671	0.536	0.351
cg_583	chr12	q24.31	KDM2B	Body	NM_032590	84678	0.065	0.386	0.145	CD8mem	Hypermethylation	0.089	0.166	0.084	0.207	0.124	0.386	0.205	0.068	0.071	0.065	0.096	0.179
cg_584	chr10	q24.32	KCNIP2	Body	NM_173195	30819	0.073	0.735	0.283	Bmem	Hypermethylation	0.1	0.735	0.294	0.268	0.125	0.497	0.205	0.073	0.078	0.082	0.393	0.549
cg_585	chr3	q22.1	BFSP2	Body	NM_003571	8419	0.291	0.967	0.874	Bmem	Hypomethylation	0.954	0.291	0.882	0.88	0.954	0.954	0.956	0.967	0.96	0.964	0.957	0.765
cg_586	chr2	p25.1	Intergenic		NA	Intergenic	0.412	0.92	0.859	Bmem	Hypomethylation	0.907	0.412	0.864	0.92	0.919	0.864	0.912	0.909	0.91	0.899	0.901	0.89
cg_587	chr1	q42.13	GALNT2	Body	NM_004481	2590	0.624	0.959	0.884	CD4mem	Hypomethylation	0.948	0.826	0.946	0.624	0.945	0.698	0.932	0.959	0.955	0.954	0.941	0.882
cg_588	chr3	q27.1	Intergenic		NA	Intergenic	0.7	0.952	0.905	Treg	Hypomethylation	0.949	0.871	0.952	0.827	0.95	0.894	0.948	0.935	0.952	0.933	0.943	0.7
cg_589	chr14	q32.33	KLC1	Body	NM_005552	3831	0.436	0.937	0.871	Bnv	Hypomethylation	0.924	0.728	0.436	0.92	0.922	0.922	0.924	0.932	0.932	0.937	0.937	0.935
cg_590	chr18	q11.2	Intergenic		NA	Intergenic	0.607	0.891	0.821	Treg	Hypomethylation	0.823	0.805	0.878	0.748	0.89	0.8	0.891	0.815	0.876	0.881	0.841	0.607
cg_591	chr1	p34.2	HIVEP3	Body	NM_024503	59269	0.325	0.954	0.852	Bnv	Hypomethylation	0.932	0.511	0.325	0.94	0.952	0.938	0.954	0.946	0.94	0.951	0.891	0.938
cg_592	chr14	q32.2	Intergenic		NA	Intergenic	0.124	0.943	0.827	Bmem	Hypomethylation	0.895	0.124	0.878	0.857	0.941	0.832	0.943	0.92	0.88	0.929	0.938	0.789
cg_593	chr2	p23.3	Intergenic		NA	Intergenic	0.455	0.958	0.894	Mono	Hypomethylation	0.896	0.925	0.957	0.944	0.955	0.947	0.958	0.918	0.455	0.86	0.958	0.951
cg_594	chr9	q34.11	GPR107	5'UTR	NM_001287346	57720	0.199	0.801	0.384	Bnv	Hypermethylation	0.308	0.368	0.801	0.362	0.52	0.272	0.436	0.366	0.199	0.296	0.271	0.413
cg_595	chr1	p13.2	MOV10	Body	NM_020963	4343	0.053	0.563	0.235	Bmem	Hypermethylation	0.197	0.563	0.219	0.186	0.054	0.212	0.063	0.258	0.331	0.3	0.053	0.387
cg_596	chr16	q24.2	FBXO31	5'UTR	NM_001282683	79791	0.444	0.954	0.875	Eos	Hypomethylation	0.849	0.916	0.947	0.94	0.952	0.942	0.954	0.444	0.898	0.776	0.941	0.942
cg_597	chr20	q11.22	Intergenic		NA	Intergenic	0.467	0.973	0.885	Treg	Hypomethylation	0.963	0.96	0.959	0.634	0.951	0.855	0.952	0.97	0.973	0.969	0.967	0.467
cg_598	chr21	q21.3	Intergenic		NA	Intergenic	0.077	0.966	0.873	Bmem	Hypomethylation	0.957	0.077	0.816	0.952	0.956	0.952	0.96	0.961	0.964	0.966	0.959	0.951
cg_599	chr12	q13.13	Intergenic		NA	Intergenic	0.429	0.934	0.831	Mono	Hypomethylation	0.856	0.844	0.934	0.813	0.931	0.783	0.931	0.916	0.429	0.899	0.877	0.754
cg_600	chr22	q11.23	Intergenic		NA	Intergenic	0.213	0.963	0.87	Neu	Hypomethylation	0.943	0.951	0.952	0.939	0.954	0.951	0.957	0.824	0.849	0.213	0.963	0.945
cg_601	chr10	q26.13	PLEKHA1	Body	NM_001001974	59338	0.052	0.66	0.247	Eos	Hypermethylation	0.457	0.299	0.086	0.088	0.152	0.056	0.073	0.66	0.485	0.476	0.052	0.076
cg_602	chr8	q24.3	Intergenic		NA	Intergenic	0.036	0.406	0.109	CD8mem	Hypermethylation	0.051	0.05	0.043	0.199	0.054	0.406	0.088	0.036	0.042	0.041	0.057	0.24
cg_603	chr15	q21.2	CYP19A1	5'UTR	NM_031226	1588	0.266	0.956	0.847	Neu	Hypomethylation	0.916	0.861	0.956	0.863	0.945	0.853	0.947	0.926	0.886	0.266	0.912	0.831
cg_604	chr2	q31.1	MYO3B	Body	NR_045684	140469	0.065	0.833	0.3	Eos	Hypermethylation	0.61	0.124	0.11	0.091	0.068	0.075	0.072	0.833	0.739	0.728	0.065	0.083
cg_605	chr6	q25.3	TAGAP	Body	NM_054114	117289	0.108	0.85	0.448	Mono	Hypermethylation	0.733	0.142	0.108	0.366	0.615	0.256	0.576	0.32	0.85	0.54	0.376	0.5
cg_606	chr2	q14.3	Intergenic		NA	Intergenic	0.874	0.975	0.955	Treg	Hypomethylation	0.966	0.974	0.973	0.928	0.957	0.945	0.96	0.972	0.975	0.966	0.971	0.874
cg_607	chr22	q11.23	SMARCB1	TSS1500	NM_003073	6598	0.594	0.95	0.878	CD8nv	Hypomethylation	0.942	0.929	0.938	0.888	0.648	0.933	0.594	0.95	0.942	0.948	0.938	0.887
cg_608	chr4	q35.1	SORBS2	5'UTR	NM_003603	8470	0.074	0.946	0.829	Bmem	Hypomethylation	0.896	0.074	0.812	0.933	0.942	0.941	0.945	0.857	0.752	0.925	0.946	0.929
cg_609	chr1	q25.1	TNFSF4	TSS1500	NM_001297562	7292	0.043	0.685	0.214	Treg	Hypermethylation	0.05	0.342	0.074	0.378	0.118	0.36	0.16	0.049	0.048	0.043	0.255	0.685
cg_610	chr10	p11.22	Intergenic		NA	Intergenic	0.322	0.954	0.869	Mono	Hypomethylation	0.835	0.942	0.941	0.934	0.948	0.94	0.954	0.855	0.322	0.887	0.923	0.946
cg_611	chr1	q32.1	NR5A2	Body	NM_205860	2494	0.042	0.716	0.16	Bas	Hypermethylation	0.716	0.042	0.045	0.071	0.065	0.103	0.081	0.18	0.382	0.07	0.098	0.065
cg_612	chr12	q13.13	NPFF	TSS1500	NM_003717	8620	0.318	0.957	0.863	Neu	Hypomethylation	0.922	0.919	0.957	0.923	0.943	0.936	0.947	0.703	0.894	0.318	0.952	0.941
cg_613	chr2	q11.2	AFF3	Body	NM_001025108	3899	0.055	0.658	0.205	Bnv	Hypermethylation	0.11	0.328	0.658	0.183	0.167	0.092	0.071	0.055	0.334	0.125	0.058	0.28
cg_614	chr20	q11.22	PIGU	ExonBnd	NM_080476	128869	0.258	0.961	0.865	Neu	Hypomethylation	0.936	0.951	0.953	0.945	0.948	0.953	0.955	0.832	0.74	0.258	0.961	0.948
cg_615	chr17	q22	YPEL2	Body	NM_001005404	388403	0.035	0.541	0.175	Eos	Hypermethylation	0.202	0.035	0.043	0.121	0.044	0.255	0.07	0.541	0.231	0.454	0.058	0.047
cg_616	chr6	p21.1	NFKBIE	TSS1500	NM_004556	4794	0.076	0.953	0.81	Bmem	Hypomethylation	0.904	0.076	0.807	0.855	0.953	0.826	0.943	0.869	0.817	0.865	0.937	0.871
cg_617	chr1	q24.2	RCSD1	TSS1500	NM_052862	92241	0.056	0.213	0.085	CD4nv	Hypermethylation	0.068	0.06	0.058	0.124	0.213	0.073	0.079	0.056	0.058	0.06	0.061	0.108
cg_618	chr4	q25	SGMS2	5'UTR	NM_001136258	166929	0.525	0.974	0.895	CD4mem	Hypomethylation	0.966	0.924	0.968	0.525	0.959	0.831	0.959	0.974	0.971	0.97	0.962	0.735
cg_619	chr2	p25.3	EIPR1	Body	NM_003310	7260	0.223	0.933	0.814	Bnv	Hypomethylation	0.912	0.646	0.223	0.926	0.933	0.924	0.93	0.817	0.871	0.749	0.915	0.928
cg_620	chr19	p13.3	Intergenic		NA	Intergenic	0.271	0.81	0.694	Eos	Hypomethylation	0.62	0.633	0.765	0.724	0.797	0.754	0.81	0.271	0.741	0.686	0.782	0.748
cg_621	chr16	q21	CDH5	5'UTR	NM_001795	1003	0.133	0.913	0.788	Mono	Hypomethylation	0.88	0.68	0.91	0.795	0.9	0.779	0.899	0.913	0.133	0.911	0.879	0.773
cg_622	chr17	p11.2	TRPV2	TSS1500	NM_016113	51393	0.481	0.895	0.833	Bas	Hypomethylation	0.481	0.853	0.863	0.863	0.894	0.874	0.895	0.757	0.875	0.882	0.88	0.879
cg_623	chr15	q23	Intergenic		NA	Intergenic	0.463	0.961	0.887	Treg	Hypomethylation	0.958	0.851	0.935	0.81	0.955	0.897	0.958	0.961	0.955	0.958	0.95	0.463
cg_624	chr1	q23.3	CD48	Body	NM_001778	962	0.068	0.419	0.161	Bas	Hypermethylation	0.419	0.068	0.252	0.108	0.102	0.078	0.085	0.154	0.293	0.196	0.09	0.08
cg_625	chr13	q14.3	Intergenic		NA	Intergenic	0.107	0.967	0.862	Bmem	Hypomethylation	0.915	0.107	0.841	0.952	0.958	0.953	0.965	0.961	0.843	0.967	0.93	0.955
cg_626	chr10	p15.1	RBM17	Body	NM_032905	84991	0.618	0.94	0.892	Neu	Hypomethylation	0.902	0.938	0.94	0.92	0.918	0.924	0.931	0.864	0.928	0.618	0.917	0.903
cg_627	chr20	q11.21	KIF3B	5'UTR	NM_004798	9371	0.034	0.459	0.125	Neu	Hypermethylation	0.05	0.052	0.064	0.057	0.122	0.045	0.176	0.059	0.327	0.459	0.034	0.055
cg_628	chr16	p13.13	CLEC16A	Body	NM_001243403	23274	0.12	0.941	0.793	Neu	Hypomethylation	0.898	0.81	0.926	0.862	0.941	0.793	0.935	0.797	0.694	0.12	0.873	0.87
cg_629	chr20	p12.3	PLCB1	Body	NM_182734	23236	0.037	0.597	0.162	Treg	Hypermethylation	0.049	0.127	0.053	0.375	0.223	0.143	0.219	0.037	0.039	0.045	0.038	0.597
cg_630	chr11	q23.3	NECTIN1	Body	NM_203286	5818	0.323	0.772	0.515	Mono	Hypermethylation	0.45	0.323	0.638	0.493	0.61	0.492	0.608	0.332	0.772	0.627	0.394	0.436
cg_631	chr22	q13.1	TMEM184B	5'UTR	NM_001195072	25829	0.045	0.625	0.185	Bmem	Hypermethylation	0.057	0.625	0.434	0.101	0.08	0.157	0.088	0.205	0.054	0.061	0.045	0.308
cg_632	chr7	q21.3	LMTK2	Body	NM_014916	22853	0.433	0.964	0.91	Neu	Hypomethylation	0.949	0.963	0.96	0.955	0.963	0.959	0.964	0.917	0.946	0.433	0.959	0.955
cg_633	chr6	q25.3	TULP4	Body	NM_020245	56995	0.062	0.893	0.712	Bnv	Hypomethylation	0.866	0.337	0.062	0.87	0.732	0.812	0.736	0.773	0.893	0.874	0.742	0.842
cg_634	chr17	p11.2	MAP2K3	Body	NM_145109	5606	0.03	0.463	0.121	CD8nv	Hypermethylation	0.055	0.044	0.079	0.074	0.376	0.061	0.463	0.03	0.031	0.035	0.138	0.07
cg_635	chr17	q25.1	GRB2	Body	NM_002086	2885	0.19	0.94	0.862	Bmem	Hypomethylation	0.936	0.19	0.858	0.925	0.924	0.92	0.934	0.933	0.935	0.937	0.94	0.915
cg_636	chr2	p14	SPRED2	Body	NM_181784	200734	0.177	0.881	0.452	Mono	Hypermethylation	0.529	0.397	0.431	0.438	0.255	0.333	0.239	0.394	0.881	0.827	0.177	0.528
cg_637	chr6	p21.1	CUL9	ExonBnd	NM_015089	23113	0.506	0.957	0.904	Treg	Hypomethylation	0.947	0.928	0.946	0.885	0.948	0.944	0.953	0.939	0.954	0.945	0.957	0.506
cg_638	chr8	q24.21	Intergenic		NA	Intergenic	0.662	0.947	0.86	CD4mem	Hypomethylation	0.871	0.908	0.947	0.662	0.905	0.791	0.91	0.852	0.921	0.897	0.906	0.755
cg_639	chr6	p21.1	TMEM63B	Body	NM_018426	55362	0.371	0.907	0.826	Bas	Hypomethylation	0.371	0.854	0.881	0.862	0.888	0.884	0.903	0.72	0.907	0.895	0.869	0.878
cg_640	chr8	p12	FUT10	Body	NM_032664	84750	0.199	0.96	0.851	Bnv	Hypomethylation	0.921	0.508	0.199	0.951	0.957	0.953	0.956	0.959	0.96	0.953	0.952	0.948
cg_641	chr6	q15	BACH2	5'UTR	NM_021813	60468	0.057	0.519	0.156	Treg	Hypermethylation	0.122	0.067	0.092	0.362	0.164	0.187	0.11	0.057	0.065	0.069	0.061	0.519
cg_642	chr1	p36.11	UBXN11	Body	NM_001077262	91544	0.034	0.431	0.124	Bas	Hypermethylation	0.431	0.034	0.039	0.111	0.109	0.07	0.061	0.036	0.128	0.046	0.344	0.083
cg_643	chr10	p15.1	Intergenic		NA	Intergenic	0.139	0.806	0.413	Bnv	Hypermethylation	0.139	0.615	0.806	0.363	0.386	0.281	0.379	0.179	0.408	0.598	0.409	0.391
cg_644	chr14	q32.33	ZFYVE21	Body	NM_024071	79038	0.614	0.964	0.889	CD4mem	Hypomethylation	0.958	0.943	0.955	0.614	0.936	0.823	0.944	0.964	0.961	0.962	0.959	0.65
cg_645	chr1	q42.3	LINC01132	Body	NR_038856	100506810	0.113	0.866	0.357	Bmem	Hypermethylation	0.34	0.866	0.483	0.121	0.113	0.317	0.142	0.326	0.373	0.328	0.706	0.167
cg_646	chr2	p21	PRKCE	Body	NM_005400	5581	0.467	0.963	0.904	Bnv	Hypomethylation	0.948	0.865	0.467	0.942	0.95	0.951	0.955	0.953	0.963	0.958	0.949	0.943
cg_647	chr6	q15	ANKRD6	Body	NM_014942	22881	0.544	0.964	0.92	NK	Hypomethylation	0.94	0.957	0.958	0.951	0.958	0.952	0.957	0.952	0.964	0.96	0.544	0.953
cg_648	chr4	q31.3	TRIM2	5'UTR	NM_001130067	23321	0.083	0.335	0.144	CD8mem	Hypermethylation	0.114	0.119	0.083	0.189	0.118	0.335	0.146	0.099	0.099	0.103	0.151	0.176
cg_649	chr2	q13	BUB1	Body	NM_004336	699	0.039	0.35	0.103	CD4nv	Hypermethylation	0.07	0.045	0.043	0.123	0.35	0.044	0.265	0.046	0.046	0.08	0.039	0.089
cg_650	chr7	p22.1	Intergenic		NA	Intergenic	0.488	0.863	0.634	CD8nv	Hypermethylation	0.567	0.488	0.62	0.655	0.806	0.691	0.863	0.574	0.557	0.525	0.583	0.675
cg_651	chr8	p21.3	TNFRSF10A	Body	NM_003844	8797	0.047	0.57	0.178	Eos	Hypermethylation	0.442	0.064	0.179	0.075	0.07	0.064	0.069	0.57	0.153	0.336	0.047	0.069
cg_652	chr11	q24.3	ETS1	Body	NM_001143820	2113	0.066	0.472	0.15	CD8mem	Hypermethylation	0.074	0.131	0.066	0.249	0.096	0.472	0.136	0.069	0.068	0.073	0.151	0.218
cg_653	chr7	q36.3	RBM33	Body	NM_053043	155435	0.331	0.935	0.786	CD8mem	Hypomethylation	0.91	0.635	0.934	0.606	0.935	0.331	0.873	0.892	0.919	0.915	0.803	0.678
cg_654	chr2	p23.3	NCOA1	5'UTR	NM_003743	8648	0.595	0.953	0.904	NK	Hypomethylation	0.919	0.924	0.953	0.926	0.946	0.899	0.952	0.916	0.95	0.925	0.595	0.937
cg_655	chr1	q42.3	LYST	Body	NR_102436	1130	0.157	0.951	0.863	Mono	Hypomethylation	0.931	0.943	0.944	0.941	0.944	0.929	0.951	0.934	0.157	0.793	0.944	0.941
cg_656	chr7	p21.3	ICA1	Body	NM_004968	3382	0.028	0.477	0.084	Bas	Hypermethylation	0.477	0.061	0.058	0.046	0.035	0.03	0.031	0.066	0.089	0.054	0.028	0.037
cg_657	chr14	q11.2	METTL17	TSS1500	NM_001029991	64745	0.24	0.937	0.799	Treg	Hypomethylation	0.926	0.817	0.937	0.632	0.854	0.708	0.867	0.873	0.916	0.897	0.924	0.24
cg_658	chr3	p24.3	UBE2E2	Body	NM_152653	7325	0.122	0.967	0.829	Bnv	Hypomethylation	0.954	0.525	0.122	0.898	0.954	0.911	0.956	0.952	0.967	0.96	0.818	0.931
cg_659	chr1	p32.3	USP24	Body	NM_015306	23358	0.062	0.624	0.196	Treg	Hypermethylation	0.089	0.08	0.1	0.312	0.095	0.398	0.199	0.067	0.062	0.064	0.267	0.624
cg_660	chr2	p25.3	EIPR1	Body	NM_003310	7260	0.146	0.964	0.863	Bnv	Hypomethylation	0.956	0.627	0.146	0.951	0.957	0.959	0.963	0.962	0.964	0.964	0.96	0.953
cg_661	chr22	q13.2	Intergenic		NA	Intergenic	0.189	0.962	0.882	Bmem	Hypomethylation	0.951	0.189	0.894	0.937	0.959	0.93	0.961	0.957	0.962	0.961	0.943	0.941
cg_662	chr15	q22.2	RORA	Body	NM_134261	6095	0.53	0.951	0.87	CD8mem	Hypomethylation	0.94	0.849	0.951	0.746	0.948	0.53	0.919	0.95	0.933	0.936	0.843	0.9
cg_663	chr5	q12.3	CD180	TSS1500	NM_005582	4064	0.452	0.945	0.885	Bas	Hypomethylation	0.452	0.903	0.941	0.918	0.939	0.936	0.945	0.915	0.894	0.932	0.915	0.928
cg_664	chr10	q24.32	TRIM8	3'UTR	NM_030912	81603	0.037	0.509	0.112	Bnv	Hypermethylation	0.082	0.206	0.509	0.065	0.059	0.057	0.052	0.037	0.054	0.048	0.098	0.08
cg_665	chr7	q36.1	Intergenic		NA	Intergenic	0.044	0.458	0.122	Bnv	Hypermethylation	0.081	0.199	0.458	0.057	0.074	0.065	0.084	0.055	0.092	0.183	0.044	0.071
cg_666	chr17	p13.3	MYO1C	5'UTR	NM_033375	4641	0.028	0.339	0.106	CD4mem	Hypermethylation	0.035	0.029	0.028	0.339	0.076	0.197	0.052	0.036	0.038	0.043	0.081	0.309
cg_667	chr6	p24.3	GCNT2	Body	NM_145649	2651	0.229	0.934	0.844	Mono	Hypomethylation	0.906	0.842	0.934	0.883	0.92	0.856	0.923	0.917	0.229	0.91	0.919	0.89
cg_668	chr16	p12.3	DCUN1D3	5'UTR	NM_173475	123879	0.049	0.445	0.131	Bas	Hypermethylation	0.445	0.079	0.085	0.07	0.071	0.073	0.077	0.066	0.416	0.058	0.049	0.089
cg_669	chr6	q21	LAMA4-AS1	TSS1500	NR_121193	101927640	0.045	0.758	0.317	Bnv	Hypermethylation	0.092	0.497	0.758	0.331	0.422	0.267	0.424	0.045	0.162	0.082	0.237	0.483
cg_670	chr19	p13.2	Intergenic		NA	Intergenic	0.1	0.937	0.425	Bas	Hypermethylation	0.937	0.221	0.229	0.29	0.1	0.39	0.122	0.41	0.763	0.602	0.697	0.342
cg_671	chr22	q13.1	FAM83F	TSS1500	NR_039988	113828	0.308	0.846	0.561	CD4nv	Hypermethylation	0.444	0.497	0.308	0.616	0.846	0.523	0.764	0.531	0.564	0.521	0.521	0.6
cg_672	chr5	q13.3	Intergenic		NA	Intergenic	0.264	0.957	0.859	Neu	Hypomethylation	0.861	0.945	0.957	0.919	0.939	0.924	0.938	0.893	0.838	0.264	0.902	0.928
cg_673	chr15	q21.3	TCF12	Body	NM_003205	6938	0.349	0.966	0.848	CD4nv	Hypomethylation	0.955	0.952	0.957	0.861	0.349	0.886	0.508	0.955	0.966	0.959	0.959	0.871
cg_674	chr15	q21.3	RAB27A	5'UTR	NM_183234	5873	0.036	0.434	0.117	Treg	Hypermethylation	0.049	0.164	0.306	0.151	0.052	0.042	0.048	0.038	0.036	0.041	0.041	0.434
cg_675	chr9	q33.3	MVB12B	Body	NM_033446	89853	0.023	0.318	0.076	CD4nv	Hypermethylation	0.029	0.027	0.034	0.1	0.318	0.049	0.216	0.025	0.023	0.025	0.027	0.043
cg_676	chr7	q22.1	PILRB	TSS1500	NM_178238	29990	0.223	0.936	0.832	Eos	Hypomethylation	0.906	0.83	0.929	0.883	0.936	0.873	0.931	0.223	0.922	0.727	0.915	0.911
cg_677	chr22	q12.3	Intergenic		NA	Intergenic	0.054	0.873	0.418	Mono	Hypermethylation	0.074	0.074	0.467	0.414	0.584	0.341	0.517	0.054	0.873	0.635	0.616	0.367
cg_678	chr22	q11.21	SNAP29	Body	NM_004782	9342	0.635	0.97	0.936	NK	Hypomethylation	0.961	0.96	0.964	0.958	0.964	0.959	0.965	0.967	0.97	0.97	0.635	0.961
cg_679	chr22	q13.1	TAB1	Body	NM_006116	10454	0.045	0.624	0.149	Bmem	Hypermethylation	0.068	0.624	0.101	0.119	0.069	0.189	0.066	0.047	0.053	0.045	0.078	0.33
cg_680	chr1	q23.1	Intergenic		NA	Intergenic	0.536	0.955	0.869	CD4mem	Hypomethylation	0.873	0.945	0.955	0.536	0.94	0.706	0.941	0.932	0.935	0.93	0.948	0.785
cg_681	chr22	q11.22	MAPK1	TSS1500	NM_138957	5594	0.05	0.403	0.151	Mono	Hypermethylation	0.134	0.079	0.115	0.083	0.137	0.081	0.198	0.05	0.403	0.396	0.088	0.053
cg_682	chr1	p35.1	PHC2	Body	NM_198040	1912	0.504	0.971	0.903	Bnv	Hypomethylation	0.956	0.725	0.504	0.955	0.947	0.963	0.961	0.965	0.971	0.969	0.968	0.954
cg_683	chr15	q25.3	ALPK3	Body	NM_020778	57538	0.8	0.909	0.852	Eos	Hypermethylation	0.855	0.861	0.887	0.8	0.858	0.829	0.865	0.909	0.864	0.847	0.81	0.84
cg_684	chr1	p22.1	GFI1	TSS1500	NM_001127216	2672	0.033	0.258	0.075	CD4mem	Hypermethylation	0.039	0.037	0.037	0.258	0.137	0.073	0.072	0.033	0.035	0.038	0.036	0.103
cg_685	chr12	p13.31	VWF	Body	NM_000552	7450	0.618	0.873	0.695	Bnv	Hypermethylation	0.618	0.673	0.873	0.631	0.699	0.623	0.718	0.701	0.716	0.689	0.778	0.618
cg_686	chr7	q21.3	LMTK2	Body	NM_014916	22853	0.279	0.971	0.877	Neu	Hypomethylation	0.957	0.964	0.962	0.956	0.96	0.966	0.962	0.668	0.917	0.279	0.971	0.961
cg_687	chr17	q22	YPEL2	Body	NM_001005404	388403	0.655	0.952	0.901	Treg	Hypomethylation	0.942	0.946	0.949	0.88	0.947	0.872	0.89	0.886	0.952	0.945	0.945	0.655
cg_688	chr11	q13.1	SIPA1	TSS1500	NM_006747	6494	0.082	0.343	0.148	CD8nv	Hypermethylation	0.104	0.082	0.123	0.161	0.251	0.129	0.343	0.087	0.084	0.095	0.144	0.17
cg_689	chr4	q21.1	SEPTIN11	5'UTR	NM_001306147	55752	0.576	0.96	0.908	Eos	Hypomethylation	0.942	0.959	0.96	0.928	0.934	0.958	0.907	0.576	0.951	0.886	0.945	0.948
cg_690	chr2	p13.1	DGUOK	Body	NM_080918	1716	0.621	0.837	0.776	CD4nv	Hypomethylation	0.813	0.755	0.824	0.784	0.621	0.814	0.649	0.837	0.802	0.831	0.828	0.76
cg_691	chr17	q12	LASP1	Body	NM_006148	3927	0.039	0.238	0.097	CD4nv	Hypermethylation	0.076	0.043	0.063	0.133	0.238	0.108	0.132	0.039	0.039	0.042	0.124	0.127
cg_692	chr16	q22.1	KCTD19	Body	NM_001100915	146212	0.752	0.901	0.863	CD8mem	Hypomethylation	0.869	0.852	0.864	0.839	0.892	0.752	0.891	0.9	0.901	0.892	0.809	0.89
cg_693	chr4	q31.21	ZNF827	3'UTR	NM_178835	152485	0.262	0.951	0.873	Neu	Hypomethylation	0.935	0.949	0.95	0.924	0.945	0.941	0.951	0.92	0.835	0.262	0.948	0.911
cg_694	chr16	p13.3	CLUAP1	Body	NM_015041	23059	0.083	0.464	0.192	Bmem	Hypermethylation	0.221	0.464	0.271	0.126	0.108	0.105	0.091	0.083	0.281	0.187	0.165	0.2
cg_695	chr15	q26.2	LINC02207	Body	NR_120321	101927153	0.024	0.375	0.136	CD8mem	Hypermethylation	0.037	0.175	0.07	0.205	0.119	0.375	0.137	0.024	0.031	0.031	0.168	0.261
cg_696	chr16	p13.3	Intergenic		NA	Intergenic	0.1	0.964	0.871	Bmem	Hypomethylation	0.957	0.1	0.901	0.941	0.945	0.931	0.941	0.957	0.964	0.953	0.952	0.915
cg_697	chr16	p11.2	SPN	5'UTR	NM_001030288	6693	0.043	0.478	0.098	Bmem	Hypermethylation	0.059	0.478	0.157	0.07	0.067	0.05	0.049	0.043	0.048	0.053	0.052	0.054
cg_698	chr12	q24.31	C12orf43	TSS1500	NM_022895	64897	0.062	0.942	0.826	Eos	Hypomethylation	0.868	0.881	0.94	0.912	0.932	0.93	0.942	0.062	0.918	0.728	0.873	0.924
cg_699	chr8	q12.3	Intergenic		NA	Intergenic	0.331	0.964	0.886	Mono	Hypomethylation	0.952	0.958	0.958	0.929	0.958	0.923	0.964	0.884	0.331	0.899	0.959	0.914
cg_700	chr6	p21.1	C6orf223	TSS1500	NM_153246	221416	0.074	0.957	0.838	Bmem	Hypomethylation	0.949	0.074	0.813	0.864	0.944	0.838	0.944	0.954	0.957	0.951	0.949	0.815
cg_701	chr5	p15.32	Intergenic		NA	Intergenic	0.681	0.952	0.907	CD4mem	Hypomethylation	0.925	0.919	0.93	0.681	0.933	0.922	0.941	0.941	0.947	0.944	0.952	0.851
cg_702	chr1	p36.33	PRKCZ	5'UTR	NM_001033582	5590	0.185	0.931	0.825	Eos	Hypomethylation	0.796	0.867	0.886	0.89	0.908	0.908	0.916	0.185	0.931	0.855	0.864	0.895
cg_703	chr16	q22.1	Intergenic		NA	Intergenic	0.056	0.415	0.152	CD8nv	Hypermethylation	0.056	0.056	0.077	0.198	0.366	0.207	0.415	0.056	0.061	0.117	0.063	0.154
cg_704	chr3	p25.2	Intergenic		NA	Intergenic	0.038	0.532	0.159	CD8nv	Hypermethylation	0.059	0.06	0.054	0.136	0.476	0.138	0.532	0.054	0.038	0.046	0.23	0.086
cg_705	chr12	q24.31	PITPNM2	5'UTR	NM_020845	57605	0.498	0.878	0.805	Bas	Hypomethylation	0.498	0.821	0.859	0.809	0.862	0.825	0.878	0.783	0.843	0.867	0.855	0.766
cg_706	chr2	p23.1	LBH	TSS1500	NM_030915	81606	0.054	0.524	0.163	Treg	Hypermethylation	0.065	0.12	0.054	0.377	0.069	0.299	0.09	0.055	0.059	0.063	0.18	0.524
cg_707	chr2	q37.1	DIS3L2	Body	NR_046477	129563	0.604	0.962	0.902	CD4mem	Hypomethylation	0.92	0.928	0.942	0.604	0.946	0.901	0.944	0.95	0.96	0.962	0.962	0.808
cg_708	chr2	q33.2	Intergenic		NA	Intergenic	0.422	0.969	0.887	Treg	Hypomethylation	0.917	0.837	0.96	0.799	0.961	0.956	0.964	0.949	0.969	0.959	0.953	0.422
cg_709	chr9	q34.3	Intergenic		NA	Intergenic	0.191	0.622	0.329	Bas	Hypermethylation	0.622	0.191	0.301	0.376	0.325	0.253	0.293	0.307	0.378	0.287	0.199	0.418
cg_710	chr10	q24.1	PIK3AP1	Body	NM_152309	118788	0.514	0.912	0.797	CD4mem	Hypomethylation	0.895	0.778	0.905	0.514	0.84	0.648	0.841	0.893	0.911	0.912	0.857	0.575
cg_711	chr3	p22.2	SCN11A	TSS200	NM_014139	11280	0.15	0.956	0.878	Mono	Hypomethylation	0.941	0.941	0.956	0.943	0.948	0.94	0.953	0.953	0.15	0.924	0.949	0.941
cg_712	chr16	q24.1	KIAA0513	5'UTR	NM_014732	9764	0.553	0.92	0.854	Mono	Hypomethylation	0.91	0.857	0.907	0.875	0.894	0.84	0.888	0.92	0.553	0.882	0.9	0.827
cg_713	chr6	p21.33	MSH5	ExonBnd	NM_025259	4439	0.606	0.951	0.884	CD4nv	Hypomethylation	0.941	0.939	0.939	0.836	0.606	0.902	0.784	0.951	0.94	0.941	0.942	0.884
cg_714	chr2	q24.1	Intergenic		NA	Intergenic	0.055	0.51	0.176	Mono	Hypermethylation	0.09	0.07	0.224	0.06	0.055	0.059	0.061	0.32	0.51	0.452	0.148	0.064
cg_715	chr12	p13.31	GAPDH	TSS1500	NM_002046	2597	0.046	0.253	0.078	CD8nv	Hypermethylation	0.062	0.046	0.05	0.065	0.134	0.071	0.253	0.05	0.047	0.049	0.052	0.061
cg_716	chr21	q22.11	PAXBP1-AS1	Body	NR_038880	100506215	0.639	0.962	0.889	CD4mem	Hypomethylation	0.937	0.914	0.955	0.639	0.93	0.78	0.952	0.924	0.962	0.962	0.942	0.772
cg_717	chr6	p21.32	HLA-DMB	TSS1500	NM_002118	3109	0.054	0.562	0.253	Bas	Hypermethylation	0.562	0.054	0.057	0.176	0.15	0.096	0.208	0.496	0.367	0.439	0.191	0.245
cg_718	chr17	q11.2	TMIGD1	Body	NM_206832	388364	0.049	0.482	0.138	Treg	Hypermethylation	0.049	0.064	0.175	0.153	0.145	0.095	0.064	0.119	0.118	0.097	0.096	0.482
cg_719	chr3	q24	Intergenic		NA	Intergenic	0.581	0.931	0.885	Bas	Hypomethylation	0.581	0.911	0.914	0.89	0.925	0.897	0.923	0.918	0.931	0.916	0.902	0.911
cg_720	chr2	p11.2	TRABD2A	Body	NM_001080824	129293	0.159	0.963	0.849	Mono	Hypomethylation	0.933	0.907	0.95	0.809	0.875	0.957	0.931	0.927	0.159	0.907	0.963	0.872
cg_721	chr6	q27	RPS6KA2	3'UTR	NM_001006932	6196	0.728	0.969	0.921	CD8nv	Hypomethylation	0.958	0.959	0.966	0.938	0.951	0.743	0.728	0.969	0.969	0.967	0.958	0.95
cg_722	chr1	q42.2	TARBP1	Body	NM_005646	6894	0.224	0.966	0.89	Bas	Hypomethylation	0.224	0.949	0.946	0.943	0.95	0.952	0.952	0.933	0.966	0.96	0.955	0.947
cg_723	chr9	q33.3	Intergenic		NA	Intergenic	0.129	0.761	0.325	Mono	Hypermethylation	0.168	0.24	0.287	0.355	0.218	0.163	0.178	0.288	0.761	0.685	0.129	0.422
cg_724	chr1	p32.3	TTC39A-AS1	Body	NR_123731	102724097	0.041	0.29	0.149	CD4mem	Hypermethylation	0.072	0.199	0.146	0.29	0.158	0.232	0.137	0.103	0.116	0.073	0.041	0.224
cg_725	chr12	p13.1	GPRC5A	5'UTR	NM_003979	9052	0.707	0.966	0.925	CD8mem	Hypomethylation	0.952	0.916	0.957	0.913	0.954	0.707	0.95	0.961	0.966	0.962	0.945	0.92
cg_726	chr20	p12.2	ANKEF1	5'UTR	NM_001303472	63926	0.193	0.956	0.85	Mono	Hypomethylation	0.917	0.749	0.949	0.9	0.95	0.88	0.956	0.945	0.193	0.943	0.944	0.876
cg_727	chr11	p15.5	HRAS	TSS1500	NM_176795	3265	0.063	0.233	0.124	CD4mem	Hypermethylation	0.086	0.074	0.106	0.233	0.135	0.224	0.109	0.063	0.087	0.076	0.081	0.22
cg_728	chr12	q21.33	LINC01619	Body	NR_046159	256021	0.27	0.96	0.886	Bas	Hypomethylation	0.27	0.938	0.959	0.942	0.952	0.955	0.956	0.923	0.96	0.956	0.867	0.949
cg_729	chr1	p34.1	Intergenic		NA	Intergenic	0.198	0.956	0.826	Bnv	Hypomethylation	0.928	0.386	0.198	0.947	0.952	0.956	0.956	0.932	0.89	0.904	0.923	0.941
cg_730	chr1	q21.2	APH1A	TSS1500	NM_001077628	51107	0.066	0.417	0.161	CD8mem	Hypermethylation	0.079	0.158	0.106	0.253	0.135	0.417	0.181	0.066	0.066	0.068	0.152	0.251
cg_731	chr14	q32.32	CDC42BPB	Body	NM_006035	9578	0.31	0.951	0.861	Eos	Hypomethylation	0.749	0.944	0.946	0.932	0.944	0.905	0.951	0.31	0.946	0.861	0.907	0.941
cg_732	chr12	p13.33	NINJ2	TSS200	NM_001294345	4815	0.043	0.195	0.079	CD4nv	Hypermethylation	0.053	0.069	0.056	0.105	0.195	0.061	0.121	0.046	0.049	0.047	0.043	0.101
cg_733	chr14	q32.2	BCL11B	Body	NM_022898	64919	0.118	0.637	0.246	NK	Hypermethylation	0.228	0.342	0.268	0.17	0.118	0.321	0.156	0.191	0.195	0.188	0.637	0.142
cg_734	chr21	q22.11	Intergenic		NA	Intergenic	0.199	0.942	0.839	Bmem	Hypomethylation	0.937	0.199	0.876	0.778	0.94	0.866	0.939	0.939	0.929	0.942	0.926	0.795
cg_735	chr10	p15.1	Intergenic		NA	Intergenic	0.413	0.962	0.888	Treg	Hypomethylation	0.951	0.941	0.962	0.815	0.954	0.866	0.96	0.937	0.96	0.946	0.947	0.413
cg_736	chr3	q26.32	Intergenic		NA	Intergenic	0.027	0.475	0.084	Bnv	Hypermethylation	0.079	0.055	0.475	0.054	0.049	0.043	0.043	0.027	0.048	0.043	0.041	0.046
cg_737	chr2	q13	FBLN7	Body	NM_153214	129804	0.304	0.958	0.899	Bmem	Hypomethylation	0.957	0.304	0.924	0.953	0.952	0.956	0.958	0.956	0.958	0.956	0.953	0.955
cg_738	chr6	q27	LINC00242	Body	NR_026781	401288	0.49	0.952	0.859	Neu	Hypomethylation	0.885	0.837	0.952	0.859	0.914	0.834	0.921	0.923	0.871	0.49	0.931	0.886
cg_739	chr9	q22.31	CARD19	Body	NM_032310	84270	0.109	0.389	0.21	CD8mem	Hypermethylation	0.109	0.211	0.127	0.263	0.236	0.389	0.254	0.176	0.115	0.156	0.233	0.25
cg_740	chr12	q24.31	CLIP1	Body	NM_001247997	6249	0.397	0.963	0.888	Bas	Hypomethylation	0.397	0.939	0.946	0.937	0.949	0.94	0.952	0.881	0.963	0.95	0.861	0.941
cg_741	chr11	p15.4	SWAP70	Body	NM_015055	23075	0.679	0.875	0.745	Eos	Hypermethylation	0.787	0.713	0.71	0.735	0.715	0.751	0.727	0.875	0.765	0.749	0.736	0.679
cg_742	chr1	p36.23	SLC2A7	Body	NM_207420	155184	0.153	0.967	0.873	Bmem	Hypomethylation	0.961	0.153	0.741	0.945	0.957	0.954	0.962	0.966	0.967	0.966	0.964	0.944
cg_743	chr16	p13.3	FAM234A	5'UTR	NM_032039	83986	0.229	0.529	0.342	Eos	Hypermethylation	0.441	0.307	0.307	0.229	0.273	0.335	0.31	0.529	0.355	0.269	0.31	0.439
cg_744	chr7	p14.3	MINDY4	Body	NM_032222	84182	0.037	0.274	0.096	CD8mem	Hypermethylation	0.05	0.049	0.055	0.122	0.076	0.274	0.118	0.049	0.037	0.047	0.126	0.15
cg_745	chr16	p13.13	SNX29	Body	NM_032167	92017	0.311	0.911	0.833	Bas	Hypomethylation	0.311	0.893	0.892	0.86	0.911	0.888	0.909	0.848	0.9	0.893	0.781	0.907
cg_746	chr19	q13.33	SHANK1	Body	NM_016148	50944	0.05	0.294	0.119	NK	Hypermethylation	0.063	0.156	0.085	0.177	0.107	0.141	0.101	0.05	0.061	0.055	0.294	0.141
cg_747	chr3	q22.3	Intergenic		NA	Intergenic	0.216	0.955	0.849	Bas	Hypomethylation	0.216	0.915	0.955	0.885	0.952	0.862	0.953	0.763	0.95	0.943	0.925	0.864
cg_748	chr19	p13.2	ZNF414	TSS1500	NM_032370	84330	0.062	0.884	0.294	Bnv	Hypermethylation	0.113	0.786	0.884	0.335	0.143	0.308	0.148	0.066	0.074	0.062	0.114	0.491
cg_749	chr10	q21.3	Intergenic		NA	Intergenic	0.189	0.939	0.836	Bmem	Hypomethylation	0.925	0.189	0.833	0.84	0.914	0.85	0.907	0.939	0.933	0.929	0.925	0.844
cg_750	chr1	q25.1	SERPINC1	5'UTR	NM_000488	462	0.402	0.957	0.891	Eos	Hypomethylation	0.915	0.936	0.957	0.94	0.954	0.937	0.956	0.402	0.922	0.89	0.94	0.945
cg_751	chr14	q32.12	LGMN	5'UTR	NM_001008530	5641	0.487	0.944	0.82	CD8mem	Hypomethylation	0.937	0.69	0.934	0.673	0.905	0.487	0.817	0.944	0.941	0.933	0.859	0.722
cg_752	chr14	q32.11	FOXN3	Body	NM_005197	1112	0.711	0.94	0.903	Bnv	Hypomethylation	0.938	0.9	0.711	0.934	0.927	0.94	0.931	0.905	0.937	0.91	0.892	0.915
cg_753	chr5	q23.2	Intergenic		NA	Intergenic	0.253	0.823	0.463	Bmem	Hypermethylation	0.253	0.823	0.394	0.553	0.458	0.634	0.484	0.342	0.326	0.331	0.369	0.593
cg_754	chr12	q13.11	SLC38A1	1stExon	NM_001278389	81539	0.073	0.863	0.343	Bas	Hypermethylation	0.863	0.073	0.597	0.189	0.21	0.187	0.138	0.709	0.187	0.228	0.544	0.189
cg_755	chr9	q34.3	NOTCH1	Body	NM_017617	4851	0.049	0.45	0.124	NK	Hypermethylation	0.226	0.067	0.135	0.083	0.066	0.132	0.069	0.049	0.084	0.054	0.45	0.076
cg_756	chr14	q31.3	FOXN3	Body	NM_005197	1112	0.619	0.951	0.911	Bnv	Hypomethylation	0.914	0.919	0.619	0.94	0.943	0.945	0.948	0.932	0.937	0.951	0.943	0.944
cg_757	chr2	q24.3	SCN3A	Body	NM_001081677	6328	0.048	0.557	0.239	Bas	Hypermethylation	0.557	0.071	0.048	0.18	0.092	0.253	0.142	0.501	0.297	0.38	0.135	0.209
cg_758	chr1	p31.3	RAVER2	Body	NM_018211	55225	0.052	0.454	0.15	Eos	Hypermethylation	0.307	0.072	0.06	0.075	0.065	0.075	0.066	0.454	0.052	0.441	0.064	0.069
cg_759	chr17	q22	EPX	Body	NM_000502	8288	0.389	0.931	0.867	Eos	Hypomethylation	0.876	0.924	0.931	0.906	0.914	0.897	0.924	0.389	0.931	0.891	0.926	0.898
cg_760	chr12	p12.3	Intergenic		NA	Intergenic	0.71	0.964	0.938	NK	Hypomethylation	0.956	0.957	0.959	0.95	0.959	0.961	0.96	0.962	0.964	0.964	0.71	0.956
cg_761	chr6	p21.31	Intergenic		NA	Intergenic	0.035	0.397	0.145	CD4nv	Hypermethylation	0.082	0.058	0.121	0.179	0.397	0.093	0.334	0.04	0.035	0.041	0.123	0.242
cg_762	chr16	p12.1	NSMCE1	Body	NM_145080	197370	0.076	0.43	0.125	Bmem	Hypermethylation	0.1	0.43	0.169	0.097	0.096	0.085	0.093	0.083	0.094	0.085	0.076	0.09
cg_763	chr11	p15.5	PSMD13	ExonBnd	NM_175932	5719	0.438	0.963	0.839	CD8nv	Hypomethylation	0.954	0.901	0.963	0.758	0.571	0.837	0.438	0.959	0.963	0.955	0.874	0.895
cg_764	chr11	p15.3	TEAD1	5'UTR	NM_021961	7003	0.252	0.591	0.357	CD4mem	Hypermethylation	0.253	0.287	0.265	0.591	0.449	0.493	0.379	0.264	0.252	0.268	0.28	0.497
cg_765	chr4	q31.3	Intergenic		NA	Intergenic	0.046	0.384	0.126	CD8nv	Hypermethylation	0.062	0.085	0.092	0.093	0.336	0.067	0.384	0.046	0.048	0.047	0.138	0.119
cg_766	chr2	p22.2	CDC42EP3	5'UTR	NM_006449	10602	0.045	0.362	0.09	Bas	Hypermethylation	0.362	0.063	0.09	0.071	0.157	0.049	0.049	0.046	0.045	0.049	0.045	0.055
cg_767	chr4	q21.22	HNRNPDL	3'UTR	NM_031372	9987	0.492	0.966	0.9	NK	Hypomethylation	0.906	0.946	0.952	0.937	0.955	0.889	0.953	0.91	0.966	0.956	0.492	0.941
cg_768	chr9	q34.13	RAPGEF1	Body	NM_005312	2889	0.062	0.395	0.124	Bas	Hypermethylation	0.395	0.062	0.062	0.102	0.085	0.077	0.08	0.082	0.114	0.264	0.075	0.095
cg_769	chr6	p21.31	NUDT3	Body	NM_006703	11165	0.047	0.575	0.18	CD8mem	Hypermethylation	0.074	0.058	0.055	0.273	0.182	0.575	0.202	0.047	0.051	0.06	0.316	0.268
cg_770	chr5	q31.1	JADE2	Body	NM_001289985	23338	0.049	0.378	0.124	CD8mem	Hypermethylation	0.089	0.059	0.059	0.196	0.122	0.378	0.121	0.065	0.049	0.059	0.132	0.152
cg_771	chr11	p15.4	DENND2B	Body	NM_139157	6764	0.115	0.708	0.565	Bnv	Hypomethylation	0.592	0.348	0.115	0.598	0.686	0.58	0.708	0.636	0.627	0.672	0.616	0.6
cg_772	chr16	q21	KIFC3	5'UTR	NM_001130099	3801	0.115	0.597	0.289	Bnv	Hypermethylation	0.115	0.414	0.597	0.248	0.199	0.307	0.214	0.228	0.35	0.333	0.176	0.293
cg_773	chr15	q13.3	KLF13	Body	NM_015995	51621	0.094	0.665	0.232	Bas	Hypermethylation	0.665	0.094	0.114	0.149	0.132	0.15	0.117	0.463	0.234	0.393	0.124	0.154
cg_774	chr2	q11.2	LINC02611	Body	NR_126337	101927070	0.037	0.462	0.13	Eos	Hypermethylation	0.237	0.101	0.214	0.052	0.042	0.037	0.046	0.462	0.044	0.241	0.037	0.048
cg_775	chr21	q22.2	LOC400867	TSS200	NR_120405	400867	0.075	0.272	0.148	Neu	Hypermethylation	0.113	0.189	0.161	0.142	0.102	0.085	0.081	0.226	0.225	0.272	0.075	0.104
cg_776	chr2	p11.2	IMMT	Body	NM_001100170	10989	0.04	0.601	0.134	Mono	Hypermethylation	0.278	0.052	0.048	0.067	0.057	0.053	0.069	0.051	0.601	0.209	0.04	0.088
cg_777	chr1	q44	Intergenic		NA	Intergenic	0.725	0.973	0.918	CD8mem	Hypomethylation	0.961	0.959	0.963	0.823	0.958	0.725	0.955	0.968	0.973	0.965	0.963	0.802
cg_778	chr6	q24.2	PLAGL1	5'UTR	NM_001080956	5325	0.637	0.952	0.864	CD4mem	Hypomethylation	0.929	0.915	0.939	0.637	0.896	0.751	0.918	0.942	0.952	0.947	0.798	0.746
cg_779	chr17	q21.2	RARA	5'UTR	NM_000964	5914	0.067	0.313	0.145	CD4nv	Hypermethylation	0.095	0.132	0.167	0.173	0.313	0.111	0.174	0.129	0.067	0.086	0.183	0.114
cg_780	chr11	q12.3	SNORD30	TSS1500	NR_002561	9299	0.055	0.34	0.099	NK	Hypermethylation	0.078	0.055	0.099	0.076	0.083	0.117	0.076	0.064	0.064	0.071	0.34	0.067
cg_781	chr14	q12	AKAP6	Body	NM_004274	9472	0.046	0.334	0.106	Treg	Hypermethylation	0.068	0.073	0.096	0.159	0.097	0.137	0.102	0.058	0.053	0.047	0.046	0.334
cg_782	chr16	q22.1	CBFB	Body	NM_001755	865	0.052	0.397	0.182	CD8nv	Hypermethylation	0.072	0.146	0.085	0.244	0.314	0.274	0.397	0.052	0.08	0.072	0.192	0.253
cg_783	chr21	q22.12	RUNX1	Body	NM_001754	861	0.448	0.95	0.89	Bas	Hypomethylation	0.448	0.943	0.95	0.941	0.913	0.946	0.937	0.851	0.926	0.949	0.943	0.937
cg_784	chr12	q23.3	CHST11	Body	NM_001173982	50515	0.494	0.956	0.884	Bas	Hypomethylation	0.494	0.937	0.949	0.934	0.949	0.956	0.954	0.718	0.933	0.919	0.915	0.949
cg_785	chr9	q22.32	LINC00092	TSS1500	NR_024129	100188953	0.091	0.258	0.144	CD4mem	Hypermethylation	0.105	0.118	0.098	0.258	0.197	0.183	0.154	0.116	0.094	0.096	0.091	0.22
cg_786	chr1	q25.1	RABGAP1L	Body	NM_001243764	9910	0.053	0.692	0.207	Bmem	Hypermethylation	0.067	0.692	0.373	0.257	0.08	0.181	0.12	0.053	0.061	0.057	0.061	0.481
cg_787	chr8	q11.21	PRKDC	Body	NM_001081640	5591	0.106	0.973	0.88	Bmem	Hypomethylation	0.961	0.106	0.875	0.958	0.967	0.959	0.968	0.97	0.973	0.895	0.97	0.963
cg_788	chr6	q21	FYN	5'UTR	NM_002037	2534	0.082	0.821	0.205	Bmem	Hypermethylation	0.106	0.821	0.54	0.112	0.101	0.111	0.114	0.101	0.135	0.116	0.082	0.122
cg_789	chr10	p15.1	ASB13	Body	NR_024581	79754	0.038	0.229	0.085	CD8mem	Hypermethylation	0.054	0.044	0.05	0.126	0.094	0.229	0.107	0.041	0.038	0.04	0.07	0.124
cg_790	chr17	q25.1	Intergenic		NA	Intergenic	0.082	0.951	0.847	Bmem	Hypomethylation	0.934	0.082	0.883	0.908	0.95	0.91	0.951	0.941	0.853	0.918	0.928	0.901
cg_791	chr3	q29	XXYLT1	Body	NM_152531	152002	0.81	0.945	0.916	Treg	Hypomethylation	0.935	0.93	0.935	0.819	0.931	0.925	0.94	0.945	0.944	0.937	0.934	0.81
cg_792	chr1	p31.3	DNAJC6	5'UTR	NM_001256865	9829	0.758	0.902	0.813	Eos	Hypermethylation	0.823	0.79	0.842	0.78	0.814	0.798	0.83	0.902	0.825	0.805	0.791	0.758
cg_793	chr15	q13.3	FMN1	Body	NM_001103184	342184	0.326	0.959	0.87	Bmem	Hypomethylation	0.945	0.326	0.891	0.904	0.952	0.846	0.953	0.945	0.959	0.938	0.909	0.871
cg_794	chr16	q22.1	SLC7A6	Body	NM_003983	9057	0.051	0.505	0.128	Neu	Hypermethylation	0.077	0.055	0.058	0.073	0.064	0.108	0.072	0.068	0.25	0.505	0.051	0.155
cg_795	chr22	q12.1	Intergenic		NA	Intergenic	0.607	0.964	0.919	Neu	Hypomethylation	0.961	0.926	0.963	0.952	0.961	0.946	0.964	0.931	0.961	0.607	0.954	0.905
cg_796	chr12	q24.33	ADGRD1	Body	NM_198827	283383	0.157	0.95	0.852	Bmem	Hypomethylation	0.928	0.157	0.896	0.874	0.948	0.845	0.948	0.931	0.95	0.943	0.915	0.884
cg_797	chr3	p21.31	DHX30	Body	NM_138615	22907	0.662	0.937	0.9	Bnv	Hypomethylation	0.916	0.91	0.662	0.908	0.912	0.934	0.931	0.926	0.937	0.919	0.928	0.914
cg_798	chr5	q32	ARHGEF37	Body	NM_001001669	389337	0.329	0.961	0.894	Bmem	Hypomethylation	0.941	0.329	0.908	0.941	0.959	0.942	0.961	0.942	0.955	0.949	0.956	0.949
cg_799	chr22	q12.3	MCM5	Body	NM_006739	4174	0.097	0.958	0.861	Bmem	Hypomethylation	0.95	0.097	0.813	0.93	0.955	0.914	0.958	0.951	0.939	0.949	0.938	0.94
cg_800	chr4	q21.22	Intergenic		NA	Intergenic	0.038	0.534	0.174	CD8mem	Hypermethylation	0.067	0.175	0.063	0.263	0.071	0.534	0.127	0.05	0.038	0.045	0.362	0.29
cg_801	chr7	p14.1	VPS41	Body	NM_014396	27072	0.512	0.959	0.859	CD4mem	Hypomethylation	0.923	0.855	0.946	0.512	0.938	0.651	0.927	0.948	0.959	0.95	0.918	0.785
cg_802	chr3	p14.3	ARHGEF3	Body	NM_019555	50650	0.795	0.97	0.947	NK	Hypomethylation	0.957	0.961	0.966	0.955	0.962	0.947	0.966	0.961	0.97	0.966	0.795	0.959
cg_803	chr2	p16.1	CFAP36	TSS1500	NM_001282761	112942	0.416	0.956	0.875	Bas	Hypomethylation	0.416	0.883	0.948	0.86	0.933	0.928	0.946	0.849	0.953	0.946	0.956	0.888
cg_804	chr4	p15.32	C1QTNF7	Body	NM_001135170	114905	0.041	0.29	0.106	CD8mem	Hypermethylation	0.05	0.089	0.046	0.189	0.087	0.29	0.103	0.044	0.041	0.05	0.054	0.23
cg_805	chr4	q32.1	TMEM144	TSS1500	NM_018342	55314	0.057	0.341	0.127	Treg	Hypermethylation	0.072	0.088	0.077	0.159	0.103	0.24	0.103	0.06	0.059	0.057	0.17	0.341
cg_806	chr15	q23	Intergenic		NA	Intergenic	0.515	0.951	0.874	Bas	Hypomethylation	0.515	0.818	0.916	0.9	0.947	0.918	0.951	0.843	0.939	0.915	0.916	0.914
cg_807	chr5	q35.3	SLC34A1	Body	NM_001167579	6569	0.263	0.962	0.894	Bmem	Hypomethylation	0.955	0.263	0.898	0.952	0.955	0.953	0.956	0.96	0.958	0.962	0.962	0.951
cg_808	chr18	p11.23	Intergenic		NA	Intergenic	0.551	0.905	0.829	Bas	Hypomethylation	0.551	0.823	0.905	0.802	0.881	0.812	0.879	0.874	0.882	0.88	0.866	0.795
cg_809	chr2	q35	Intergenic		NA	Intergenic	0.035	0.458	0.119	CD8nv	Hypermethylation	0.05	0.047	0.044	0.064	0.395	0.052	0.458	0.036	0.035	0.04	0.134	0.069
cg_810	chr11	q13.2	LRP5	Body	NM_002335	4041	0.142	0.616	0.306	CD8nv	Hypermethylation	0.143	0.142	0.415	0.321	0.577	0.243	0.616	0.154	0.231	0.154	0.371	0.309
cg_811	chr11	q13.4	Intergenic		NA	Intergenic	0.061	0.281	0.12	CD4mem	Hypermethylation	0.078	0.066	0.077	0.281	0.143	0.135	0.12	0.074	0.061	0.067	0.086	0.256
cg_812	chr10	p15.1	GDI2	Body	NM_001115156	2665	0.458	0.965	0.902	Neu	Hypomethylation	0.954	0.945	0.965	0.95	0.964	0.96	0.965	0.836	0.919	0.458	0.948	0.96
cg_813	chr2	p11.2	RNF103	Body	NM_005667	7844	0.047	0.433	0.134	CD8mem	Hypermethylation	0.056	0.281	0.122	0.136	0.065	0.433	0.109	0.048	0.047	0.055	0.166	0.096
cg_814	chr9	q32	SLC31A2	Body	NM_001860	1318	0.681	0.961	0.901	CD4nv	Hypomethylation	0.952	0.929	0.96	0.865	0.681	0.899	0.802	0.961	0.96	0.955	0.938	0.91
cg_815	chr9	q31.1	NR4A3	5'UTR	NM_173199	8013	0.067	0.394	0.123	Treg	Hypermethylation	0.079	0.072	0.087	0.221	0.105	0.112	0.096	0.073	0.087	0.084	0.067	0.394
cg_816	chr3	p23	OSBPL10	Body	NM_001174060	114884	0.171	0.959	0.867	Bmem	Hypomethylation	0.949	0.171	0.761	0.93	0.956	0.926	0.956	0.951	0.959	0.958	0.953	0.928
cg_817	chr1	q32.1	SLC41A1	Body	NM_173854	254428	0.048	0.465	0.16	Eos	Hypermethylation	0.253	0.067	0.048	0.066	0.053	0.063	0.052	0.465	0.31	0.335	0.147	0.055
cg_818	chr3	q13.31	TIGIT	TSS1500	NM_173799	201633	0.304	0.945	0.82	Treg	Hypomethylation	0.892	0.934	0.945	0.621	0.934	0.738	0.935	0.889	0.895	0.864	0.892	0.304
cg_819	chr1	q42.13	GALNT2	Body	NM_001291866	2590	0.361	0.97	0.903	Bnv	Hypomethylation	0.959	0.912	0.361	0.954	0.952	0.958	0.954	0.965	0.97	0.963	0.938	0.955
cg_820	chr17	p13.3	MYO1C	TSS1500	NM_001080950	4641	0.037	0.221	0.086	Treg	Hypermethylation	0.048	0.041	0.037	0.203	0.098	0.131	0.065	0.045	0.042	0.044	0.061	0.221
cg_821	chr20	q11.23	CNBD2	Body	NR_130714	140894	0.86	0.915	0.88	Eos	Hypermethylation	0.875	0.885	0.889	0.86	0.881	0.87	0.877	0.915	0.888	0.877	0.867	0.876
cg_822	chr2	p16.2	SPTBN1	Body	NM_003128	6711	0.319	0.952	0.872	Bas	Hypomethylation	0.319	0.907	0.94	0.895	0.941	0.906	0.949	0.849	0.952	0.951	0.938	0.92
cg_823	chr2	q33.2	CTLA4	TSS1500	NM_001037631	1493	0.315	0.961	0.886	Treg	Hypomethylation	0.929	0.941	0.954	0.853	0.951	0.952	0.956	0.927	0.961	0.951	0.942	0.315
cg_824	chr19	q13.42	LILRA2	TSS1500	NM_001130917	11027	0.054	0.456	0.163	NK	Hypermethylation	0.068	0.227	0.068	0.212	0.152	0.208	0.161	0.068	0.054	0.063	0.456	0.219
cg_825	chr7	p11.2	VOPP1	Body	NM_030796	81552	0.032	0.201	0.065	CD8nv	Hypermethylation	0.046	0.037	0.059	0.042	0.128	0.042	0.201	0.038	0.032	0.034	0.075	0.045
cg_826	chr6	q23.3	Intergenic		NA	Intergenic	0.052	0.962	0.817	Bnv	Hypomethylation	0.954	0.257	0.052	0.939	0.959	0.944	0.962	0.952	0.957	0.948	0.935	0.943
cg_827	chr15	q21.2	Intergenic		NA	Intergenic	0.289	0.958	0.887	Bmem	Hypomethylation	0.95	0.289	0.903	0.927	0.955	0.926	0.958	0.944	0.957	0.958	0.943	0.939
cg_828	chr11	q12.1	CTNND1	5'UTR	NM_001085467	1500	0.509	0.976	0.93	Bas	Hypomethylation	0.509	0.97	0.969	0.961	0.965	0.967	0.966	0.972	0.976	0.973	0.974	0.96
cg_829	chr20	q13.12	Intergenic		NA	Intergenic	0.05	0.487	0.136	NK	Hypermethylation	0.061	0.076	0.174	0.134	0.15	0.153	0.135	0.059	0.05	0.058	0.487	0.096
cg_830	chr11	q13.4	FAM168A	5'UTR	NM_015159	23201	0.442	0.961	0.899	Bas	Hypomethylation	0.442	0.947	0.958	0.946	0.958	0.952	0.96	0.819	0.961	0.944	0.946	0.956
cg_831	chr6	p21.2	DNAH8	Body	NM_001206927	1769	0.131	0.603	0.242	Treg	Hypermethylation	0.131	0.327	0.182	0.305	0.232	0.231	0.256	0.153	0.144	0.155	0.181	0.603
cg_832	chr6	p21.33	FLOT1	Body	NM_005803	10211	0.775	0.959	0.923	CD4nv	Hypomethylation	0.932	0.909	0.931	0.928	0.775	0.945	0.916	0.945	0.959	0.953	0.955	0.934
cg_833	chr3	q13.33	GSK3B	Body	NM_001146156	2932	0.769	0.946	0.906	CD8mem	Hypomethylation	0.906	0.911	0.923	0.884	0.925	0.769	0.926	0.946	0.93	0.925	0.902	0.924
cg_834	chr5	q21.3	FBXL17	Body	NM_001163315	64839	0.044	0.329	0.134	CD4mem	Hypermethylation	0.058	0.07	0.075	0.329	0.232	0.25	0.118	0.044	0.045	0.054	0.085	0.251
cg_835	chr2	q37.1	Intergenic		NA	Intergenic	0.469	0.881	0.796	Bas	Hypomethylation	0.469	0.8	0.789	0.854	0.848	0.879	0.881	0.795	0.817	0.809	0.75	0.856
cg_836	chr16	p11.2	SPN	TSS1500	NM_001030288	6693	0.047	0.38	0.106	Bmem	Hypermethylation	0.074	0.38	0.123	0.082	0.085	0.107	0.095	0.047	0.053	0.051	0.062	0.119
cg_837	chr6	p25.2	SERPINB6	5'UTR	NM_001271825	5269	0.656	0.959	0.917	Eos	Hypomethylation	0.917	0.929	0.954	0.929	0.951	0.95	0.959	0.656	0.945	0.916	0.947	0.945
cg_838	chr7	p21.3	GLCCI1-DT	Body	NR_110018	100505921	0.699	0.964	0.919	CD4nv	Hypomethylation	0.955	0.936	0.957	0.95	0.699	0.962	0.77	0.963	0.964	0.962	0.961	0.952
cg_839	chr2	q13	FBLN7	Body	NM_153214	129804	0.236	0.965	0.894	Bmem	Hypomethylation	0.958	0.236	0.909	0.949	0.954	0.959	0.962	0.965	0.962	0.962	0.961	0.957
cg_840	chr6	p21.33	LST1	TSS1500	NM_205837	7940	0.249	0.715	0.44	Bas	Hypermethylation	0.715	0.249	0.543	0.318	0.41	0.321	0.493	0.541	0.499	0.387	0.535	0.272
cg_841	chr16	p13.3	BAIAP3	TSS1500	NM_001199099	8938	0.182	0.414	0.252	CD8mem	Hypermethylation	0.182	0.285	0.207	0.309	0.229	0.414	0.269	0.187	0.204	0.185	0.255	0.298
cg_842	chr1	p36.11	CNR2	5'UTR	NM_001841	1269	0.066	0.567	0.173	NK	Hypermethylation	0.09	0.21	0.152	0.138	0.074	0.383	0.108	0.069	0.067	0.066	0.567	0.155
cg_843	chr1	p36.12	ALPL	5'UTR	NM_000478	249	0.125	0.963	0.877	Bmem	Hypomethylation	0.947	0.125	0.836	0.95	0.956	0.956	0.959	0.959	0.961	0.963	0.962	0.952
cg_844	chr18	q21.33	BCL2	Body	NM_000633	596	0.461	0.961	0.898	Mono	Hypomethylation	0.944	0.944	0.954	0.934	0.954	0.954	0.957	0.924	0.461	0.848	0.961	0.945
cg_845	chr2	q14.3	NIFK-AS1	Body	NR_037857	254128	0.042	0.182	0.08	CD4nv	Hypermethylation	0.062	0.109	0.118	0.097	0.182	0.05	0.095	0.052	0.042	0.044	0.045	0.071
cg_846	chr11	q13.5	Intergenic		NA	Intergenic	0.061	0.233	0.093	CD4nv	Hypermethylation	0.073	0.061	0.074	0.126	0.233	0.079	0.117	0.066	0.065	0.068	0.064	0.086
cg_847	chr22	q13.31	PARVB	Body	NM_001003828	29780	0.231	0.956	0.882	Bas	Hypomethylation	0.231	0.947	0.956	0.933	0.952	0.953	0.956	0.895	0.951	0.924	0.942	0.942
cg_848	chr6	p21.33	EHMT2	Body	NM_006709	10919	0.735	0.954	0.913	CD8mem	Hypomethylation	0.938	0.953	0.951	0.911	0.954	0.735	0.951	0.95	0.947	0.927	0.795	0.948
cg_849	chr4	q21.23	Intergenic		NA	Intergenic	0.04	0.307	0.085	Bas	Hypermethylation	0.307	0.04	0.04	0.076	0.046	0.089	0.048	0.056	0.071	0.081	0.041	0.129
cg_850	chr8	q24.11	EXT1	Body	NM_000127	2131	0.253	0.949	0.856	Bas	Hypomethylation	0.253	0.933	0.947	0.915	0.949	0.899	0.946	0.81	0.921	0.864	0.91	0.931
cg_851	chr2	p25.1	LINC00299	Body	NR_034135	339789	0.162	0.966	0.879	Bmem	Hypomethylation	0.957	0.162	0.907	0.922	0.954	0.945	0.96	0.963	0.966	0.966	0.965	0.877
cg_852	chr6	q15	Intergenic		NA	Intergenic	0.05	0.589	0.295	Bnv	Hypermethylation	0.312	0.26	0.589	0.336	0.402	0.261	0.327	0.131	0.05	0.266	0.258	0.344
cg_853	chr15	q26.1	Intergenic		NA	Intergenic	0.364	0.949	0.824	Bas	Hypomethylation	0.364	0.88	0.949	0.833	0.93	0.763	0.922	0.795	0.911	0.9	0.842	0.795
cg_854	chr16	p13.3	HMOX2	5'UTR	NM_001127206	3163	0.056	0.848	0.305	Bnv	Hypermethylation	0.214	0.654	0.848	0.248	0.191	0.26	0.207	0.056	0.058	0.069	0.369	0.487
cg_855	chr4	q25	EGF	Body	NM_001963	1950	0.061	0.656	0.288	Bas	Hypermethylation	0.656	0.061	0.068	0.267	0.279	0.257	0.301	0.564	0.061	0.341	0.329	0.278
cg_856	chr7	q34	TAS2R4	1stExon	NM_016944	50832	0.198	0.957	0.862	Bas	Hypomethylation	0.198	0.948	0.952	0.936	0.95	0.926	0.951	0.8	0.957	0.945	0.844	0.943
cg_857	chr1	p35.1	CSMD2	Body	NM_052896	114784	0.058	0.13	0.078	CD4mem	Hypermethylation	0.075	0.086	0.058	0.13	0.097	0.09	0.062	0.061	0.063	0.062	0.063	0.083
cg_858	chr17	p13.3	SMG6	TSS1500	NM_001282326	23293	0.07	0.272	0.117	Neu	Hypermethylation	0.093	0.078	0.092	0.111	0.106	0.085	0.184	0.08	0.07	0.272	0.095	0.136
cg_859	chr13	q34	Intergenic		NA	Intergenic	0.038	0.374	0.124	NK	Hypermethylation	0.052	0.068	0.051	0.147	0.09	0.246	0.091	0.052	0.038	0.058	0.374	0.218
cg_860	chr1	q25.1	TNR	5'UTR	NM_003285	7143	0.132	0.486	0.244	NK	Hypermethylation	0.199	0.385	0.275	0.229	0.218	0.226	0.212	0.147	0.132	0.138	0.486	0.283
cg_861	chr3	p11.2	Intergenic		NA	Intergenic	0.07	0.316	0.136	CD8nv	Hypermethylation	0.075	0.134	0.219	0.087	0.255	0.09	0.316	0.07	0.102	0.1	0.099	0.082
cg_862	chr19	p13.3	ARID3A	Body	NM_005224	1820	0.065	0.243	0.105	Treg	Hypermethylation	0.134	0.071	0.091	0.117	0.082	0.089	0.095	0.065	0.131	0.072	0.075	0.243
cg_863	chr13	q12.3	Intergenic		NA	Intergenic	0.031	0.395	0.133	Eos	Hypermethylation	0.25	0.068	0.046	0.046	0.037	0.036	0.045	0.395	0.307	0.3	0.031	0.039
cg_864	chr3	p21.31	RASSF1	TSS1500	NM_170712	11186	0.044	0.515	0.158	CD4nv	Hypermethylation	0.063	0.076	0.246	0.192	0.515	0.06	0.445	0.047	0.044	0.057	0.045	0.112
cg_865	chr16	p11.2	SPN	5'UTR	NM_001030288	6693	0.049	0.347	0.09	Bmem	Hypermethylation	0.079	0.347	0.128	0.076	0.07	0.05	0.049	0.054	0.051	0.064	0.055	0.054
cg_866	chr2	p11.2	Intergenic		NA	Intergenic	0.055	0.424	0.181	Treg	Hypermethylation	0.202	0.214	0.178	0.18	0.068	0.136	0.079	0.223	0.203	0.205	0.055	0.424
cg_867	chr2	q22.2	ARHGAP15	Body	NM_018460	55843	0.871	0.965	0.941	CD4nv	Hypomethylation	0.95	0.943	0.956	0.938	0.871	0.953	0.929	0.935	0.965	0.949	0.954	0.952
cg_868	chr1	q21.1	ANKRD34A	Body	NM_001039888	284615	0.041	0.231	0.087	CD4mem	Hypermethylation	0.055	0.041	0.045	0.231	0.07	0.208	0.062	0.041	0.046	0.055	0.048	0.139
cg_869	chr17	q25.1	CD300E	1stExon	NM_181449	342510	0.063	0.577	0.439	Mono	Hypomethylation	0.475	0.388	0.533	0.487	0.534	0.43	0.577	0.446	0.063	0.404	0.455	0.472
cg_870	chr7	q21.3	Intergenic		NA	Intergenic	0.691	0.938	0.886	CD8mem	Hypomethylation	0.917	0.896	0.934	0.875	0.938	0.691	0.935	0.932	0.933	0.931	0.784	0.866
cg_871	chr3	q13.2	C3orf52	TSS200	NM_024616	79669	0.237	0.496	0.316	CD4mem	Hypermethylation	0.249	0.247	0.293	0.496	0.348	0.386	0.237	0.261	0.297	0.285	0.25	0.448
cg_872	chr1	p35.2	Intergenic		NA	Intergenic	0.081	0.609	0.195	Treg	Hypermethylation	0.128	0.084	0.081	0.278	0.134	0.26	0.164	0.114	0.149	0.135	0.204	0.609
cg_873	chr2	q36.1	WDFY1	Body	NM_020830	57590	0.445	0.968	0.913	Bmem	Hypomethylation	0.957	0.445	0.943	0.94	0.96	0.951	0.963	0.966	0.968	0.965	0.966	0.938
cg_874	chr19	p13.11	IL12RB1	TSS200	NM_001290024	3594	0.118	0.281	0.169	CD4mem	Hypermethylation	0.127	0.125	0.127	0.281	0.202	0.224	0.161	0.118	0.129	0.137	0.163	0.232
cg_875	chr6	q15	BACH2	5'UTR	NM_021813	60468	0.076	0.465	0.163	NK	Hypermethylation	0.087	0.122	0.138	0.104	0.076	0.282	0.077	0.159	0.103	0.204	0.465	0.134
cg_876	chr12	q23.1	ANKS1B	Body	NM_020140	56899	0.092	0.481	0.401	Mono	Hypomethylation	0.413	0.433	0.48	0.404	0.431	0.481	0.446	0.439	0.092	0.399	0.39	0.41
cg_877	chr6	p24.1	Intergenic		NA	Intergenic	0.151	0.964	0.881	Bmem	Hypomethylation	0.954	0.151	0.912	0.934	0.955	0.935	0.96	0.956	0.964	0.96	0.956	0.938
cg_878	chr15	q21.2	MYO5A	Body	NM_000259	4644	0.849	0.97	0.951	CD4mem	Hypomethylation	0.954	0.959	0.963	0.849	0.956	0.948	0.965	0.96	0.97	0.968	0.962	0.952
cg_879	chr8	p12	LEPROTL1	Body	NM_001128208	23484	0.312	0.952	0.858	Bas	Hypomethylation	0.312	0.943	0.93	0.922	0.946	0.952	0.95	0.727	0.901	0.882	0.912	0.915
cg_880	chr7	q34	Intergenic		NA	Intergenic	0.579	0.961	0.891	Treg	Hypomethylation	0.948	0.883	0.953	0.729	0.951	0.865	0.944	0.956	0.961	0.959	0.958	0.579
cg_881	chr10	q22.2	VCL	Body	NM_003373	7414	0.681	0.959	0.918	Neu	Hypomethylation	0.934	0.951	0.955	0.945	0.946	0.957	0.956	0.825	0.956	0.681	0.959	0.948
cg_882	chr11	q22.1	CEP126	Body	NM_020802	57562	0.755	0.958	0.935	NK	Hypomethylation	0.954	0.947	0.955	0.947	0.953	0.939	0.955	0.956	0.958	0.956	0.755	0.944
cg_883	chr17	p13.1	Intergenic		NA	Intergenic	0.085	0.435	0.194	Bmem	Hypermethylation	0.095	0.435	0.175	0.177	0.165	0.327	0.178	0.1	0.085	0.091	0.315	0.182
cg_884	chr9	q32	SLC31A2	Body	NM_001860	1318	0.19	0.949	0.823	Neu	Hypomethylation	0.918	0.886	0.949	0.897	0.94	0.92	0.944	0.537	0.879	0.19	0.926	0.89
cg_885	chr2	p22.1	Intergenic		NA	Intergenic	0.052	0.465	0.113	Eos	Hypermethylation	0.19	0.063	0.095	0.062	0.058	0.059	0.061	0.465	0.053	0.137	0.052	0.063
cg_886	chr6	p22.3	JARID2	Body	NM_004973	3720	0.505	0.955	0.879	Bas	Hypomethylation	0.505	0.829	0.921	0.942	0.949	0.955	0.947	0.787	0.938	0.913	0.908	0.948
cg_887	chr11	p15.4	ART1	Body	NM_004314	417	0.562	0.94	0.886	Bas	Hypomethylation	0.562	0.891	0.914	0.89	0.935	0.899	0.94	0.916	0.93	0.922	0.919	0.916
cg_888	chr4	q12	HOPX	Body	NM_139212	84525	0.073	0.396	0.14	Treg	Hypermethylation	0.091	0.091	0.087	0.235	0.139	0.162	0.133	0.073	0.086	0.095	0.092	0.396
cg_889	chr16	p12.3	DNAH3	1stExon	NM_017539	55567	0.042	0.267	0.082	CD8mem	Hypermethylation	0.054	0.053	0.048	0.131	0.063	0.267	0.079	0.042	0.049	0.046	0.065	0.092
cg_890	chr10	q26.13	FAM53B	Body	NM_014661	9679	0.391	0.962	0.904	Bas	Hypomethylation	0.391	0.955	0.962	0.947	0.955	0.957	0.962	0.888	0.961	0.954	0.951	0.961
cg_891	chr3	q21.3	RUVBL1	3'UTR	NM_003707	8607	0.754	0.969	0.941	NK	Hypomethylation	0.948	0.962	0.964	0.958	0.957	0.963	0.963	0.926	0.969	0.962	0.754	0.96
cg_892	chr17	q21.33	SPOP	5'UTR	NM_001007228	8405	0.03	0.163	0.056	CD8mem	Hypermethylation	0.041	0.033	0.033	0.058	0.042	0.163	0.045	0.03	0.032	0.033	0.101	0.061
cg_893	chr1	p34.1	MAST2	Body	NM_015112	23139	0.704	0.95	0.903	CD4mem	Hypomethylation	0.936	0.888	0.944	0.704	0.94	0.89	0.95	0.947	0.95	0.947	0.928	0.809
cg_894	chr4	q34.1	HMGB2	Body	NM_001130689	3148	0.033	0.287	0.091	CD8nv	Hypermethylation	0.045	0.113	0.061	0.058	0.235	0.055	0.287	0.036	0.033	0.033	0.071	0.07
cg_895	chr22	q13.31	TBC1D22A	Body	NM_001284304	25771	0.757	0.963	0.923	CD8mem	Hypomethylation	0.953	0.947	0.961	0.875	0.945	0.757	0.936	0.957	0.963	0.957	0.895	0.93
cg_896	chr3	p13	FOXP1	TSS1500	NM_001012505	27086	0.032	0.328	0.09	Treg	Hypermethylation	0.036	0.051	0.037	0.163	0.052	0.163	0.063	0.034	0.032	0.033	0.086	0.328
cg_897	chr19	q13.42	FCAR	Body	NM_133274	2204	0.036	0.311	0.122	NK	Hypermethylation	0.059	0.06	0.067	0.178	0.169	0.176	0.161	0.042	0.036	0.042	0.311	0.16
cg_898	chr6	p25.1	Intergenic		NA	Intergenic	0.05	0.397	0.176	CD8nv	Hypermethylation	0.081	0.182	0.084	0.203	0.262	0.3	0.397	0.051	0.05	0.054	0.212	0.241
cg_899	chr12	q24.31	RILPL1	3'UTR	NM_178314	353116	0.579	0.952	0.901	Neu	Hypomethylation	0.942	0.95	0.951	0.936	0.952	0.933	0.952	0.903	0.889	0.579	0.942	0.881
cg_900	chr8	q24.21	Intergenic		NA	Intergenic	0.034	0.331	0.089	CD8mem	Hypermethylation	0.056	0.04	0.049	0.157	0.061	0.331	0.068	0.046	0.034	0.045	0.075	0.101
cg_901	chr7	p22.3	SUN1	TSS200	NM_001130965	23353	0.047	0.329	0.129	Eos	Hypermethylation	0.241	0.047	0.171	0.072	0.067	0.066	0.064	0.329	0.196	0.168	0.066	0.066
cg_902	chr6	q22.33	ARHGAP18	Body	NM_033515	93663	0.727	0.974	0.925	CD8nv	Hypomethylation	0.966	0.967	0.952	0.916	0.76	0.965	0.727	0.97	0.974	0.972	0.965	0.961
cg_903	chr16	p11.2	Intergenic		NA	Intergenic	0.026	0.347	0.078	Treg	Hypermethylation	0.036	0.058	0.034	0.167	0.037	0.061	0.035	0.037	0.026	0.031	0.066	0.347
cg_904	chr3	q28	LPP	5'UTR	NM_001167672	4026	0.439	0.957	0.884	Bnv	Hypomethylation	0.906	0.86	0.439	0.952	0.918	0.957	0.957	0.923	0.878	0.91	0.956	0.953
cg_905	chr16	p11.2	TMEM219	5'UTR	NM_194280	124446	0.052	0.175	0.086	CD8mem	Hypermethylation	0.058	0.104	0.077	0.097	0.104	0.175	0.105	0.056	0.052	0.055	0.061	0.091
cg_906	chr12	q13.11	SLC38A1	Body	NM_001278388	81539	0.061	0.322	0.103	Bas	Hypermethylation	0.322	0.062	0.061	0.083	0.079	0.081	0.082	0.138	0.068	0.097	0.067	0.089
cg_907	chr5	q33.1	ATOX1	3'UTR	NM_004045	475	0.042	0.294	0.134	CD4nv	Hypermethylation	0.11	0.096	0.11	0.177	0.294	0.078	0.179	0.173	0.052	0.121	0.042	0.177
cg_908	chr2	q37.3	Intergenic		NA	Intergenic	0.036	0.214	0.076	CD4mem	Hypermethylation	0.046	0.037	0.036	0.214	0.057	0.094	0.044	0.038	0.039	0.062	0.078	0.168
cg_909	chr2	p13.2	RAB11FIP5	Body	NM_015470	26056	0.161	0.542	0.419	Bnv	Hypomethylation	0.467	0.362	0.161	0.5	0.389	0.542	0.437	0.49	0.339	0.403	0.395	0.541
cg_910	chr7	p22.1	Intergenic		NA	Intergenic	0.101	0.355	0.16	NK	Hypermethylation	0.121	0.217	0.13	0.156	0.128	0.188	0.129	0.114	0.101	0.114	0.355	0.174
cg_911	chr2	q34	IKZF2	Body	NM_001079526	22807	0.261	0.951	0.854	Treg	Hypomethylation	0.946	0.947	0.951	0.786	0.932	0.699	0.926	0.951	0.949	0.945	0.949	0.261
cg_912	chr1	q23.2	PEX19	TSS1500	NM_001193644	5824	0.408	0.958	0.898	Bas	Hypomethylation	0.408	0.935	0.957	0.933	0.951	0.944	0.957	0.888	0.958	0.955	0.952	0.938
cg_913	chr13	q14.2	Intergenic		NA	Intergenic	0.718	0.97	0.924	CD4mem	Hypomethylation	0.955	0.891	0.961	0.718	0.944	0.887	0.955	0.968	0.97	0.965	0.964	0.908
cg_914	chr5	q33.2	Intergenic		NA	Intergenic	0.064	0.326	0.109	Treg	Hypermethylation	0.082	0.094	0.098	0.134	0.113	0.097	0.091	0.078	0.064	0.065	0.064	0.326
cg_915	chr12	q24.22	FBXO21	Body	NM_015002	23014	0.596	0.952	0.859	CD4mem	Hypomethylation	0.933	0.791	0.937	0.596	0.909	0.762	0.903	0.952	0.944	0.931	0.878	0.767
cg_916	chr21	q22.3	ABCG1	Body	NM_207628	9619	0.059	0.435	0.155	Bas	Hypermethylation	0.435	0.098	0.06	0.104	0.064	0.059	0.063	0.38	0.276	0.125	0.09	0.107
cg_917	chr21	q21.1	Intergenic		NA	Intergenic	0.447	0.971	0.896	Eos	Hypomethylation	0.893	0.758	0.962	0.96	0.965	0.957	0.968	0.447	0.971	0.943	0.964	0.963
cg_918	chr16	q22.1	MTSS2	Body	NM_138383	92154	0.143	0.629	0.437	CD8mem	Hypomethylation	0.492	0.399	0.629	0.274	0.518	0.143	0.474	0.562	0.516	0.458	0.392	0.39
cg_919	chr17	q12	PLXDC1	Body	NM_020405	57125	0.037	0.126	0.056	CD8mem	Hypermethylation	0.042	0.045	0.04	0.061	0.055	0.126	0.053	0.037	0.038	0.043	0.044	0.085
cg_920	chr18	q21.32	Intergenic		NA	Intergenic	0.038	0.282	0.104	CD8mem	Hypermethylation	0.073	0.092	0.05	0.144	0.072	0.282	0.107	0.045	0.038	0.042	0.093	0.214
cg_921	chr16	q13	HERPUD1	TSS1500	NM_001010990	9709	0.049	0.257	0.112	CD4nv	Hypermethylation	0.112	0.049	0.075	0.131	0.257	0.093	0.233	0.05	0.076	0.055	0.1	0.117
cg_922	chr2	p24.3	MIR3681HG	Body	NR_110198	100506457	0.039	0.352	0.08	Treg	Hypermethylation	0.055	0.045	0.047	0.119	0.049	0.051	0.047	0.063	0.043	0.047	0.039	0.352
cg_923	chr19	p13.2	MYO1F	5'UTR	NM_012335	4542	0.069	0.152	0.089	CD4nv	Hypermethylation	0.09	0.069	0.073	0.092	0.152	0.085	0.103	0.08	0.07	0.08	0.071	0.103
cg_924	chr6	p21.31	MAPK14	Body	NM_139013	1432	0.412	0.954	0.859	Bas	Hypomethylation	0.412	0.926	0.948	0.935	0.948	0.938	0.954	0.696	0.912	0.847	0.892	0.903
cg_925	chr11	q12.3	PLAAT4	Body	NM_004585	5920	0.056	0.384	0.118	Treg	Hypermethylation	0.105	0.075	0.065	0.15	0.074	0.072	0.071	0.138	0.083	0.142	0.056	0.384
cg_926	chr15	q21.3	Intergenic		NA	Intergenic	0.645	0.968	0.934	Neu	Hypomethylation	0.959	0.961	0.961	0.957	0.955	0.963	0.96	0.953	0.968	0.645	0.962	0.963
cg_927	chr20	p13	SNPH	5'UTR	NM_014723	9751	0.799	0.965	0.933	NK	Hypomethylation	0.938	0.912	0.955	0.935	0.957	0.934	0.965	0.948	0.958	0.948	0.799	0.947
cg_928	chr3	q28	LPP	5'UTR	NM_001167672	4026	0.553	0.961	0.911	Bnv	Hypomethylation	0.939	0.882	0.553	0.946	0.946	0.947	0.951	0.948	0.961	0.957	0.953	0.948
cg_929	chr6	q21	FYN	5'UTR	NM_002037	2534	0.796	0.964	0.918	CD4mem	Hypomethylation	0.948	0.911	0.948	0.796	0.941	0.884	0.949	0.946	0.964	0.954	0.935	0.843
cg_930	chr9	q34.11	MIR3960	TSS1500	NR_039767	100616250	0.12	0.352	0.201	CD8nv	Hypermethylation	0.159	0.202	0.23	0.211	0.327	0.127	0.352	0.153	0.131	0.12	0.132	0.266
cg_931	chr7	q36.1	ABCB8	ExonBnd	NM_001282291	11194	0.607	0.959	0.918	Neu	Hypomethylation	0.944	0.94	0.94	0.942	0.945	0.952	0.949	0.932	0.953	0.607	0.959	0.946
cg_932	chr13	q12.11	Intergenic		NA	Intergenic	0.053	0.164	0.087	Treg	Hypermethylation	0.067	0.092	0.07	0.163	0.077	0.108	0.063	0.053	0.062	0.062	0.064	0.164
cg_933	chr10	q24.1	SORBS1	5'UTR	NM_015385	10580	0.821	0.953	0.862	Eos	Hypermethylation	0.884	0.879	0.881	0.821	0.826	0.86	0.846	0.953	0.886	0.845	0.842	0.823
cg_934	chr15	q22.31	TRIP4	Body	NM_016213	9325	0.04	0.482	0.134	Bmem	Hypermethylation	0.04	0.482	0.085	0.063	0.046	0.135	0.048	0.072	0.171	0.183	0.06	0.219
cg_935	chr12	p13.31	GPR162	TSS1500	NM_019858	27239	0.035	0.165	0.065	CD8mem	Hypermethylation	0.045	0.064	0.039	0.07	0.042	0.165	0.067	0.045	0.035	0.038	0.069	0.096
cg_936	chr3	q25.2	DHX36	Body	NM_020865	170506	0.652	0.955	0.901	CD4mem	Hypomethylation	0.94	0.898	0.95	0.652	0.939	0.849	0.938	0.951	0.952	0.955	0.93	0.86
cg_937	chr22	q13.31	PRR34-AS1	Body	NR_027034	150381	0.046	0.341	0.127	CD8nv	Hypermethylation	0.101	0.046	0.05	0.113	0.274	0.207	0.341	0.088	0.047	0.067	0.092	0.098
cg_938	chr9	p13.2	PAX5	Body	NR_104000	5079	0.412	0.748	0.493	Bmem	Hypermethylation	0.412	0.748	0.536	0.459	0.487	0.46	0.509	0.448	0.434	0.426	0.501	0.494
cg_939	chr6	p22.3	Intergenic		NA	Intergenic	0.084	0.395	0.155	CD8nv	Hypermethylation	0.094	0.092	0.099	0.145	0.309	0.154	0.395	0.084	0.091	0.092	0.141	0.158
cg_940	chr6	q25.3	OSTCP1	Body	NR_028496	202459	0.048	0.3	0.093	Neu	Hypermethylation	0.108	0.048	0.061	0.079	0.063	0.06	0.071	0.132	0.063	0.3	0.053	0.077
cg_941	chr5	q35.2	Intergenic		NA	Intergenic	0.064	0.535	0.237	Bnv	Hypermethylation	0.134	0.294	0.535	0.198	0.089	0.303	0.103	0.224	0.064	0.202	0.413	0.284
cg_942	chr4	q25	Intergenic		NA	Intergenic	0.556	0.959	0.909	Bas	Hypomethylation	0.556	0.948	0.955	0.943	0.95	0.956	0.954	0.836	0.956	0.952	0.959	0.945
cg_943	chr13	q14.11	FOXO1	Body	NM_002015	2308	0.576	0.954	0.888	Treg	Hypomethylation	0.823	0.949	0.953	0.854	0.945	0.897	0.942	0.878	0.95	0.939	0.954	0.576
cg_944	chr9	q31.3	Intergenic		NA	Intergenic	0.195	0.963	0.892	Mono	Hypomethylation	0.949	0.949	0.958	0.951	0.956	0.958	0.961	0.963	0.195	0.944	0.963	0.955
cg_945	chr2	p14	MEIS1	Body	NM_002398	4211	0.045	0.493	0.155	NK	Hypermethylation	0.059	0.112	0.087	0.185	0.169	0.251	0.181	0.051	0.045	0.05	0.493	0.18
cg_946	chr3	q21.3	ACAD9	ExonBnd	NM_014049	28976	0.817	0.948	0.922	CD4mem	Hypomethylation	0.941	0.915	0.948	0.817	0.942	0.925	0.947	0.902	0.945	0.916	0.945	0.915
cg_947	chr16	q13	Intergenic		NA	Intergenic	0.048	0.122	0.07	CD4nv	Hypermethylation	0.068	0.048	0.069	0.082	0.122	0.066	0.077	0.055	0.059	0.052	0.051	0.086
cg_948	chr10	q23.1	CCSER2	5'UTR	NM_001284243	54462	0.041	0.382	0.136	Bmem	Hypermethylation	0.11	0.382	0.148	0.192	0.069	0.126	0.056	0.131	0.063	0.115	0.041	0.197
cg_949	chr13	q14.11	EPSTI1	TSS1500	NM_033255	94240	0.046	0.212	0.075	Neu	Hypermethylation	0.086	0.063	0.098	0.063	0.056	0.054	0.053	0.074	0.047	0.212	0.046	0.05
cg_950	chr12	q13.11	HDAC7	Body	NM_015401	51564	0.113	0.385	0.235	Bas	Hypermethylation	0.385	0.235	0.121	0.239	0.282	0.202	0.244	0.337	0.244	0.237	0.113	0.185
cg_951	chr12	q13.13	KRT73	Body	NM_175068	319101	0.029	0.334	0.078	NK	Hypermethylation	0.043	0.057	0.051	0.073	0.04	0.116	0.046	0.039	0.029	0.031	0.334	0.08
cg_952	chr21	q21.3	GRIK1	Body	NM_175611	2897	0.721	0.946	0.892	CD8mem	Hypomethylation	0.924	0.89	0.945	0.815	0.933	0.721	0.927	0.93	0.946	0.908	0.912	0.848
cg_953	chr9	p21.3	Intergenic		NA	Intergenic	0.404	0.954	0.854	Bas	Hypomethylation	0.404	0.706	0.954	0.876	0.951	0.891	0.953	0.872	0.944	0.941	0.92	0.84
cg_954	chr2	q37.3	PASK	5'UTR	NM_015148	23178	0.085	0.389	0.18	CD8mem	Hypermethylation	0.103	0.124	0.135	0.262	0.221	0.389	0.209	0.088	0.088	0.085	0.179	0.284
cg_955	chr11	p11.2	ACCS	Body	NM_032592	84680	0.794	0.931	0.845	Eos	Hypermethylation	0.87	0.85	0.87	0.797	0.817	0.829	0.818	0.931	0.882	0.853	0.836	0.794
cg_956	chr8	q24.11	EXT1	Body	NM_000127	2131	0.942	0.965	0.95	Mono	Hypermethylation	0.948	0.942	0.945	0.942	0.947	0.949	0.954	0.95	0.965	0.953	0.961	0.946
cg_957	chr7	p22.1	TNRC18	Body	NM_001080495	84629	0.047	0.314	0.113	NK	Hypermethylation	0.064	0.134	0.118	0.116	0.081	0.168	0.079	0.047	0.054	0.053	0.314	0.127
cg_958	chr1	p36.31	KCNAB2	3'UTR	NM_172130	8514	0.579	0.959	0.902	Mono	Hypomethylation	0.928	0.914	0.953	0.883	0.95	0.944	0.959	0.934	0.579	0.922	0.941	0.922
cg_959	chr2	p13.3	ARHGAP25	5'UTR	NM_014882	9938	0.03	0.204	0.061	CD4nv	Hypermethylation	0.04	0.032	0.037	0.083	0.204	0.037	0.113	0.03	0.031	0.036	0.035	0.057
cg_960	chr20	p13	SIRPG	Body	NM_018556	55423	0.784	0.957	0.924	Treg	Hypomethylation	0.943	0.909	0.951	0.868	0.948	0.942	0.949	0.951	0.957	0.955	0.931	0.784
cg_961	chr1	q32.2	CD55	Body	NM_001114752	1604	0.064	0.601	0.305	Bas	Hypermethylation	0.601	0.07	0.064	0.353	0.243	0.268	0.179	0.357	0.478	0.264	0.264	0.52
cg_962	chr14	q24.1	Intergenic		NA	Intergenic	0.08	0.467	0.216	Neu	Hypermethylation	0.226	0.104	0.221	0.15	0.133	0.116	0.124	0.401	0.372	0.467	0.08	0.196
cg_963	chr12	q24.31	SETD1B	Body	NM_015048	23067	0.037	0.209	0.067	NK	Hypermethylation	0.057	0.044	0.044	0.083	0.054	0.066	0.05	0.037	0.041	0.045	0.209	0.072
cg_964	chr5	q35.3	CLK4	Body	NM_020666	57396	0.679	0.96	0.912	Treg	Hypomethylation	0.945	0.948	0.949	0.808	0.94	0.914	0.949	0.955	0.96	0.952	0.951	0.679
cg_965	chr5	q35.1	STK10	Body	NM_005990	6793	0.042	0.226	0.094	Treg	Hypermethylation	0.096	0.111	0.094	0.147	0.086	0.061	0.075	0.062	0.05	0.081	0.042	0.226
cg_966	chr21	q22.2	Intergenic		NA	Intergenic	0.414	0.941	0.859	Bas	Hypomethylation	0.414	0.9	0.941	0.902	0.937	0.894	0.941	0.758	0.909	0.909	0.883	0.915
cg_967	chr19	p13.3	Intergenic		NA	Intergenic	0.636	0.978	0.937	NK	Hypomethylation	0.974	0.898	0.974	0.968	0.969	0.957	0.969	0.978	0.978	0.975	0.636	0.966
cg_968	chr1	p31.3	ROR1	Body	NM_005012	4919	0.757	0.953	0.907	CD8mem	Hypomethylation	0.932	0.904	0.933	0.873	0.919	0.757	0.936	0.943	0.946	0.953	0.942	0.842
cg_969	chr3	q29	SENP5	TSS1500	NM_001308045	205564	0.141	0.301	0.183	Bnv	Hypermethylation	0.164	0.2	0.301	0.168	0.15	0.198	0.15	0.141	0.179	0.182	0.179	0.178
cg_970	chr19	q13.2	ACTN4	Body	NM_004924	81	0.035	0.33	0.078	Bmem	Hypermethylation	0.041	0.33	0.179	0.045	0.056	0.041	0.049	0.037	0.037	0.044	0.035	0.044
cg_971	chr12	q13.2	Intergenic		NA	Intergenic	0.043	0.156	0.084	CD4mem	Hypermethylation	0.063	0.069	0.06	0.156	0.123	0.114	0.091	0.043	0.045	0.044	0.053	0.142
cg_972	chr2	p14	MEIS1	Body	NM_002398	4211	0.036	0.345	0.107	NK	Hypermethylation	0.043	0.154	0.093	0.117	0.076	0.172	0.072	0.036	0.04	0.039	0.345	0.095
cg_973	chr14	q24.1	Intergenic		NA	Intergenic	0.051	0.292	0.11	Neu	Hypermethylation	0.1	0.051	0.054	0.072	0.066	0.083	0.07	0.278	0.097	0.292	0.054	0.099
cg_974	chr2	p14	WDR92	Body	NM_138458	116143	0.395	0.958	0.888	Bas	Hypomethylation	0.395	0.947	0.947	0.925	0.946	0.916	0.939	0.87	0.958	0.95	0.936	0.926
cg_975	chr10	p13	TRDMT1	TSS1500	NM_004412	1787	0.86	0.941	0.926	Treg	Hypomethylation	0.927	0.937	0.94	0.895	0.939	0.918	0.941	0.931	0.938	0.94	0.941	0.86
cg_976	chr5	q31.1	Intergenic		NA	Intergenic	0.944	0.966	0.951	Mono	Hypermethylation	0.948	0.947	0.945	0.945	0.944	0.947	0.953	0.953	0.966	0.959	0.958	0.944
cg_977	chr17	q25.3	TIMP2	Body	NM_003255	7077	0.722	0.934	0.865	CD4mem	Hypomethylation	0.905	0.845	0.934	0.722	0.879	0.795	0.898	0.89	0.918	0.901	0.893	0.798
cg_978	chr6	p22.3	RIPOR2	Body	NM_001286446	9750	0.05	0.441	0.136	Treg	Hypermethylation	0.091	0.25	0.182	0.171	0.076	0.112	0.082	0.064	0.055	0.058	0.05	0.441
cg_979	chr7	q22.1	Intergenic		NA	Intergenic	0.042	0.154	0.075	CD4mem	Hypermethylation	0.05	0.069	0.044	0.154	0.112	0.103	0.052	0.042	0.051	0.065	0.062	0.098
cg_980	chr15	q21.2	MYO5A	Body	NM_000259	4644	0.952	0.973	0.96	Mono	Hypermethylation	0.955	0.957	0.959	0.958	0.959	0.959	0.963	0.961	0.973	0.964	0.961	0.952
cg_981	chr9	p13.3	CD72	Body	NM_001782	971	0.122	0.312	0.168	Bnv	Hypermethylation	0.125	0.161	0.312	0.164	0.154	0.146	0.122	0.126	0.159	0.145	0.182	0.221
cg_982	chr17	q25.1	RNF157	Body	NM_052916	114804	0.441	0.962	0.889	Bas	Hypomethylation	0.441	0.946	0.956	0.936	0.954	0.953	0.95	0.71	0.962	0.95	0.961	0.946
cg_983	chr11	q12.2	CD6	Body	NR_045638	923	0.763	0.963	0.932	CD4mem	Hypomethylation	0.953	0.95	0.948	0.763	0.914	0.927	0.954	0.959	0.96	0.963	0.963	0.927
cg_984	chr11	q13.4	ATG16L2	Body	NM_033388	89849	0.94	0.966	0.951	Mono	Hypermethylation	0.949	0.942	0.949	0.94	0.946	0.949	0.952	0.95	0.966	0.954	0.963	0.948
cg_985	chr1	p12	Intergenic		NA	Intergenic	0.047	0.365	0.108	Eos	Hypermethylation	0.138	0.052	0.047	0.067	0.062	0.065	0.056	0.365	0.14	0.19	0.048	0.066
cg_986	chr7	q32.1	AHCYL2	TSS1500	NM_001130723	23382	0.034	0.164	0.058	CD8nv	Hypermethylation	0.038	0.041	0.047	0.048	0.113	0.046	0.164	0.034	0.037	0.034	0.044	0.052
cg_987	chr7	q21.13	ZNF804B	Body	NM_181646	219578	0.924	0.961	0.939	Mono	Hypermethylation	0.924	0.933	0.938	0.932	0.941	0.936	0.943	0.928	0.961	0.947	0.947	0.933
cg_988	chr1	q32.3	NENF	Body	NM_013349	29937	0.106	0.411	0.167	NK	Hypermethylation	0.121	0.106	0.17	0.146	0.146	0.211	0.164	0.122	0.119	0.131	0.411	0.155
cg_989	chr19	p13.2	KEAP1	5'UTR	NM_203500	9817	0.085	0.234	0.119	CD8nv	Hypermethylation	0.096	0.101	0.125	0.126	0.187	0.1	0.234	0.087	0.085	0.089	0.09	0.105
cg_990	chr11	q14.1	Intergenic		NA	Intergenic	0.899	0.969	0.959	Treg	Hypomethylation	0.964	0.964	0.965	0.954	0.962	0.962	0.967	0.968	0.969	0.966	0.965	0.899
cg_991	chr14	q32.2	C14orf177	TSS1500	NM_182560	283598	0.382	0.945	0.811	Treg	Hypomethylation	0.895	0.902	0.945	0.612	0.854	0.588	0.912	0.935	0.933	0.93	0.846	0.382
cg_992	chr2	q37.3	ING5	Body	NM_032329	84289	0.932	0.962	0.945	Mono	Hypermethylation	0.944	0.937	0.939	0.939	0.94	0.944	0.944	0.95	0.962	0.956	0.954	0.932
cg_993	chr16	q22.1	PRMT7	Body	NM_001184824	54496	0.937	0.969	0.961	CD8nv	Hypomethylation	0.962	0.963	0.964	0.959	0.957	0.964	0.937	0.965	0.966	0.966	0.969	0.96
cg_994	chr17	q21.32	Intergenic		NA	Intergenic	0.056	0.324	0.121	Mono	Hypermethylation	0.098	0.18	0.097	0.073	0.074	0.067	0.072	0.123	0.324	0.237	0.056	0.057
cg_995	chr11	q13.1	SIPA1	5'UTR	NM_006747	6494	0.043	0.351	0.097	Bas	Hypermethylation	0.351	0.043	0.047	0.102	0.11	0.05	0.097	0.043	0.094	0.044	0.044	0.139
cg_996	chr12	q24.13	DTX1	Body	NM_004416	1840	0.551	0.949	0.883	Bnv	Hypomethylation	0.932	0.766	0.551	0.885	0.937	0.916	0.945	0.945	0.949	0.941	0.933	0.897
cg_997	chr13	q34	ARHGEF7	Body	NM_001113511	8874	0.699	0.916	0.844	CD8mem	Hypomethylation	0.865	0.896	0.916	0.738	0.881	0.699	0.852	0.876	0.891	0.873	0.858	0.788
cg_998	chr12	q13.11	PFKM	Body	NM_001166686	5213	0.043	0.257	0.085	CD8mem	Hypermethylation	0.05	0.044	0.043	0.109	0.063	0.257	0.104	0.049	0.043	0.045	0.083	0.129
cg_999	chr5	q11.2	IL6ST	Body	NR_120480	3572	0.709	0.961	0.912	Treg	Hypomethylation	0.94	0.886	0.954	0.844	0.898	0.943	0.953	0.951	0.961	0.954	0.95	0.709
cg_1000	chr18	q23	TXNL4A	Body	NM_001305564	10907	0.347	0.946	0.872	Bas	Hypomethylation	0.347	0.92	0.935	0.921	0.937	0.946	0.942	0.759	0.944	0.937	0.938	0.939
cg_1001	chr2	q31.1	WIPF1	TSS1500	NM_001077269	7456	0.026	0.281	0.09	CD8mem	Hypermethylation	0.031	0.06	0.033	0.174	0.072	0.281	0.095	0.026	0.028	0.03	0.061	0.191
cg_1002	chr8	q24.22	TG	Body	NM_003235	7038	0.039	0.258	0.087	Bmem	Hypermethylation	0.056	0.258	0.102	0.082	0.131	0.063	0.114	0.043	0.043	0.039	0.042	0.065
cg_1003	chr22	q12.1	PITPNB	Body	NM_012399	23760	0.605	0.963	0.917	Bas	Hypomethylation	0.605	0.946	0.945	0.944	0.946	0.952	0.953	0.892	0.963	0.956	0.96	0.945
cg_1004	chr10	q25.1	ITPRIP	5'UTR	NM_033397	85450	0.047	0.171	0.087	Bas	Hypermethylation	0.171	0.16	0.067	0.095	0.054	0.107	0.06	0.047	0.059	0.05	0.085	0.09
cg_1005	chr9	q34.3	Intergenic		NA	Intergenic	0.141	0.381	0.243	Eos	Hypermethylation	0.38	0.141	0.253	0.248	0.267	0.216	0.178	0.381	0.17	0.166	0.277	0.239
cg_1006	chr20	q13.12	ADA	Body	NM_000022	100	0.053	0.398	0.177	Bas	Hypermethylation	0.398	0.053	0.162	0.129	0.205	0.065	0.174	0.309	0.164	0.156	0.196	0.112
cg_1007	chr3	q29	MB21D2	TSS200	NM_178496	151963	0.047	0.14	0.064	CD8mem	Hypermethylation	0.052	0.049	0.052	0.079	0.064	0.14	0.057	0.047	0.047	0.052	0.055	0.072
cg_1008	chr15	q26.1	CIB1	Body	NR_102428	10519	0.799	0.957	0.927	CD4mem	Hypomethylation	0.947	0.916	0.945	0.799	0.942	0.924	0.948	0.949	0.957	0.951	0.957	0.888
cg_1009	chr20	p12.1	NDUFAF5	Body	NR_029377	79133	0.677	0.947	0.89	Treg	Hypomethylation	0.933	0.807	0.921	0.826	0.929	0.906	0.941	0.917	0.947	0.936	0.934	0.677
cg_1010	chr17	q21.2	Intergenic		NA	Intergenic	0.354	0.957	0.864	NK	Hypomethylation	0.921	0.899	0.957	0.921	0.946	0.696	0.927	0.936	0.945	0.934	0.354	0.932
cg_1011	chr18	p11.22	Intergenic		NA	Intergenic	0.042	0.219	0.092	Neu	Hypermethylation	0.081	0.06	0.177	0.055	0.058	0.065	0.064	0.043	0.177	0.219	0.042	0.063
cg_1012	chr11	q13.2	KMT5B	5'UTR	NM_001300908	51111	0.825	0.959	0.919	CD8mem	Hypomethylation	0.946	0.923	0.959	0.89	0.953	0.825	0.953	0.945	0.928	0.905	0.928	0.877
cg_1013	chr6	q23.3	NHEG1	TSS1500	NR_027994	100294720	0.901	0.97	0.95	Treg	Hypomethylation	0.958	0.94	0.961	0.922	0.955	0.943	0.961	0.964	0.97	0.964	0.958	0.901
cg_1014	chr1	p34.2	HIVEP3	5'UTR	NM_001127714	59269	0.748	0.96	0.925	Bas	Hypomethylation	0.748	0.914	0.941	0.927	0.94	0.943	0.95	0.941	0.96	0.948	0.955	0.933
cg_1015	chr2	p25.1	Intergenic		NA	Intergenic	0.043	0.263	0.089	NK	Hypermethylation	0.066	0.092	0.081	0.074	0.071	0.114	0.077	0.043	0.058	0.057	0.263	0.075
cg_1016	chr11	q13.3	PPFIA1	Body	NM_003626	8500	0.778	0.922	0.823	Eos	Hypermethylation	0.839	0.805	0.842	0.803	0.801	0.817	0.809	0.922	0.848	0.821	0.794	0.778
cg_1017	chr7	q32.2	UBE2H	Body	NM_003344	7328	0.038	0.249	0.084	Bas	Hypermethylation	0.249	0.042	0.038	0.068	0.059	0.064	0.055	0.113	0.074	0.159	0.046	0.046
cg_1018	chr11	q24.3	Intergenic		NA	Intergenic	0.038	0.337	0.082	Treg	Hypermethylation	0.045	0.074	0.043	0.121	0.047	0.1	0.052	0.046	0.04	0.04	0.038	0.337
cg_1019	chr14	q23.3	CHURC1	Body	NM_001204064	91612	0.046	0.369	0.108	Eos	Hypermethylation	0.08	0.055	0.061	0.061	0.059	0.057	0.057	0.369	0.161	0.217	0.046	0.068
cg_1020	chr14	q32.13	SNHG10	Body	NR_003138	283596	0.109	0.328	0.176	CD8nv	Hypermethylation	0.16	0.122	0.147	0.17	0.267	0.181	0.328	0.109	0.129	0.111	0.231	0.153
cg_1021	chr2	p16.2	SPTBN1	Body	NM_003128	6711	0.963	0.98	0.97	Mono	Hypermethylation	0.969	0.971	0.972	0.968	0.966	0.97	0.971	0.971	0.98	0.976	0.963	0.966
cg_1022	chr19	q13.32	RTN2	TSS1500	NM_005619	6253	0.056	0.181	0.092	Treg	Hypermethylation	0.069	0.072	0.077	0.17	0.095	0.105	0.074	0.06	0.056	0.056	0.085	0.181
cg_1023	chr1	p36.22	CASZ1	5'UTR	NM_001079843	54897	0.954	0.971	0.96	Mono	Hypermethylation	0.957	0.955	0.959	0.954	0.956	0.96	0.961	0.961	0.971	0.963	0.964	0.955
cg_1024	chr7	q33	EXOC4	Body	NM_021807	60412	0.772	0.961	0.939	Bas	Hypomethylation	0.772	0.948	0.959	0.944	0.96	0.951	0.961	0.958	0.961	0.956	0.95	0.953
cg_1025	chr19	p13.13	Intergenic		NA	Intergenic	0.071	0.229	0.111	NK	Hypermethylation	0.097	0.084	0.091	0.128	0.147	0.139	0.101	0.08	0.071	0.079	0.229	0.087
cg_1026	chr6	q15	LOC101928911	Body	NR_110869	101928911	0.929	0.962	0.943	Mono	Hypermethylation	0.941	0.929	0.942	0.938	0.943	0.933	0.944	0.95	0.962	0.955	0.942	0.935
cg_1027	chr11	q21	MAML2	Body	NM_032427	84441	0.041	0.296	0.114	Treg	Hypermethylation	0.091	0.153	0.079	0.086	0.087	0.061	0.06	0.274	0.063	0.071	0.041	0.296
cg_1028	chr19	p13.11	MED26	TSS1500	NM_004831	9441	0.062	0.271	0.138	Bas	Hypermethylation	0.271	0.062	0.072	0.131	0.115	0.146	0.172	0.078	0.183	0.127	0.201	0.102
cg_1029	chr2	p11.2	C2orf68	TSS1500	NM_001013649	388969	0.039	0.176	0.084	CD8nv	Hypermethylation	0.053	0.056	0.072	0.098	0.134	0.111	0.176	0.039	0.045	0.048	0.071	0.103
cg_1030	chr20	p13	PTPRA	Body	NM_080840	5786	0.673	0.917	0.729	Bnv	Hypermethylation	0.709	0.719	0.917	0.683	0.699	0.673	0.677	0.675	0.772	0.687	0.759	0.779
cg_1031	chr11	q13.1	Intergenic		NA	Intergenic	0.933	0.966	0.946	Mono	Hypermethylation	0.943	0.94	0.946	0.935	0.941	0.938	0.947	0.949	0.966	0.961	0.956	0.933
cg_1032	chr11	q13.4	UCP2	Body	NM_003355	7351	0.838	0.956	0.931	Treg	Hypomethylation	0.955	0.946	0.951	0.895	0.95	0.9	0.942	0.956	0.956	0.955	0.929	0.838
cg_1033	chr6	p21.1	CCND3	Body	NM_001136017	896	0.039	0.324	0.083	Bmem	Hypermethylation	0.051	0.324	0.07	0.07	0.078	0.055	0.075	0.044	0.043	0.041	0.039	0.104
cg_1034	chr19	p13.11	GTPBP3	TSS1500	NM_001128855	84705	0.035	0.188	0.061	CD8mem	Hypermethylation	0.043	0.052	0.038	0.09	0.046	0.188	0.051	0.041	0.035	0.039	0.042	0.062
cg_1035	chr7	q34	Intergenic		NA	Intergenic	0.052	0.184	0.071	Neu	Hypermethylation	0.068	0.052	0.055	0.06	0.064	0.058	0.066	0.066	0.057	0.184	0.052	0.065
cg_1036	chr14	q32.11	CCDC88C	Body	NM_001080414	440193	0.938	0.959	0.945	Mono	Hypermethylation	0.943	0.945	0.946	0.94	0.941	0.945	0.947	0.952	0.959	0.948	0.942	0.938
cg_1037	chr14	q31.3	Intergenic		NA	Intergenic	0.066	0.402	0.148	Treg	Hypermethylation	0.103	0.141	0.137	0.259	0.129	0.227	0.091	0.076	0.066	0.07	0.076	0.402
cg_1038	chr22	q12.1	Intergenic		NA	Intergenic	0.136	0.341	0.189	Treg	Hypermethylation	0.141	0.149	0.136	0.246	0.204	0.193	0.213	0.155	0.154	0.173	0.161	0.341
cg_1039	chr10	p14	SFMBT2	Body	NM_001029880	57713	0.843	0.944	0.914	CD8mem	Hypomethylation	0.929	0.899	0.944	0.91	0.934	0.843	0.938	0.921	0.943	0.927	0.893	0.883
cg_1040	chr13	q12.12	ATP12A	Body	NM_001185085	479	0.787	0.961	0.925	CD8nv	Hypomethylation	0.951	0.924	0.953	0.918	0.932	0.895	0.787	0.955	0.961	0.957	0.939	0.93
cg_1041	chr2	q37.1	ATG16L1	Body	NM_017974	55054	0.044	0.167	0.069	Mono	Hypermethylation	0.063	0.044	0.053	0.063	0.062	0.058	0.056	0.067	0.167	0.088	0.048	0.061
cg_1042	chr19	q13.2	CEACAM1	TSS200	NM_001024912	634	0.035	0.364	0.101	NK	Hypermethylation	0.083	0.083	0.043	0.069	0.053	0.234	0.076	0.035	0.071	0.035	0.364	0.07
cg_1043	chr3	q13.33	POGLUT1	Body	NR_024265	56983	0.949	0.97	0.957	Mono	Hypermethylation	0.958	0.951	0.953	0.949	0.954	0.957	0.958	0.958	0.97	0.959	0.964	0.95
cg_1044	chr4	p16.3	ADD1	Body	NM_176801	118	0.962	0.976	0.966	Mono	Hypermethylation	0.965	0.963	0.964	0.962	0.962	0.968	0.967	0.966	0.976	0.963	0.972	0.964
cg_1045	chr11	q13.1	OVOL1	Body	NM_004561	5017	0.936	0.97	0.949	Mono	Hypermethylation	0.949	0.94	0.954	0.936	0.944	0.939	0.951	0.955	0.97	0.961	0.947	0.942
cg_1046	chr6	p22.3	ATXN1	Body	NM_001128164	6310	0.061	0.163	0.087	Bnv	Hypermethylation	0.095	0.088	0.163	0.081	0.085	0.07	0.072	0.077	0.065	0.098	0.061	0.087
cg_1047	chr7	p21.1	Intergenic		NA	Intergenic	0.925	0.959	0.937	Mono	Hypermethylation	0.933	0.929	0.928	0.93	0.932	0.927	0.941	0.94	0.959	0.947	0.95	0.925
cg_1048	chr12	q24.31	NCOR2	TSS200	NM_006312	9612	0.695	0.96	0.92	Neu	Hypomethylation	0.9	0.957	0.96	0.947	0.952	0.952	0.957	0.906	0.924	0.695	0.944	0.946
cg_1049	chr4	q21.23	Intergenic		NA	Intergenic	0.475	0.962	0.896	Bnv	Hypomethylation	0.953	0.745	0.475	0.951	0.949	0.951	0.954	0.962	0.96	0.956	0.954	0.948
cg_1050	chr2	q35	NHEJ1	Body	NM_024782	79840	0.946	0.965	0.954	Mono	Hypermethylation	0.946	0.955	0.952	0.95	0.951	0.952	0.957	0.953	0.965	0.957	0.961	0.949
cg_1051	chr1	p36.13	ZBTB17	Body	NM_003443	7709	0.545	0.938	0.868	NK	Hypomethylation	0.925	0.799	0.91	0.904	0.938	0.792	0.907	0.929	0.923	0.928	0.545	0.921
cg_1052	chr1	p36.11	Intergenic		NA	Intergenic	0.227	0.694	0.398	NK	Hypermethylation	0.39	0.275	0.227	0.466	0.405	0.58	0.432	0.278	0.318	0.33	0.694	0.376
cg_1053	chr19	q13.33	SHANK1	Body	NM_016148	50944	0.173	0.443	0.239	NK	Hypermethylation	0.192	0.274	0.204	0.257	0.241	0.238	0.243	0.173	0.181	0.179	0.443	0.246
cg_1054	chr3	q27.3	Intergenic		NA	Intergenic	0.039	0.269	0.106	NK	Hypermethylation	0.111	0.051	0.053	0.116	0.078	0.162	0.087	0.039	0.057	0.073	0.269	0.176
cg_1055	chr3	p13	FOXP1	Body	NM_032682	27086	0.934	0.963	0.946	Mono	Hypermethylation	0.946	0.934	0.943	0.941	0.941	0.952	0.947	0.946	0.963	0.946	0.958	0.938
cg_1056	chr18	p11.31	LPIN2	5'UTR	NM_014646	9663	0.049	0.262	0.082	Bas	Hypermethylation	0.262	0.062	0.073	0.054	0.049	0.051	0.049	0.049	0.059	0.151	0.054	0.066
cg_1057	chr5	q33.2	Intergenic		NA	Intergenic	0.209	0.544	0.28	Treg	Hypermethylation	0.209	0.225	0.222	0.379	0.262	0.312	0.272	0.234	0.24	0.231	0.228	0.544
cg_1058	chr4	p12	TXK	Body	NM_003328	7294	0.063	0.318	0.125	Bmem	Hypermethylation	0.098	0.318	0.248	0.097	0.072	0.088	0.071	0.092	0.115	0.101	0.063	0.133
cg_1059	chr6	q13	KCNQ5-IT1	Body	NR_120503	100507381	0.677	0.953	0.912	Bas	Hypomethylation	0.677	0.938	0.937	0.932	0.94	0.947	0.953	0.848	0.953	0.942	0.945	0.937
cg_1060	chr8	p12	Intergenic		NA	Intergenic	0.043	0.334	0.079	Bas	Hypermethylation	0.334	0.049	0.05	0.056	0.048	0.044	0.045	0.124	0.043	0.059	0.045	0.047
cg_1061	chr10	q23.33	TBC1D12	ExonBnd	NM_015188	23232	0.932	0.96	0.942	Mono	Hypermethylation	0.934	0.932	0.94	0.933	0.942	0.935	0.949	0.939	0.96	0.951	0.948	0.936
cg_1062	chr6	p21.1	RUNX2	Body	NM_001015051	860	0.037	0.274	0.094	CD8mem	Hypermethylation	0.047	0.048	0.046	0.17	0.086	0.274	0.124	0.037	0.041	0.048	0.055	0.151
cg_1063	chr2	q14.2	CLASP1	Body	NM_001142274	23332	0.948	0.967	0.955	Mono	Hypermethylation	0.949	0.95	0.95	0.948	0.953	0.956	0.955	0.954	0.967	0.96	0.961	0.951
cg_1064	chr1	p36.21	DHRS3	Body	NM_004753	9249	0.799	0.965	0.935	Treg	Hypomethylation	0.953	0.926	0.951	0.901	0.945	0.946	0.956	0.96	0.965	0.962	0.958	0.799
cg_1065	chr1	p36.13	TMCO4	5'UTR	NM_181719	255104	0.028	0.091	0.042	CD4nv	Hypermethylation	0.033	0.028	0.033	0.045	0.091	0.038	0.061	0.03	0.029	0.034	0.033	0.045
cg_1066	chr7	p22.3	GPR146	5'UTR	NM_001303473	115330	0.895	0.959	0.941	CD4mem	Hypomethylation	0.944	0.942	0.952	0.895	0.942	0.936	0.955	0.943	0.952	0.95	0.959	0.916
cg_1067	chr4	q34.1	GALNTL6	Body	NM_001034845	442117	0.056	0.384	0.169	Treg	Hypermethylation	0.18	0.107	0.079	0.222	0.14	0.264	0.162	0.128	0.056	0.069	0.234	0.384
cg_1068	chr9	q22.33	TRIM14	Body	NM_033219	9830	0.03	0.279	0.067	Bas	Hypermethylation	0.279	0.034	0.032	0.052	0.04	0.04	0.035	0.044	0.059	0.094	0.03	0.065
cg_1069	chr5	p13.1	FYB1	5'UTR	NM_001465	2533	0.068	0.241	0.095	Bmem	Hypermethylation	0.083	0.241	0.137	0.086	0.078	0.078	0.071	0.076	0.076	0.071	0.068	0.076
cg_1070	chr20	p13	PRNP	Body	NM_001080123	5621	0.586	0.954	0.909	Bas	Hypomethylation	0.586	0.946	0.949	0.935	0.954	0.939	0.952	0.877	0.948	0.937	0.935	0.948
cg_1071	chr17	q21.31	FMNL1	Body	NM_005892	752	0.419	0.707	0.5	Bnv	Hypermethylation	0.517	0.466	0.707	0.466	0.507	0.419	0.516	0.456	0.548	0.483	0.436	0.479
cg_1072	chr5	q35.2	Intergenic		NA	Intergenic	0.902	0.96	0.948	Treg	Hypomethylation	0.947	0.949	0.96	0.937	0.954	0.948	0.953	0.952	0.957	0.96	0.959	0.902
cg_1073	chr22	q11.21	DGCR2	Body	NR_033674	9993	0.048	0.29	0.108	Bnv	Hypermethylation	0.056	0.122	0.29	0.098	0.088	0.122	0.065	0.048	0.152	0.114	0.064	0.079
cg_1074	chr8	p21.3	CHMP7	Body	NM_152272	91782	0.098	0.209	0.127	CD8nv	Hypermethylation	0.104	0.105	0.114	0.13	0.174	0.132	0.209	0.101	0.099	0.098	0.129	0.123
cg_1075	chr2	q14.1	Intergenic		NA	Intergenic	0.894	0.962	0.948	CD8mem	Hypomethylation	0.953	0.958	0.955	0.941	0.955	0.894	0.957	0.958	0.957	0.962	0.949	0.933
cg_1076	chr14	q31.1	Intergenic		NA	Intergenic	0.557	0.964	0.917	Bas	Hypomethylation	0.557	0.938	0.961	0.949	0.959	0.951	0.964	0.907	0.964	0.957	0.952	0.945
cg_1077	chr8	q21.3	Intergenic		NA	Intergenic	0.77	0.949	0.903	Treg	Hypomethylation	0.917	0.893	0.899	0.862	0.915	0.881	0.926	0.93	0.947	0.949	0.941	0.77
cg_1078	chr20	q13.33	DPH3P1	TSS1500	NM_080750	100132911	0.935	0.961	0.944	Mono	Hypermethylation	0.942	0.937	0.939	0.935	0.939	0.943	0.948	0.944	0.961	0.958	0.95	0.935
cg_1079	chr5	q35.1	STK10	Body	NM_005990	6793	0.071	0.339	0.122	Treg	Hypermethylation	0.093	0.159	0.092	0.172	0.108	0.105	0.097	0.078	0.077	0.071	0.077	0.339
cg_1080	chr15	q23	PKM	Body	NM_001206799	5315	0.564	0.93	0.856	Mono	Hypomethylation	0.855	0.837	0.904	0.872	0.92	0.914	0.93	0.887	0.564	0.872	0.925	0.789
cg_1081	chr3	p14.1	ATXN7	Body	NM_000333	6314	0.661	0.941	0.904	Mono	Hypomethylation	0.926	0.905	0.94	0.93	0.935	0.935	0.934	0.887	0.661	0.933	0.941	0.922
cg_1082	chr12	q22	Intergenic		NA	Intergenic	0.038	0.235	0.097	Treg	Hypermethylation	0.051	0.048	0.053	0.223	0.12	0.13	0.126	0.048	0.043	0.043	0.038	0.235
cg_1083	chr19	p13.11	IL12RB1	Body	NM_001290024	3594	0.03	0.174	0.06	NK	Hypermethylation	0.045	0.037	0.113	0.057	0.049	0.041	0.045	0.039	0.03	0.039	0.174	0.046
cg_1084	chr14	q11.2	DAD1	3'UTR	NM_001344	1603	0.735	0.957	0.921	Treg	Hypomethylation	0.947	0.912	0.957	0.892	0.949	0.894	0.953	0.95	0.951	0.954	0.953	0.735
cg_1085	chr11	p11.2	CKAP5	5'UTR	NM_001008938	9793	0.958	0.974	0.963	Mono	Hypermethylation	0.96	0.959	0.959	0.958	0.959	0.962	0.966	0.967	0.974	0.969	0.967	0.959
cg_1086	chr11	q13.1	RASGRP2	Body	NM_153819	10235	0.057	0.155	0.079	CD8mem	Hypermethylation	0.073	0.074	0.069	0.094	0.082	0.155	0.068	0.063	0.057	0.058	0.069	0.083
cg_1087	chr6	p21.32	TAP2	Body	NM_000544	6891	0.853	0.963	0.942	Treg	Hypomethylation	0.948	0.95	0.947	0.933	0.946	0.942	0.947	0.952	0.963	0.962	0.962	0.853
cg_1088	chr9	p24.1	PLGRKT	Body	NM_018465	55848	0.049	0.257	0.096	CD4nv	Hypermethylation	0.062	0.078	0.08	0.112	0.257	0.069	0.198	0.055	0.049	0.052	0.052	0.092
cg_1089	chr11	q12.1	CTNND1	ExonBnd	NM_001206889	1500	0.699	0.958	0.916	Bas	Hypomethylation	0.699	0.933	0.958	0.926	0.953	0.907	0.949	0.947	0.909	0.951	0.929	0.931
cg_1090	chr9	p21.3	Intergenic		NA	Intergenic	0.677	0.962	0.914	Treg	Hypomethylation	0.946	0.94	0.957	0.846	0.956	0.865	0.958	0.955	0.962	0.955	0.956	0.677
cg_1091	chr8	p21.3	Intergenic		NA	Intergenic	0.06	0.378	0.137	Bas	Hypermethylation	0.378	0.06	0.062	0.117	0.092	0.072	0.081	0.101	0.273	0.232	0.076	0.102
cg_1092	chr15	q26.3	LRRC28	Body	NM_001284400	123355	0.867	0.963	0.934	CD4mem	Hypomethylation	0.936	0.925	0.946	0.867	0.948	0.911	0.952	0.941	0.963	0.954	0.955	0.914
cg_1093	chr1	p36.11	MAN1C1	Body	NM_020379	57134	0.061	0.191	0.083	Eos	Hypermethylation	0.07	0.075	0.082	0.071	0.085	0.061	0.085	0.191	0.073	0.066	0.063	0.069
cg_1094	chr16	q24.1	Intergenic		NA	Intergenic	0.413	0.969	0.886	Eos	Hypomethylation	0.787	0.963	0.967	0.958	0.967	0.963	0.969	0.413	0.881	0.857	0.955	0.957
cg_1095	chr17	q21.31	FMNL1	Body	NM_005892	752	0.045	0.171	0.074	Neu	Hypermethylation	0.061	0.045	0.053	0.057	0.055	0.054	0.049	0.089	0.138	0.171	0.054	0.061
cg_1096	chr6	q25.1	ESR1	TSS1500	NM_001122742	2099	0.93	0.956	0.94	Mono	Hypermethylation	0.93	0.934	0.936	0.935	0.937	0.943	0.944	0.939	0.956	0.945	0.944	0.931
cg_1097	chr5	q31.1	Intergenic		NA	Intergenic	0.039	0.252	0.093	Treg	Hypermethylation	0.051	0.091	0.045	0.184	0.087	0.14	0.069	0.039	0.039	0.046	0.078	0.252
cg_1098	chr1	q21.3	SLC39A1	5'UTR	NM_014437	27173	0.041	0.262	0.093	CD8nv	Hypermethylation	0.046	0.046	0.047	0.089	0.104	0.206	0.262	0.042	0.041	0.046	0.091	0.095
cg_1099	chr12	q24.23	PXN	Body	NM_002859	5829	0.042	0.175	0.065	Neu	Hypermethylation	0.064	0.066	0.063	0.056	0.052	0.051	0.051	0.053	0.06	0.175	0.042	0.053
cg_1100	chr21	q22.3	TRAPPC10	Body	NM_003274	7109	0.044	0.104	0.061	CD4mem	Hypermethylation	0.063	0.059	0.058	0.104	0.058	0.055	0.054	0.044	0.056	0.051	0.044	0.088
cg_1101	chr8	p11.22	Intergenic		NA	Intergenic	0.863	0.95	0.925	Treg	Hypomethylation	0.925	0.922	0.933	0.897	0.939	0.919	0.941	0.941	0.927	0.944	0.95	0.863
cg_1102	chr7	p15.1	Intergenic		NA	Intergenic	0.83	0.951	0.917	CD8mem	Hypomethylation	0.935	0.907	0.936	0.871	0.937	0.83	0.94	0.94	0.951	0.943	0.934	0.876
cg_1103	chr2	q12.2	Intergenic		NA	Intergenic	0.568	0.958	0.912	Bas	Hypomethylation	0.568	0.949	0.958	0.944	0.955	0.942	0.958	0.88	0.948	0.957	0.934	0.946
cg_1104	chr14	q22.3	Intergenic		NA	Intergenic	0.765	0.965	0.937	Treg	Hypomethylation	0.949	0.943	0.951	0.941	0.951	0.948	0.956	0.952	0.965	0.961	0.957	0.765
cg_1105	chr3	q25.1	Intergenic		NA	Intergenic	0.045	0.718	0.206	Bmem	Hypermethylation	0.064	0.718	0.414	0.084	0.061	0.075	0.056	0.053	0.321	0.281	0.045	0.3
cg_1106	chr7	q22.1	TFR2	Body	NM_003227	7036	0.133	0.375	0.212	Eos	Hypermethylation	0.248	0.226	0.179	0.226	0.183	0.227	0.175	0.375	0.133	0.169	0.15	0.252
cg_1107	chr8	q22.3	UBR5	Body	NM_001282873	51366	0.038	0.189	0.061	Neu	Hypermethylation	0.045	0.042	0.051	0.046	0.041	0.043	0.044	0.051	0.089	0.189	0.038	0.049
cg_1108	chr1	p36.21	Intergenic		NA	Intergenic	0.561	0.961	0.887	Treg	Hypomethylation	0.935	0.846	0.949	0.793	0.93	0.871	0.936	0.957	0.959	0.95	0.961	0.561
cg_1109	chr17	p13.1	STX8	Body	NM_004853	9482	0.084	0.345	0.146	Treg	Hypermethylation	0.088	0.118	0.084	0.187	0.133	0.235	0.164	0.095	0.084	0.087	0.134	0.345
cg_1110	chr19	p13.11	IL12RB1	TSS200	NM_001290024	3594	0.097	0.239	0.144	CD4mem	Hypermethylation	0.13	0.113	0.118	0.239	0.166	0.165	0.13	0.103	0.097	0.115	0.152	0.195
cg_1111	chr1	q25.3	RGL1	Body	NM_015149	23179	0.811	0.958	0.928	Treg	Hypomethylation	0.942	0.933	0.945	0.887	0.943	0.923	0.947	0.95	0.958	0.952	0.948	0.811
cg_1112	chr16	q22.1	CENPT	Body	NM_025082	80152	0.078	0.295	0.146	Bnv	Hypermethylation	0.096	0.184	0.295	0.139	0.177	0.147	0.163	0.094	0.078	0.084	0.136	0.157
cg_1113	chr14	q32.2	BCL11B	Body	NM_022898	64919	0.066	0.289	0.096	NK	Hypermethylation	0.082	0.102	0.095	0.08	0.077	0.074	0.072	0.069	0.066	0.069	0.289	0.083
cg_1114	chr14	q32.11	Intergenic		NA	Intergenic	0.783	0.951	0.914	Treg	Hypomethylation	0.937	0.922	0.945	0.875	0.926	0.883	0.942	0.928	0.951	0.939	0.939	0.783
cg_1115	chr8	p23.1	Intergenic		NA	Intergenic	0.354	0.959	0.898	Bas	Hypomethylation	0.354	0.952	0.957	0.936	0.952	0.948	0.958	0.913	0.959	0.951	0.945	0.954
cg_1116	chr4	q25	LEF1	Body	NM_001166119	51176	0.039	0.313	0.085	Neu	Hypermethylation	0.064	0.057	0.054	0.056	0.048	0.077	0.047	0.051	0.139	0.313	0.039	0.074
cg_1117	chr1	q32.2	TRAF3IP3	1stExon	NM_001287754	80342	0.05	0.293	0.116	Eos	Hypermethylation	0.114	0.079	0.213	0.077	0.059	0.053	0.052	0.293	0.07	0.27	0.05	0.06
cg_1118	chr11	q23.3	Intergenic		NA	Intergenic	0.064	0.209	0.101	Neu	Hypermethylation	0.08	0.069	0.064	0.079	0.083	0.08	0.076	0.193	0.127	0.209	0.068	0.082
cg_1119	chr2	p21	MTA3	TSS1500	NM_020744	57504	0.225	0.965	0.887	Bmem	Hypomethylation	0.954	0.225	0.931	0.947	0.927	0.956	0.916	0.959	0.965	0.964	0.959	0.945
cg_1120	chr5	q31.3	ARHGAP26	Body	NM_001135608	23092	0.871	0.942	0.925	CD4mem	Hypomethylation	0.937	0.916	0.937	0.871	0.932	0.922	0.94	0.942	0.941	0.933	0.919	0.913
cg_1121	chr10	q26.13	CHST15	Body	NM_001270764	51363	0.044	0.4	0.131	Eos	Hypermethylation	0.357	0.057	0.057	0.06	0.049	0.065	0.054	0.4	0.044	0.308	0.046	0.073
cg_1122	chr10	p14	USP6NL	5'UTR	NM_014688	9712	0.03	0.146	0.055	CD8mem	Hypermethylation	0.043	0.034	0.036	0.068	0.046	0.146	0.053	0.03	0.033	0.042	0.043	0.083
cg_1123	chr12	q24.31	KDM2B	Body	NM_001005366	84678	0.041	0.382	0.119	Treg	Hypermethylation	0.071	0.044	0.071	0.173	0.117	0.176	0.112	0.041	0.062	0.044	0.133	0.382
cg_1124	chr22	q12.2	EWSR1	Body	NM_001163285	2130	0.042	0.147	0.09	Eos	Hypermethylation	0.12	0.042	0.096	0.071	0.08	0.071	0.072	0.147	0.113	0.122	0.075	0.072
cg_1125	chr8	q12.1	TOX	Body	NM_014729	9760	0.844	0.962	0.935	Treg	Hypomethylation	0.948	0.906	0.941	0.919	0.946	0.934	0.952	0.947	0.962	0.96	0.961	0.844
cg_1126	chr20	q11.22	MIR4755	TSS1500	NR_039911	100616434	0.856	0.968	0.95	Eos	Hypomethylation	0.963	0.947	0.961	0.96	0.963	0.965	0.968	0.856	0.961	0.933	0.964	0.964
cg_1127	chr19	q13.12	FXYD1	Body	NM_005031	5348	0.056	0.188	0.115	Neu	Hypermethylation	0.07	0.056	0.112	0.099	0.088	0.13	0.098	0.128	0.155	0.188	0.155	0.105
cg_1128	chr3	p14.3	CACNA2D3	3'UTR	NM_018398	55799	0.932	0.964	0.944	Mono	Hypermethylation	0.936	0.936	0.939	0.938	0.943	0.945	0.946	0.946	0.964	0.955	0.952	0.932
cg_1129	chr5	q33.3	Intergenic		NA	Intergenic	0.734	0.949	0.894	Treg	Hypomethylation	0.894	0.899	0.91	0.839	0.912	0.89	0.922	0.91	0.949	0.943	0.926	0.734
cg_1130	chr18	p11.22	APCDD1	Body	NM_153000	147495	0.025	0.236	0.067	Treg	Hypermethylation	0.029	0.034	0.025	0.149	0.044	0.113	0.039	0.026	0.031	0.037	0.038	0.236
cg_1131	chr17	q24.2	PRKAR1A	Body	NM_001276290	5573	0.915	0.957	0.934	Mono	Hypermethylation	0.936	0.923	0.93	0.931	0.936	0.939	0.943	0.915	0.957	0.938	0.93	0.927
cg_1132	chr17	q21.2	TNS4	Body	NM_032865	84951	0.04	0.198	0.091	Eos	Hypermethylation	0.163	0.074	0.047	0.056	0.054	0.04	0.049	0.198	0.159	0.162	0.042	0.046
cg_1133	chr17	p13.2	Intergenic		NA	Intergenic	0.056	0.214	0.099	Treg	Hypermethylation	0.076	0.056	0.097	0.164	0.122	0.114	0.099	0.061	0.059	0.068	0.064	0.214
cg_1134	chr3	p14.2	FHIT	5'UTR	NM_002012	2272	0.927	0.967	0.956	Treg	Hypomethylation	0.96	0.963	0.962	0.947	0.959	0.948	0.962	0.961	0.967	0.965	0.957	0.927
cg_1135	chr16	p11.2	ARMC5	TSS1500	NM_001105247	79798	0.036	0.173	0.076	CD4mem	Hypermethylation	0.041	0.048	0.063	0.173	0.141	0.054	0.085	0.036	0.043	0.047	0.038	0.137
cg_1136	chr2	q35	SMARCAL1	Body	NM_001127207	50485	0.816	0.967	0.942	Treg	Hypomethylation	0.933	0.958	0.957	0.922	0.956	0.947	0.96	0.963	0.967	0.963	0.963	0.816
cg_1137	chr10	q23.31	RNLS	Body	NM_018363	55328	0.041	0.219	0.074	NK	Hypermethylation	0.08	0.057	0.047	0.069	0.065	0.113	0.056	0.041	0.044	0.048	0.219	0.053
cg_1138	chr16	q21	Intergenic		NA	Intergenic	0.037	0.351	0.087	NK	Hypermethylation	0.043	0.079	0.064	0.076	0.067	0.099	0.061	0.041	0.037	0.041	0.351	0.081
cg_1139	chr3	q26.1	Intergenic		NA	Intergenic	0.85	0.954	0.932	Treg	Hypomethylation	0.935	0.896	0.954	0.916	0.95	0.949	0.948	0.945	0.954	0.949	0.935	0.85
cg_1140	chr17	q25.3	CBX4	Body	NM_003655	8535	0.052	0.132	0.076	Treg	Hypermethylation	0.061	0.068	0.06	0.1	0.07	0.104	0.073	0.052	0.054	0.058	0.078	0.132
cg_1141	chr19	q13.2	DEDD2	3'UTR	NM_133328	162989	0.079	0.227	0.111	Eos	Hypermethylation	0.097	0.088	0.091	0.093	0.087	0.082	0.079	0.227	0.194	0.118	0.082	0.095
cg_1142	chr7	q21.12	TMEM243	Body	NM_024315	79161	0.046	0.246	0.077	Bas	Hypermethylation	0.246	0.05	0.053	0.063	0.054	0.053	0.051	0.07	0.102	0.088	0.046	0.05
cg_1143	chr2	p14	MEIS1	Body	NM_002398	4211	0.031	0.323	0.106	NK	Hypermethylation	0.042	0.16	0.051	0.145	0.071	0.181	0.071	0.031	0.038	0.038	0.323	0.121
cg_1144	chr5	q35.3	RGS14	Body	NM_006480	10636	0.056	0.12	0.076	Neu	Hypermethylation	0.074	0.065	0.062	0.083	0.069	0.068	0.061	0.056	0.088	0.12	0.057	0.105
cg_1145	chr1	q22	ASH1L	Body	NM_018489	55870	0.729	0.959	0.914	CD8nv	Hypomethylation	0.948	0.94	0.939	0.937	0.782	0.946	0.729	0.948	0.959	0.95	0.958	0.933
cg_1146	chr2	q11.2	CNNM3	TSS1500	NM_017623	26505	0.224	0.429	0.286	CD8nv	Hypermethylation	0.224	0.243	0.256	0.243	0.383	0.301	0.429	0.251	0.277	0.288	0.27	0.263
cg_1147	chr14	q22.1	NIN	Body	NM_020921	51199	0.524	0.941	0.878	Eos	Hypomethylation	0.816	0.864	0.936	0.92	0.939	0.915	0.941	0.524	0.934	0.888	0.928	0.936
cg_1148	chr8	p23.1	MFHAS1	Body	NM_004225	9258	0.814	0.96	0.925	CD4mem	Hypomethylation	0.938	0.913	0.934	0.814	0.931	0.937	0.946	0.945	0.96	0.957	0.957	0.868
cg_1149	chr12	q24.12	SH2B3	TSS200	NM_001291424	10019	0.042	0.179	0.07	Neu	Hypermethylation	0.066	0.046	0.05	0.062	0.055	0.047	0.045	0.105	0.098	0.179	0.042	0.049
cg_1150	chr17	q25.3	RPTOR	Body	NM_020761	57521	0.033	0.181	0.061	Bas	Hypermethylation	0.181	0.049	0.048	0.044	0.043	0.043	0.041	0.089	0.076	0.036	0.033	0.05
cg_1151	chr15	q22.31	Intergenic		NA	Intergenic	0.059	0.247	0.114	Bas	Hypermethylation	0.247	0.152	0.068	0.089	0.062	0.093	0.059	0.195	0.064	0.092	0.172	0.081
cg_1152	chr7	q32.1	Intergenic		NA	Intergenic	0.937	0.962	0.944	Mono	Hypermethylation	0.939	0.939	0.943	0.941	0.942	0.94	0.949	0.939	0.962	0.943	0.952	0.937
cg_1153	chr5	q32	Intergenic		NA	Intergenic	0.035	0.099	0.054	Treg	Hypermethylation	0.047	0.056	0.067	0.057	0.057	0.055	0.054	0.044	0.035	0.035	0.037	0.099
cg_1154	chr1	q23.2	KCNJ10	TSS1500	NM_002241	3766	0.064	0.15	0.096	CD4mem	Hypermethylation	0.082	0.102	0.089	0.15	0.097	0.128	0.074	0.08	0.064	0.07	0.074	0.143
cg_1155	chr1	p36.11	RPS6KA1	Body	NM_002953	6195	0.046	0.202	0.073	Bas	Hypermethylation	0.202	0.056	0.046	0.064	0.07	0.052	0.08	0.065	0.075	0.052	0.047	0.072
cg_1156	chr1	q41	CAPN2	Body	NM_001748	824	0.051	0.286	0.125	CD4nv	Hypermethylation	0.1	0.082	0.164	0.104	0.286	0.092	0.279	0.109	0.051	0.082	0.07	0.088
cg_1157	chr1	p35.2	LCK	TSS200	NM_005356	3932	0.039	0.122	0.059	Eos	Hypermethylation	0.074	0.039	0.039	0.047	0.048	0.044	0.044	0.122	0.084	0.087	0.041	0.045
cg_1158	chr22	q12.1	MIATNB	TSS1500	NR_110543	102724827	0.047	0.182	0.069	Bas	Hypermethylation	0.182	0.057	0.072	0.07	0.061	0.058	0.054	0.047	0.074	0.047	0.05	0.059
cg_1159	chr6	p22.3	Intergenic		NA	Intergenic	0.091	0.57	0.476	Mono	Hypomethylation	0.482	0.532	0.536	0.554	0.468	0.57	0.501	0.478	0.091	0.518	0.428	0.554
cg_1160	chr22	q12.2	TBC1D10A	Body	NM_031937	83874	0.036	0.216	0.078	Bmem	Hypermethylation	0.046	0.216	0.097	0.076	0.047	0.062	0.051	0.042	0.051	0.083	0.036	0.129
cg_1161	chr10	q25.2	PDCD4-AS1	Body	NR_026932	282997	0.038	0.133	0.059	Mono	Hypermethylation	0.067	0.048	0.042	0.051	0.054	0.045	0.05	0.038	0.133	0.064	0.039	0.073
cg_1162	chr16	p13.3	NHLRC4	TSS200	NM_176677	283948	0.038	0.135	0.063	NK	Hypermethylation	0.05	0.04	0.047	0.072	0.06	0.089	0.06	0.046	0.038	0.05	0.135	0.067
cg_1163	chr19	q13.42	MYADM	5'UTR	NM_001290193	91663	0.168	0.35	0.237	CD4mem	Hypermethylation	0.168	0.242	0.22	0.35	0.277	0.25	0.179	0.188	0.197	0.186	0.27	0.322
cg_1164	chr1	p13.3	CD53	5'UTR	NM_001040033	963	0.043	0.151	0.073	Eos	Hypermethylation	0.064	0.044	0.058	0.069	0.069	0.054	0.062	0.151	0.043	0.142	0.046	0.068
cg_1165	chr13	q32.2	STK24	Body	NM_003576	8428	0.046	0.186	0.065	Eos	Hypermethylation	0.054	0.049	0.054	0.051	0.059	0.05	0.06	0.186	0.049	0.065	0.046	0.055
cg_1166	chr21	q22.3	ITGB2	TSS200	NM_001303238	3689	0.037	0.255	0.064	Bas	Hypermethylation	0.255	0.048	0.046	0.051	0.052	0.046	0.046	0.037	0.049	0.044	0.042	0.052
cg_1167	chr1	q32.2	TRAF3IP3	5'UTR	NM_025228	80342	0.034	0.129	0.047	Neu	Hypermethylation	0.039	0.036	0.035	0.041	0.041	0.042	0.038	0.034	0.052	0.129	0.034	0.043
cg_1168	chr4	q31.3	Intergenic		NA	Intergenic	0.091	0.347	0.15	Treg	Hypermethylation	0.1	0.162	0.091	0.224	0.107	0.214	0.091	0.138	0.112	0.091	0.127	0.347
cg_1169	chr8	q22.3	NCALD	5'UTR	NM_001040629	83988	0.869	0.956	0.935	Treg	Hypomethylation	0.942	0.896	0.938	0.928	0.945	0.948	0.948	0.941	0.956	0.954	0.956	0.869
cg_1170	chr7	q22.1	TFR2	1stExon	NM_001206855	7036	0.03	0.153	0.053	Eos	Hypermethylation	0.047	0.045	0.037	0.05	0.046	0.045	0.048	0.153	0.03	0.042	0.044	0.051
cg_1171	chr17	q12	Intergenic		NA	Intergenic	0.033	0.079	0.046	CD4mem	Hypermethylation	0.036	0.035	0.04	0.079	0.063	0.046	0.057	0.034	0.034	0.033	0.038	0.056
cg_1172	chr9	q34.11	SH2D3C	TSS1500	NM_001252334	10044	0.051	0.212	0.081	NK	Hypermethylation	0.072	0.068	0.085	0.074	0.076	0.071	0.074	0.061	0.051	0.053	0.212	0.075
cg_1173	chr6	p21.33	NCR3	TSS200	NM_001145467	259197	0.036	0.157	0.066	Eos	Hypermethylation	0.05	0.036	0.042	0.056	0.052	0.046	0.046	0.157	0.096	0.121	0.038	0.052
cg_1174	chr14	q24.1	RAD51B	Body	NM_133510	5890	0.04	0.226	0.09	Mono	Hypermethylation	0.066	0.045	0.048	0.065	0.051	0.05	0.053	0.218	0.226	0.164	0.04	0.051
cg_1175	chr2	q37.3	SCLY	Body	NM_016510	51540	0.183	0.957	0.807	Treg	Hypomethylation	0.952	0.834	0.956	0.382	0.931	0.712	0.924	0.957	0.957	0.946	0.951	0.183
cg_1176	chr12	q23.3	ISCU	Body	NM_213595	23479	0.046	0.25	0.102	NK	Hypermethylation	0.125	0.054	0.046	0.111	0.074	0.096	0.07	0.134	0.057	0.089	0.25	0.112
cg_1177	chr12	q24.31	CLIP1	TSS1500	NM_002956	6249	0.063	0.281	0.116	CD8mem	Hypermethylation	0.072	0.092	0.08	0.192	0.093	0.281	0.104	0.063	0.064	0.066	0.091	0.189
cg_1178	chr15	q24.3	ISL2	Body	NM_145805	64843	0.076	0.136	0.098	CD4mem	Hypermethylation	0.09	0.083	0.087	0.136	0.12	0.111	0.098	0.076	0.088	0.078	0.093	0.116
cg_1179	chr15	q15.1	SRP14-AS1	Body	NR_040062	100131089	0.05	0.377	0.129	Bas	Hypermethylation	0.377	0.054	0.05	0.193	0.08	0.162	0.097	0.112	0.077	0.103	0.095	0.15
cg_1180	chr11	q23.3	PCSK7	Body	NM_004716	9159	0.885	0.966	0.946	CD4mem	Hypomethylation	0.955	0.953	0.965	0.885	0.954	0.916	0.953	0.957	0.966	0.962	0.95	0.932
cg_1181	chr1	p13.3	Intergenic		NA	Intergenic	0.056	0.22	0.1	NK	Hypermethylation	0.099	0.056	0.095	0.076	0.151	0.087	0.14	0.062	0.069	0.074	0.22	0.075
cg_1182	chr6	q24.2	UTRN	Body	NM_007124	7402	0.026	0.109	0.05	Neu	Hypermethylation	0.067	0.033	0.032	0.045	0.041	0.035	0.036	0.102	0.038	0.109	0.026	0.038
cg_1183	chr7	q22.1	ZKSCAN1	TSS200	NM_003439	7586	0.046	0.136	0.081	CD8nv	Hypermethylation	0.069	0.071	0.089	0.093	0.124	0.074	0.136	0.054	0.046	0.056	0.067	0.092
cg_1184	chr4	q31.3	TMEM154	TSS200	NM_152680	201799	0.033	0.147	0.058	NK	Hypermethylation	0.043	0.046	0.051	0.053	0.057	0.071	0.066	0.033	0.037	0.037	0.147	0.056
cg_1185	chr17	q21.32	PHOSPHO1	Body	NM_178500	162466	0.046	0.122	0.065	Neu	Hypermethylation	0.07	0.049	0.047	0.068	0.059	0.065	0.059	0.077	0.046	0.122	0.054	0.067
cg_1186	chr1	p36.11	RUNX3	TSS200	NM_001031680	864	0.046	0.371	0.13	Neu	Hypermethylation	0.248	0.046	0.074	0.084	0.062	0.063	0.063	0.355	0.061	0.371	0.047	0.089
cg_1187	chr16	q21	BEAN1	3'UTR	NM_001136106	146227	0.554	0.966	0.921	Mono	Hypomethylation	0.955	0.937	0.962	0.954	0.961	0.958	0.963	0.954	0.554	0.922	0.966	0.961
cg_1188	chr4	q21.22	Intergenic		NA	Intergenic	0.04	0.209	0.089	Neu	Hypermethylation	0.098	0.04	0.048	0.08	0.057	0.06	0.057	0.203	0.067	0.209	0.048	0.097
cg_1189	chr10	q24.2	Intergenic		NA	Intergenic	0.855	0.951	0.931	Treg	Hypomethylation	0.933	0.951	0.949	0.89	0.945	0.928	0.949	0.946	0.945	0.946	0.936	0.855
cg_1190	chr1	p36.11	AHDC1	5'UTR	NM_001029882	27245	0.041	0.186	0.069	NK	Hypermethylation	0.049	0.071	0.091	0.054	0.048	0.076	0.053	0.041	0.042	0.041	0.186	0.073
cg_1191	chr14	q24.3	Intergenic		NA	Intergenic	0.086	0.174	0.118	NK	Hypermethylation	0.108	0.091	0.11	0.134	0.119	0.15	0.121	0.106	0.086	0.098	0.174	0.119
cg_1192	chr20	q11.21	ASXL1	Body	NM_001164603	171023	0.041	0.09	0.053	Bnv	Hypermethylation	0.064	0.043	0.09	0.051	0.048	0.046	0.044	0.041	0.062	0.046	0.062	0.045
cg_1193	chr20	p11.1	Intergenic		NA	Intergenic	0.794	0.962	0.924	CD4mem	Hypomethylation	0.949	0.932	0.95	0.794	0.944	0.922	0.949	0.955	0.962	0.956	0.958	0.817
cg_1194	chr17	q12	DUSP14	5'UTR	NM_007026	11072	0.058	0.191	0.096	Treg	Hypermethylation	0.078	0.061	0.072	0.157	0.101	0.129	0.076	0.071	0.058	0.073	0.08	0.191
cg_1195	chr2	q37.1	Intergenic		NA	Intergenic	0.105	0.255	0.133	Bas	Hypermethylation	0.255	0.105	0.108	0.137	0.127	0.109	0.108	0.191	0.118	0.107	0.113	0.112
cg_1196	chr9	q34.3	RABL6	Body	NM_001173989	55684	0.876	0.966	0.943	CD8mem	Hypomethylation	0.957	0.927	0.957	0.92	0.957	0.876	0.944	0.96	0.966	0.954	0.957	0.943
cg_1197	chr2	q31.1	Intergenic		NA	Intergenic	0.061	0.178	0.093	Bmem	Hypermethylation	0.081	0.178	0.107	0.086	0.081	0.1	0.073	0.093	0.061	0.063	0.086	0.109
cg_1198	chr5	q35.2	RNF44	Body	NM_014901	22838	0.069	0.351	0.167	Eos	Hypermethylation	0.307	0.122	0.166	0.165	0.124	0.09	0.077	0.351	0.213	0.104	0.069	0.218
cg_1199	chr5	q13.1	PIK3R1	Body	NM_181523	5295	0.037	0.104	0.05	Neu	Hypermethylation	0.043	0.038	0.037	0.046	0.048	0.049	0.047	0.042	0.053	0.104	0.045	0.054
cg_1200	chr7	q22.1	TFR2	Body	NM_003227	7036	0.05	0.25	0.081	Eos	Hypermethylation	0.075	0.05	0.059	0.076	0.074	0.072	0.07	0.25	0.055	0.063	0.064	0.069
