# Supplementary material for: Enhanced cell deconvolution of peripheral blood using DNA methylation for high-resolution immune profiling
Source: Nat Commun. 2022 Feb 9;13:761. doi: 10.1038/s41467-021-27864-7 (PMC8828780; doi:10.1038/s41467-021-27864-7)
Supplement: Supplementary file 6 — Dataset 2 [file 41467_2021_27864_MOESM6_ESM.xlsx]

## Sheet: 450k_IDOL-Ext
	CHR_hg38	cytoband	UCSC_RefGene_Name	UCSC_RefGene_Accession	EntrezID	UCSC_RefGene_Group	Cell_min	cell_max	cell_mean	Cell_deconv	Direction	Bas	Bmem	Bnv	CD4mem	CD4nv	CD8mem	CD8nv	Eos	Mono	Neu	NK	Treg
cg_1	chr2	p11.2	CD8B	NM_172213	926	Body	0.221	0.963	0.839	CD8nv	Hypomethylation	0.95	0.868	0.953	0.872	0.916	0.55	0.221	0.953	0.963	0.954	0.953	0.915
cg_2	chr10	q26.11	RGS10	NM_001005339	6001	Body	0.116	0.936	0.796	CD8nv	Hypomethylation	0.886	0.876	0.888	0.833	0.591	0.826	0.116	0.901	0.936	0.914	0.922	0.858
cg_3	chr8	p21.3	BIN3	NM_018688	55909	Body	0.155	0.893	0.717	CD4nv	Hypomethylation	0.769	0.834	0.848	0.509	0.155	0.826	0.442	0.827	0.893	0.856	0.876	0.769
cg_4	chr5	q35.3	DBN1	NM_080881	1627	Body	0.322	0.936	0.709	CD8nv	Hypomethylation	0.672	0.688	0.858	0.874	0.936	0.458	0.322	0.583	0.811	0.697	0.739	0.872
cg_5	chr1	p36.22	PEX14	NM_004565	5195	Body	0.29	0.938	0.8	CD4nv	Hypomethylation	0.938	0.927	0.931	0.908	0.29	0.723	0.533	0.915	0.936	0.646	0.933	0.925
cg_6	chr6	q27	RPS6KA2	NM_001006932	6196	Body	0.049	0.94	0.847	Eos	Hypomethylation	0.94	0.926	0.916	0.938	0.932	0.935	0.93	0.049	0.94	0.861	0.872	0.922
cg_7	chr9	q34.13	Intergenic	NA	NA		0.278	0.888	0.722	CD8nv	Hypomethylation	0.796	0.683	0.888	0.739	0.857	0.43	0.278	0.718	0.88	0.875	0.858	0.66
cg_8	chr1	q25.3	RGL1	NM_015149	23179	Body	0.168	0.943	0.872	Neu	Hypomethylation	0.938	0.933	0.943	0.93	0.942	0.922	0.943	0.941	0.938	0.168	0.943	0.928
cg_9	chr5	q21.1	PAM	NM_138821	5066	5'UTR	0.033	0.614	0.118	Treg	Hypermethylation	0.038	0.051	0.033	0.389	0.051	0.056	0.044	0.033	0.033	0.037	0.036	0.614
cg_10	chr12	q13.3	IL23A	NM_016584	51561	TSS1500	0.061	0.588	0.211	NK	Hypermethylation	0.461	0.079	0.457	0.084	0.08	0.113	0.068	0.339	0.061	0.121	0.588	0.079
cg_11	chr14	q32.12	ITPK1	NM_001142593	3705	Body	0.095	0.73	0.259	CD4mem	Hypermethylation	0.106	0.149	0.14	0.73	0.554	0.286	0.272	0.096	0.095	0.108	0.122	0.448
cg_12	chr2	p11.2	CD8B	NM_172213	926	Body	0.453	0.923	0.809	CD8nv	Hypomethylation	0.79	0.771	0.881	0.909	0.916	0.881	0.453	0.833	0.823	0.802	0.724	0.923
cg_13	chr11	q13.2	CD248	NM_020404	57124	1stExon	0.177	0.917	0.766	CD8nv	Hypomethylation	0.881	0.811	0.917	0.78	0.819	0.472	0.177	0.892	0.91	0.876	0.881	0.773
cg_14	chr9	q34.2	SARDH	NM_001134707	1757	Body	0.108	0.948	0.702	CD4nv	Hypomethylation	0.914	0.746	0.933	0.366	0.108	0.789	0.519	0.925	0.948	0.932	0.928	0.31
cg_15	chr17	p11.2	SLC5A10	NM_001042450	125206	Body	0.458	0.95	0.803	CD8nv	Hypomethylation	0.94	0.822	0.95	0.619	0.923	0.584	0.458	0.942	0.936	0.945	0.934	0.578
cg_16	chr1	p36.22	Intergenic	NA	NA		0.226	0.773	0.628	CD8nv	Hypomethylation	0.723	0.392	0.773	0.682	0.725	0.618	0.226	0.608	0.756	0.723	0.757	0.547
cg_17	chr13	q32.3	UBAC2	NM_001144072	337867	3'UTR	0.1	0.882	0.716	Bas	Hypomethylation	0.1	0.863	0.88	0.693	0.748	0.776	0.688	0.54	0.882	0.79	0.826	0.806
cg_18	chr12	q24.31	HCAR1	NM_032554	27198	TSS200	0.224	0.875	0.674	CD4nv	Hypomethylation	0.875	0.744	0.844	0.303	0.224	0.546	0.754	0.866	0.842	0.858	0.837	0.394
cg_19	chr2	p11.2	IMMT	NM_006839	10989	Body	0.248	0.948	0.721	CD4nv	Hypomethylation	0.789	0.862	0.948	0.533	0.248	0.75	0.738	0.531	0.92	0.891	0.866	0.581
cg_20	chr5	p12	Intergenic	NA	NA		0.128	0.857	0.669	CD8mem	Hypomethylation	0.814	0.857	0.832	0.315	0.771	0.128	0.686	0.799	0.822	0.818	0.756	0.43
cg_21	chr8	p11.21	PLAT	NM_000930	5327	Body	0.219	0.96	0.789	CD4mem	Hypomethylation	0.948	0.756	0.94	0.219	0.888	0.653	0.877	0.954	0.96	0.955	0.952	0.366
cg_22	chr10	q26.11	RGS10	NM_001005339	6001	Body	0.153	0.969	0.821	CD8nv	Hypomethylation	0.955	0.96	0.958	0.822	0.595	0.665	0.153	0.96	0.969	0.958	0.964	0.894
cg_23	chr22	q12.3	APOL3	NM_145642	80833	TSS200	0.323	0.929	0.836	CD8nv	Hypomethylation	0.907	0.89	0.909	0.882	0.882	0.703	0.323	0.914	0.929	0.907	0.89	0.9
cg_24	chr11	q24.1	CRTAM	NM_019604	56253	Body	0.095	0.962	0.696	CD8nv	Hypomethylation	0.944	0.944	0.947	0.722	0.35	0.151	0.095	0.952	0.962	0.955	0.485	0.849
cg_25	chr2	p13.3	ARHGAP25	NM_001166277	9938	TSS1500	0.052	0.837	0.26	NK	Hypermethylation	0.166	0.215	0.463	0.157	0.238	0.267	0.355	0.052	0.145	0.085	0.837	0.138
cg_26	chr17	q25.3	Intergenic	NA	NA		0.309	0.97	0.874	CD8mem	Hypomethylation	0.961	0.959	0.961	0.938	0.954	0.309	0.859	0.968	0.97	0.968	0.683	0.957
cg_27	chr14	q22.3	CCDC198	NM_018168	55195	1stExon	0.161	0.79	0.617	CD8mem	Hypomethylation	0.744	0.571	0.78	0.502	0.683	0.161	0.327	0.79	0.739	0.757	0.686	0.661
cg_28	chr10	q21.2	CCDC6	NM_005436	8030	Body	0.231	0.948	0.8	CD4nv	Hypomethylation	0.932	0.868	0.91	0.688	0.231	0.876	0.58	0.948	0.935	0.939	0.863	0.826
cg_29	chr19	q13.41	NKG7	NM_005601	4818	3'UTR	0.22	0.907	0.754	NK	Hypomethylation	0.896	0.847	0.899	0.829	0.903	0.231	0.828	0.907	0.875	0.72	0.22	0.888
cg_30	chr8	p23.3	MYOM2	NM_003970	9172	Body	0.365	0.934	0.794	CD4nv	Hypomethylation	0.905	0.892	0.934	0.557	0.365	0.771	0.607	0.908	0.921	0.916	0.902	0.851
cg_31	chr5	q11.2	ANKRD55	NM_001039935	79722	Body	0.351	0.937	0.829	CD4nv	Hypomethylation	0.874	0.894	0.937	0.74	0.351	0.868	0.797	0.921	0.909	0.893	0.88	0.88
cg_32	chr20	q13.33	LIME1	NM_017806	54923	TSS200	0.036	0.868	0.273	Neu	Hypermethylation	0.731	0.036	0.039	0.048	0.045	0.042	0.042	0.518	0.82	0.868	0.036	0.047
cg_33	chr15	q24.1	ARID3B	NM_006465	10620	Body	0.074	0.964	0.818	NK	Hypomethylation	0.96	0.91	0.957	0.862	0.949	0.368	0.904	0.958	0.964	0.961	0.074	0.949
cg_34	chr1	p32.3	TUT4	NM_001009881	23318	Body	0.416	0.954	0.864	CD4nv	Hypomethylation	0.934	0.88	0.934	0.775	0.416	0.905	0.907	0.943	0.954	0.954	0.953	0.816
cg_35	chr5	p15.33	SLC12A7	NM_006598	10723	Body	0.44	0.95	0.85	CD8nv	Hypomethylation	0.916	0.851	0.945	0.895	0.944	0.599	0.44	0.917	0.95	0.927	0.929	0.883
cg_36	chr16	q24.3	PIEZO1	NM_001142864	9780	Body	0.054	0.645	0.168	CD8nv	Hypermethylation	0.068	0.135	0.086	0.091	0.324	0.085	0.645	0.059	0.054	0.058	0.253	0.164
cg_37	chr20	p12.3	SHLD1	NM_152504	149840	Body	0.216	0.949	0.76	Treg	Hypomethylation	0.914	0.836	0.948	0.268	0.924	0.565	0.865	0.949	0.93	0.928	0.772	0.216
cg_38	chr1	q21.3	RORC	NM_005060	6097	TSS1500	0.329	0.953	0.801	CD8nv	Hypomethylation	0.911	0.904	0.948	0.768	0.76	0.49	0.329	0.948	0.953	0.941	0.922	0.745
cg_39	chr3	p21.31	CCR5	NM_000579	1234	5'UTR	0.122	0.956	0.782	CD8mem	Hypomethylation	0.91	0.78	0.947	0.57	0.956	0.122	0.91	0.954	0.95	0.953	0.858	0.472
cg_40	chr10	q25.2	RBM20	NM_001134363	282996	Body	0.34	0.889	0.779	CD8nv	Hypomethylation	0.812	0.889	0.864	0.829	0.678	0.832	0.34	0.855	0.856	0.861	0.844	0.687
cg_41	chr2	p13.1	Intergenic	NA	NA		0.572	0.956	0.865	Treg	Hypomethylation	0.912	0.92	0.936	0.843	0.876	0.918	0.622	0.925	0.956	0.951	0.952	0.572
cg_42	chr12	p11.21	FGD4	NM_139241	121512	TSS200	0.163	0.94	0.843	Neu	Hypomethylation	0.923	0.908	0.923	0.904	0.933	0.904	0.936	0.781	0.905	0.163	0.94	0.9
cg_43	chr8	q11.23	ATP6V1H	NM_015941	51606	TSS1500	0.247	0.964	0.801	CD4mem	Hypomethylation	0.954	0.907	0.946	0.247	0.582	0.713	0.936	0.964	0.964	0.907	0.914	0.577
cg_44	chr4	q31.22	ZNF827	NM_178835	152485	Body	0.037	0.824	0.252	Treg	Hypermethylation	0.049	0.051	0.087	0.617	0.5	0.457	0.176	0.04	0.037	0.048	0.134	0.824
cg_45	chr5	q31.3	Intergenic	NA	NA		0.481	0.952	0.875	CD8mem	Hypomethylation	0.93	0.74	0.948	0.908	0.945	0.481	0.931	0.932	0.952	0.95	0.865	0.914
cg_46	chr6	p21.31	ITPR3	NM_002224	3710	Body	0.412	0.929	0.848	CD4nv	Hypomethylation	0.899	0.906	0.895	0.782	0.412	0.918	0.819	0.92	0.919	0.922	0.929	0.855
cg_47	chr4	q13.3	EPGN	NM_001013442	255324	TSS200	0.113	0.927	0.603	CD4nv	Hypomethylation	0.679	0.927	0.914	0.312	0.113	0.498	0.381	0.75	0.873	0.845	0.497	0.453
cg_48	chr1	p13.1	CASQ2	NM_001232	845	Body	0.549	0.947	0.836	CD4nv	Hypomethylation	0.928	0.866	0.947	0.568	0.549	0.792	0.939	0.927	0.941	0.928	0.914	0.737
cg_49	chr22	q12.3	APOL3	NM_145642	80833	TSS200	0.475	0.965	0.906	CD8nv	Hypomethylation	0.955	0.952	0.951	0.947	0.941	0.876	0.475	0.95	0.965	0.96	0.953	0.952
cg_50	chr5	q11.2	Intergenic	NA	NA		0.205	0.884	0.64	CD4nv	Hypomethylation	0.693	0.712	0.884	0.256	0.205	0.609	0.541	0.864	0.848	0.874	0.792	0.409
cg_51	chr3	q25.31	Intergenic	NA	NA		0.083	0.835	0.337	CD8nv	Hypermethylation	0.152	0.083	0.334	0.222	0.651	0.674	0.835	0.096	0.128	0.14	0.5	0.23
cg_52	chr8	p23.1	CTSB	NM_147780	1508	5'UTR	0.437	0.963	0.888	CD4mem	Hypomethylation	0.931	0.942	0.954	0.437	0.898	0.942	0.958	0.963	0.944	0.958	0.959	0.775
cg_53	chr7	q22.1	CUX1	NM_181500	1523	Body	0.287	0.96	0.84	NK	Hypomethylation	0.946	0.69	0.747	0.908	0.949	0.811	0.943	0.947	0.96	0.954	0.287	0.939
cg_54	chr2	q32.2	MFSD6	NM_017694	54842	TSS1500	0.165	0.928	0.767	CD8nv	Hypomethylation	0.849	0.928	0.928	0.821	0.432	0.622	0.165	0.899	0.909	0.895	0.895	0.858
cg_55	chr11	q13.1	AP5B1	NM_138368	91056	1stExon	0.062	0.923	0.786	Eos	Hypomethylation	0.9	0.919	0.923	0.897	0.9	0.871	0.871	0.062	0.854	0.502	0.917	0.819
cg_56	chr2	p23.2	RBKS	NM_022128	64080	Body	0.458	0.956	0.837	CD8mem	Hypomethylation	0.756	0.833	0.956	0.696	0.951	0.458	0.945	0.884	0.856	0.924	0.924	0.866
cg_57	chr20	p13	Intergenic	NA	NA		0.092	0.938	0.779	Mono	Hypomethylation	0.884	0.9	0.938	0.906	0.928	0.879	0.917	0.604	0.092	0.507	0.914	0.88
cg_58	chr10	q25.1	Intergenic	NA	NA		0.455	0.964	0.846	CD4nv	Hypomethylation	0.933	0.94	0.96	0.615	0.455	0.899	0.861	0.964	0.955	0.96	0.959	0.65
cg_59	chr9	q31.3	Intergenic	NA	NA		0.054	0.875	0.726	NK	Hypomethylation	0.614	0.741	0.82	0.814	0.823	0.794	0.875	0.755	0.798	0.765	0.054	0.854
cg_60	chr9	q34.2	SURF4	NM_033161	6836	Body	0.28	0.941	0.755	CD8mem	Hypomethylation	0.84	0.827	0.941	0.566	0.935	0.28	0.867	0.728	0.909	0.81	0.837	0.523
cg_61	chr13	q22.3	CLN5	NM_006493	1203	TSS1500	0.265	0.947	0.773	CD8mem	Hypomethylation	0.925	0.808	0.935	0.697	0.931	0.265	0.906	0.935	0.947	0.934	0.425	0.563
cg_62	chr6	p21.33	TNF	NM_000594	7124	TSS200	0.047	0.721	0.22	CD8nv	Hypermethylation	0.383	0.05	0.062	0.069	0.297	0.095	0.721	0.31	0.047	0.07	0.47	0.06
cg_63	chr10	p14	GATA3	NM_001002295	2625	Body	0.252	0.869	0.646	Treg	Hypomethylation	0.714	0.869	0.866	0.472	0.252	0.595	0.552	0.828	0.809	0.798	0.74	0.252
cg_64	chr16	p12.1	IL21R	NM_181078	50615	3'UTR	0.048	0.773	0.291	CD4nv	Hypermethylation	0.246	0.087	0.048	0.538	0.773	0.251	0.434	0.254	0.216	0.217	0.159	0.273
cg_65	chr12	p13.31	LAG3	NM_002286	3902	Body	0.24	0.915	0.754	CD8mem	Hypomethylation	0.75	0.83	0.883	0.737	0.915	0.24	0.816	0.747	0.765	0.719	0.791	0.854
cg_66	chr17	q25.3	Intergenic	NA	NA		0.308	0.928	0.738	CD8mem	Hypomethylation	0.865	0.48	0.928	0.734	0.891	0.308	0.811	0.776	0.82	0.81	0.63	0.803
cg_67	chr11	q13.4	FCHSD2	NM_014824	9873	Body	0.05	0.536	0.161	CD8mem	Hypermethylation	0.064	0.058	0.056	0.394	0.142	0.536	0.157	0.057	0.065	0.05	0.112	0.239
cg_68	chr8	q24.22	ST3GAL1	NM_003033	6482	5'UTR	0.058	0.698	0.201	Treg	Hypermethylation	0.071	0.461	0.181	0.459	0.142	0.08	0.065	0.058	0.072	0.06	0.059	0.698
cg_69	chr8	p23.3	ERICH1	NM_207332	157697	Body	0.097	0.935	0.832	Mono	Hypomethylation	0.921	0.918	0.921	0.869	0.904	0.844	0.874	0.935	0.097	0.913	0.931	0.852
cg_70	chr13	q12.3	B3GLCT	NM_194318	145173	TSS1500	0.11	0.563	0.351	CD8nv	Hypomethylation	0.41	0.349	0.542	0.338	0.317	0.146	0.11	0.335	0.563	0.429	0.337	0.337
cg_71	chr10	q24.32	ARL3	NM_004311	403	3'UTR	0.065	0.811	0.25	CD8mem	Hypermethylation	0.074	0.075	0.105	0.459	0.177	0.811	0.235	0.07	0.065	0.075	0.162	0.691
cg_72	chr3	p14.1	UBA3	NM_198195	9039	TSS1500	0.122	0.807	0.464	Neu	Hypermethylation	0.561	0.126	0.302	0.262	0.373	0.395	0.658	0.652	0.75	0.807	0.557	0.122
cg_73	chr2	p13.3	ANXA4	NM_001153	307	5'UTR	0.181	0.956	0.876	Bnv	Hypomethylation	0.924	0.918	0.181	0.939	0.936	0.948	0.945	0.934	0.952	0.948	0.956	0.935
cg_74	chr4	p16.2	CRMP1	NM_001014809	1400	1stExon	0.027	0.563	0.118	Bmem	Hypermethylation	0.035	0.563	0.066	0.135	0.043	0.217	0.072	0.027	0.049	0.033	0.053	0.125
cg_75	chr15	q22.31	DAPK2	NM_014326	23604	Body	0.064	0.821	0.678	Eos	Hypomethylation	0.748	0.8	0.753	0.679	0.697	0.714	0.691	0.064	0.821	0.731	0.808	0.635
cg_76	chr4	q25	LEF1	NM_016269	51176	3'UTR	0.325	0.963	0.796	CD8nv	Hypomethylation	0.955	0.945	0.947	0.781	0.416	0.894	0.325	0.958	0.963	0.958	0.582	0.83
cg_77	chr8	q12.2	Intergenic	NA	NA		0.036	0.875	0.339	Treg	Hypermethylation	0.228	0.325	0.19	0.543	0.227	0.556	0.477	0.036	0.084	0.04	0.49	0.875
cg_78	chr14	q11.2	SLC7A7	NM_003982	9056	5'UTR	0.117	0.942	0.742	Mono	Hypomethylation	0.93	0.536	0.863	0.849	0.687	0.891	0.914	0.831	0.117	0.446	0.942	0.895
cg_79	chr15	q23	MIR548H4	NR_031680	100313884	Body	0.097	0.794	0.281	Treg	Hypermethylation	0.198	0.134	0.131	0.597	0.17	0.42	0.217	0.218	0.097	0.193	0.207	0.794
cg_80	chr10	q22.1	CDH24	NM_022124	64403	Body	0.06	0.877	0.286	NK	Hypermethylation	0.258	0.746	0.189	0.185	0.085	0.632	0.118	0.069	0.062	0.06	0.877	0.152
cg_81	chr8	q24.22	Intergenic	NA	NA		0.081	0.573	0.198	CD8mem	Hypermethylation	0.103	0.123	0.124	0.248	0.21	0.573	0.311	0.081	0.108	0.096	0.183	0.221
cg_82	chr2	q36.1	EPHA4	NM_004438	2043	Body	0.053	0.746	0.394	Eos	Hypermethylation	0.644	0.335	0.649	0.156	0.246	0.073	0.51	0.746	0.634	0.469	0.053	0.217
cg_83	chr2	q12.1	IL1RL1	NM_016232	9173	TSS1500	0.063	0.961	0.831	Eos	Hypomethylation	0.682	0.946	0.953	0.929	0.951	0.914	0.955	0.063	0.961	0.886	0.793	0.935
cg_84	chr11	q24.3	Intergenic	NA	NA		0.042	0.793	0.179	Mono	Hypermethylation	0.129	0.043	0.045	0.061	0.057	0.058	0.056	0.062	0.793	0.747	0.042	0.057
cg_85	chr17	p13.2	ITGAE	NM_002208	3682	Body	0.245	0.934	0.772	CD8mem	Hypomethylation	0.918	0.743	0.929	0.727	0.902	0.245	0.77	0.927	0.934	0.921	0.621	0.632
cg_86	chr1	p36.33	Intergenic	NA	NA		0.396	0.881	0.551	CD8nv	Hypermethylation	0.396	0.537	0.487	0.714	0.618	0.724	0.881	0.444	0.412	0.411	0.4	0.584
cg_87	chr6	q21	Intergenic	NA	NA		0.148	0.954	0.849	Neu	Hypomethylation	0.942	0.952	0.95	0.939	0.948	0.935	0.954	0.675	0.885	0.148	0.919	0.94
cg_88	chr14	q32.2	Intergenic	NA	NA		0.168	0.959	0.868	NK	Hypomethylation	0.944	0.889	0.927	0.915	0.94	0.927	0.936	0.959	0.943	0.944	0.168	0.92
cg_89	chr2	q31.2	PDE11A	NM_001077197	50940	Body	0.098	0.947	0.797	Mono	Hypomethylation	0.52	0.864	0.944	0.905	0.947	0.918	0.946	0.815	0.098	0.815	0.881	0.909
cg_90	chr6	p25.1	LY86	NM_004271	9450	1stExon	0.057	0.912	0.445	Eos	Hypermethylation	0.901	0.065	0.057	0.424	0.153	0.579	0.252	0.912	0.177	0.873	0.499	0.447
cg_91	chr1	p22.1	BRDT	NM_207189	676	TSS1500	0.116	0.954	0.774	CD8mem	Hypomethylation	0.905	0.954	0.952	0.537	0.939	0.116	0.84	0.945	0.948	0.941	0.302	0.915
cg_92	chr17	q12	CCL1	NM_002981	6346	TSS200	0.052	0.667	0.287	CD8nv	Hypermethylation	0.076	0.361	0.585	0.225	0.553	0.204	0.667	0.052	0.075	0.077	0.342	0.225
cg_93	chr10	q21.2	ARID5B	NM_032199	84159	Body	0.1	0.951	0.818	NK	Hypomethylation	0.929	0.642	0.937	0.833	0.951	0.784	0.949	0.932	0.944	0.936	0.1	0.879
cg_94	chr7	p22.1	FOXK1	NM_001037165	221937	Body	0.467	0.97	0.861	CD4nv	Hypomethylation	0.948	0.94	0.956	0.677	0.467	0.909	0.87	0.955	0.97	0.96	0.963	0.72
cg_95	chr1	p36.21	KAZN	NM_201628	23254	Body	0.275	0.955	0.75	CD8mem	Hypomethylation	0.906	0.889	0.955	0.376	0.928	0.275	0.894	0.938	0.808	0.898	0.792	0.344
cg_96	chr16	q22.1	CDH10	NM_004360	1008	Body	0.165	0.943	0.838	Neu	Hypomethylation	0.927	0.915	0.935	0.923	0.929	0.913	0.925	0.857	0.713	0.165	0.943	0.915
cg_97	chr12	p13.33	FBXL14	NM_152441	144699	Body	0.283	0.954	0.756	CD4nv	Hypomethylation	0.947	0.85	0.953	0.514	0.283	0.774	0.461	0.929	0.954	0.937	0.941	0.525
cg_98	chr12	q24.33	CHFR	NM_001161345	55743	Body	0.341	0.961	0.841	CD8nv	Hypomethylation	0.952	0.953	0.95	0.821	0.602	0.774	0.341	0.951	0.961	0.954	0.958	0.878
cg_99	chr11	p13	HIPK3	NM_001048200	10114	Body	0.125	0.919	0.798	Neu	Hypomethylation	0.86	0.876	0.912	0.901	0.916	0.898	0.919	0.568	0.823	0.125	0.913	0.863
cg_100	chr5	q33.3	FAM71B	NM_130899	153745	TSS1500	0.098	0.943	0.692	Bnv	Hypomethylation	0.936	0.298	0.098	0.673	0.749	0.747	0.554	0.943	0.933	0.935	0.801	0.634
cg_101	chr1	p13.2	Intergenic	NA	NA		0.483	0.962	0.89	CD4nv	Hypomethylation	0.947	0.94	0.945	0.9	0.483	0.924	0.801	0.956	0.962	0.958	0.941	0.922
cg_102	chr14	q32.2	Intergenic	NA	NA		0.061	0.798	0.204	Treg	Hypermethylation	0.109	0.292	0.122	0.474	0.152	0.134	0.094	0.061	0.086	0.067	0.061	0.798
cg_103	chr6	q26	PRKN	NM_004562	5071	Body	0.063	0.967	0.885	Mono	Hypomethylation	0.958	0.964	0.963	0.957	0.942	0.96	0.96	0.964	0.063	0.963	0.967	0.952
cg_104	chr1	q24.3	FASLG	NM_000639	356	3'UTR	0.295	0.956	0.814	CD8mem	Hypomethylation	0.898	0.895	0.95	0.697	0.94	0.295	0.89	0.956	0.949	0.941	0.462	0.889
cg_105	chr7	q32.3	LINC-PINT	NR_015431	378805	Body	0.513	0.964	0.881	CD4mem	Hypomethylation	0.952	0.951	0.962	0.513	0.927	0.9	0.943	0.958	0.964	0.961	0.961	0.584
cg_106	chr5	q33.3	CYFIP2	NM_001037333	26999	Body	0.216	0.937	0.72	CD8mem	Hypomethylation	0.937	0.569	0.934	0.561	0.901	0.216	0.798	0.874	0.924	0.892	0.673	0.353
cg_107	chr2	p23.1	Intergenic	NA	NA		0.357	0.951	0.816	CD4nv	Hypomethylation	0.907	0.92	0.951	0.62	0.357	0.877	0.611	0.925	0.917	0.939	0.925	0.844
cg_108	chr11	q24.3	Intergenic	NA	NA		0.263	0.95	0.806	CD4nv	Hypomethylation	0.938	0.849	0.926	0.774	0.263	0.948	0.445	0.861	0.95	0.947	0.885	0.888
cg_109	chr8	q21.11	Intergenic	NA	NA		0.16	0.96	0.879	Neu	Hypomethylation	0.943	0.952	0.953	0.909	0.953	0.923	0.956	0.953	0.948	0.16	0.96	0.941
cg_110	chr13	q14.11	LINC00598	NR_024505	646982	TSS1500	0.204	0.937	0.718	Bnv	Hypomethylation	0.716	0.637	0.204	0.911	0.593	0.937	0.467	0.821	0.785	0.759	0.873	0.912
cg_111	chr15	q23	HEXA	NM_000520	3073	Body	0.056	0.945	0.833	Eos	Hypomethylation	0.711	0.917	0.942	0.918	0.945	0.915	0.945	0.056	0.918	0.864	0.94	0.926
cg_112	chr10	q24.2	ABCC2	NM_000392	1244	Body	0.094	0.943	0.802	Eos	Hypomethylation	0.738	0.924	0.943	0.907	0.938	0.926	0.942	0.094	0.845	0.51	0.939	0.919
cg_113	chr19	q13.42	KIR2DL4	NM_002255	3805	TSS200	0.123	0.966	0.882	NK	Hypomethylation	0.951	0.952	0.954	0.942	0.95	0.905	0.955	0.965	0.966	0.962	0.123	0.953
cg_114	chr3	q21.3	MGLL	NM_007283	11343	Body	0.05	0.923	0.455	Eos	Hypermethylation	0.902	0.05	0.724	0.188	0.177	0.3	0.143	0.923	0.469	0.653	0.773	0.159
cg_115	chr8	p23.1	DEFA4	NM_001925	1669	TSS1500	0.206	0.938	0.845	Neu	Hypomethylation	0.925	0.871	0.928	0.867	0.938	0.896	0.935	0.918	0.907	0.206	0.913	0.842
cg_116	chr1	q24.2	Intergenic	NA	NA		0.097	0.953	0.738	Mono	Hypomethylation	0.831	0.512	0.536	0.88	0.886	0.858	0.925	0.91	0.097	0.835	0.626	0.953
cg_117	chr7	q34	KIAA1549	NM_001164665	57670	Body	0.044	0.703	0.216	Bnv	Hypermethylation	0.114	0.547	0.703	0.076	0.073	0.058	0.066	0.049	0.481	0.316	0.044	0.066
cg_118	chr14	q11.2	SLC7A7	NM_003982	9056	Body	0.104	0.939	0.678	CD8mem	Hypomethylation	0.857	0.788	0.894	0.205	0.842	0.104	0.83	0.887	0.939	0.934	0.665	0.187
cg_119	chr8	q24.22	Intergenic	NA	NA		0.121	0.947	0.747	CD4nv	Hypomethylation	0.934	0.855	0.927	0.618	0.121	0.85	0.23	0.947	0.929	0.94	0.785	0.827
cg_120	chr11	p13	HIPK3	NM_001048200	10114	Body	0.156	0.965	0.888	Neu	Hypomethylation	0.954	0.962	0.96	0.954	0.959	0.962	0.962	0.917	0.95	0.156	0.965	0.954
cg_121	chr17	q25.3	BAIAP2	NM_017450	10458	3'UTR	0.134	0.735	0.339	Mono	Hypermethylation	0.185	0.304	0.285	0.134	0.251	0.168	0.324	0.326	0.735	0.694	0.483	0.177
cg_122	chr12	p11.23	STK38L	NM_015000	23012	TSS1500	0.132	0.961	0.826	Neu	Hypomethylation	0.93	0.812	0.953	0.95	0.954	0.958	0.956	0.664	0.685	0.132	0.961	0.955
cg_123	chr15	q15.1	DNAJC17	NM_018163	55192	Body	0.056	0.881	0.421	CD4mem	Hypermethylation	0.484	0.096	0.056	0.881	0.403	0.699	0.3	0.313	0.199	0.306	0.636	0.684
cg_124	chr2	q37.3	SCLY	NM_016510	51540	Body	0.183	0.957	0.807	Treg	Hypomethylation	0.952	0.834	0.956	0.382	0.931	0.712	0.924	0.957	0.957	0.946	0.951	0.183
cg_125	chr7	q36.1	LOC728743	NR_027237	728743	TSS1500	0.091	0.635	0.429	Bnv	Hypomethylation	0.438	0.351	0.091	0.526	0.33	0.471	0.467	0.468	0.429	0.453	0.485	0.635
cg_126	chr8	q11.21	SPIDR	NM_001080394	23514	Body	0.174	0.963	0.887	Mono	Hypomethylation	0.95	0.945	0.954	0.944	0.946	0.953	0.954	0.956	0.174	0.959	0.963	0.944
cg_127	chr2	q37.3	Intergenic	NA	NA		0.118	0.957	0.735	CD4nv	Hypomethylation	0.943	0.876	0.956	0.4	0.118	0.845	0.38	0.945	0.957	0.938	0.854	0.613
cg_128	chr2	q37.3	D2HGDH	NM_152783	728294	Body	0.193	0.962	0.784	CD8mem	Hypomethylation	0.922	0.944	0.962	0.702	0.953	0.193	0.872	0.944	0.946	0.819	0.212	0.934
cg_129	chr1	q21.3	MINDY1	NM_018379	55793	5'UTR	0.056	0.634	0.206	CD8mem	Hypermethylation	0.072	0.202	0.086	0.261	0.179	0.634	0.299	0.056	0.057	0.06	0.251	0.318
cg_130	chr17	q25.3	RPTOR	NM_001163034	57521	Body	0.243	0.952	0.823	Neu	Hypomethylation	0.943	0.935	0.952	0.774	0.944	0.674	0.936	0.927	0.739	0.243	0.91	0.905
cg_131	chr2	q13	Intergenic	NA	NA		0.282	0.89	0.558	Bmem	Hypermethylation	0.479	0.89	0.564	0.527	0.282	0.726	0.537	0.418	0.49	0.384	0.726	0.672
cg_132	chr6	q23.2	ARG1	NM_000045	383	TSS1500	0.153	0.957	0.871	Neu	Hypomethylation	0.948	0.935	0.954	0.924	0.946	0.926	0.948	0.871	0.957	0.153	0.95	0.939
cg_133	chr11	p15.4	OSBPL5	NM_020896	114879	Body	0.324	0.956	0.878	NK	Hypomethylation	0.95	0.863	0.946	0.908	0.945	0.926	0.956	0.945	0.951	0.937	0.324	0.887
cg_134	chr20	p11.21	CD93	NM_012072	22918	TSS1500	0.098	0.885	0.758	Mono	Hypomethylation	0.801	0.79	0.859	0.841	0.885	0.863	0.885	0.828	0.098	0.58	0.819	0.851
cg_135	chr10	q23.31	RNLS	NM_001031709	55328	Body	0.052	0.964	0.418	CD8mem	Hypermethylation	0.245	0.424	0.085	0.806	0.244	0.964	0.426	0.052	0.052	0.088	0.943	0.69
cg_136	chr3	p25.1	COLQ	NM_080538	8292	3'UTR	0.117	0.956	0.83	NK	Hypomethylation	0.876	0.853	0.956	0.858	0.949	0.805	0.936	0.863	0.932	0.937	0.117	0.88
cg_137	chr1	p13.3	EPS8L3	NM_139053	79574	5'UTR	0.356	0.957	0.885	NK	Hypomethylation	0.951	0.892	0.94	0.912	0.95	0.898	0.948	0.944	0.957	0.951	0.356	0.916
cg_138	chr12	q21.2	ZDHHC17	NM_015336	23390	Body	0.056	0.949	0.792	Eos	Hypomethylation	0.559	0.86	0.944	0.92	0.949	0.919	0.949	0.056	0.862	0.606	0.946	0.932
cg_139	chr15	q21.1	TRIM69	NM_080745	140691	TSS1500	0.066	0.663	0.265	NK	Hypermethylation	0.134	0.097	0.579	0.227	0.39	0.308	0.201	0.069	0.066	0.133	0.663	0.313
cg_140	chr2	q24.1	ACVR1	NM_001111067	90	5'UTR	0.044	0.636	0.173	CD8mem	Hypermethylation	0.055	0.203	0.053	0.196	0.102	0.636	0.264	0.049	0.044	0.047	0.166	0.266
cg_141	chr8	q21.13	TPD52	NM_005079	7163	Body	0.333	0.874	0.71	CD4nv	Hypomethylation	0.691	0.653	0.874	0.733	0.333	0.846	0.439	0.805	0.734	0.808	0.788	0.816
cg_142	chr6	q22.31	Intergenic	NA	NA		0.041	0.458	0.1	CD8mem	Hypermethylation	0.049	0.114	0.047	0.135	0.065	0.458	0.076	0.041	0.044	0.044	0.044	0.08
cg_143	chr15	q22.2	ANXA2	NM_001136015	302	5'UTR	0.055	0.931	0.338	CD4nv	Hypermethylation	0.092	0.087	0.21	0.37	0.931	0.182	0.887	0.067	0.055	0.57	0.399	0.207
cg_144	chr17	q23.2	Intergenic	NA	NA		0.034	0.833	0.258	Bnv	Hypermethylation	0.364	0.216	0.833	0.051	0.125	0.047	0.045	0.136	0.694	0.494	0.034	0.052
cg_145	chr12	q15	DYRK2	NM_006482	8445	Body	0.533	0.951	0.865	CD8nv	Hypomethylation	0.944	0.893	0.951	0.851	0.872	0.764	0.533	0.909	0.947	0.937	0.876	0.903
cg_146	chr2	p13.3	ASPRV1	NM_152792	151516	5'UTR	0.171	0.953	0.848	Neu	Hypomethylation	0.942	0.882	0.946	0.883	0.944	0.893	0.947	0.77	0.935	0.171	0.953	0.911
cg_147	chr10	q23.31	LIPA	NM_001127605	3988	Body	0.077	0.953	0.788	Mono	Hypomethylation	0.902	0.428	0.871	0.941	0.948	0.948	0.953	0.781	0.077	0.719	0.943	0.943
cg_148	chr11	q21	MAML2	NM_032427	84441	Body	0.099	0.904	0.434	NK	Hypermethylation	0.613	0.11	0.496	0.356	0.099	0.709	0.176	0.66	0.318	0.474	0.904	0.291
cg_149	chr7	p22.2	CARD11	NM_032415	84433	Body	0.155	0.97	0.871	Bnv	Hypomethylation	0.962	0.662	0.155	0.96	0.958	0.96	0.964	0.968	0.97	0.967	0.968	0.961
cg_150	chr10	q21.2	RHOBTB1	NM_014836	9886	Body	0.231	0.946	0.848	NK	Hypomethylation	0.881	0.88	0.94	0.907	0.944	0.874	0.946	0.821	0.936	0.903	0.231	0.914
cg_151	chr12	q13.13	Intergenic	NA	NA		0.097	0.931	0.688	CD4nv	Hypomethylation	0.925	0.849	0.926	0.442	0.097	0.689	0.179	0.931	0.93	0.914	0.84	0.538
cg_152	chr2	p23.2	BABAM2	NM_199192	9577	Body	0.101	0.926	0.725	Bas	Hypomethylation	0.101	0.916	0.926	0.783	0.84	0.887	0.836	0.261	0.829	0.718	0.732	0.868
cg_153	chr14	q32.31	WDR20	NM_181291	91833	Body	0.234	0.922	0.812	Neu	Hypomethylation	0.884	0.885	0.88	0.894	0.922	0.909	0.913	0.511	0.885	0.234	0.906	0.92
cg_154	chr1	p22.3	Intergenic	NA	NA		0.426	0.95	0.779	CD8nv	Hypomethylation	0.927	0.911	0.945	0.61	0.621	0.653	0.426	0.933	0.95	0.947	0.804	0.619
cg_155	chr1	p36.21	KAZN	NM_201628	23254	Body	0.128	0.953	0.811	Mono	Hypomethylation	0.944	0.368	0.932	0.896	0.949	0.891	0.953	0.947	0.128	0.89	0.952	0.886
cg_156	chr3	p24.1	Intergenic	NA	NA		0.089	0.45	0.154	CD8mem	Hypermethylation	0.095	0.136	0.106	0.173	0.143	0.45	0.202	0.089	0.098	0.107	0.114	0.141
cg_157	chr16	p13.3	NLRC3	NM_178844	197358	Body	0.073	0.961	0.8	Mono	Hypomethylation	0.944	0.524	0.43	0.946	0.952	0.953	0.96	0.952	0.073	0.954	0.961	0.948
cg_158	chr1	p13.2	MOV10	NM_020963	4343	Body	0.056	0.95	0.761	NK	Hypomethylation	0.74	0.533	0.832	0.862	0.939	0.566	0.921	0.893	0.95	0.949	0.056	0.894
cg_159	chr17	q25.1	PRPSAP1	NM_002766	5635	Body	0.551	0.958	0.882	CD4mem	Hypomethylation	0.937	0.941	0.955	0.551	0.931	0.825	0.945	0.958	0.958	0.95	0.952	0.678
cg_160	chr8	p23.3	ARHGEF10	NM_014629	9639	Body	0.046	0.884	0.349	Eos	Hypermethylation	0.807	0.212	0.095	0.217	0.104	0.046	0.059	0.884	0.795	0.651	0.089	0.228
cg_161	chr6	p21.31	Intergenic	NA	NA		0.215	0.899	0.722	Bas	Hypomethylation	0.215	0.693	0.802	0.808	0.88	0.878	0.899	0.531	0.688	0.667	0.807	0.796
cg_162	chr1	p13.2	CHI3L2	NM_001025197	1117	TSS1500	0.332	0.969	0.829	CD4nv	Hypomethylation	0.959	0.956	0.963	0.762	0.332	0.855	0.535	0.969	0.969	0.967	0.786	0.891
cg_163	chr2	q24.2	RBMS1	NM_002897	5937	Body	0.169	0.891	0.584	NK	Hypomethylation	0.545	0.783	0.785	0.602	0.468	0.27	0.452	0.632	0.64	0.891	0.169	0.772
cg_164	chr2	q33.2	CTLA4	NM_001037631	1493	TSS1500	0.315	0.961	0.886	Treg	Hypomethylation	0.929	0.941	0.954	0.853	0.951	0.952	0.956	0.927	0.961	0.951	0.942	0.315
cg_165	chr10	p15.1	ANKRD16	NM_019046	54522	3'UTR	0.119	0.953	0.849	Bmem	Hypomethylation	0.939	0.119	0.735	0.898	0.948	0.91	0.942	0.953	0.951	0.952	0.942	0.895
cg_166	chr18	q11.2	KCTD1	NM_001142730	284252	Body	0.152	0.945	0.859	Bmem	Hypomethylation	0.925	0.152	0.896	0.916	0.918	0.921	0.92	0.936	0.945	0.943	0.932	0.908
cg_167	chr3	p14.1	MAGI1	NM_015520	9223	Body	0.326	0.953	0.817	Treg	Hypomethylation	0.905	0.621	0.953	0.586	0.944	0.827	0.935	0.924	0.93	0.933	0.923	0.326
cg_168	chr9	q33.2	DAB2IP	NM_032552	153090	Body	0.059	0.562	0.146	CD8mem	Hypermethylation	0.071	0.126	0.065	0.176	0.089	0.562	0.16	0.072	0.059	0.064	0.096	0.215
cg_169	chr1	q25.3	C1orf21	NM_030806	81563	5'UTR	0.197	0.933	0.784	NK	Hypomethylation	0.754	0.801	0.884	0.842	0.933	0.847	0.929	0.793	0.826	0.794	0.197	0.809
cg_170	chr5	p15.2	TRIO	NM_007118	7204	Body	0.144	0.947	0.825	Neu	Hypomethylation	0.924	0.922	0.936	0.786	0.929	0.803	0.928	0.85	0.947	0.144	0.934	0.796
cg_171	chr10	q26.11	RGS10	NM_001005339	6001	Body	0.542	0.967	0.903	CD8nv	Hypomethylation	0.959	0.961	0.965	0.923	0.761	0.933	0.542	0.963	0.967	0.962	0.954	0.946
cg_172	chr4	p16.3	RGS12	NM_198229	6002	Body	0.544	0.957	0.855	CD4nv	Hypomethylation	0.932	0.906	0.934	0.652	0.544	0.861	0.769	0.957	0.945	0.925	0.943	0.894
cg_173	chr18	p11.21	LDLRAD4	NM_181483	753	TSS200	0.218	0.902	0.809	Bnv	Hypomethylation	0.875	0.599	0.218	0.885	0.894	0.887	0.902	0.873	0.9	0.894	0.893	0.891
cg_174	chr6	p24.1	Intergenic	NA	NA		0.058	0.855	0.252	Mono	Hypermethylation	0.117	0.106	0.223	0.111	0.063	0.144	0.076	0.058	0.855	0.839	0.339	0.094
cg_175	chr20	p13	Intergenic	NA	NA		0.161	0.915	0.374	Bnv	Hypermethylation	0.162	0.685	0.915	0.275	0.386	0.231	0.161	0.254	0.72	0.266	0.192	0.236
cg_176	chr11	p13	KIAA1549L	NM_012194	25758	TSS1500	0.28	0.962	0.898	Neu	Hypomethylation	0.958	0.959	0.958	0.95	0.956	0.952	0.958	0.953	0.934	0.28	0.962	0.952
cg_177	chr8	p11.23	Intergenic	NA	NA		0.127	0.893	0.765	Eos	Hypomethylation	0.869	0.864	0.885	0.817	0.893	0.828	0.892	0.127	0.855	0.456	0.847	0.843
cg_178	chr3	p24.2	Intergenic	NA	NA		0.098	0.963	0.813	Bnv	Hypomethylation	0.945	0.163	0.098	0.939	0.943	0.95	0.952	0.941	0.963	0.961	0.96	0.938
cg_179	chr1	q42.12	LBR	NM_194442	3930	5'UTR	0.11	0.943	0.818	Eos	Hypomethylation	0.76	0.932	0.94	0.926	0.938	0.881	0.936	0.11	0.928	0.603	0.943	0.923
cg_180	chr6	q25.1	Intergenic	NA	NA		0.039	0.649	0.187	Bnv	Hypermethylation	0.072	0.474	0.649	0.052	0.052	0.041	0.07	0.039	0.451	0.247	0.039	0.061
cg_181	chr3	p25.1	SH3BP5	NM_001018009	9467	TSS1500	0.301	0.955	0.872	Neu	Hypomethylation	0.935	0.923	0.94	0.936	0.951	0.948	0.952	0.9	0.788	0.301	0.955	0.939
cg_182	chr9	q22.33	GALNT12	NM_024642	79695	Body	0.099	0.933	0.816	Neu	Hypomethylation	0.913	0.905	0.911	0.885	0.9	0.891	0.889	0.661	0.933	0.099	0.932	0.873
cg_183	chr17	p13.2	ANKFY1	NM_016376	51479	Body	0.121	0.964	0.875	Neu	Hypomethylation	0.959	0.953	0.951	0.905	0.944	0.947	0.954	0.905	0.964	0.121	0.958	0.943
cg_184	chr3	p12.2	Intergenic	NA	NA		0.112	0.956	0.788	Mono	Hypomethylation	0.767	0.853	0.94	0.852	0.951	0.881	0.956	0.812	0.112	0.578	0.908	0.851
cg_185	chr4	q24	UBE2D3	NM_181888	7323	Body	0.057	0.831	0.269	Bnv	Hypermethylation	0.108	0.344	0.831	0.088	0.08	0.076	0.096	0.253	0.556	0.654	0.082	0.057
cg_186	chr12	q24.31	Intergenic	NA	NA		0.081	0.949	0.784	Mono	Hypomethylation	0.939	0.783	0.938	0.831	0.931	0.873	0.932	0.949	0.081	0.421	0.944	0.781
cg_187	chr1	p36.12	DDOST	NM_005216	1650	Body	0.379	0.912	0.617	Bas	Hypermethylation	0.912	0.54	0.89	0.455	0.391	0.594	0.468	0.658	0.531	0.809	0.775	0.379
cg_188	chr14	q32.11	GPR68	NM_003485	8111	5'UTR	0.096	0.751	0.202	Bmem	Hypermethylation	0.186	0.751	0.149	0.098	0.205	0.118	0.196	0.197	0.096	0.145	0.117	0.163
cg_189	chr12	q24.33	GOLGA3	NM_005895	2802	Body	0.215	0.964	0.747	CD8nv	Hypomethylation	0.948	0.917	0.941	0.528	0.285	0.636	0.215	0.953	0.964	0.96	0.879	0.741
cg_190	chr4	q35.1	ACSL1	NM_001995	2180	Body	0.036	0.698	0.252	Treg	Hypermethylation	0.054	0.201	0.045	0.668	0.299	0.586	0.203	0.036	0.046	0.044	0.144	0.698
cg_191	chr7	p12.3	TNS3	NM_022748	64759	5'UTR	0.104	0.865	0.353	Bmem	Hypermethylation	0.104	0.865	0.739	0.238	0.247	0.362	0.244	0.126	0.45	0.253	0.374	0.24
cg_192	chr6	q16.2	FBXL4	NM_012160	26235	Body	0.08	0.95	0.798	Bnv	Hypomethylation	0.937	0.16	0.08	0.918	0.943	0.93	0.946	0.917	0.948	0.942	0.95	0.909
cg_193	chr2	p25.1	NOL10	NM_024894	79954	Body	0.094	0.918	0.541	CD4nv	Hypomethylation	0.918	0.708	0.608	0.363	0.094	0.723	0.18	0.215	0.667	0.7	0.786	0.536
cg_194	chr13	q12.11	Intergenic	NA	NA		0.146	0.953	0.806	Neu	Hypomethylation	0.941	0.917	0.953	0.899	0.951	0.897	0.953	0.601	0.568	0.146	0.95	0.895
cg_195	chr17	q25.1	CD300A	NM_007261	11314	TSS1500	0.122	0.789	0.624	NK	Hypomethylation	0.548	0.659	0.772	0.641	0.789	0.638	0.722	0.611	0.609	0.661	0.122	0.722
cg_196	chr2	q21.3	TMEM163	NM_030923	81615	Body	0.266	0.876	0.511	Bnv	Hypermethylation	0.836	0.429	0.876	0.295	0.424	0.34	0.266	0.781	0.546	0.646	0.324	0.371
cg_197	chr14	q32.2	BCL11B	NM_022898	64919	Body	0.124	0.827	0.267	NK	Hypermethylation	0.194	0.297	0.219	0.124	0.21	0.217	0.26	0.193	0.208	0.229	0.827	0.227
cg_198	chr5	q11.2	SNX18	NM_001145427	112574	Body	0.329	0.953	0.875	NK	Hypomethylation	0.882	0.904	0.938	0.933	0.946	0.918	0.953	0.933	0.91	0.908	0.329	0.944
cg_199	chr2	q24.2	WDSUB1	NM_001128213	151525	Body	0.044	0.854	0.279	Treg	Hypermethylation	0.087	0.2	0.06	0.695	0.43	0.541	0.266	0.044	0.054	0.048	0.069	0.854
cg_200	chr19	q13.2	SIRT2	NM_012237	22933	3'UTR	0.116	0.476	0.348	CD8nv	Hypomethylation	0.449	0.319	0.361	0.312	0.357	0.282	0.116	0.476	0.438	0.463	0.281	0.321
cg_201	chr5	q33.3	Intergenic	NA	NA		0.292	0.949	0.85	Treg	Hypomethylation	0.899	0.897	0.949	0.71	0.938	0.857	0.942	0.917	0.933	0.929	0.932	0.292
cg_202	chr8	q24.3	PLEC	NM_000445	5339	Body	0.504	0.917	0.831	Treg	Hypomethylation	0.867	0.833	0.886	0.695	0.889	0.822	0.886	0.879	0.89	0.907	0.917	0.504
cg_203	chr12	q13.13	ZNF740	NM_001004304	283337	3'UTR	0.419	0.953	0.835	CD8nv	Hypomethylation	0.94	0.91	0.953	0.767	0.698	0.734	0.419	0.95	0.953	0.949	0.9	0.846
cg_204	chr12	q23.3	CHST11	NM_018413	50515	TSS1500	0.083	0.859	0.481	Eos	Hypomethylation	0.629	0.308	0.264	0.645	0.372	0.449	0.299	0.083	0.859	0.632	0.641	0.588
cg_205	chr14	q32.12	ITPK1	NM_001142593	3705	Body	0.371	0.964	0.781	CD8nv	Hypomethylation	0.934	0.95	0.953	0.53	0.499	0.804	0.371	0.952	0.964	0.959	0.932	0.52
cg_206	chr1	q44	ZNF496	NM_032752	84838	Body	0.163	0.95	0.738	CD8nv	Hypomethylation	0.93	0.928	0.95	0.618	0.411	0.527	0.163	0.94	0.948	0.941	0.924	0.58
cg_207	chr5	q21.3	FER	NM_005246	2241	5'UTR	0.13	0.748	0.589	Mono	Hypomethylation	0.623	0.356	0.733	0.611	0.748	0.644	0.722	0.585	0.13	0.631	0.702	0.583
cg_208	chr6	p24.2	Intergenic	NA	NA		0.103	0.953	0.792	Bnv	Hypomethylation	0.94	0.198	0.103	0.917	0.944	0.824	0.946	0.949	0.953	0.948	0.878	0.908
cg_209	chr2	p11.2	SFTPB	NM_000542	6439	TSS1500	0.157	0.888	0.695	Bnv	Hypomethylation	0.876	0.35	0.157	0.665	0.888	0.64	0.879	0.853	0.723	0.744	0.873	0.69
cg_210	chr1	p36.23	RERE	NM_012102	473	Body	0.057	0.774	0.384	Neu	Hypermethylation	0.676	0.057	0.139	0.203	0.123	0.459	0.24	0.749	0.643	0.774	0.284	0.257
cg_211	chr17	q11.2	RAB11FIP4	NM_032932	84440	Body	0.054	0.954	0.802	Eos	Hypomethylation	0.64	0.938	0.949	0.908	0.948	0.92	0.951	0.054	0.917	0.531	0.954	0.916
cg_212	chr2	q35	LINC00608	NR_015390	151300	TSS1500	0.059	0.815	0.661	Eos	Hypomethylation	0.627	0.528	0.815	0.642	0.787	0.645	0.813	0.059	0.779	0.746	0.809	0.679
cg_213	chr7	q36.3	NCAPG2	NM_017760	54892	5'UTR	0.452	0.925	0.805	CD4mem	Hypomethylation	0.879	0.711	0.922	0.452	0.898	0.736	0.899	0.925	0.922	0.92	0.902	0.498
cg_214	chr2	q14.2	Intergenic	NA	NA		0.135	0.815	0.336	Bmem	Hypermethylation	0.14	0.815	0.338	0.439	0.302	0.458	0.301	0.135	0.208	0.211	0.277	0.413
cg_215	chr14	q32.2	EVL	NM_016337	51466	3'UTR	0.175	0.942	0.858	Eos	Hypomethylation	0.922	0.917	0.924	0.906	0.919	0.931	0.941	0.175	0.942	0.862	0.93	0.932
cg_216	chr8	q12.1	LYN	NM_002350	4067	TSS1500	0.044	0.467	0.159	CD8mem	Hypermethylation	0.058	0.044	0.059	0.316	0.168	0.467	0.203	0.046	0.052	0.058	0.067	0.368
cg_217	chr15	q24.1	CSK	NM_004383	1445	5'UTR	0.046	0.768	0.287	Neu	Hypermethylation	0.756	0.051	0.238	0.091	0.053	0.046	0.057	0.571	0.692	0.768	0.059	0.061
cg_218	chr2	q34	IKZF2	NM_016260	22807	Body	0.036	0.412	0.137	CD4mem	Hypermethylation	0.047	0.257	0.082	0.412	0.312	0.162	0.131	0.037	0.051	0.036	0.041	0.077
cg_219	chr10	q23.31	Intergenic	NA	NA		0.07	0.777	0.271	Eos	Hypermethylation	0.502	0.078	0.172	0.09	0.07	0.07	0.072	0.777	0.489	0.764	0.095	0.076
cg_220	chr6	q27	RPS6KA2	NM_001006932	6196	Body	0.052	0.949	0.734	Eos	Hypomethylation	0.698	0.554	0.926	0.677	0.949	0.628	0.937	0.052	0.921	0.702	0.905	0.862
cg_221	chr17	q21.2	KAT2A	NM_021078	2648	Body	0.277	0.955	0.87	Bmem	Hypomethylation	0.92	0.277	0.855	0.927	0.948	0.942	0.955	0.867	0.95	0.92	0.94	0.941
cg_222	chr11	q23.3	Intergenic	NA	NA		0.117	0.958	0.835	Bnv	Hypomethylation	0.949	0.54	0.117	0.925	0.953	0.935	0.958	0.955	0.903	0.952	0.956	0.882
cg_223	chr21	q22.3	Intergenic	NA	NA		0.074	0.896	0.427	CD4nv	Hypermethylation	0.344	0.467	0.517	0.505	0.896	0.36	0.793	0.147	0.121	0.074	0.453	0.453
cg_224	chr3	q29	Intergenic	NA	NA		0.126	0.797	0.344	Bmem	Hypermethylation	0.195	0.797	0.31	0.427	0.126	0.601	0.361	0.162	0.194	0.234	0.374	0.349
cg_225	chr11	p15.5	C11orf21	NR_024621	29125	Body	0.046	0.391	0.128	CD4mem	Hypermethylation	0.07	0.06	0.059	0.391	0.288	0.116	0.058	0.058	0.046	0.05	0.049	0.287
cg_226	chr10	q25.3	Intergenic	NA	NA		0.066	0.951	0.85	Eos	Hypomethylation	0.797	0.908	0.947	0.926	0.942	0.926	0.949	0.066	0.951	0.91	0.937	0.938
cg_227	chr7	q22.1	ZNHIT1	NM_006349	10467	3'UTR	0.343	0.959	0.879	Neu	Hypomethylation	0.93	0.943	0.949	0.939	0.945	0.947	0.945	0.843	0.858	0.343	0.959	0.946
cg_228	chr3	p21.31	CDCP1	NM_022842	64866	Body	0.097	0.959	0.815	Mono	Hypomethylation	0.838	0.947	0.954	0.936	0.952	0.943	0.954	0.859	0.097	0.392	0.959	0.944
cg_229	chr5	q31.1	IL4	NM_172348	3565	Body	0.167	0.946	0.815	Bas	Hypomethylation	0.167	0.786	0.944	0.747	0.925	0.775	0.92	0.833	0.946	0.936	0.939	0.861
cg_230	chr3	q13.32	Intergenic	NA	NA		0.093	0.804	0.382	CD8nv	Hypermethylation	0.26	0.093	0.347	0.401	0.801	0.34	0.804	0.287	0.278	0.297	0.338	0.345
cg_231	chr5	q35.2	TSPAN17	NM_012171	26262	Body	0.183	0.965	0.834	Bnv	Hypomethylation	0.951	0.824	0.183	0.93	0.96	0.865	0.953	0.951	0.965	0.949	0.547	0.932
cg_232	chr1	p13.1	SLC22A15	NM_018420	55356	Body	0.058	0.925	0.385	Mono	Hypermethylation	0.907	0.091	0.513	0.114	0.173	0.059	0.131	0.86	0.925	0.675	0.058	0.117
cg_233	chr2	p23.3	CENPA	NM_001809	1058	Body	0.095	0.968	0.879	Mono	Hypomethylation	0.954	0.938	0.953	0.953	0.954	0.959	0.962	0.936	0.095	0.919	0.968	0.955
cg_234	chr12	q13.13	ATP5MC2	NM_005176	517	TSS1500	0.028	0.306	0.072	CD8mem	Hypermethylation	0.032	0.04	0.033	0.102	0.041	0.306	0.043	0.029	0.028	0.032	0.034	0.145
cg_235	chr6	p22.3	Intergenic	NA	NA		0.064	0.93	0.295	Neu	Hypermethylation	0.394	0.077	0.087	0.091	0.083	0.084	0.077	0.926	0.644	0.93	0.064	0.081
cg_236	chr4	p16.3	HTT	NM_002111	3064	Body	0.089	0.967	0.881	Eos	Hypomethylation	0.951	0.961	0.962	0.954	0.957	0.962	0.962	0.089	0.967	0.886	0.966	0.958
cg_237	chr3	q25.1	SIAH2	NM_005067	6478	Body	0.197	0.97	0.728	CD8mem	Hypomethylation	0.95	0.58	0.934	0.261	0.798	0.197	0.805	0.91	0.97	0.966	0.89	0.48
cg_238	chr19	q13.42	LILRA2	NM_001130917	11027	TSS1500	0.052	0.636	0.199	NK	Hypermethylation	0.061	0.249	0.068	0.271	0.184	0.26	0.191	0.053	0.056	0.052	0.636	0.301
cg_239	chr2	p22.2	Intergenic	NA	NA		0.032	0.578	0.148	Treg	Hypermethylation	0.033	0.033	0.037	0.413	0.091	0.301	0.123	0.039	0.032	0.055	0.04	0.578
cg_240	chr4	p15.2	Intergenic	NA	NA		0.232	0.94	0.867	Neu	Hypomethylation	0.91	0.904	0.939	0.931	0.939	0.94	0.94	0.919	0.904	0.232	0.934	0.917
cg_241	chr12	q21.33	Intergenic	NA	NA		0.116	0.936	0.78	Bnv	Hypomethylation	0.809	0.342	0.116	0.936	0.927	0.936	0.913	0.841	0.85	0.834	0.921	0.933
cg_242	chr4	q27	IL21	NM_021803	59067	Body	0.337	0.944	0.824	CD4mem	Hypomethylation	0.918	0.896	0.944	0.337	0.808	0.629	0.918	0.93	0.927	0.934	0.881	0.77
cg_243	chr1	q32.3	DTL	NM_016448	51514	Body	0.215	0.963	0.832	Bnv	Hypomethylation	0.934	0.746	0.215	0.915	0.905	0.92	0.871	0.956	0.963	0.962	0.672	0.927
cg_244	chr10	q22.2	CAMK2G	NM_172173	818	Body	0.236	0.916	0.536	Mono	Hypermethylation	0.559	0.53	0.878	0.46	0.463	0.332	0.236	0.289	0.916	0.881	0.322	0.564
cg_245	chr6	p21.32	Intergenic	NA	NA		0.568	0.953	0.891	CD8mem	Hypomethylation	0.944	0.932	0.949	0.82	0.94	0.568	0.936	0.953	0.949	0.947	0.824	0.926
cg_246	chr6	q21	FYN	NM_002037	2534	5'UTR	0.285	0.965	0.803	CD8mem	Hypomethylation	0.916	0.872	0.958	0.6	0.949	0.285	0.883	0.95	0.965	0.946	0.551	0.754
cg_247	chr12	p13.1	Intergenic	NA	NA		0.123	0.952	0.855	Bmem	Hypomethylation	0.934	0.123	0.804	0.916	0.952	0.913	0.952	0.944	0.951	0.944	0.915	0.914
cg_248	chr15	q23	TLE3	NM_001105192	7090	Body	0.04	0.805	0.223	NK	Hypermethylation	0.108	0.09	0.04	0.176	0.04	0.511	0.064	0.163	0.11	0.126	0.805	0.443
cg_249	chr1	p36.21	KAZN	NM_201628	23254	Body	0.068	0.955	0.86	NK	Hypomethylation	0.935	0.922	0.918	0.927	0.935	0.889	0.939	0.946	0.955	0.954	0.068	0.928
cg_250	chr11	q12.2	SLC15A3	NM_016582	51296	TSS1500	0.045	0.673	0.2	Treg	Hypermethylation	0.059	0.07	0.055	0.552	0.185	0.397	0.161	0.045	0.058	0.056	0.083	0.673
cg_251	chr17	q24.2	PRKCA	NM_002737	5578	TSS1500	0.08	0.869	0.701	Bmem	Hypomethylation	0.754	0.08	0.706	0.7	0.869	0.764	0.835	0.767	0.792	0.769	0.749	0.625
cg_252	chr3	p13	FOXP1	NM_032682	27086	5'UTR	0.171	0.848	0.403	CD8mem	Hypermethylation	0.368	0.515	0.171	0.526	0.186	0.848	0.216	0.238	0.181	0.225	0.791	0.57
cg_253	chr6	p25.3	EXOC2	NM_018303	55770	Body	0.32	0.962	0.884	NK	Hypomethylation	0.921	0.934	0.942	0.93	0.946	0.865	0.948	0.951	0.962	0.957	0.32	0.931
cg_254	chr2	p25.1	RRM2	NM_182626	6241	Body	0.509	0.97	0.891	CD4mem	Hypomethylation	0.96	0.923	0.959	0.509	0.953	0.88	0.955	0.97	0.967	0.968	0.966	0.686
cg_255	chr3	q29	SMCO1	NM_001077657	255798	TSS1500	0.293	0.964	0.805	CD8mem	Hypomethylation	0.958	0.688	0.948	0.649	0.931	0.293	0.861	0.962	0.964	0.962	0.72	0.718
cg_256	chr12	q24.31	Intergenic	NA	NA		0.257	0.961	0.879	Mono	Hypomethylation	0.955	0.792	0.946	0.945	0.95	0.952	0.958	0.96	0.257	0.923	0.961	0.949
cg_257	chr1	q43	CEP170	NM_001042405	9859	5'UTR	0.044	0.819	0.251	CD8mem	Hypermethylation	0.066	0.071	0.085	0.559	0.168	0.819	0.315	0.049	0.048	0.044	0.231	0.552
cg_258	chr11	p11.2	AMBRA1	NM_017749	55626	5'UTR	0.069	0.941	0.695	Bnv	Hypomethylation	0.939	0.6	0.069	0.571	0.45	0.825	0.505	0.87	0.941	0.926	0.871	0.775
cg_259	chr5	q15	Intergenic	NA	NA		0.202	0.951	0.834	Neu	Hypomethylation	0.942	0.906	0.951	0.83	0.943	0.827	0.941	0.933	0.694	0.202	0.928	0.911
cg_260	chr11	q12.1	MS4A2	NM_000139	2206	Body	0.339	0.941	0.82	Bas	Hypomethylation	0.339	0.805	0.94	0.768	0.932	0.753	0.936	0.909	0.936	0.941	0.871	0.709
cg_261	chr7	q22.1	ZKSCAN1	NM_003439	7586	TSS1500	0.179	0.951	0.788	Mono	Hypomethylation	0.932	0.661	0.708	0.789	0.777	0.902	0.87	0.927	0.179	0.869	0.951	0.897
cg_262	chr3	q13.2	GCSAM	NM_152785	257144	3'UTR	0.097	0.951	0.813	Bnv	Hypomethylation	0.94	0.397	0.097	0.935	0.938	0.885	0.949	0.937	0.94	0.951	0.881	0.909
cg_263	chr1	q21.3	S100A4	NM_019554	6275	TSS200	0.059	0.389	0.183	CD4nv	Hypermethylation	0.164	0.15	0.114	0.181	0.389	0.173	0.182	0.28	0.12	0.271	0.059	0.114
cg_264	chr3	q25.31	PA2G4P4	NR_003284	647033	TSS1500	0.069	0.944	0.755	Eos	Hypomethylation	0.721	0.911	0.944	0.826	0.941	0.814	0.936	0.069	0.885	0.496	0.922	0.598
cg_265	chr20	p11.21	PYGB	NM_002862	5834	Body	0.36	0.969	0.877	CD8nv	Hypomethylation	0.958	0.956	0.96	0.937	0.592	0.955	0.36	0.967	0.969	0.966	0.962	0.941
cg_266	chr22	q13.2	Intergenic	NA	NA		0.251	0.691	0.412	CD8nv	Hypermethylation	0.364	0.251	0.407	0.449	0.49	0.586	0.691	0.313	0.321	0.309	0.337	0.43
cg_267	chr15	q26.1	CIB1	NM_006384	10519	Body	0.145	0.936	0.817	Bmem	Hypomethylation	0.929	0.145	0.808	0.831	0.918	0.913	0.919	0.765	0.915	0.861	0.936	0.87
cg_268	chr19	p13.3	KLF16	NM_031918	83855	TSS1500	0.037	0.631	0.212	CD4nv	Hypermethylation	0.057	0.057	0.068	0.42	0.631	0.184	0.484	0.037	0.043	0.049	0.066	0.443
cg_269	chr22	q13.1	TMEM184B	NM_012264	25829	5'UTR	0.183	0.959	0.851	NK	Hypomethylation	0.949	0.915	0.949	0.875	0.951	0.672	0.943	0.949	0.959	0.95	0.183	0.914
cg_270	chr17	q25.3	RPTOR	NM_001163034	57521	Body	0.46	0.962	0.834	Treg	Hypomethylation	0.953	0.701	0.948	0.731	0.907	0.712	0.771	0.962	0.96	0.957	0.943	0.46
cg_271	chr16	p13.3	PIGQ	NM_148920	9091	5'UTR	0.604	0.946	0.858	CD4mem	Hypomethylation	0.929	0.878	0.946	0.604	0.889	0.806	0.876	0.888	0.927	0.922	0.864	0.767
cg_272	chr12	p11.23	ITPR2	NM_002223	3709	Body	0.343	0.963	0.848	Neu	Hypomethylation	0.863	0.951	0.953	0.94	0.945	0.958	0.956	0.587	0.765	0.343	0.963	0.949
cg_273	chr2	q22.3	ARHGAP15	NM_018460	55843	Body	0.136	0.962	0.832	Neu	Hypomethylation	0.95	0.943	0.947	0.894	0.95	0.804	0.951	0.55	0.962	0.136	0.95	0.948
cg_274	chr15	q26.3	Intergenic	NA	NA		0.111	0.955	0.871	Bmem	Hypomethylation	0.945	0.111	0.903	0.934	0.945	0.942	0.942	0.953	0.955	0.955	0.953	0.914
cg_275	chr10	p11.22	ARHGAP12	NM_018287	94134	5'UTR	0.067	0.604	0.476	Treg	Hypomethylation	0.476	0.428	0.581	0.25	0.577	0.447	0.582	0.567	0.604	0.595	0.543	0.067
cg_276	chr11	q22.3	DDX10	NM_004398	1662	Body	0.356	0.928	0.801	NK	Hypomethylation	0.861	0.916	0.928	0.735	0.801	0.716	0.786	0.92	0.917	0.903	0.356	0.772
cg_277	chr12	q23.3	CHST11	NM_018413	50515	Body	0.151	0.917	0.387	CD8nv	Hypermethylation	0.151	0.248	0.311	0.535	0.903	0.299	0.917	0.167	0.248	0.305	0.342	0.223
cg_278	chr2	q35	SLC11A1	NM_000578	6556	1stExon	0.172	0.95	0.777	Mono	Hypomethylation	0.893	0.596	0.85	0.867	0.94	0.881	0.938	0.876	0.172	0.511	0.95	0.846
cg_279	chr3	q28	UTS2B	NM_198152	257313	TSS200	0.109	0.952	0.827	Bmem	Hypomethylation	0.938	0.109	0.795	0.742	0.951	0.911	0.952	0.945	0.948	0.935	0.952	0.739
cg_280	chr17	p13.3	ABR	NM_001159746	29	5'UTR	0.181	0.902	0.803	Bmem	Hypomethylation	0.852	0.181	0.78	0.83	0.892	0.819	0.882	0.886	0.902	0.895	0.885	0.832
cg_281	chr5	q33.3	CYFIP2	NM_001037333	26999	Body	0.402	0.964	0.832	CD8mem	Hypomethylation	0.953	0.892	0.957	0.542	0.953	0.402	0.915	0.958	0.957	0.964	0.897	0.59
cg_282	chr15	q26.3	IGF1R	NM_000875	3480	Body	0.062	0.944	0.82	Eos	Hypomethylation	0.908	0.913	0.944	0.899	0.936	0.907	0.935	0.062	0.924	0.595	0.916	0.899
cg_283	chr3	p22.1	ZNF662	NM_207404	389114	5'UTR	0.137	0.908	0.751	Eos	Hypomethylation	0.756	0.757	0.844	0.835	0.885	0.862	0.908	0.137	0.77	0.629	0.826	0.803
cg_284	chr7	q34	ZYX	NM_003461	7791	Body	0.364	0.951	0.829	Mono	Hypomethylation	0.885	0.824	0.951	0.836	0.95	0.907	0.946	0.819	0.364	0.688	0.941	0.831
cg_285	chr3	q13.2	NEPRO	NR_027796	25871	TSS1500	0.6	0.949	0.862	CD4nv	Hypomethylation	0.913	0.935	0.947	0.629	0.6	0.913	0.929	0.949	0.945	0.937	0.917	0.727
cg_286	chr10	p15.1	TASOR2	NM_017782	54906	5'UTR	0.081	0.951	0.822	Eos	Hypomethylation	0.901	0.652	0.933	0.938	0.941	0.951	0.948	0.081	0.947	0.681	0.943	0.943
cg_287	chr6	q26	PRKN	NM_004562	5071	Body	0.108	0.928	0.833	Mono	Hypomethylation	0.907	0.832	0.906	0.884	0.898	0.876	0.918	0.913	0.108	0.928	0.918	0.902
cg_288	chr22	q13.33	PLXNB2	NM_012401	23654	5'UTR	0.148	0.941	0.777	Mono	Hypomethylation	0.828	0.779	0.719	0.874	0.93	0.9	0.941	0.823	0.148	0.654	0.89	0.834
cg_289	chr14	q23.2	ESR2	NM_001040275	2100	3'UTR	0.197	0.959	0.827	Bas	Hypomethylation	0.197	0.952	0.782	0.949	0.85	0.959	0.847	0.828	0.945	0.939	0.726	0.952
cg_290	chr14	q32.33	Intergenic	NA	NA		0.111	0.954	0.856	Bmem	Hypomethylation	0.935	0.111	0.831	0.918	0.933	0.917	0.926	0.946	0.954	0.941	0.934	0.93
cg_291	chr4	p14	RBM47	NM_019027	54502	5'UTR	0.608	0.966	0.856	CD4mem	Hypomethylation	0.9	0.917	0.952	0.608	0.695	0.78	0.936	0.934	0.966	0.955	0.944	0.688
cg_292	chr12	q22	PLEKHG7	NM_001037671	440107	5'UTR	0.059	0.951	0.851	Bmem	Hypomethylation	0.942	0.059	0.869	0.894	0.937	0.916	0.933	0.945	0.951	0.947	0.949	0.874
cg_293	chr3	p21.31	CCRL2	NM_001130910	9034	TSS1500	0.144	0.963	0.825	Mono	Hypomethylation	0.93	0.742	0.935	0.941	0.957	0.954	0.962	0.9	0.144	0.516	0.96	0.963
cg_294	chr2	p23.3	DNMT3A	NM_022552	1788	Body	0.085	0.875	0.411	CD4nv	Hypermethylation	0.222	0.365	0.52	0.339	0.875	0.284	0.81	0.504	0.085	0.325	0.346	0.258
cg_295	chr12	q21.2	PHLDA1	NM_007350	22822	3'UTR	0.131	0.636	0.296	CD8mem	Hypermethylation	0.237	0.286	0.223	0.372	0.325	0.636	0.352	0.203	0.218	0.21	0.353	0.131
cg_296	chr21	q22.11	MRPS6	NM_032476	64968	Body	0.042	0.838	0.32	Bnv	Hypermethylation	0.559	0.601	0.838	0.332	0.067	0.339	0.099	0.042	0.381	0.109	0.086	0.381
cg_297	chr4	q35.1	Intergenic	NA	NA		0.141	0.961	0.841	Bnv	Hypomethylation	0.951	0.447	0.141	0.935	0.951	0.945	0.955	0.961	0.954	0.958	0.948	0.95
cg_298	chr1	p13.3	CD53	NM_001040033	963	Body	0.273	0.86	0.506	Bnv	Hypermethylation	0.69	0.293	0.86	0.377	0.273	0.389	0.349	0.67	0.667	0.527	0.511	0.462
cg_299	chr1	q43	CHML	NM_001821	1122	3'UTR	0.513	0.965	0.855	CD4nv	Hypomethylation	0.95	0.934	0.751	0.936	0.513	0.958	0.522	0.962	0.965	0.963	0.87	0.933
cg_300	chr2	p25.1	RNF144A	NM_014746	9781	5'UTR	0.515	0.928	0.846	CD8nv	Hypomethylation	0.905	0.893	0.915	0.919	0.622	0.901	0.515	0.865	0.903	0.852	0.926	0.928
cg_301	chr1	q31.3	Intergenic	NA	NA		0.036	0.702	0.142	Bas	Hypermethylation	0.702	0.044	0.041	0.061	0.047	0.041	0.045	0.04	0.54	0.051	0.036	0.062
cg_302	chr8	q13.3	NCOA2	NM_006540	10499	5'UTR	0.038	0.551	0.149	Bas	Hypermethylation	0.551	0.074	0.508	0.159	0.063	0.048	0.054	0.038	0.058	0.038	0.068	0.129
cg_303	chr6	p22.3	ATXN1	NM_000332	6310	3'UTR	0.094	0.946	0.856	Bmem	Hypomethylation	0.926	0.094	0.836	0.916	0.94	0.928	0.946	0.934	0.942	0.944	0.943	0.921
cg_304	chr8	q24.11	EXT1	NM_000127	2131	Body	0.134	0.814	0.378	Treg	Hypermethylation	0.134	0.414	0.214	0.623	0.355	0.635	0.526	0.162	0.206	0.182	0.277	0.814
cg_305	chr12	q13.13	ACVRL1	NM_000020	94	5'UTR	0.198	0.921	0.82	Mono	Hypomethylation	0.865	0.829	0.895	0.885	0.905	0.894	0.921	0.871	0.198	0.804	0.913	0.859
cg_306	chr2	p22.1	Intergenic	NA	NA		0.056	0.576	0.22	Neu	Hypermethylation	0.079	0.056	0.445	0.075	0.36	0.057	0.37	0.062	0.424	0.576	0.064	0.077
cg_307	chr5	q31.1	Intergenic	NA	NA		0.55	0.947	0.836	CD4mem	Hypomethylation	0.933	0.894	0.947	0.55	0.636	0.767	0.877	0.942	0.947	0.943	0.933	0.664
cg_308	chr6	p21.1	TFEB	NM_001167827	7942	5'UTR	0.081	0.957	0.803	Bmem	Hypomethylation	0.919	0.081	0.852	0.776	0.945	0.768	0.936	0.938	0.919	0.957	0.927	0.614
cg_309	chr13	q21.33	Intergenic	NA	NA		0.115	0.906	0.794	Eos	Hypomethylation	0.628	0.888	0.879	0.888	0.896	0.9	0.906	0.115	0.883	0.851	0.824	0.872
cg_310	chr22	q13.31	CELSR1	NM_014246	9620	Body	0.055	0.661	0.14	Bmem	Hypermethylation	0.073	0.661	0.153	0.115	0.08	0.07	0.069	0.063	0.076	0.07	0.055	0.192
cg_311	chr3	p21.31	CCR9	NM_031200	10803	Body	0.343	0.946	0.746	CD4nv	Hypomethylation	0.928	0.914	0.946	0.604	0.343	0.773	0.421	0.896	0.939	0.897	0.681	0.61
cg_312	chr1	p34.1	BTBD19	NM_001136537	149478	Body	0.111	0.827	0.416	NK	Hypermethylation	0.617	0.142	0.318	0.333	0.385	0.64	0.492	0.55	0.111	0.261	0.827	0.311
cg_313	chr3	p24.3	RFTN1	NM_015150	23180	5'UTR	0.051	0.83	0.32	CD4nv	Hypermethylation	0.085	0.231	0.595	0.319	0.83	0.248	0.765	0.051	0.264	0.174	0.168	0.114
cg_314	chr15	q25.2	Intergenic	NA	NA		0.28	0.938	0.757	CD4mem	Hypomethylation	0.899	0.604	0.934	0.28	0.925	0.451	0.907	0.938	0.929	0.93	0.893	0.392
cg_315	chr22	q13.31	CDPF1	NM_207327	150383	5'UTR	0.544	0.929	0.861	Bnv	Hypomethylation	0.893	0.69	0.544	0.895	0.918	0.901	0.929	0.892	0.917	0.915	0.906	0.927
cg_316	chr7	p22.1	FOXK1	NM_001037165	221937	Body	0.4	0.793	0.613	CD8nv	Hypomethylation	0.606	0.642	0.793	0.596	0.634	0.556	0.4	0.489	0.66	0.598	0.692	0.691
cg_317	chr17	q12	SLFN12L	NM_001145027	100506736	Body	0.047	0.406	0.182	CD8nv	Hypermethylation	0.076	0.21	0.156	0.277	0.292	0.195	0.406	0.047	0.064	0.059	0.076	0.327
cg_318	chr17	q25.1	Intergenic	NA	NA		0.096	0.938	0.822	Bmem	Hypomethylation	0.936	0.096	0.839	0.898	0.93	0.868	0.938	0.887	0.782	0.853	0.933	0.902
cg_319	chr14	q11.2	CEBPE	NM_001805	1053	3'UTR	0.173	0.949	0.823	Eos	Hypomethylation	0.933	0.864	0.941	0.893	0.944	0.858	0.932	0.173	0.949	0.591	0.938	0.857
cg_320	chr14	q32.11	CCDC88C	NM_001080414	440193	Body	0.121	0.927	0.726	Bnv	Hypomethylation	0.887	0.349	0.121	0.927	0.733	0.915	0.707	0.813	0.896	0.876	0.578	0.914
cg_321	chr10	q26.11	CACUL1	NM_153810	143384	Body	0.229	0.873	0.482	Treg	Hypermethylation	0.323	0.541	0.595	0.737	0.356	0.677	0.335	0.229	0.354	0.298	0.467	0.873
cg_322	chr12	q12	NELL2	NM_001145110	4753	Body	0.162	0.573	0.456	CD8nv	Hypomethylation	0.517	0.457	0.573	0.371	0.306	0.533	0.162	0.518	0.502	0.498	0.521	0.509
cg_323	chr16	q24.1	Intergenic	NA	NA		0.101	0.691	0.292	Eos	Hypermethylation	0.49	0.13	0.103	0.198	0.119	0.404	0.101	0.691	0.272	0.524	0.31	0.164
cg_324	chr15	q26.3	IGF1R	NM_000875	3480	Body	0.187	0.966	0.83	Eos	Hypomethylation	0.94	0.871	0.965	0.846	0.966	0.809	0.958	0.187	0.928	0.797	0.934	0.764
cg_325	chr8	q24.3	FAM83H	NM_198488	286077	5'UTR	0.174	0.901	0.792	Bmem	Hypomethylation	0.845	0.174	0.788	0.795	0.901	0.832	0.9	0.856	0.86	0.857	0.871	0.821
cg_326	chr11	q13.4	SLCO2B1	NM_007256	11309	TSS1500	0.178	0.923	0.788	Mono	Hypomethylation	0.82	0.703	0.893	0.854	0.923	0.858	0.914	0.851	0.178	0.693	0.881	0.884
cg_327	chr14	q32.11	FOXN3	NM_005197	1112	Body	0.174	0.964	0.862	Neu	Hypomethylation	0.943	0.786	0.945	0.947	0.951	0.953	0.958	0.851	0.917	0.174	0.964	0.95
cg_328	chr1	q23.2	CFAP45	NM_012337	25790	Body	0.05	0.777	0.266	CD8nv	Hypermethylation	0.055	0.055	0.107	0.351	0.696	0.388	0.777	0.052	0.05	0.054	0.418	0.187
cg_329	chr1	p13.3	CD53	NM_001040033	963	TSS200	0.124	0.915	0.796	Bmem	Hypomethylation	0.83	0.124	0.661	0.86	0.913	0.89	0.915	0.87	0.866	0.852	0.9	0.871
cg_330	chr4	q21.1	CCNG2	NM_004354	901	3'UTR	0.171	0.949	0.855	NK	Hypomethylation	0.927	0.938	0.938	0.915	0.932	0.754	0.924	0.948	0.949	0.94	0.171	0.927
cg_331	chr6	p21.1	TMEM63B	NM_018426	55362	5'UTR	0.11	0.868	0.734	Bnv	Hypomethylation	0.769	0.49	0.11	0.831	0.842	0.831	0.868	0.798	0.798	0.801	0.82	0.842
cg_332	chr10	p15.2	Intergenic	NA	NA		0.371	0.949	0.859	Treg	Hypomethylation	0.921	0.895	0.924	0.683	0.927	0.883	0.932	0.937	0.938	0.949	0.949	0.371
cg_333	chr6	p21.1	Intergenic	NA	NA		0.212	0.919	0.798	Bnv	Hypomethylation	0.91	0.611	0.212	0.852	0.913	0.834	0.919	0.869	0.871	0.832	0.911	0.849
cg_334	chr17	q25.1	SLC39A11	NM_001159770	201266	Body	0.594	0.955	0.881	CD4mem	Hypomethylation	0.947	0.945	0.953	0.594	0.929	0.917	0.935	0.823	0.955	0.836	0.942	0.79
cg_335	chr11	p15.5	CD81	NM_004356	975	Body	0.112	0.949	0.748	Bnv	Hypomethylation	0.853	0.187	0.112	0.891	0.949	0.8	0.939	0.843	0.888	0.886	0.709	0.92
cg_336	chr3	q29	PCYT1A	NM_005017	5130	Body	0.258	0.961	0.866	Eos	Hypomethylation	0.924	0.948	0.952	0.903	0.957	0.932	0.958	0.258	0.956	0.685	0.961	0.953
cg_337	chr11	q13.1	AP5B1	NM_138368	91056	1stExon	0.149	0.9	0.771	Eos	Hypomethylation	0.823	0.867	0.876	0.861	0.873	0.9	0.886	0.149	0.76	0.48	0.9	0.871
cg_338	chr14	q24.2	Intergenic	NA	NA		0.448	0.966	0.839	CD8mem	Hypomethylation	0.902	0.933	0.963	0.61	0.953	0.448	0.92	0.956	0.966	0.956	0.664	0.801
cg_339	chr8	q24.3	TRAPPC9	NM_001160372	83696	Body	0.437	0.968	0.895	NK	Hypomethylation	0.957	0.959	0.954	0.927	0.811	0.95	0.903	0.968	0.963	0.963	0.437	0.944
cg_340	chr3	p25.2	VGLL4	NM_014667	9686	Body	0.481	0.977	0.925	NK	Hypomethylation	0.963	0.972	0.969	0.964	0.964	0.962	0.961	0.951	0.977	0.972	0.481	0.965
cg_341	chr10	q24.32	PSD	NM_002779	5662	Body	0.471	0.799	0.71	CD8nv	Hypomethylation	0.784	0.77	0.799	0.672	0.719	0.59	0.471	0.757	0.787	0.768	0.774	0.627
cg_342	chr2	q37.1	DGKD	NM_152879	8527	Body	0.301	0.93	0.829	Bnv	Hypomethylation	0.912	0.737	0.301	0.913	0.899	0.9	0.801	0.89	0.93	0.9	0.875	0.892
cg_343	chr11	q12.1	CNTF	NM_000614	1270	TSS1500	0.115	0.793	0.578	CD4nv	Hypomethylation	0.753	0.734	0.793	0.472	0.115	0.692	0.188	0.643	0.771	0.529	0.68	0.569
cg_344	chr2	p23.3	IFT172	NM_015662	26160	Body	0.1	0.943	0.822	Bmem	Hypomethylation	0.938	0.1	0.822	0.797	0.938	0.796	0.943	0.938	0.936	0.931	0.928	0.802
cg_345	chr10	q11.23	SGMS1	NM_147156	259230	5'UTR	0.177	0.954	0.842	Eos	Hypomethylation	0.88	0.901	0.954	0.9	0.918	0.932	0.93	0.177	0.937	0.84	0.923	0.815
cg_346	chr3	p25.1	SH3BP5	NM_004844	9467	Body	0.131	0.938	0.823	Bmem	Hypomethylation	0.853	0.131	0.861	0.828	0.918	0.886	0.938	0.86	0.909	0.906	0.893	0.896
cg_347	chr12	p13.2	BCL2L14	NM_030766	79370	TSS1500	0.133	0.956	0.845	Mono	Hypomethylation	0.932	0.776	0.938	0.948	0.953	0.95	0.956	0.831	0.133	0.819	0.948	0.951
cg_348	chr12	p13.1	APOLD1	NM_001130415	81575	Body	0.541	0.939	0.864	CD4nv	Hypomethylation	0.927	0.933	0.939	0.877	0.541	0.933	0.647	0.909	0.928	0.922	0.901	0.911
cg_349	chr17	q22	EPX	NM_000502	8288	TSS1500	0.344	0.911	0.808	Eos	Hypomethylation	0.894	0.781	0.903	0.78	0.911	0.771	0.911	0.344	0.909	0.863	0.861	0.769
cg_350	chr2	q33.3	ADAM23	NM_003812	8745	TSS1500	0.053	0.354	0.142	CD4mem	Hypermethylation	0.062	0.118	0.075	0.354	0.269	0.305	0.085	0.053	0.059	0.054	0.07	0.205
cg_351	chr14	q24.3	ISM2	NM_199296	145501	Body	0.115	0.945	0.818	Bnv	Hypomethylation	0.879	0.503	0.115	0.894	0.94	0.906	0.94	0.93	0.936	0.941	0.945	0.887
cg_352	chr3	p24.1	TGFBR2	NM_001024847	7048	Body	0.193	0.894	0.571	CD4nv	Hypomethylation	0.894	0.469	0.816	0.571	0.193	0.739	0.262	0.315	0.635	0.471	0.665	0.824
cg_353	chr17	q21.2	KRT36	NM_003771	8689	TSS1500	0.099	0.947	0.821	Mono	Hypomethylation	0.921	0.556	0.932	0.892	0.939	0.885	0.947	0.927	0.099	0.918	0.919	0.917
cg_354	chr1	p13.1	MIR942	NR_030640	100126331	TSS1500	0.259	0.965	0.82	Treg	Hypomethylation	0.954	0.782	0.949	0.553	0.804	0.821	0.872	0.962	0.965	0.96	0.956	0.259
cg_355	chr1	p35.1	TRIM62	NM_018207	55223	TSS1500	0.263	0.821	0.635	CD8mem	Hypomethylation	0.756	0.503	0.821	0.581	0.779	0.263	0.769	0.78	0.781	0.701	0.278	0.614
cg_356	chr2	p24.1	Intergenic	NA	NA		0.119	0.926	0.732	Bnv	Hypomethylation	0.908	0.309	0.119	0.649	0.925	0.669	0.916	0.926	0.917	0.91	0.907	0.626
cg_357	chr1	q32.1	LAX1	NM_017773	54900	1stExon	0.043	0.596	0.226	Mono	Hypermethylation	0.235	0.135	0.575	0.05	0.057	0.043	0.068	0.068	0.596	0.547	0.299	0.044
cg_358	chr8	q24.21	PVT1	NR_003367	5820	Body	0.257	0.962	0.851	Bas	Hypomethylation	0.257	0.924	0.95	0.928	0.954	0.956	0.962	0.535	0.941	0.922	0.941	0.947
cg_359	chr11	q24.1	Intergenic	NA	NA		0.208	0.956	0.737	CD4nv	Hypomethylation	0.946	0.804	0.956	0.563	0.208	0.806	0.286	0.782	0.946	0.824	0.955	0.772
cg_360	chr1	q23.3	LY9	NM_001033667	4063	Body	0.413	0.903	0.794	CD8nv	Hypomethylation	0.849	0.875	0.896	0.781	0.441	0.854	0.413	0.872	0.893	0.867	0.903	0.888
cg_361	chr1	q32.1	PLEKHA6	NM_014935	22874	Body	0.118	0.948	0.824	Bas	Hypomethylation	0.118	0.921	0.943	0.885	0.928	0.855	0.936	0.752	0.948	0.93	0.791	0.883
cg_362	chr11	q13.4	PHOX2A	NM_005169	401	Body	0.441	0.89	0.796	Bas	Hypomethylation	0.441	0.794	0.819	0.81	0.848	0.862	0.883	0.626	0.89	0.874	0.875	0.83
cg_363	chr12	q13.12	TMBIM6	NM_001098576	7009	Body	0.058	0.727	0.155	Bnv	Hypermethylation	0.164	0.124	0.727	0.096	0.106	0.086	0.106	0.077	0.078	0.058	0.138	0.096
cg_364	chr14	q32.32	CDC42BPB	NM_006035	9578	Body	0.31	0.951	0.861	Eos	Hypomethylation	0.749	0.944	0.946	0.932	0.944	0.905	0.951	0.31	0.946	0.861	0.907	0.941
cg_365	chr3	q21.3	RAB43	NM_198490	339122	Body	0.565	0.956	0.85	CD4nv	Hypomethylation	0.95	0.942	0.956	0.716	0.565	0.943	0.656	0.953	0.95	0.949	0.902	0.725
cg_366	chr17	q22	EPX	NM_000502	8288	TSS1500	0.348	0.948	0.857	Eos	Hypomethylation	0.922	0.859	0.922	0.86	0.931	0.864	0.93	0.348	0.948	0.92	0.927	0.858
cg_367	chr1	q44	ZBTB18	NM_205768	10472	Body	0.555	0.954	0.88	CD8nv	Hypomethylation	0.942	0.94	0.932	0.929	0.645	0.94	0.555	0.954	0.934	0.931	0.925	0.935
cg_368	chr5	q15	FAM172A	NR_028080	83989	Body	0.155	0.921	0.808	Bas	Hypomethylation	0.155	0.881	0.921	0.87	0.91	0.892	0.91	0.658	0.901	0.868	0.872	0.857
cg_369	chr17	q21.32	PRR15L	NM_024320	79170	Body	0.445	0.876	0.81	NK	Hypomethylation	0.841	0.844	0.862	0.772	0.856	0.828	0.841	0.854	0.876	0.871	0.445	0.83
cg_370	chr7	p22.2	SDK1	NM_152744	221935	Body	0.503	0.963	0.853	CD4mem	Hypomethylation	0.955	0.825	0.953	0.503	0.946	0.787	0.946	0.958	0.954	0.963	0.94	0.505
cg_371	chr22	q13.2	TNFRSF13C	NM_052945	115650	TSS1500	0.337	0.913	0.841	Bmem	Hypomethylation	0.872	0.337	0.806	0.887	0.901	0.894	0.904	0.894	0.891	0.898	0.897	0.913
cg_372	chr1	p22.1	GFI1	NM_001127216	2672	TSS1500	0.033	0.391	0.099	CD4mem	Hypermethylation	0.039	0.034	0.035	0.391	0.262	0.094	0.097	0.033	0.035	0.038	0.037	0.094
cg_373	chr15	q22.2	RORA	NM_002943	6095	Body	0.551	0.963	0.896	CD8nv	Hypomethylation	0.949	0.954	0.953	0.937	0.811	0.823	0.551	0.963	0.959	0.957	0.946	0.949
cg_374	chr1	p36.13	Intergenic	NA	NA		0.075	0.739	0.343	Eos	Hypermethylation	0.725	0.304	0.462	0.112	0.075	0.102	0.097	0.739	0.62	0.655	0.079	0.147
cg_375	chr17	q22	EPX	NM_000502	8288	3'UTR	0.166	0.875	0.757	Eos	Hypomethylation	0.8	0.725	0.86	0.753	0.856	0.749	0.875	0.166	0.859	0.807	0.837	0.798
cg_376	chr6	q25.3	MRPL18	NM_014161	29074	Body	0.348	0.941	0.76	CD4mem	Hypomethylation	0.896	0.796	0.941	0.348	0.827	0.538	0.795	0.89	0.877	0.838	0.883	0.495
cg_377	chr10	q24.1	RRP12	NM_001145114	23223	3'UTR	0.094	0.916	0.718	NK	Hypomethylation	0.725	0.827	0.778	0.862	0.905	0.598	0.89	0.778	0.536	0.705	0.094	0.916
cg_378	chr16	p13.3	NMRAL1	NM_020677	57407	Body	0.254	0.925	0.7	CD8mem	Hypomethylation	0.735	0.867	0.925	0.581	0.881	0.254	0.763	0.71	0.787	0.766	0.411	0.72
cg_379	chr1	p34.2	MFSD2A	NM_032793	84879	TSS1500	0.168	0.948	0.828	Mono	Hypomethylation	0.887	0.921	0.934	0.926	0.934	0.933	0.938	0.863	0.168	0.541	0.948	0.942
cg_380	chr12	q13.2	Intergenic	NA	NA		0.128	0.961	0.805	Eos	Hypomethylation	0.801	0.808	0.941	0.946	0.959	0.952	0.961	0.128	0.74	0.528	0.942	0.956
cg_381	chr1	q42.12	ITPKB	NM_002221	3707	Body	0.161	0.872	0.453	Mono	Hypermethylation	0.603	0.329	0.803	0.267	0.301	0.271	0.241	0.161	0.872	0.794	0.522	0.275
cg_382	chr1	p36.33	Intergenic	NA	NA		0.389	0.819	0.538	CD8nv	Hypermethylation	0.468	0.619	0.513	0.596	0.555	0.639	0.819	0.449	0.407	0.389	0.445	0.558
cg_383	chr3	q21.3	RAB7A	NM_004637	7879	Body	0.24	0.94	0.697	CD4nv	Hypomethylation	0.797	0.94	0.925	0.527	0.24	0.645	0.389	0.833	0.892	0.827	0.791	0.555
cg_384	chr11	p15.1	Intergenic	NA	NA		0.424	0.943	0.876	Neu	Hypomethylation	0.934	0.911	0.94	0.91	0.928	0.914	0.942	0.835	0.943	0.424	0.938	0.894
cg_385	chr18	q11.2	TTC39C	NR_024232	125488	Body	0.195	0.756	0.429	NK	Hypermethylation	0.361	0.36	0.52	0.195	0.398	0.343	0.637	0.403	0.503	0.435	0.756	0.235
cg_386	chr3	q21.1	PDIA5	NM_006810	10954	Body	0.141	0.905	0.774	Bnv	Hypomethylation	0.854	0.479	0.141	0.847	0.9	0.851	0.899	0.844	0.905	0.865	0.858	0.842
cg_387	chr17	q22	Intergenic	NA	NA		0.263	0.952	0.88	Bnv	Hypomethylation	0.943	0.862	0.263	0.937	0.943	0.94	0.944	0.945	0.952	0.946	0.947	0.934
cg_388	chr12	p12.1	C12orf77	NM_001101339	196415	Body	0.161	0.94	0.852	Bmem	Hypomethylation	0.92	0.161	0.783	0.921	0.928	0.912	0.934	0.94	0.938	0.927	0.936	0.928
cg_389	chr1	p36.12	LUZP1	NM_033631	7798	TSS1500	0.046	0.843	0.247	CD8mem	Hypermethylation	0.057	0.222	0.051	0.481	0.134	0.843	0.244	0.048	0.049	0.046	0.324	0.466
cg_390	chr4	q35.1	SORBS2	NM_003603	8470	5'UTR	0.074	0.946	0.829	Bmem	Hypomethylation	0.896	0.074	0.812	0.933	0.942	0.941	0.945	0.857	0.752	0.925	0.946	0.929
cg_391	chr11	q24.1	Intergenic	NA	NA		0.105	0.937	0.794	Eos	Hypomethylation	0.879	0.797	0.926	0.805	0.937	0.832	0.932	0.105	0.916	0.684	0.927	0.785
cg_392	chr9	q33.2	TRAF1	NM_005658	7185	TSS200	0.053	0.691	0.284	Bas	Hypermethylation	0.691	0.205	0.489	0.065	0.105	0.053	0.061	0.55	0.56	0.075	0.462	0.089
cg_393	chr20	q11.22	AHCY	NM_001161766	191	5'UTR	0.428	0.965	0.901	Neu	Hypomethylation	0.951	0.946	0.96	0.952	0.958	0.959	0.961	0.923	0.852	0.428	0.965	0.953
cg_394	chr3	q21.1	PARP14	NM_017554	54625	Body	0.139	0.958	0.853	Bmem	Hypomethylation	0.945	0.139	0.707	0.922	0.944	0.911	0.949	0.948	0.956	0.958	0.947	0.905
cg_395	chr16	q24.1	Intergenic	NA	NA		0.413	0.969	0.886	Eos	Hypomethylation	0.787	0.963	0.967	0.958	0.967	0.963	0.969	0.413	0.881	0.857	0.955	0.957
cg_396	chr1	q41	CAPN2	NM_001748	824	Body	0.552	0.947	0.866	Treg	Hypomethylation	0.9	0.89	0.941	0.805	0.939	0.885	0.943	0.919	0.742	0.933	0.947	0.552
cg_397	chr2	p11.2	RNF103	NM_005667	7844	Body	0.047	0.433	0.134	CD8mem	Hypermethylation	0.056	0.281	0.122	0.136	0.065	0.433	0.109	0.048	0.047	0.055	0.166	0.096
cg_398	chr12	q13.13	NPFF	NM_003717	8620	TSS1500	0.318	0.957	0.863	Neu	Hypomethylation	0.922	0.919	0.957	0.923	0.943	0.936	0.947	0.703	0.894	0.318	0.952	0.941
cg_399	chr11	p15.4	SWAP70	NM_015055	23075	Body	0.215	0.92	0.829	Bmem	Hypomethylation	0.908	0.215	0.846	0.859	0.883	0.873	0.892	0.92	0.915	0.902	0.896	0.834
cg_400	chr5	q35.1	DOCK2	NM_004946	1794	Body	0.293	0.973	0.883	Bas	Hypomethylation	0.293	0.953	0.966	0.962	0.968	0.959	0.973	0.713	0.963	0.923	0.947	0.97
cg_401	chr7	p11.2	VOPP1	NM_030796	81552	Body	0.043	0.443	0.116	CD8nv	Hypermethylation	0.065	0.043	0.044	0.117	0.237	0.153	0.443	0.052	0.045	0.043	0.092	0.058
cg_402	chr2	p13.3	AAK1	NM_014911	22848	Body	0.411	0.967	0.894	Eos	Hypomethylation	0.914	0.937	0.965	0.957	0.96	0.964	0.967	0.411	0.912	0.823	0.959	0.963
cg_403	chr3	q21.1	PARP15	NM_001113523	165631	TSS1500	0.111	0.962	0.865	Bmem	Hypomethylation	0.954	0.111	0.839	0.937	0.952	0.954	0.956	0.962	0.959	0.96	0.962	0.832
cg_404	chr1	q42.13	PRSS38	NM_183062	339501	Body	0.065	0.914	0.715	NK	Hypomethylation	0.774	0.74	0.914	0.714	0.802	0.409	0.732	0.901	0.897	0.89	0.065	0.744
cg_405	chr8	q22.2	Intergenic	NA	NA		0.389	0.953	0.813	Treg	Hypomethylation	0.938	0.796	0.944	0.592	0.94	0.631	0.929	0.95	0.953	0.947	0.747	0.389
cg_406	chr2	p11.2	KCMF1	NM_020122	56888	3'UTR	0.101	0.954	0.838	Mono	Hypomethylation	0.938	0.927	0.954	0.852	0.938	0.917	0.95	0.912	0.101	0.774	0.91	0.887
cg_407	chr2	p25.3	EIPR1	NM_003310	7260	Body	0.223	0.933	0.814	Bnv	Hypomethylation	0.912	0.646	0.223	0.926	0.933	0.924	0.93	0.817	0.871	0.749	0.915	0.928
cg_408	chr19	p13.2	ZNF414	NM_032370	84330	TSS1500	0.062	0.884	0.294	Bnv	Hypermethylation	0.113	0.786	0.884	0.335	0.143	0.308	0.148	0.066	0.074	0.062	0.114	0.491
cg_409	chr11	q22.3	Intergenic	NA	NA		0.142	0.969	0.843	Neu	Hypomethylation	0.941	0.967	0.964	0.959	0.962	0.965	0.966	0.586	0.737	0.142	0.969	0.963
cg_410	chr12	q24.12	ATXN2	NM_002973	6311	Body	0.042	0.351	0.122	Treg	Hypermethylation	0.052	0.064	0.053	0.214	0.063	0.331	0.082	0.048	0.042	0.045	0.122	0.351
cg_411	chr17	q21.32	Intergenic	NA	NA		0.082	0.953	0.806	Mono	Hypomethylation	0.853	0.912	0.947	0.934	0.948	0.931	0.952	0.778	0.082	0.437	0.953	0.945
cg_412	chr3	p14.3	IL17RD	NM_017563	54756	3'UTR	0.148	0.946	0.8	Mono	Hypomethylation	0.882	0.685	0.931	0.895	0.944	0.895	0.946	0.725	0.148	0.764	0.881	0.897
cg_413	chr4	p14	Intergenic	NA	NA		0.074	0.717	0.22	Bas	Hypermethylation	0.717	0.099	0.097	0.137	0.116	0.098	0.096	0.679	0.282	0.094	0.074	0.147
cg_414	chr3	q13.13	HHLA2	NM_007072	11148	TSS1500	0.073	0.892	0.357	Bas	Hypermethylation	0.892	0.218	0.544	0.11	0.079	0.142	0.129	0.866	0.073	0.776	0.366	0.084
cg_415	chr7	q21.12	ABCB4	NM_018850	5244	Body	0.184	0.942	0.822	Bmem	Hypomethylation	0.886	0.184	0.755	0.913	0.941	0.92	0.942	0.903	0.699	0.875	0.921	0.929
cg_416	chr3	q26.31	TNIK	NM_001161563	23043	Body	0.039	0.808	0.229	Treg	Hypermethylation	0.057	0.281	0.062	0.579	0.155	0.479	0.158	0.039	0.044	0.044	0.046	0.808
cg_417	chr6	p23	Intergenic	NA	NA		0.257	0.917	0.502	Neu	Hypermethylation	0.783	0.281	0.337	0.358	0.387	0.443	0.257	0.773	0.808	0.917	0.26	0.421
cg_418	chr1	p34.2	HIVEP3	NM_024503	59269	Body	0.049	0.948	0.787	Bnv	Hypomethylation	0.943	0.116	0.049	0.931	0.945	0.924	0.948	0.934	0.878	0.938	0.914	0.931
cg_419	chr5	q31.1	TGFBI	NM_000358	7045	Body	0.674	0.964	0.92	CD8mem	Hypomethylation	0.948	0.936	0.953	0.912	0.949	0.674	0.939	0.953	0.964	0.961	0.914	0.943
cg_420	chr14	q32.33	KIF26A	NM_015656	26153	Body	0.52	0.948	0.886	Bas	Hypomethylation	0.52	0.942	0.948	0.901	0.928	0.919	0.922	0.84	0.944	0.929	0.938	0.906
cg_421	chr17	q12	STARD3	NM_001165937	10948	Body	0.673	0.893	0.83	CD8nv	Hypomethylation	0.866	0.84	0.834	0.846	0.844	0.832	0.673	0.883	0.893	0.88	0.733	0.839
cg_422	chr6	p22.1	TRIM39	NM_172016	56658	Body	0.238	0.96	0.855	Neu	Hypomethylation	0.952	0.947	0.96	0.921	0.955	0.927	0.958	0.587	0.949	0.238	0.949	0.921
cg_423	chr7	q32.2	TSGA13	NM_052933	114960	TSS1500	0.1	0.941	0.814	Mono	Hypomethylation	0.92	0.921	0.939	0.906	0.931	0.905	0.935	0.914	0.1	0.447	0.941	0.905
cg_424	chr11	q22.3	Intergenic	NA	NA		0.08	0.698	0.302	Mono	Hypermethylation	0.36	0.101	0.148	0.132	0.197	0.08	0.238	0.496	0.698	0.683	0.348	0.143
cg_425	chr10	q26.13	CHST15	NM_015892	51363	Body	0.3	0.957	0.851	Neu	Hypomethylation	0.91	0.943	0.957	0.903	0.952	0.87	0.953	0.865	0.739	0.3	0.941	0.88
cg_426	chr17	q25.1	SLC16A5	NM_004695	9121	5'UTR	0.072	0.46	0.18	CD8mem	Hypermethylation	0.078	0.177	0.083	0.298	0.172	0.46	0.276	0.074	0.072	0.076	0.102	0.297
cg_427	chr4	p16.3	STX18	NM_016930	53407	Body	0.609	0.961	0.894	CD4mem	Hypomethylation	0.947	0.935	0.951	0.609	0.938	0.884	0.947	0.954	0.946	0.941	0.961	0.715
cg_428	chr16	p13.3	GNG13	NM_016541	51764	Body	0.221	0.954	0.864	Bmem	Hypomethylation	0.924	0.221	0.851	0.899	0.952	0.918	0.949	0.927	0.931	0.928	0.954	0.911
cg_429	chr12	q24.31	Intergenic	NA	NA		0.369	0.956	0.886	Bas	Hypomethylation	0.369	0.949	0.956	0.939	0.839	0.953	0.942	0.879	0.953	0.949	0.951	0.952
cg_430	chr5	q23.2	MARCHF3	NM_178450	115123	5'UTR	0.096	0.957	0.842	Eos	Hypomethylation	0.661	0.945	0.954	0.905	0.945	0.907	0.951	0.096	0.957	0.924	0.937	0.92
cg_431	chr1	q32.1	LAX1	NM_017773	54900	1stExon	0.049	0.95	0.397	Mono	Hypermethylation	0.573	0.293	0.829	0.075	0.124	0.049	0.13	0.377	0.95	0.906	0.392	0.062
cg_432	chr16	q24.3	ACSF3	NR_023316	197322	Body	0.181	0.972	0.89	Bmem	Hypomethylation	0.961	0.181	0.851	0.959	0.96	0.957	0.966	0.968	0.972	0.972	0.968	0.96
cg_433	chr17	q25.3	TIMP2	NM_003255	7077	Body	0.414	0.951	0.874	Mono	Hypomethylation	0.943	0.813	0.933	0.89	0.937	0.87	0.944	0.949	0.414	0.951	0.945	0.895
cg_434	chr10	q22.2	ZNF503-AS2	NR_024421	100131213	Body	0.23	0.963	0.87	Bas	Hypomethylation	0.23	0.921	0.958	0.926	0.951	0.907	0.956	0.782	0.963	0.947	0.957	0.944
cg_435	chr1	q24.3	Intergenic	NA	NA		0.076	0.917	0.382	Eos	Hypermethylation	0.181	0.254	0.825	0.116	0.095	0.089	0.128	0.917	0.908	0.911	0.081	0.076
cg_436	chr1	q23.3	SLAMF1	NM_003037	6504	5'UTR	0.056	0.775	0.158	NK	Hypermethylation	0.175	0.09	0.056	0.071	0.066	0.198	0.123	0.143	0.056	0.077	0.775	0.064
cg_437	chr17	q23.3	STRADA	NM_001165970	92335	TSS1500	0.19	0.963	0.883	Bmem	Hypomethylation	0.95	0.19	0.925	0.931	0.948	0.927	0.951	0.948	0.963	0.962	0.962	0.942
cg_438	chr1	q32.1	RASSF5	NM_182663	83593	Body	0.048	0.584	0.174	Mono	Hypermethylation	0.316	0.052	0.096	0.074	0.06	0.056	0.057	0.124	0.584	0.555	0.048	0.064
cg_439	chr6	q22.1	CALHM4	NM_153036	221301	5'UTR	0.164	0.96	0.835	Bmem	Hypomethylation	0.931	0.164	0.881	0.792	0.946	0.792	0.947	0.945	0.96	0.956	0.938	0.773
cg_440	chr3	p22.2	SCN11A	NM_014139	11280	TSS200	0.15	0.956	0.878	Mono	Hypomethylation	0.941	0.941	0.956	0.943	0.948	0.94	0.953	0.953	0.15	0.924	0.949	0.941
cg_441	chr2	p16.1	Intergenic	NA	NA		0.185	0.963	0.851	Bmem	Hypomethylation	0.955	0.185	0.892	0.806	0.951	0.797	0.954	0.961	0.963	0.962	0.926	0.859
cg_442	chr6	q22.1	Intergenic	NA	NA		0.166	0.945	0.822	Bmem	Hypomethylation	0.821	0.166	0.862	0.774	0.924	0.881	0.913	0.92	0.898	0.923	0.945	0.83
cg_443	chr7	p13	Intergenic	NA	NA		0.631	0.94	0.888	Neu	Hypomethylation	0.925	0.915	0.922	0.905	0.925	0.809	0.929	0.923	0.93	0.631	0.94	0.901
cg_444	chr17	p13.3	Intergenic	NA	NA		0.091	0.505	0.17	Treg	Hypermethylation	0.11	0.14	0.103	0.326	0.219	0.119	0.118	0.113	0.091	0.099	0.095	0.505
cg_445	chr16	p13.13	CLEC16A	NM_015226	23274	Body	0.424	0.952	0.793	CD4nv	Hypomethylation	0.931	0.87	0.748	0.618	0.424	0.875	0.584	0.947	0.947	0.952	0.92	0.696
cg_446	chr12	q24.31	NCOR2	NM_006312	9612	Body	0.394	0.937	0.871	Eos	Hypomethylation	0.91	0.912	0.928	0.895	0.927	0.912	0.937	0.394	0.917	0.875	0.913	0.932
cg_447	chr2	p25.1	Intergenic	NA	NA		0.06	0.958	0.818	NK	Hypomethylation	0.848	0.919	0.955	0.776	0.95	0.59	0.939	0.947	0.958	0.952	0.06	0.926
cg_448	chr14	q22.1	Intergenic	NA	NA		0.072	0.96	0.822	Bnv	Hypomethylation	0.937	0.296	0.072	0.947	0.956	0.943	0.96	0.951	0.951	0.942	0.956	0.951
cg_449	chr10	q26.13	PLEKHA1	NM_001001974	59338	Body	0.052	0.66	0.247	Eos	Hypermethylation	0.457	0.299	0.086	0.088	0.152	0.056	0.073	0.66	0.485	0.476	0.052	0.076
cg_450	chr5	q33.3	Intergenic	NA	NA		0.513	0.956	0.858	Bnv	Hypomethylation	0.936	0.924	0.513	0.746	0.955	0.755	0.955	0.956	0.95	0.94	0.92	0.743
cg_451	chr9	q34.11	Intergenic	NA	NA		0.239	0.876	0.694	Bnv	Hypomethylation	0.744	0.716	0.239	0.694	0.546	0.812	0.619	0.756	0.876	0.85	0.686	0.791
cg_452	chr20	q11.23	Intergenic	NA	NA		0.501	0.927	0.86	Bas	Hypomethylation	0.501	0.875	0.886	0.874	0.908	0.916	0.926	0.842	0.886	0.895	0.927	0.89
cg_453	chr9	q34.3	Intergenic	NA	NA		0.034	0.365	0.082	CD4mem	Hypermethylation	0.039	0.108	0.04	0.365	0.08	0.045	0.043	0.037	0.047	0.042	0.034	0.107
cg_454	chr10	q21.2	Intergenic	NA	NA		0.048	0.444	0.124	CD4nv	Hypermethylation	0.083	0.067	0.062	0.103	0.444	0.064	0.319	0.069	0.048	0.052	0.061	0.114
cg_455	chr17	p11.2	SPECC1	NM_152904	92521	Body	0.1	0.945	0.852	Mono	Hypomethylation	0.927	0.849	0.933	0.924	0.935	0.934	0.937	0.897	0.1	0.912	0.945	0.933
cg_456	chr13	q34	ARHGEF7	NM_001113513	8874	TSS200	0.113	0.968	0.83	Bnv	Hypomethylation	0.962	0.506	0.113	0.957	0.951	0.963	0.949	0.967	0.968	0.967	0.695	0.958
cg_457	chr17	q25.1	GRB2	NM_002086	2885	Body	0.147	0.915	0.822	Bmem	Hypomethylation	0.891	0.147	0.809	0.886	0.903	0.912	0.902	0.868	0.882	0.858	0.893	0.915
cg_458	chr17	p13.3	SMG6	NM_017575	23293	Body	0.456	0.957	0.842	CD4nv	Hypomethylation	0.916	0.928	0.939	0.821	0.456	0.82	0.555	0.951	0.957	0.951	0.916	0.889
cg_459	chr8	p11.21	KAT6A	NM_001099413	7994	Body	0.31	0.83	0.631	Treg	Hypomethylation	0.73	0.614	0.83	0.404	0.661	0.433	0.716	0.718	0.769	0.741	0.639	0.31
cg_460	chr1	q32.1	RASSF5	NM_182663	83593	Body	0.591	0.951	0.846	CD4mem	Hypomethylation	0.931	0.857	0.944	0.591	0.844	0.796	0.855	0.931	0.949	0.951	0.903	0.595
cg_461	chr5	q31.2	NRG2	NM_013982	9542	Body	0.214	0.597	0.318	CD8mem	Hypermethylation	0.246	0.34	0.281	0.355	0.273	0.597	0.313	0.214	0.248	0.247	0.325	0.381
cg_462	chr10	p13	DCLRE1C	NM_001033855	64421	Body	0.164	0.887	0.773	Bmem	Hypomethylation	0.859	0.164	0.74	0.868	0.887	0.866	0.876	0.795	0.808	0.74	0.843	0.826
cg_463	chr1	p35.1	PHC2	NM_198040	1912	Body	0.504	0.971	0.903	Bnv	Hypomethylation	0.956	0.725	0.504	0.955	0.947	0.963	0.961	0.965	0.971	0.969	0.968	0.954
cg_464	chr12	q13.11	Intergenic	NA	NA		0.033	0.545	0.132	NK	Hypermethylation	0.048	0.089	0.076	0.147	0.07	0.283	0.079	0.037	0.033	0.038	0.545	0.138
cg_465	chr16	p12.2	MOSMO	NM_001164579	730094	Body	0.249	0.643	0.494	CD8nv	Hypomethylation	0.527	0.643	0.597	0.306	0.363	0.516	0.249	0.553	0.591	0.55	0.563	0.468
cg_466	chr16	p13.11	ABCC1	NM_019862	4363	Body	0.297	0.902	0.817	Bnv	Hypomethylation	0.856	0.759	0.297	0.853	0.88	0.865	0.889	0.902	0.889	0.863	0.889	0.868
cg_467	chr2	q31.2	CCDC141	NM_173648	285025	Body	0.207	0.946	0.816	Eos	Hypomethylation	0.85	0.94	0.946	0.884	0.942	0.834	0.946	0.207	0.884	0.774	0.693	0.894
cg_468	chr7	q22.3	PUS7	NM_019042	54517	Body	0.252	0.94	0.807	Treg	Hypomethylation	0.893	0.762	0.934	0.666	0.904	0.714	0.902	0.899	0.94	0.93	0.881	0.252
cg_469	chr6	p22.3	ATXN1	NM_000332	6310	3'UTR	0.158	0.953	0.855	Bmem	Hypomethylation	0.923	0.158	0.817	0.938	0.95	0.922	0.953	0.937	0.873	0.914	0.942	0.938
cg_470	chr5	q33.1	TNIP1	NM_006058	10318	Body	0.445	0.965	0.902	Mono	Hypomethylation	0.96	0.958	0.959	0.958	0.96	0.961	0.963	0.787	0.445	0.949	0.965	0.953
cg_471	chr6	q25.3	ARID1B	NM_017519	57492	Body	0.481	0.866	0.756	Treg	Hypomethylation	0.812	0.803	0.863	0.63	0.704	0.866	0.848	0.757	0.743	0.741	0.826	0.481
cg_472	chr1	p13.2	RHOC	NM_175744	389	5'UTR	0.104	0.667	0.362	Bmem	Hypermethylation	0.354	0.667	0.432	0.36	0.32	0.293	0.338	0.425	0.363	0.407	0.104	0.275
cg_473	chr10	p11.22	ARHGAP12	NM_018287	94134	5'UTR	0.368	0.949	0.85	Treg	Hypomethylation	0.931	0.868	0.936	0.765	0.949	0.858	0.935	0.947	0.943	0.946	0.759	0.368
cg_474	chr15	q21.3	TCF12	NM_003205	6938	Body	0.349	0.966	0.848	CD4nv	Hypomethylation	0.955	0.952	0.957	0.861	0.349	0.886	0.508	0.955	0.966	0.959	0.959	0.871
cg_475	chr1	p36.22	Intergenic	NA	NA		0.086	0.967	0.84	Neu	Hypomethylation	0.958	0.967	0.967	0.955	0.87	0.96	0.93	0.944	0.529	0.086	0.965	0.95
cg_476	chr14	q32.2	EVL	NM_016337	51466	1stExon	0.063	0.594	0.16	Bas	Hypermethylation	0.594	0.082	0.096	0.077	0.073	0.078	0.069	0.371	0.098	0.235	0.063	0.088
cg_477	chr3	p25.3	ATG7	NM_001136031	10533	5'UTR	0.048	0.441	0.139	CD4mem	Hypermethylation	0.066	0.072	0.072	0.441	0.256	0.086	0.066	0.058	0.048	0.049	0.049	0.4
cg_478	chr3	p21.31	RASSF1	NM_170713	11186	TSS1500	0.11	0.879	0.504	NK	Hypomethylation	0.498	0.377	0.63	0.547	0.879	0.209	0.767	0.481	0.516	0.506	0.11	0.529
cg_479	chr4	q31.22	ZNF827	NM_178835	152485	Body	0.042	0.532	0.151	Treg	Hypermethylation	0.049	0.05	0.064	0.363	0.218	0.238	0.106	0.042	0.042	0.043	0.073	0.532
cg_480	chr1	q22	Intergenic	NA	NA		0.36	0.932	0.775	CD8nv	Hypomethylation	0.91	0.741	0.918	0.751	0.535	0.746	0.36	0.927	0.932	0.911	0.869	0.706
cg_481	chr11	q12.3	PLAAT2	NM_017878	54979	TSS1500	0.085	0.868	0.394	Mono	Hypermethylation	0.212	0.14	0.789	0.146	0.364	0.129	0.416	0.625	0.868	0.85	0.085	0.104
cg_482	chr12	q13.13	RARG	NM_001042728	5916	Body	0.358	0.966	0.824	CD8nv	Hypomethylation	0.957	0.959	0.963	0.658	0.584	0.657	0.358	0.962	0.966	0.961	0.944	0.921
cg_483	chr22	q12.1	HPS4	NM_152841	89781	TSS200	0.032	0.499	0.148	CD8mem	Hypermethylation	0.044	0.051	0.039	0.289	0.119	0.499	0.133	0.033	0.032	0.041	0.164	0.333
cg_484	chr11	q23.2	ZBTB16	NM_006006	7704	Body	0.056	0.477	0.198	Treg	Hypermethylation	0.07	0.263	0.117	0.394	0.197	0.334	0.218	0.056	0.069	0.064	0.112	0.477
cg_485	chr1	q23.3	SH2D1B	NM_053282	117157	TSS1500	0.43	0.969	0.907	NK	Hypomethylation	0.958	0.932	0.957	0.932	0.957	0.938	0.962	0.965	0.969	0.964	0.43	0.921
cg_486	chr2	p13.3	ASPRV1	NM_152792	151516	5'UTR	0.467	0.948	0.881	Neu	Hypomethylation	0.933	0.893	0.948	0.898	0.939	0.912	0.942	0.887	0.925	0.467	0.928	0.901
cg_487	chr10	q26.13	HMX2	NM_005519	3167	3'UTR	0.177	0.755	0.376	CD4mem	Hypermethylation	0.186	0.381	0.203	0.755	0.397	0.748	0.354	0.185	0.185	0.177	0.226	0.716
cg_488	chr7	p14.1	Intergenic	NA	NA		0.25	0.941	0.851	Neu	Hypomethylation	0.925	0.891	0.935	0.869	0.934	0.871	0.941	0.884	0.904	0.25	0.937	0.872
cg_489	chr16	p13.3	ROGDI	NM_024589	79641	Body	0.314	0.83	0.736	Neu	Hypomethylation	0.764	0.778	0.795	0.791	0.816	0.815	0.83	0.736	0.576	0.314	0.804	0.816
cg_490	chr1	p31.3	IL12RB2	NM_001559	3595	TSS200	0.097	0.755	0.313	CD8nv	Hypermethylation	0.11	0.24	0.181	0.48	0.655	0.464	0.755	0.097	0.118	0.122	0.126	0.408
cg_491	chr17	q25.1	RNF157	NM_052916	114804	3'UTR	0.444	0.902	0.809	Bnv	Hypomethylation	0.774	0.597	0.444	0.873	0.891	0.888	0.902	0.846	0.873	0.859	0.881	0.885
cg_492	chr12	p13.33	CACNA1C	NM_001129844	775	Body	0.05	0.684	0.298	CD8nv	Hypermethylation	0.233	0.064	0.227	0.411	0.645	0.335	0.684	0.234	0.05	0.127	0.226	0.338
cg_493	chr3	p24.3	Intergenic	NA	NA		0.054	0.478	0.171	CD8mem	Hypermethylation	0.087	0.073	0.054	0.273	0.16	0.478	0.257	0.094	0.055	0.071	0.206	0.243
cg_494	chr6	q21	PREP	NM_002726	5550	Body	0.388	0.938	0.875	Bas	Hypomethylation	0.388	0.894	0.919	0.9	0.928	0.924	0.938	0.902	0.936	0.929	0.917	0.92
cg_495	chr5	p13.2	SPEF2	NM_024867	79925	Body	0.091	0.576	0.255	Treg	Hypermethylation	0.278	0.253	0.091	0.232	0.114	0.255	0.121	0.286	0.219	0.259	0.379	0.576
cg_496	chr11	p15.4	HBBP1	NR_001589	3044	TSS1500	0.273	0.944	0.85	Bas	Hypomethylation	0.273	0.867	0.938	0.857	0.935	0.882	0.944	0.922	0.93	0.925	0.912	0.815
cg_497	chr19	q13.41	HAS1	NM_001523	3036	Body	0.142	0.914	0.806	Bmem	Hypomethylation	0.863	0.142	0.88	0.811	0.904	0.812	0.914	0.876	0.903	0.908	0.87	0.788
cg_498	chr2	q33.1	ANKRD44	NM_153697	91526	5'UTR	0.09	0.811	0.419	Mono	Hypermethylation	0.779	0.274	0.535	0.198	0.09	0.308	0.151	0.503	0.811	0.57	0.547	0.259
cg_499	chr13	q32.2	STK24	NM_001032296	8428	Body	0.082	0.798	0.256	Neu	Hypermethylation	0.584	0.082	0.085	0.137	0.099	0.101	0.101	0.679	0.146	0.798	0.167	0.098
cg_500	chr1	q41	CAPN2	NM_001748	824	Body	0.106	0.687	0.458	CD8mem	Hypomethylation	0.59	0.481	0.679	0.221	0.547	0.106	0.552	0.687	0.371	0.614	0.406	0.241
cg_501	chr3	p25.1	FBLN2	NM_001998	2199	TSS1500	0.105	0.523	0.24	CD8nv	Hypermethylation	0.145	0.21	0.174	0.307	0.318	0.379	0.523	0.124	0.131	0.135	0.105	0.327
cg_502	chr14	q32.32	CDC42BPB	NM_006035	9578	Body	0.049	0.801	0.381	Eos	Hypermethylation	0.777	0.049	0.485	0.19	0.197	0.147	0.199	0.801	0.375	0.731	0.331	0.292
cg_503	chr1	p36.11	MAN1C1	NM_020379	57134	Body	0.104	0.9	0.327	CD8mem	Hypermethylation	0.104	0.251	0.12	0.63	0.168	0.9	0.299	0.104	0.114	0.119	0.361	0.76
cg_504	chr17	q21.32	PHOSPHO1	NM_001143804	162466	3'UTR	0.312	0.662	0.432	CD8mem	Hypermethylation	0.337	0.39	0.312	0.445	0.406	0.662	0.461	0.37	0.379	0.426	0.501	0.5
cg_505	chr6	p22.3	CMAHP	NR_002174	8418	Body	0.13	0.95	0.775	Mono	Hypomethylation	0.641	0.907	0.94	0.865	0.944	0.923	0.95	0.756	0.13	0.517	0.827	0.897
cg_506	chr10	q23.32	TNKS2	NM_025235	80351	3'UTR	0.525	0.951	0.843	CD4mem	Hypomethylation	0.913	0.902	0.947	0.525	0.94	0.541	0.92	0.866	0.951	0.931	0.905	0.779
cg_507	chr12	q24.13	TPCN1	NM_001143819	53373	Body	0.025	0.411	0.122	Treg	Hypermethylation	0.031	0.03	0.028	0.273	0.04	0.405	0.047	0.025	0.027	0.028	0.123	0.411
cg_508	chr16	q22.1	NOB1	NM_014062	28987	3'UTR	0.442	0.964	0.905	Neu	Hypomethylation	0.953	0.95	0.957	0.948	0.955	0.938	0.954	0.934	0.928	0.442	0.964	0.936
cg_509	chr2	p25.1	Intergenic	NA	NA		0.057	0.481	0.165	Treg	Hypermethylation	0.072	0.063	0.057	0.383	0.152	0.259	0.094	0.063	0.061	0.057	0.237	0.481
cg_510	chr16	q12.1	TENT4B	NM_001040285	64282	Body	0.304	0.943	0.861	Bmem	Hypomethylation	0.925	0.304	0.907	0.891	0.929	0.874	0.93	0.936	0.943	0.937	0.88	0.875
cg_511	chr1	q23.2	SLAMF8	NM_020125	56833	TSS1500	0.287	0.857	0.675	CD8mem	Hypomethylation	0.784	0.712	0.857	0.587	0.807	0.287	0.708	0.814	0.745	0.745	0.333	0.72
cg_512	chr1	q21.3	MINDY1	NM_001040217	55793	5'UTR	0.041	0.455	0.136	CD8mem	Hypermethylation	0.045	0.19	0.075	0.207	0.08	0.455	0.148	0.046	0.045	0.041	0.046	0.259
cg_513	chr3	p14.1	LRIG1	NM_015541	26018	Body	0.113	0.784	0.41	NK	Hypermethylation	0.476	0.572	0.292	0.294	0.522	0.508	0.607	0.203	0.316	0.113	0.784	0.228
cg_514	chr16	p11.2	LAT	NM_001014989	27040	TSS200	0.059	0.716	0.219	Bmem	Hypermethylation	0.144	0.716	0.304	0.128	0.08	0.09	0.07	0.396	0.156	0.302	0.059	0.183
cg_515	chr1	p13.2	CHI3L2	NM_001025197	1117	TSS200	0.058	0.836	0.378	Bnv	Hypermethylation	0.806	0.389	0.836	0.341	0.287	0.394	0.388	0.499	0.058	0.061	0.1	0.379
cg_516	chr22	q11.22	MAPK1	NM_138957	5594	TSS1500	0.05	0.403	0.151	Mono	Hypermethylation	0.134	0.079	0.115	0.083	0.137	0.081	0.198	0.05	0.403	0.396	0.088	0.053
cg_517	chr2	p15	KIAA1841	NM_032506	84542	Body	0.164	0.959	0.876	Bmem	Hypomethylation	0.951	0.164	0.857	0.939	0.951	0.95	0.957	0.959	0.924	0.959	0.953	0.944
cg_518	chr22	q13.33	TTLL8	NM_001080447	164714	Body	0.241	0.824	0.617	CD4mem	Hypomethylation	0.734	0.628	0.824	0.241	0.7	0.343	0.69	0.746	0.756	0.724	0.663	0.35
cg_519	chr7	q36.1	CUL1	NM_003592	8454	5'UTR	0.035	0.525	0.215	Bnv	Hypermethylation	0.387	0.352	0.525	0.195	0.061	0.206	0.07	0.035	0.355	0.053	0.156	0.185
cg_520	chr17	q22	Intergenic	NA	NA		0.047	0.52	0.163	CD8nv	Hypermethylation	0.062	0.065	0.052	0.232	0.493	0.127	0.52	0.048	0.047	0.049	0.055	0.203
cg_521	chr16	q24.2	ZCCHC14	NM_015144	23174	Body	0.081	0.887	0.334	Treg	Hypermethylation	0.166	0.21	0.081	0.695	0.204	0.696	0.257	0.225	0.109	0.145	0.335	0.887
cg_522	chr11	p15.5	C11orf21	NR_024621	29125	Body	0.026	0.303	0.079	CD4mem	Hypermethylation	0.034	0.031	0.034	0.303	0.131	0.057	0.033	0.026	0.03	0.032	0.031	0.205
cg_523	chr7	p15.3	Intergenic	NA	NA		0.435	0.966	0.912	Neu	Hypomethylation	0.954	0.958	0.96	0.953	0.957	0.956	0.959	0.957	0.942	0.435	0.966	0.95
cg_524	chr14	q31.1	TSHR	NM_001142626	7253	1stExon	0.092	0.555	0.372	CD4nv	Hypomethylation	0.412	0.555	0.475	0.349	0.092	0.407	0.161	0.392	0.403	0.425	0.471	0.321
cg_525	chr7	p22.1	RADIL	NM_018059	55698	Body	0.054	0.571	0.223	Bnv	Hypermethylation	0.114	0.118	0.571	0.177	0.249	0.112	0.222	0.221	0.344	0.295	0.054	0.203
cg_526	chr2	q31.3	ITGA4	NM_000885	3676	Body	0.038	0.334	0.089	Treg	Hypermethylation	0.05	0.054	0.054	0.229	0.057	0.071	0.057	0.038	0.044	0.045	0.042	0.334
cg_527	chr21	q22.3	S100B	NM_006272	6285	TSS1500	0.056	0.491	0.151	Treg	Hypermethylation	0.077	0.171	0.095	0.326	0.128	0.18	0.098	0.068	0.057	0.063	0.056	0.491
cg_528	chr6	q15	RARS2	NM_020320	57038	Body	0.335	0.954	0.888	Bas	Hypomethylation	0.335	0.926	0.943	0.923	0.948	0.947	0.954	0.9	0.951	0.942	0.949	0.944
cg_529	chr6	q27	RPS6KA2	NM_021135	6196	Body	0.403	0.941	0.774	CD8mem	Hypomethylation	0.89	0.623	0.906	0.55	0.913	0.403	0.861	0.941	0.897	0.931	0.819	0.554
cg_530	chr20	p13	RASSF2	NM_170774	9770	3'UTR	0.305	0.95	0.865	Eos	Hypomethylation	0.791	0.942	0.95	0.847	0.945	0.925	0.948	0.305	0.95	0.91	0.937	0.932
cg_531	chr22	q12.2	DRG1	NM_004147	4733	TSS1500	0.385	0.967	0.883	Neu	Hypomethylation	0.873	0.964	0.958	0.95	0.961	0.964	0.963	0.908	0.747	0.385	0.967	0.955
cg_532	chr17	q21.32	MYL4	NM_001002841	4635	TSS200	0.094	0.941	0.793	Bnv	Hypomethylation	0.851	0.484	0.094	0.879	0.936	0.879	0.941	0.919	0.934	0.93	0.847	0.822
cg_533	chr3	q13.31	TIGIT	NM_173799	201633	TSS1500	0.304	0.945	0.82	Treg	Hypomethylation	0.892	0.934	0.945	0.621	0.934	0.738	0.935	0.889	0.895	0.864	0.892	0.304
cg_534	chr9	q33.3	MVB12B	NM_033446	89853	Body	0.193	0.955	0.874	Neu	Hypomethylation	0.938	0.922	0.951	0.931	0.952	0.951	0.955	0.847	0.949	0.193	0.954	0.945
cg_535	chr19	p13.11	UPF1	NM_002911	5976	Body	0.231	0.92	0.781	Eos	Hypomethylation	0.695	0.849	0.918	0.834	0.92	0.845	0.91	0.231	0.816	0.556	0.918	0.873
cg_536	chr18	q11.2	CABLES1	NM_001100619	91768	TSS1500	0.07	0.637	0.271	NK	Hypermethylation	0.139	0.07	0.074	0.283	0.239	0.581	0.318	0.194	0.233	0.22	0.637	0.265
cg_537	chr12	q13.13	SCN8A	NM_014191	6334	Body	0.664	0.945	0.884	CD8mem	Hypomethylation	0.927	0.814	0.923	0.832	0.933	0.664	0.934	0.942	0.945	0.93	0.911	0.855
cg_538	chr19	q13.33	SHANK1	NM_016148	50944	TSS200	0.507	0.91	0.826	NK	Hypomethylation	0.875	0.815	0.871	0.79	0.91	0.81	0.904	0.875	0.905	0.896	0.507	0.761
cg_539	chr17	q25.3	Intergenic	NA	NA		0.344	0.963	0.895	Neu	Hypomethylation	0.886	0.957	0.955	0.954	0.953	0.961	0.958	0.954	0.894	0.344	0.963	0.958
cg_540	chr2	p23.1	LBH	NM_030915	81606	TSS1500	0.054	0.524	0.163	Treg	Hypermethylation	0.065	0.12	0.054	0.377	0.069	0.299	0.09	0.055	0.059	0.063	0.18	0.524
cg_541	chr5	q11.2	ITGA2	NM_002203	3673	TSS1500	0.457	0.952	0.856	Treg	Hypomethylation	0.942	0.737	0.951	0.637	0.936	0.868	0.948	0.945	0.952	0.951	0.948	0.457
cg_542	chr11	q13.1	SLC22A11	NM_018484	55867	TSS200	0.318	0.662	0.421	Neu	Hypermethylation	0.318	0.378	0.524	0.338	0.349	0.378	0.329	0.52	0.592	0.662	0.319	0.35
cg_543	chr17	q21.32	Intergenic	NA	NA		0.109	0.909	0.725	Bnv	Hypomethylation	0.866	0.236	0.109	0.727	0.897	0.685	0.889	0.909	0.891	0.873	0.859	0.755
cg_544	chr10	p15.1	PFKFB3	NM_001145443	5209	Body	0.158	0.882	0.755	Bas	Hypomethylation	0.158	0.853	0.882	0.799	0.829	0.807	0.851	0.496	0.874	0.847	0.844	0.824
cg_545	chr12	p13.31	NANOG	NM_024865	79923	TSS1500	0.113	0.955	0.794	Mono	Hypomethylation	0.935	0.837	0.944	0.874	0.95	0.883	0.955	0.837	0.113	0.38	0.946	0.872
cg_546	chr4	q31.21	ZNF827	NM_178835	152485	3'UTR	0.262	0.951	0.873	Neu	Hypomethylation	0.935	0.949	0.95	0.924	0.945	0.941	0.951	0.92	0.835	0.262	0.948	0.911
cg_547	chr1	p36.33	MIR200B	NR_029639	406984	TSS1500	0.281	0.935	0.843	NK	Hypomethylation	0.918	0.857	0.893	0.874	0.913	0.824	0.907	0.927	0.928	0.935	0.281	0.86
cg_548	chr10	q25.3	Intergenic	NA	NA		0.421	0.834	0.721	Treg	Hypomethylation	0.73	0.834	0.777	0.684	0.759	0.735	0.794	0.747	0.76	0.768	0.646	0.421
cg_549	chr2	q12.2	Intergenic	NA	NA		0.613	0.952	0.867	CD4nv	Hypomethylation	0.914	0.929	0.936	0.782	0.613	0.799	0.769	0.942	0.952	0.94	0.917	0.914
cg_550	chr7	q11.22	AUTS2	NM_015570	26053	Body	0.677	0.955	0.9	Treg	Hypomethylation	0.951	0.884	0.954	0.735	0.951	0.903	0.955	0.955	0.941	0.938	0.952	0.677
cg_551	chr2	q13	FBLN7	NM_153214	129804	Body	0.304	0.958	0.899	Bmem	Hypomethylation	0.957	0.304	0.924	0.953	0.952	0.956	0.958	0.956	0.958	0.956	0.953	0.955
cg_552	chr6	p21.2	FGD2	NM_173558	221472	TSS1500	0.067	0.929	0.743	Bnv	Hypomethylation	0.889	0.138	0.067	0.79	0.929	0.79	0.927	0.918	0.91	0.893	0.905	0.758
cg_553	chr12	p13.33	WNK1	NM_018979	65125	Body	0.358	0.967	0.834	CD4nv	Hypomethylation	0.952	0.941	0.943	0.712	0.358	0.929	0.443	0.953	0.967	0.962	0.949	0.898
cg_554	chr3	p13	FOXP1	NM_032682	27086	5'UTR	0.597	0.947	0.876	CD8nv	Hypomethylation	0.93	0.906	0.915	0.897	0.769	0.903	0.597	0.932	0.947	0.947	0.94	0.825
cg_555	chr8	p21.3	ATP6V1B2	NM_001693	526	3'UTR	0.293	0.953	0.853	Mono	Hypomethylation	0.916	0.936	0.934	0.927	0.924	0.924	0.932	0.739	0.293	0.831	0.953	0.923
cg_556	chr11	q13.4	Intergenic	NA	NA		0.101	0.916	0.797	Bmem	Hypomethylation	0.879	0.101	0.692	0.863	0.894	0.863	0.895	0.887	0.85	0.885	0.916	0.845
cg_557	chr12	p13.2	ETV6	NM_001987	2120	Body	0.027	0.419	0.147	Bas	Hypermethylation	0.419	0.027	0.031	0.094	0.072	0.087	0.097	0.327	0.033	0.372	0.115	0.092
cg_558	chr17	p13.1	GAS7	NM_201432	8522	Body	0.279	0.825	0.56	Bmem	Hypomethylation	0.825	0.279	0.557	0.428	0.403	0.637	0.563	0.639	0.445	0.8	0.651	0.487
cg_559	chr7	q21.12	SRI	NM_003130	6717	Body	0.311	0.959	0.888	Eos	Hypomethylation	0.876	0.951	0.957	0.952	0.954	0.957	0.959	0.311	0.942	0.883	0.958	0.959
cg_560	chr14	q32.13	Intergenic	NA	NA		0.06	0.556	0.21	CD4nv	Hypermethylation	0.114	0.093	0.078	0.26	0.556	0.203	0.517	0.099	0.06	0.065	0.26	0.218
cg_561	chr1	p35.3	SPCS2P4	NR_027268	653566	TSS200	0.737	0.961	0.904	CD4nv	Hypomethylation	0.899	0.924	0.948	0.801	0.737	0.93	0.947	0.946	0.961	0.954	0.947	0.852
cg_562	chr7	q22.3	KMT2E	NM_182931	55904	Body	0.511	0.914	0.766	CD4mem	Hypomethylation	0.826	0.833	0.875	0.511	0.737	0.672	0.801	0.709	0.914	0.875	0.869	0.568
cg_563	chr2	p11.2	TRABD2A	NM_001080824	129293	Body	0.159	0.963	0.849	Mono	Hypomethylation	0.933	0.907	0.95	0.809	0.875	0.957	0.931	0.927	0.159	0.907	0.963	0.872
cg_564	chr1	p34.2	HIVEP3	NM_024503	59269	5'UTR	0.455	0.959	0.868	CD4nv	Hypomethylation	0.946	0.95	0.954	0.856	0.455	0.952	0.608	0.959	0.959	0.951	0.952	0.879
cg_565	chr11	q13.4	CLPB	NM_030813	81570	Body	0.069	0.515	0.217	Bmem	Hypermethylation	0.189	0.515	0.239	0.228	0.069	0.247	0.073	0.308	0.158	0.279	0.086	0.208
cg_566	chr8	q21.13	ZNF704	NM_001033723	619279	TSS200	0.155	0.856	0.627	Treg	Hypomethylation	0.672	0.771	0.856	0.172	0.69	0.452	0.838	0.629	0.775	0.706	0.808	0.155
cg_567	chr1	p32.3	EPS15	NM_001981	2060	Body	0.082	0.781	0.337	CD4nv	Hypermethylation	0.181	0.082	0.289	0.399	0.781	0.252	0.748	0.197	0.234	0.286	0.186	0.409
cg_568	chr12	q24.33	EP400	NM_015409	57634	TSS1500	0.325	0.9	0.739	Treg	Hypomethylation	0.851	0.691	0.9	0.386	0.816	0.531	0.856	0.851	0.896	0.885	0.884	0.325
cg_569	chr1	p35.1	Intergenic	NA	NA		0.105	0.934	0.766	Bnv	Hypomethylation	0.845	0.202	0.105	0.866	0.93	0.896	0.934	0.889	0.899	0.897	0.905	0.824
cg_570	chr4	q32.3	KLHL2	NM_001161521	11275	TSS1500	0.574	0.971	0.903	Treg	Hypomethylation	0.888	0.936	0.968	0.915	0.959	0.922	0.951	0.944	0.971	0.966	0.845	0.574
cg_571	chr1	p13.2	CSDE1	NM_001130523	7812	TSS1500	0.483	0.953	0.865	Treg	Hypomethylation	0.926	0.892	0.937	0.704	0.925	0.874	0.93	0.914	0.927	0.917	0.953	0.483
cg_572	chr14	q11.2	METTL17	NM_001029991	64745	TSS1500	0.24	0.937	0.799	Treg	Hypomethylation	0.926	0.817	0.937	0.632	0.854	0.708	0.867	0.873	0.916	0.897	0.924	0.24
cg_573	chr10	p12.1	MASTL	NM_032844	84930	Body	0.22	0.959	0.871	Bas	Hypomethylation	0.22	0.949	0.952	0.945	0.951	0.952	0.959	0.708	0.959	0.954	0.957	0.949
cg_574	chr15	q26.3	Intergenic	NA	NA		0.113	0.965	0.881	Bmem	Hypomethylation	0.957	0.113	0.923	0.938	0.954	0.943	0.957	0.952	0.965	0.963	0.959	0.942
cg_575	chr2	q14.1	IL1RN	NM_173843	3557	TSS1500	0.429	0.944	0.828	Treg	Hypomethylation	0.712	0.853	0.937	0.724	0.944	0.714	0.929	0.894	0.939	0.936	0.924	0.429
cg_576	chr15	q22.2	RORA	NM_134261	6095	Body	0.53	0.951	0.87	CD8mem	Hypomethylation	0.94	0.849	0.951	0.746	0.948	0.53	0.919	0.95	0.933	0.936	0.843	0.9
cg_577	chr2	q22.3	ZEB2	NM_014795	9839	Body	0.467	0.962	0.889	NK	Hypomethylation	0.913	0.849	0.95	0.947	0.957	0.931	0.962	0.904	0.909	0.92	0.467	0.957
cg_578	chr10	q11.22	RBP3	NM_002900	5949	TSS200	0.258	0.944	0.802	Bas	Hypomethylation	0.258	0.712	0.944	0.769	0.942	0.771	0.939	0.884	0.892	0.915	0.844	0.753
cg_579	chr1	p34.2	HIVEP3	NM_024503	59269	Body	0.325	0.954	0.852	Bnv	Hypomethylation	0.932	0.511	0.325	0.94	0.952	0.938	0.954	0.946	0.94	0.951	0.891	0.938
cg_580	chr5	p15.32	Intergenic	NA	NA		0.681	0.952	0.907	CD4mem	Hypomethylation	0.925	0.919	0.93	0.681	0.933	0.922	0.941	0.941	0.947	0.944	0.952	0.851
cg_581	chr5	q31.2	WNT8A	NM_058244	7478	Body	0.606	0.951	0.862	CD8mem	Hypomethylation	0.929	0.764	0.939	0.746	0.933	0.606	0.931	0.947	0.945	0.951	0.899	0.754
cg_582	chr15	q26.1	AEN	NM_022767	64782	5'UTR	0.048	0.195	0.09	Eos	Hypermethylation	0.102	0.048	0.064	0.063	0.169	0.053	0.055	0.195	0.075	0.132	0.05	0.072
cg_583	chr6	p21.33	FLOT1	NM_005803	10211	Body	0.121	0.666	0.279	Neu	Hypermethylation	0.46	0.154	0.289	0.231	0.17	0.175	0.146	0.413	0.159	0.666	0.121	0.364
cg_584	chr3	q29	XXYLT1	NM_152531	152002	Body	0.44	0.951	0.869	Neu	Hypomethylation	0.927	0.945	0.95	0.919	0.945	0.931	0.951	0.714	0.881	0.44	0.881	0.949
cg_585	chr12	q24.31	PITPNM2	NM_020845	57605	TSS1500	0.098	0.923	0.775	NK	Hypomethylation	0.886	0.848	0.923	0.813	0.899	0.556	0.819	0.912	0.905	0.905	0.098	0.742
cg_586	chr2	p22.2	CYP1B1-AS1	NR_027252	285154	TSS1500	0.07	0.875	0.647	Mono	Hypomethylation	0.69	0.579	0.788	0.695	0.875	0.693	0.867	0.563	0.07	0.575	0.734	0.635
cg_587	chr17	q22	EPX	NM_000502	8288	Body	0.389	0.931	0.867	Eos	Hypomethylation	0.876	0.924	0.931	0.906	0.914	0.897	0.924	0.389	0.931	0.891	0.926	0.898
cg_588	chr17	p13.1	MYH8	NM_002472	4626	TSS1500	0.095	0.936	0.808	Bmem	Hypomethylation	0.924	0.095	0.894	0.752	0.933	0.757	0.934	0.92	0.936	0.928	0.899	0.725
cg_589	chr6	q25.3	FNDC1	NM_032532	84624	Body	0.247	0.922	0.841	Bmem	Hypomethylation	0.915	0.247	0.846	0.89	0.904	0.895	0.922	0.905	0.894	0.895	0.897	0.877
cg_590	chr8	p23.1	Intergenic	NA	NA		0.497	0.912	0.797	CD8mem	Hypomethylation	0.881	0.85	0.898	0.645	0.856	0.497	0.819	0.912	0.884	0.88	0.832	0.612
cg_591	chr6	q27	Intergenic	NA	NA		0.04	0.351	0.14	CD4mem	Hypermethylation	0.142	0.048	0.062	0.351	0.237	0.147	0.185	0.04	0.042	0.074	0.182	0.173
cg_592	chr16	q22.1	RIPOR1	NM_024519	79567	5'UTR	0.034	0.404	0.156	CD4mem	Hypermethylation	0.041	0.052	0.039	0.404	0.204	0.386	0.215	0.034	0.034	0.038	0.112	0.314
cg_593	chr1	q21.3	C2CD4D-AS1	NR_024237	100132111	TSS1500	0.181	0.91	0.47	CD4nv	Hypermethylation	0.315	0.637	0.22	0.542	0.91	0.424	0.808	0.3	0.181	0.218	0.596	0.489
cg_594	chr12	q22	PLEKHG7	NM_001037671	440107	TSS200	0.106	0.956	0.867	Bmem	Hypomethylation	0.949	0.106	0.869	0.924	0.951	0.945	0.956	0.955	0.946	0.952	0.947	0.901
cg_595	chr6	q23.2	Intergenic	NA	NA		0.655	0.967	0.895	CD8mem	Hypomethylation	0.959	0.917	0.96	0.79	0.956	0.655	0.955	0.962	0.967	0.962	0.917	0.74
cg_596	chr1	p34.3	ZC3H12A	NM_025079	80149	Body	0.066	0.794	0.33	Bnv	Hypermethylation	0.496	0.073	0.794	0.093	0.19	0.066	0.117	0.708	0.458	0.621	0.267	0.081
cg_597	chr5	q23.2	Intergenic	NA	NA		0.058	0.957	0.82	NK	Hypomethylation	0.811	0.942	0.957	0.895	0.948	0.675	0.926	0.941	0.819	0.922	0.058	0.94
cg_598	chr2	p23.3	DNMT3A	NM_022552	1788	5'UTR	0.548	0.928	0.819	CD8nv	Hypomethylation	0.892	0.761	0.928	0.855	0.703	0.807	0.548	0.883	0.912	0.897	0.812	0.824
cg_599	chr11	q23.3	RNF214	NM_207343	257160	3'UTR	0.221	0.957	0.856	Mono	Hypomethylation	0.936	0.67	0.875	0.941	0.949	0.948	0.957	0.946	0.221	0.935	0.951	0.945
cg_600	chr5	p13.2	Intergenic	NA	NA		0.087	0.706	0.344	CD8nv	Hypermethylation	0.087	0.099	0.42	0.294	0.625	0.373	0.706	0.175	0.285	0.25	0.575	0.237
cg_601	chr1	q25.2	Intergenic	NA	NA		0.059	0.93	0.478	Eos	Hypermethylation	0.917	0.065	0.059	0.51	0.422	0.355	0.341	0.93	0.592	0.852	0.11	0.582
cg_602	chr6	p21.1	C6orf223	NM_153246	221416	TSS1500	0.074	0.957	0.838	Bmem	Hypomethylation	0.949	0.074	0.813	0.864	0.944	0.838	0.944	0.954	0.957	0.951	0.949	0.815
cg_603	chr11	q24.3	ETS1	NM_001143820	2113	Body	0.066	0.472	0.15	CD8mem	Hypermethylation	0.074	0.131	0.066	0.249	0.096	0.472	0.136	0.069	0.068	0.073	0.151	0.218
cg_604	chr11	p15.4	PHLDA2	NM_003311	7262	TSS1500	0.026	0.274	0.145	CD4mem	Hypermethylation	0.092	0.026	0.159	0.274	0.226	0.136	0.195	0.104	0.112	0.115	0.129	0.174
cg_605	chr19	p13.11	IL12RB1	NM_005535	3594	Body	0.06	0.58	0.215	Neu	Hypermethylation	0.43	0.077	0.328	0.084	0.087	0.081	0.085	0.524	0.171	0.58	0.06	0.078
cg_606	chr9	q34.11	ASB6	NM_177999	140459	Body	0.325	0.946	0.813	Neu	Hypomethylation	0.869	0.882	0.946	0.826	0.94	0.831	0.936	0.754	0.687	0.325	0.879	0.88
cg_607	chr9	q33.3	MVB12B	NM_033446	89853	Body	0.182	0.561	0.337	CD8nv	Hypermethylation	0.291	0.286	0.298	0.464	0.453	0.297	0.561	0.268	0.243	0.253	0.182	0.451
cg_608	chr6	p21.33	Intergenic	NA	NA		0.06	0.232	0.086	CD8nv	Hypermethylation	0.077	0.061	0.061	0.079	0.125	0.073	0.232	0.066	0.06	0.066	0.063	0.075
cg_609	chr5	q31.1	IL9	NM_000590	3578	TSS200	0.125	0.683	0.528	CD8mem	Hypomethylation	0.65	0.327	0.62	0.334	0.66	0.125	0.644	0.677	0.683	0.65	0.564	0.405
cg_610	chr17	p12	PMP22	NM_153322	5376	Body	0.313	0.955	0.883	Eos	Hypomethylation	0.922	0.913	0.939	0.939	0.949	0.932	0.953	0.313	0.955	0.892	0.947	0.941
cg_611	chr9	q31.2	MIR548Q	NR_031752	100313841	Body	0.106	0.898	0.424	Mono	Hypermethylation	0.22	0.63	0.711	0.207	0.131	0.222	0.166	0.734	0.898	0.868	0.106	0.197
cg_612	chr1	p34.2	FOXJ3	NM_014947	22887	5'UTR	0.059	0.811	0.336	Treg	Hypermethylation	0.063	0.487	0.432	0.531	0.411	0.473	0.177	0.059	0.13	0.141	0.311	0.811
cg_613	chr6	p22.3	Intergenic	NA	NA		0.182	0.923	0.768	Bnv	Hypomethylation	0.792	0.858	0.182	0.894	0.786	0.923	0.855	0.868	0.656	0.806	0.699	0.901
cg_614	chr1	q32.1	PTPN7	NM_002832	5778	TSS1500	0.073	0.484	0.229	CD4nv	Hypermethylation	0.136	0.267	0.306	0.222	0.484	0.19	0.38	0.081	0.112	0.073	0.286	0.208
cg_615	chr17	p13.3	MYO1C	NM_033375	4641	5'UTR	0.028	0.339	0.106	CD4mem	Hypermethylation	0.035	0.029	0.028	0.339	0.076	0.197	0.052	0.036	0.038	0.043	0.081	0.309
cg_616	chr17	q22	CUEDC1	NM_017949	404093	5'UTR	0.072	0.941	0.762	Bmem	Hypomethylation	0.694	0.072	0.757	0.829	0.938	0.792	0.941	0.837	0.775	0.797	0.858	0.853
cg_617	chr20	p13	FAM110A	NM_001042353	83541	Body	0.114	0.435	0.257	Bas	Hypermethylation	0.435	0.309	0.292	0.246	0.204	0.223	0.114	0.32	0.328	0.318	0.139	0.155
cg_618	chr11	p15.3	MICAL2	NM_014632	9645	Body	0.564	0.929	0.835	Treg	Hypomethylation	0.672	0.796	0.92	0.763	0.865	0.902	0.893	0.893	0.929	0.906	0.921	0.564
cg_619	chr8	q24.22	TG	NM_003235	7038	Body	0.204	0.747	0.357	NK	Hypermethylation	0.279	0.496	0.22	0.328	0.204	0.534	0.216	0.234	0.275	0.329	0.747	0.426
cg_620	chr11	q23.3	IL10RA	NR_026691	3587	Body	0.064	0.909	0.421	Eos	Hypermethylation	0.817	0.068	0.629	0.121	0.28	0.064	0.155	0.909	0.735	0.835	0.349	0.092
cg_621	chr17	q25.1	GRB2	NM_002086	2885	Body	0.071	0.958	0.857	Bmem	Hypomethylation	0.94	0.071	0.825	0.919	0.955	0.932	0.958	0.92	0.948	0.934	0.951	0.932
cg_622	chr15	q13.3	KLF13	NM_015995	51621	Body	0.094	0.665	0.232	Bas	Hypermethylation	0.665	0.094	0.114	0.149	0.132	0.15	0.117	0.463	0.234	0.393	0.124	0.154
cg_623	chr20	q13.12	GTSF1L	NM_001008901	149699	1stExon	0.193	0.854	0.736	Eos	Hypomethylation	0.719	0.786	0.849	0.832	0.854	0.767	0.806	0.193	0.776	0.712	0.723	0.811
cg_624	chr14	q32.13	DICER1	NM_177438	23405	5'UTR	0.256	0.943	0.835	Eos	Hypomethylation	0.575	0.928	0.928	0.926	0.941	0.941	0.943	0.256	0.922	0.821	0.902	0.938
cg_625	chr6	p22.3	Intergenic	NA	NA		0.091	0.57	0.476	Mono	Hypomethylation	0.482	0.532	0.536	0.554	0.468	0.57	0.501	0.478	0.091	0.518	0.428	0.554
cg_626	chr9	q34.13	MED27	NM_004269	9442	Body	0.127	0.917	0.795	Eos	Hypomethylation	0.579	0.883	0.9	0.879	0.913	0.904	0.912	0.127	0.894	0.745	0.888	0.917
cg_627	chr19	p13.2	ZNF442	NM_030824	79973	TSS1500	0.048	0.221	0.105	CD4nv	Hypermethylation	0.057	0.053	0.111	0.165	0.221	0.155	0.145	0.052	0.048	0.049	0.075	0.132
cg_628	chr5	q12.3	CD180	NM_005582	4064	TSS1500	0.452	0.945	0.885	Bas	Hypomethylation	0.452	0.903	0.941	0.918	0.939	0.936	0.945	0.915	0.894	0.932	0.915	0.928
cg_629	chr7	p15.1	CREB5	NM_001011666	9586	TSS200	0.042	0.452	0.178	CD8mem	Hypermethylation	0.052	0.171	0.143	0.25	0.222	0.452	0.289	0.046	0.042	0.045	0.191	0.233
cg_630	chr1	q32.1	Intergenic	NA	NA		0.3	0.864	0.711	Bas	Hypomethylation	0.3	0.711	0.768	0.737	0.813	0.802	0.864	0.651	0.726	0.684	0.715	0.758
cg_631	chr1	p32.3	DMRTA2	NM_032110	63950	5'UTR	0.13	0.428	0.212	CD8mem	Hypermethylation	0.13	0.192	0.151	0.293	0.184	0.428	0.216	0.163	0.156	0.167	0.163	0.294
cg_632	chr5	q35.3	SQSTM1	NM_001142298	8878	5'UTR	0.034	0.411	0.14	Treg	Hypermethylation	0.034	0.119	0.044	0.326	0.135	0.292	0.117	0.035	0.034	0.041	0.095	0.411
cg_633	chr1	p36.12	ZNF436-AS1	NM_138479	148898	3'UTR	0.039	0.626	0.223	CD8mem	Hypermethylation	0.048	0.364	0.067	0.412	0.14	0.626	0.216	0.043	0.039	0.043	0.235	0.439
cg_634	chr22	q13.31	PARVB	NM_001003828	29780	Body	0.054	0.43	0.191	CD4nv	Hypermethylation	0.099	0.054	0.105	0.314	0.43	0.177	0.386	0.089	0.062	0.076	0.219	0.285
cg_635	chr13	q14.11	LINC00598	NR_024505	646982	TSS1500	0.129	0.763	0.546	Bnv	Hypomethylation	0.599	0.37	0.129	0.717	0.428	0.763	0.474	0.65	0.607	0.591	0.525	0.703
cg_636	chr16	q23.3	CMIP	NM_030629	80790	Body	0.085	0.684	0.22	Bmem	Hypermethylation	0.105	0.684	0.357	0.264	0.183	0.236	0.129	0.094	0.085	0.157	0.166	0.175
cg_637	chr2	p25.3	EIPR1	NM_003310	7260	Body	0.157	0.952	0.787	Bnv	Hypomethylation	0.896	0.357	0.157	0.838	0.952	0.81	0.947	0.915	0.88	0.921	0.916	0.856
cg_638	chr19	q13.32	SLC1A5	NM_001145145	6510	TSS1500	0.053	0.342	0.114	CD4nv	Hypermethylation	0.114	0.053	0.053	0.067	0.342	0.059	0.305	0.089	0.078	0.086	0.059	0.058
cg_639	chr18	q21.31	WDR7	NM_052834	23335	Body	0.12	0.965	0.747	CD4nv	Hypomethylation	0.95	0.933	0.964	0.522	0.12	0.745	0.27	0.963	0.965	0.959	0.949	0.628
cg_640	chr9	q34.11	C9orf78	NM_016520	51759	TSS1500	0.051	0.43	0.145	CD8mem	Hypermethylation	0.079	0.099	0.079	0.185	0.08	0.43	0.109	0.053	0.051	0.054	0.325	0.193
cg_641	chr4	p15.2	RBPJ	NM_203283	3516	Body	0.337	0.968	0.873	Bas	Hypomethylation	0.337	0.958	0.965	0.928	0.962	0.927	0.968	0.689	0.965	0.885	0.96	0.937
cg_642	chr10	q25.3	SHTN1	NM_018330	57698	Body	0.099	0.949	0.832	Mono	Hypomethylation	0.934	0.809	0.942	0.852	0.941	0.815	0.949	0.934	0.099	0.915	0.912	0.878
cg_643	chr12	q24.31	PITPNM2	NM_020845	57605	5'UTR	0.083	0.961	0.82	Bnv	Hypomethylation	0.952	0.222	0.083	0.945	0.946	0.948	0.959	0.955	0.961	0.959	0.958	0.948
cg_644	chr4	p16.3	LETM1	NM_012318	3954	Body	0.113	0.795	0.449	Bnv	Hypermethylation	0.342	0.645	0.795	0.529	0.373	0.346	0.271	0.455	0.519	0.357	0.113	0.638
cg_645	chr17	q25.3	Intergenic	NA	NA		0.106	0.904	0.75	Eos	Hypomethylation	0.748	0.881	0.904	0.839	0.869	0.813	0.856	0.106	0.731	0.58	0.843	0.832
cg_646	chr8	p22	PSD3	NM_015310	23362	Body	0.084	0.765	0.327	Bnv	Hypermethylation	0.115	0.624	0.765	0.253	0.275	0.273	0.353	0.211	0.084	0.198	0.385	0.383
cg_647	chr17	q21.2	Intergenic	NA	NA		0.354	0.957	0.864	NK	Hypomethylation	0.921	0.899	0.957	0.921	0.946	0.696	0.927	0.936	0.945	0.934	0.354	0.932
cg_648	chr19	p13.2	EIF3G	NM_003755	8666	TSS1500	0.086	0.956	0.77	Bnv	Hypomethylation	0.923	0.177	0.086	0.785	0.956	0.838	0.955	0.917	0.897	0.925	0.95	0.828
cg_649	chr2	p21	SRBD1	NM_018079	55133	TSS1500	0.111	0.951	0.809	Bnv	Hypomethylation	0.932	0.328	0.111	0.898	0.942	0.926	0.951	0.933	0.927	0.915	0.947	0.901
cg_650	chr3	q25.1	WWTR1	NM_015472	25937	Body	0.566	0.957	0.875	CD4mem	Hypomethylation	0.939	0.881	0.939	0.566	0.912	0.756	0.93	0.949	0.957	0.956	0.942	0.779
cg_651	chr3	p21.31	LARS2	NM_015340	23395	3'UTR	0.526	0.959	0.894	Bnv	Hypomethylation	0.953	0.846	0.526	0.95	0.951	0.952	0.953	0.958	0.891	0.842	0.959	0.947
cg_652	chr6	q21	FYN	NM_002037	2534	5'UTR	0.082	0.821	0.205	Bmem	Hypermethylation	0.106	0.821	0.54	0.112	0.101	0.111	0.114	0.101	0.135	0.116	0.082	0.122
cg_653	chr12	p13.31	Intergenic	NA	NA		0.058	0.28	0.091	Bnv	Hypermethylation	0.066	0.058	0.28	0.067	0.063	0.06	0.058	0.06	0.063	0.158	0.095	0.062
cg_654	chr5	q23.1	TNFAIP8	NM_001077654	25816	Body	0.05	0.497	0.179	Bnv	Hypermethylation	0.069	0.214	0.497	0.069	0.063	0.064	0.067	0.05	0.484	0.369	0.066	0.131
cg_655	chr2	p21	MTA3	NM_020744	57504	TSS1500	0.249	0.918	0.83	Bmem	Hypomethylation	0.876	0.249	0.803	0.86	0.883	0.91	0.916	0.893	0.893	0.902	0.918	0.859
cg_656	chr7	q36.3	Intergenic	NA	NA		0.643	0.935	0.879	CD4mem	Hypomethylation	0.919	0.889	0.923	0.643	0.923	0.79	0.906	0.925	0.935	0.915	0.921	0.859
cg_657	chr2	q14.2	TMEM37	NM_183240	140738	Body	0.1	0.685	0.564	Neu	Hypomethylation	0.553	0.644	0.685	0.617	0.611	0.621	0.679	0.445	0.547	0.1	0.595	0.676
cg_658	chr2	p16.2	SPTBN1	NM_178313	6711	Body	0.194	0.974	0.867	Bnv	Hypomethylation	0.966	0.547	0.194	0.96	0.964	0.965	0.966	0.967	0.974	0.971	0.972	0.962
cg_659	chr11	q12.2	TMEM138	NR_028473	51524	TSS1500	0.08	0.872	0.749	Bmem	Hypomethylation	0.805	0.08	0.596	0.779	0.868	0.769	0.872	0.848	0.87	0.832	0.842	0.832
cg_660	chr19	p13.3	UHRF1	NM_013282	29128	Body	0.057	0.241	0.11	CD4mem	Hypermethylation	0.082	0.18	0.073	0.241	0.114	0.088	0.07	0.061	0.06	0.063	0.057	0.229
cg_661	chr9	p13.3	TLN1	NM_006289	7094	5'UTR	0.045	0.344	0.116	CD8nv	Hypermethylation	0.051	0.059	0.115	0.117	0.252	0.112	0.344	0.045	0.062	0.064	0.063	0.11
cg_662	chr10	q11.21	RASGEF1A	NM_145313	221002	5'UTR	0.109	0.409	0.238	Bas	Hypermethylation	0.409	0.144	0.109	0.228	0.12	0.361	0.222	0.188	0.315	0.268	0.241	0.256
cg_663	chr12	q13.3	IL23A	NM_016584	51561	5'UTR	0.068	0.597	0.263	Bas	Hypermethylation	0.597	0.08	0.293	0.101	0.068	0.139	0.085	0.564	0.207	0.398	0.549	0.082
cg_664	chr1	q25.1	SERPINC1	NM_000488	462	5'UTR	0.402	0.957	0.891	Eos	Hypomethylation	0.915	0.936	0.957	0.94	0.954	0.937	0.956	0.402	0.922	0.89	0.94	0.945
cg_665	chr20	q11.23	TGIF2	NM_021809	60436	TSS1500	0.127	0.495	0.26	CD4mem	Hypermethylation	0.127	0.219	0.204	0.495	0.307	0.419	0.176	0.159	0.145	0.137	0.319	0.418
cg_666	chr18	q23	Intergenic	NA	NA		0.111	0.952	0.808	Bnv	Hypomethylation	0.938	0.423	0.111	0.937	0.931	0.932	0.936	0.952	0.808	0.88	0.901	0.94
cg_667	chr1	p31.3	IL23R	NM_144701	149233	Body	0.05	0.731	0.129	Bmem	Hypermethylation	0.075	0.731	0.145	0.075	0.076	0.063	0.065	0.071	0.062	0.053	0.05	0.081
cg_668	chr11	q13.2	CD248	NM_020404	57124	TSS1500	0.068	0.494	0.223	Treg	Hypermethylation	0.169	0.139	0.068	0.492	0.183	0.367	0.107	0.14	0.125	0.106	0.284	0.494
cg_669	chr7	p22.3	MAD1L1	NM_003550	8379	Body	0.53	0.955	0.848	CD8nv	Hypomethylation	0.938	0.922	0.955	0.775	0.646	0.812	0.53	0.946	0.948	0.947	0.915	0.837
cg_670	chr4	p16.3	ZFYVE28	NM_020972	57732	Body	0.073	0.966	0.834	NK	Hypomethylation	0.954	0.714	0.937	0.929	0.956	0.662	0.942	0.966	0.959	0.961	0.073	0.957
cg_671	chr8	p12	DUSP4	NM_057158	1846	Body	0.258	0.908	0.769	Treg	Hypomethylation	0.879	0.575	0.905	0.658	0.907	0.638	0.884	0.901	0.908	0.902	0.817	0.258
cg_672	chr16	p11.2	SPNS1	NM_001142448	83985	3'UTR	0.155	0.871	0.445	Bmem	Hypermethylation	0.359	0.871	0.585	0.396	0.155	0.446	0.195	0.591	0.467	0.562	0.263	0.445
cg_673	chr12	q24.13	SLC8B1	NM_024959	80024	3'UTR	0.21	0.931	0.798	Eos	Hypomethylation	0.572	0.813	0.888	0.887	0.91	0.898	0.931	0.21	0.838	0.838	0.874	0.912
cg_674	chr8	p21.3	LOXL2	NM_002318	4017	Body	0.147	0.774	0.625	Bnv	Hypomethylation	0.659	0.234	0.147	0.732	0.75	0.731	0.771	0.698	0.677	0.651	0.682	0.774
cg_675	chr17	q22	YPEL2	NM_001005404	388403	Body	0.655	0.952	0.901	Treg	Hypomethylation	0.942	0.946	0.949	0.88	0.947	0.872	0.89	0.886	0.952	0.945	0.945	0.655
cg_676	chr13	q34	ATP11A	NM_015205	23250	Body	0.495	0.944	0.813	CD8mem	Hypomethylation	0.817	0.892	0.944	0.608	0.914	0.495	0.894	0.889	0.911	0.904	0.781	0.707
cg_677	chr2	q31.2	RBM45	NM_152945	129831	TSS200	0.074	0.415	0.214	Bnv	Hypermethylation	0.1	0.238	0.415	0.235	0.328	0.245	0.339	0.084	0.074	0.088	0.173	0.246
cg_678	chr1	q24.3	DNM3	NM_015569	26052	Body	0.36	0.88	0.578	CD8nv	Hypermethylation	0.369	0.52	0.69	0.577	0.843	0.662	0.88	0.36	0.444	0.482	0.595	0.514
cg_679	chr17	q25.3	Intergenic	NA	NA		0.123	0.885	0.732	Bnv	Hypomethylation	0.791	0.246	0.123	0.849	0.862	0.873	0.885	0.826	0.843	0.83	0.789	0.869
cg_680	chr7	p15.1	CREB5	NM_004904	9586	Body	0.061	0.405	0.132	CD8mem	Hypermethylation	0.084	0.107	0.072	0.158	0.12	0.405	0.135	0.061	0.075	0.08	0.134	0.15
cg_681	chr4	q26	CAMK2D	NM_172129	817	Body	0.353	0.953	0.839	Bnv	Hypomethylation	0.811	0.826	0.353	0.946	0.94	0.953	0.951	0.836	0.844	0.841	0.92	0.842
cg_682	chr6	p21.33	LSM2	NM_021177	57819	Body	0.071	0.374	0.142	NK	Hypermethylation	0.215	0.091	0.071	0.083	0.08	0.082	0.083	0.201	0.227	0.105	0.374	0.099
cg_683	chr2	q36.2	DOCK10	NM_014689	55619	Body	0.603	0.952	0.766	Bnv	Hypermethylation	0.851	0.647	0.952	0.607	0.633	0.749	0.716	0.773	0.839	0.948	0.872	0.603
cg_684	chr15	q22.31	ZNF609	NM_015042	23060	Body	0.027	0.604	0.154	Treg	Hypermethylation	0.064	0.031	0.058	0.306	0.044	0.436	0.085	0.027	0.034	0.034	0.132	0.604
cg_685	chr1	p36.12	ALPL	NM_000478	249	5'UTR	0.125	0.963	0.877	Bmem	Hypomethylation	0.947	0.125	0.836	0.95	0.956	0.956	0.959	0.959	0.961	0.963	0.962	0.952
cg_686	chr14	q32.2	BCL11B	NM_022898	64919	Body	0.43	0.932	0.805	CD4nv	Hypomethylation	0.905	0.917	0.926	0.653	0.43	0.812	0.526	0.931	0.926	0.932	0.932	0.77
cg_687	chr18	q23	NFATC1	NM_006162	4772	Body	0.467	0.939	0.821	Treg	Hypomethylation	0.913	0.834	0.934	0.611	0.856	0.69	0.851	0.936	0.939	0.923	0.899	0.467
cg_688	chr19	q13.41	ZNF175	NM_007147	7728	Body	0.091	0.945	0.765	Bas	Hypomethylation	0.091	0.807	0.929	0.855	0.943	0.88	0.945	0.375	0.844	0.719	0.897	0.889
cg_689	chr19	q13.41	SIGLEC17P	NR_002804	284367	TSS1500	0.069	0.866	0.637	NK	Hypomethylation	0.588	0.553	0.866	0.66	0.751	0.477	0.722	0.665	0.812	0.786	0.069	0.688
cg_690	chr1	p35.2	Intergenic	NA	NA		0.081	0.609	0.195	Treg	Hypermethylation	0.128	0.084	0.081	0.278	0.134	0.26	0.164	0.114	0.149	0.135	0.204	0.609
cg_691	chr8	q24.3	Intergenic	NA	NA		0.036	0.406	0.109	CD8mem	Hypermethylation	0.051	0.05	0.043	0.199	0.054	0.406	0.088	0.036	0.042	0.041	0.057	0.24
cg_692	chr9	q31.2	Intergenic	NA	NA		0.218	0.881	0.714	Mono	Hypomethylation	0.746	0.718	0.881	0.712	0.857	0.741	0.858	0.771	0.218	0.596	0.721	0.749
cg_693	chr4	p14	RELL1	NM_001085399	768211	TSS1500	0.564	0.972	0.928	NK	Hypomethylation	0.941	0.961	0.963	0.953	0.961	0.958	0.966	0.963	0.972	0.967	0.564	0.964
cg_694	chr12	q24.23	RAB35	NM_006861	11021	Body	0.256	0.886	0.757	NK	Hypomethylation	0.79	0.771	0.848	0.785	0.88	0.553	0.855	0.762	0.835	0.886	0.256	0.862
cg_695	chr1	p34.3	GJB3	NM_001005752	2707	5'UTR	0.504	0.954	0.826	CD8mem	Hypomethylation	0.938	0.793	0.954	0.6	0.93	0.504	0.89	0.954	0.925	0.939	0.814	0.675
cg_696	chr7	q21.3	Intergenic	NA	NA		0.691	0.938	0.886	CD8mem	Hypomethylation	0.917	0.896	0.934	0.875	0.938	0.691	0.935	0.932	0.933	0.931	0.784	0.866
cg_697	chr3	q13.33	HGD	NM_000187	3081	1stExon	0.641	0.958	0.915	Neu	Hypomethylation	0.939	0.922	0.951	0.943	0.952	0.944	0.958	0.922	0.923	0.641	0.934	0.951
cg_698	chr16	q24.3	CBFA2T3	NM_005187	863	Body	0.264	0.771	0.411	Bmem	Hypermethylation	0.424	0.771	0.556	0.39	0.321	0.345	0.264	0.379	0.31	0.385	0.337	0.449
cg_699	chr19	q13.12	HCST	NM_001007469	10870	Body	0.068	0.673	0.395	CD8mem	Hypomethylation	0.673	0.26	0.629	0.251	0.473	0.068	0.39	0.574	0.413	0.353	0.401	0.253
cg_700	chr2	q13	FBLN7	NM_153214	129804	Body	0.236	0.965	0.894	Bmem	Hypomethylation	0.958	0.236	0.909	0.949	0.954	0.959	0.962	0.965	0.962	0.962	0.961	0.957
cg_701	chr12	p13.31	SCARNA10	NR_004387	692148	TSS1500	0.625	0.957	0.898	NK	Hypomethylation	0.917	0.95	0.954	0.928	0.951	0.889	0.951	0.756	0.957	0.941	0.625	0.953
cg_702	chr2	q31.2	FKBP7	NM_001135212	51661	TSS1500	0.603	0.96	0.916	Neu	Hypomethylation	0.946	0.917	0.936	0.942	0.943	0.952	0.95	0.944	0.96	0.603	0.96	0.943
cg_703	chr1	q42.13	GALNT2	NM_004481	2590	Body	0.624	0.959	0.884	CD4mem	Hypomethylation	0.948	0.826	0.946	0.624	0.945	0.698	0.932	0.959	0.955	0.954	0.941	0.882
cg_704	chr1	p36.22	TNFRSF8	NM_152942	943	5'UTR	0.518	0.965	0.914	Treg	Hypomethylation	0.959	0.962	0.965	0.889	0.953	0.933	0.949	0.954	0.965	0.957	0.963	0.518
cg_705	chr8	q11.23	Intergenic	NA	NA		0.562	0.959	0.87	Treg	Hypomethylation	0.884	0.908	0.959	0.844	0.827	0.841	0.92	0.917	0.94	0.933	0.91	0.562
cg_706	chr4	q21.22	HNRNPDL	NM_031372	9987	3'UTR	0.492	0.966	0.9	NK	Hypomethylation	0.906	0.946	0.952	0.937	0.955	0.889	0.953	0.91	0.966	0.956	0.492	0.941
cg_707	chr10	q22.2	SAMD8	NM_144660	142891	3'UTR	0.082	0.946	0.795	NK	Hypomethylation	0.93	0.86	0.946	0.835	0.939	0.397	0.91	0.91	0.924	0.884	0.082	0.925
cg_708	chr19	p13.3	ZBTB7A	NM_015898	51341	5'UTR	0.122	0.682	0.378	CD4nv	Hypermethylation	0.33	0.276	0.478	0.477	0.682	0.231	0.567	0.266	0.238	0.122	0.412	0.458
cg_709	chr16	q21	ADGRG1	NM_001145773	9289	5'UTR	0.097	0.614	0.251	NK	Hypermethylation	0.157	0.183	0.14	0.25	0.229	0.514	0.325	0.14	0.097	0.103	0.614	0.264
cg_710	chr3	q27.3	Intergenic	NA	NA		0.387	0.763	0.507	Bmem	Hypermethylation	0.387	0.763	0.5	0.565	0.593	0.543	0.454	0.438	0.398	0.452	0.388	0.605
cg_711	chr6	q23.2	TBPL1	NM_004865	9519	Body	0.053	0.553	0.162	Bmem	Hypermethylation	0.053	0.553	0.112	0.22	0.078	0.213	0.08	0.053	0.057	0.053	0.064	0.413
cg_712	chr3	q27.3	Intergenic	NA	NA		0.173	0.94	0.83	Bmem	Hypomethylation	0.902	0.173	0.775	0.859	0.94	0.895	0.939	0.921	0.927	0.937	0.906	0.784
cg_713	chr1	q21.3	MINDY1	NM_001040217	55793	5'UTR	0.03	0.211	0.068	CD8mem	Hypermethylation	0.042	0.136	0.044	0.058	0.043	0.211	0.044	0.031	0.03	0.034	0.037	0.112
cg_714	chr16	p11.2	Intergenic	NA	NA		0.054	0.925	0.708	Mono	Hypomethylation	0.746	0.776	0.905	0.669	0.918	0.771	0.925	0.634	0.054	0.487	0.864	0.75
cg_715	chr12	q24.31	KDM2B	NM_032590	84678	Body	0.065	0.386	0.145	CD8mem	Hypermethylation	0.089	0.166	0.084	0.207	0.124	0.386	0.205	0.068	0.071	0.065	0.096	0.179
cg_716	chr13	q14.13	KCTD4	NM_198404	386618	5'UTR	0.393	0.96	0.904	Neu	Hypomethylation	0.947	0.956	0.957	0.947	0.952	0.96	0.955	0.946	0.938	0.393	0.956	0.937
cg_717	chr17	p13.1	CHD3	NM_001005271	1107	Body	0.065	0.8	0.242	Bnv	Hypermethylation	0.18	0.717	0.8	0.084	0.083	0.081	0.072	0.066	0.476	0.073	0.203	0.065
cg_718	chr5	q33.2	SAP30L	NM_001131062	79685	3'UTR	0.275	0.965	0.871	Eos	Hypomethylation	0.706	0.962	0.965	0.951	0.96	0.96	0.96	0.275	0.95	0.842	0.959	0.955
cg_719	chr1	p36.32	TP73	NM_005427	7161	5'UTR	0.172	0.928	0.815	Bmem	Hypomethylation	0.899	0.172	0.839	0.809	0.928	0.787	0.925	0.912	0.925	0.916	0.876	0.792
cg_720	chr4	p13	LIMCH1	NM_001112718	22998	TSS1500	0.522	0.948	0.879	Bas	Hypomethylation	0.522	0.832	0.929	0.904	0.936	0.919	0.948	0.903	0.934	0.917	0.89	0.918
cg_721	chr22	q13.2	Intergenic	NA	NA		0.336	0.965	0.896	Bas	Hypomethylation	0.336	0.955	0.956	0.945	0.957	0.953	0.955	0.867	0.965	0.963	0.956	0.947
cg_722	chr2	p13.1	Intergenic	NA	NA		0.191	0.812	0.582	Treg	Hypomethylation	0.67	0.528	0.812	0.411	0.489	0.505	0.5	0.691	0.734	0.665	0.784	0.191
cg_723	chr6	q25.1	UST	NM_005715	10090	TSS1500	0.061	0.288	0.131	CD8mem	Hypermethylation	0.076	0.096	0.079	0.18	0.139	0.288	0.163	0.066	0.061	0.073	0.1	0.254
cg_724	chr1	p32.3	TUT4	NM_015269	23318	3'UTR	0.061	0.614	0.238	Mono	Hypermethylation	0.122	0.506	0.603	0.063	0.063	0.068	0.073	0.061	0.614	0.393	0.222	0.068
cg_725	chr22	q12.2	OSM	NM_020530	5008	TSS1500	0.044	0.389	0.111	Bmem	Hypermethylation	0.055	0.389	0.295	0.06	0.063	0.069	0.061	0.051	0.071	0.126	0.044	0.054
cg_726	chr4	p16.1	SORCS2	NM_020777	57537	Body	0.084	0.666	0.281	NK	Hypermethylation	0.105	0.274	0.133	0.349	0.235	0.575	0.266	0.084	0.134	0.231	0.666	0.316
cg_727	chr16	p13.3	Intergenic	NA	NA		0.1	0.964	0.871	Bmem	Hypomethylation	0.957	0.1	0.901	0.941	0.945	0.931	0.941	0.957	0.964	0.953	0.952	0.915
cg_728	chr7	q34	TAS2R4	NM_016944	50832	1stExon	0.198	0.957	0.862	Bas	Hypomethylation	0.198	0.948	0.952	0.936	0.95	0.926	0.951	0.8	0.957	0.945	0.844	0.943
cg_729	chr11	q13.4	FAM168A	NM_015159	23201	5'UTR	0.442	0.961	0.899	Bas	Hypomethylation	0.442	0.947	0.958	0.946	0.958	0.952	0.96	0.819	0.961	0.944	0.946	0.956
cg_730	chr10	p11.23	SVIL	NM_003174	6840	5'UTR	0.295	0.732	0.443	Treg	Hypermethylation	0.302	0.333	0.295	0.591	0.461	0.492	0.481	0.521	0.301	0.401	0.406	0.732
cg_731	chr4	p15.32	CD38	NM_001775	952	1stExon	0.057	0.235	0.114	CD4mem	Hypermethylation	0.092	0.057	0.061	0.235	0.092	0.151	0.102	0.141	0.069	0.142	0.059	0.172
cg_732	chr15	q26.1	Intergenic	NA	NA		0.456	0.949	0.866	NK	Hypomethylation	0.878	0.926	0.949	0.911	0.945	0.786	0.941	0.838	0.929	0.901	0.456	0.932
cg_733	chr14	q32.12	LGMN	NM_001008530	5641	5'UTR	0.487	0.944	0.82	CD8mem	Hypomethylation	0.937	0.69	0.934	0.673	0.905	0.487	0.817	0.944	0.941	0.933	0.859	0.722
cg_734	chr6	p21.1	NFKBIE	NM_004556	4794	TSS1500	0.076	0.953	0.81	Bmem	Hypomethylation	0.904	0.076	0.807	0.855	0.953	0.826	0.943	0.869	0.817	0.865	0.937	0.871
cg_735	chr14	q24.2	PCNX1	NM_014982	22990	Body	0.699	0.9	0.78	Eos	Hypermethylation	0.805	0.786	0.803	0.723	0.721	0.765	0.766	0.9	0.837	0.785	0.771	0.699
cg_736	chr1	q42.3	Intergenic	NA	NA		0.396	0.932	0.812	Mono	Hypomethylation	0.773	0.851	0.91	0.86	0.916	0.863	0.932	0.788	0.396	0.674	0.914	0.872
cg_737	chr6	q24.2	PLAGL1	NM_001080956	5325	5'UTR	0.637	0.952	0.864	CD4mem	Hypomethylation	0.929	0.915	0.939	0.637	0.896	0.751	0.918	0.942	0.952	0.947	0.798	0.746
cg_738	chr20	q13.31	RBM38	NM_183425	55544	3'UTR	0.335	0.922	0.817	NK	Hypomethylation	0.897	0.804	0.839	0.855	0.906	0.744	0.797	0.916	0.922	0.922	0.335	0.868
cg_739	chr17	p13.3	INPP5K	NM_130766	51763	Body	0.444	0.952	0.874	Mono	Hypomethylation	0.932	0.742	0.936	0.916	0.938	0.918	0.945	0.931	0.444	0.906	0.952	0.926
cg_740	chr20	p11.21	CD93	NM_012072	22918	TSS1500	0.095	0.905	0.766	Mono	Hypomethylation	0.798	0.783	0.875	0.856	0.905	0.864	0.903	0.81	0.095	0.626	0.818	0.865
cg_741	chr1	p36.13	RCC2	NM_018715	55920	Body	0.317	0.929	0.83	Eos	Hypomethylation	0.733	0.891	0.919	0.895	0.929	0.901	0.923	0.317	0.879	0.735	0.916	0.917
cg_742	chr2	p22.1	Intergenic	NA	NA		0.426	0.946	0.885	Bmem	Hypomethylation	0.927	0.426	0.911	0.913	0.928	0.926	0.933	0.937	0.927	0.946	0.941	0.907
cg_743	chr22	q13.33	IL17REL	NM_001001694	400935	5'UTR	0.678	0.913	0.855	Treg	Hypomethylation	0.872	0.824	0.89	0.767	0.911	0.836	0.913	0.875	0.912	0.898	0.881	0.678
cg_744	chr7	q32.1	TSPAN33	NM_178562	340348	Body	0.092	0.949	0.783	Bmem	Hypomethylation	0.892	0.092	0.663	0.837	0.947	0.793	0.949	0.897	0.845	0.852	0.899	0.734
cg_745	chr3	p22.3	ARPP21	NM_016300	10777	5'UTR	0.064	0.606	0.248	Treg	Hypermethylation	0.183	0.184	0.064	0.425	0.163	0.427	0.174	0.184	0.173	0.172	0.219	0.606
cg_746	chr1	p36.23	RERE	NM_012102	473	Body	0.234	0.939	0.714	CD4nv	Hypomethylation	0.92	0.715	0.77	0.617	0.234	0.752	0.395	0.905	0.939	0.912	0.693	0.717
cg_747	chr6	q27	Intergenic	NA	NA		0.45	0.948	0.883	Bas	Hypomethylation	0.45	0.937	0.948	0.924	0.93	0.901	0.936	0.883	0.926	0.916	0.942	0.9
cg_748	chr8	p21.3	DOK2	NM_003974	9046	TSS1500	0.061	0.531	0.13	Bmem	Hypermethylation	0.085	0.531	0.231	0.073	0.065	0.091	0.09	0.061	0.061	0.116	0.083	0.07
cg_749	chr1	q22	IQGAP3	NM_178229	128239	Body	0.083	0.455	0.197	CD8mem	Hypermethylation	0.096	0.17	0.109	0.304	0.213	0.455	0.292	0.083	0.086	0.092	0.199	0.268
cg_750	chr1	p35.1	Intergenic	NA	NA		0.054	0.409	0.119	Treg	Hypermethylation	0.105	0.068	0.068	0.207	0.084	0.108	0.093	0.064	0.054	0.068	0.098	0.409
cg_751	chr15	q21.3	CCPG1	NM_020739	9236	5'UTR	0.053	0.295	0.109	CD8nv	Hypermethylation	0.064	0.056	0.062	0.137	0.141	0.242	0.295	0.054	0.053	0.055	0.064	0.085
cg_752	chr8	p21.2	DPYSL2	NM_001386	1808	Body	0.147	0.948	0.833	Bnv	Hypomethylation	0.946	0.397	0.147	0.934	0.946	0.944	0.947	0.947	0.945	0.946	0.948	0.945
cg_753	chr7	q36.1	Intergenic	NA	NA		0.468	0.95	0.875	Bas	Hypomethylation	0.468	0.874	0.948	0.888	0.95	0.861	0.95	0.862	0.947	0.935	0.911	0.906
cg_754	chr10	q22.1	PRF1	NM_005041	5551	TSS200	0.081	0.386	0.197	Eos	Hypermethylation	0.3	0.265	0.236	0.151	0.112	0.089	0.103	0.386	0.244	0.291	0.081	0.108
cg_755	chr11	q12.3	SNORD30	NR_002561	9299	TSS1500	0.055	0.34	0.099	NK	Hypermethylation	0.078	0.055	0.099	0.076	0.083	0.117	0.076	0.064	0.064	0.071	0.34	0.067
cg_756	chr10	p14	CELF2	NM_006561	10659	Body	0.151	0.608	0.348	Bnv	Hypermethylation	0.356	0.309	0.608	0.367	0.465	0.227	0.315	0.196	0.396	0.387	0.151	0.401
cg_757	chr6	p21.33	MICA	NM_000247	100507436	TSS1500	0.19	0.508	0.291	NK	Hypermethylation	0.331	0.216	0.237	0.271	0.217	0.266	0.19	0.353	0.302	0.349	0.508	0.249
cg_758	chr19	q13.32	ZNF296	NM_145288	162979	Body	0.063	0.33	0.139	CD4nv	Hypermethylation	0.097	0.071	0.081	0.271	0.33	0.094	0.234	0.079	0.071	0.073	0.063	0.203
cg_759	chr6	q23.3	Intergenic	NA	NA		0.043	0.607	0.141	Bmem	Hypermethylation	0.087	0.607	0.224	0.079	0.063	0.119	0.064	0.043	0.207	0.066	0.064	0.065
cg_760	chr17	q21.31	EFTUD2	NM_004247	9343	3'UTR	0.074	0.95	0.796	Bnv	Hypomethylation	0.938	0.167	0.074	0.888	0.943	0.891	0.946	0.939	0.95	0.948	0.947	0.921
cg_761	chr2	p22.2	CDC42EP3	NM_006449	10602	5'UTR	0.045	0.362	0.09	Bas	Hypermethylation	0.362	0.063	0.09	0.071	0.157	0.049	0.049	0.046	0.045	0.049	0.045	0.055
cg_762	chr16	q23.2	CENPN	NM_001100625	55839	3'UTR	0.291	0.953	0.84	Bas	Hypomethylation	0.291	0.742	0.936	0.887	0.952	0.902	0.953	0.784	0.88	0.927	0.927	0.898
cg_763	chr14	q32.2	BCL11B	NM_022898	64919	Body	0.638	0.924	0.826	CD4nv	Hypomethylation	0.8	0.806	0.85	0.878	0.638	0.924	0.683	0.84	0.861	0.841	0.881	0.912
cg_764	chr1	p34.2	HIVEP3	NM_024503	59269	5'UTR	0.127	0.408	0.255	CD8nv	Hypermethylation	0.236	0.127	0.295	0.231	0.339	0.235	0.408	0.235	0.212	0.225	0.323	0.192
cg_765	chr1	q22	Intergenic	NA	NA		0.388	0.941	0.83	Bas	Hypomethylation	0.388	0.838	0.94	0.869	0.941	0.861	0.94	0.667	0.862	0.87	0.897	0.891
cg_766	chr1	p13.1	CD58	NM_001779	965	Body	0.047	0.324	0.109	CD8nv	Hypermethylation	0.065	0.047	0.087	0.108	0.275	0.067	0.324	0.049	0.066	0.057	0.091	0.076
cg_767	chr18	p11.32	SMCHD1	NM_015295	23347	Body	0.063	0.494	0.226	Neu	Hypermethylation	0.283	0.063	0.361	0.074	0.286	0.066	0.261	0.146	0.445	0.494	0.172	0.063
cg_768	chr12	q24.33	CHFR	NM_001161345	55743	Body	0.619	0.929	0.865	CD8nv	Hypomethylation	0.92	0.882	0.907	0.877	0.725	0.891	0.619	0.929	0.924	0.917	0.912	0.881
cg_769	chr15	q24.1	Intergenic	NA	NA		0.419	0.955	0.878	Bas	Hypomethylation	0.419	0.922	0.948	0.9	0.938	0.945	0.954	0.753	0.949	0.938	0.955	0.922
cg_770	chr1	q21.3	MINDY1	NM_001040217	55793	5'UTR	0.036	0.205	0.07	CD8mem	Hypermethylation	0.047	0.117	0.049	0.062	0.054	0.205	0.058	0.036	0.04	0.044	0.046	0.082
cg_771	chr6	p21.1	Intergenic	NA	NA		0.148	0.692	0.36	CD8mem	Hypermethylation	0.258	0.29	0.252	0.53	0.397	0.692	0.439	0.251	0.148	0.241	0.301	0.53
cg_772	chr6	q24.2	AIG1	NM_016108	51390	Body	0.705	0.966	0.91	CD4mem	Hypomethylation	0.958	0.88	0.944	0.705	0.945	0.865	0.95	0.961	0.965	0.966	0.949	0.836
cg_773	chr15	q26.1	Intergenic	NA	NA		0.364	0.949	0.824	Bas	Hypomethylation	0.364	0.88	0.949	0.833	0.93	0.763	0.922	0.795	0.911	0.9	0.842	0.795
cg_774	chr6	p22.2	Intergenic	NA	NA		0.501	0.966	0.907	NK	Hypomethylation	0.953	0.951	0.947	0.938	0.954	0.855	0.954	0.959	0.966	0.959	0.501	0.946
cg_775	chr3	q27.2	DGKG	NM_001346	1608	Body	0.165	0.646	0.285	Eos	Hypermethylation	0.165	0.329	0.194	0.213	0.184	0.205	0.219	0.646	0.346	0.508	0.203	0.211
cg_776	chr10	q23.31	FAS	NR_028034	355	TSS200	0.038	0.315	0.093	CD8nv	Hypermethylation	0.058	0.051	0.059	0.086	0.228	0.059	0.315	0.038	0.048	0.047	0.059	0.072
cg_777	chr3	q13.2	C3orf52	NM_024616	79669	TSS200	0.237	0.496	0.316	CD4mem	Hypermethylation	0.249	0.247	0.293	0.496	0.348	0.386	0.237	0.261	0.297	0.285	0.25	0.448
cg_778	chr11	p15.4	PHLDA2	NM_003311	7262	TSS1500	0.089	0.181	0.114	CD4mem	Hypermethylation	0.118	0.089	0.114	0.181	0.134	0.126	0.101	0.091	0.096	0.092	0.104	0.122
cg_779	chr4	q31.3	TRIM2	NM_001130067	23321	5'UTR	0.083	0.335	0.144	CD8mem	Hypermethylation	0.114	0.119	0.083	0.189	0.118	0.335	0.146	0.099	0.099	0.103	0.151	0.176
cg_780	chr3	p22.2	CSRNP1	NM_033027	64651	5'UTR	0.083	0.884	0.457	NK	Hypermethylation	0.431	0.083	0.086	0.552	0.326	0.777	0.462	0.358	0.449	0.705	0.884	0.367
cg_781	chr11	q12.1	CNTF	NM_000614	1270	TSS200	0.571	0.965	0.869	Treg	Hypomethylation	0.936	0.917	0.962	0.654	0.832	0.833	0.94	0.949	0.965	0.954	0.916	0.571
cg_782	chr12	p13.33	CACNA1C	NM_001129844	775	Body	0.046	0.691	0.335	CD8nv	Hypermethylation	0.362	0.068	0.046	0.285	0.633	0.249	0.691	0.323	0.328	0.306	0.45	0.273
cg_783	chr13	q32.3	TMTC4	NM_001079669	84899	Body	0.447	0.943	0.887	NK	Hypomethylation	0.934	0.915	0.942	0.909	0.935	0.907	0.942	0.927	0.943	0.921	0.447	0.925
cg_784	chr4	p16.1	ACOX3	NM_001101667	8310	Body	0.363	0.958	0.886	Bnv	Hypomethylation	0.945	0.751	0.363	0.948	0.954	0.952	0.957	0.952	0.955	0.947	0.958	0.953
cg_785	chr3	q13.2	C3orf52	NM_024616	79669	TSS200	0.118	0.315	0.175	CD4mem	Hypermethylation	0.118	0.143	0.144	0.315	0.196	0.236	0.142	0.129	0.135	0.13	0.148	0.267
cg_786	chr10	p11.23	Intergenic	NA	NA		0.229	0.721	0.433	Bas	Hypermethylation	0.721	0.455	0.551	0.341	0.229	0.373	0.245	0.608	0.436	0.353	0.467	0.422
cg_787	chr16	q21	CDH5	NM_001795	1003	TSS1500	0.251	0.607	0.379	CD4nv	Hypermethylation	0.275	0.259	0.445	0.405	0.607	0.382	0.59	0.283	0.251	0.259	0.399	0.391
cg_788	chr11	q23.1	Intergenic	NA	NA		0.515	0.96	0.888	Treg	Hypomethylation	0.947	0.909	0.955	0.738	0.949	0.87	0.951	0.957	0.96	0.956	0.953	0.515
cg_789	chr17	q21.32	TTLL6	NM_001130918	284076	TSS1500	0.317	0.905	0.769	Eos	Hypomethylation	0.72	0.71	0.854	0.845	0.905	0.856	0.901	0.317	0.817	0.689	0.746	0.868
cg_790	chr16	q24.3	TCF25	NM_014972	22980	Body	0.068	0.329	0.162	CD8nv	Hypermethylation	0.089	0.078	0.133	0.268	0.23	0.198	0.329	0.074	0.068	0.078	0.192	0.209
cg_791	chr1	p34.1	BTBD19	NM_001136537	149478	TSS1500	0.05	0.247	0.076	NK	Hypermethylation	0.068	0.054	0.068	0.071	0.074	0.066	0.057	0.051	0.05	0.054	0.247	0.056
cg_792	chr1	p36.12	Intergenic	NA	NA		0.129	0.844	0.722	Bmem	Hypomethylation	0.769	0.129	0.772	0.691	0.844	0.664	0.826	0.835	0.805	0.827	0.798	0.7
cg_793	chr2	p21	Intergenic	NA	NA		0.261	0.634	0.406	Mono	Hypermethylation	0.403	0.274	0.553	0.3	0.33	0.306	0.31	0.573	0.634	0.618	0.261	0.315
cg_794	chr10	q24.33	STN1	NM_024928	79991	Body	0.063	0.493	0.159	Bmem	Hypermethylation	0.124	0.493	0.15	0.22	0.096	0.276	0.099	0.063	0.064	0.063	0.109	0.153
cg_795	chr4	q12	TMEM165	NM_018475	55858	Body	0.209	0.862	0.51	Bnv	Hypermethylation	0.573	0.372	0.862	0.248	0.435	0.209	0.417	0.734	0.69	0.813	0.456	0.312
cg_796	chr6	q25.3	TULP4	NM_020245	56995	Body	0.062	0.893	0.712	Bnv	Hypomethylation	0.866	0.337	0.062	0.87	0.732	0.812	0.736	0.773	0.893	0.874	0.742	0.842
cg_797	chr3	q24	Intergenic	NA	NA		0.254	0.853	0.438	Bmem	Hypermethylation	0.254	0.853	0.441	0.549	0.394	0.616	0.434	0.268	0.285	0.291	0.335	0.533
cg_798	chr7	q11.23	LIMK1	NM_002314	3984	Body	0.046	0.14	0.075	CD4nv	Hypermethylation	0.073	0.062	0.069	0.137	0.14	0.061	0.069	0.059	0.053	0.063	0.046	0.069
cg_799	chr10	p15.1	NET1	NM_001047160	10276	Body	0.031	0.346	0.12	Treg	Hypermethylation	0.038	0.084	0.031	0.339	0.05	0.337	0.063	0.032	0.032	0.036	0.054	0.346
cg_800	chr1	q32.1	Intergenic	NA	NA		0.601	0.918	0.807	CD8mem	Hypomethylation	0.824	0.691	0.916	0.754	0.918	0.601	0.871	0.818	0.88	0.853	0.87	0.686
cg_801	chr19	p13.3	Intergenic	NA	NA		0.53	0.93	0.871	NK	Hypomethylation	0.918	0.878	0.928	0.899	0.922	0.837	0.907	0.913	0.93	0.911	0.53	0.884
cg_802	chr5	q31.3	PCDHGA2	NM_018915	56113	Body	0.393	0.864	0.562	Bmem	Hypermethylation	0.427	0.864	0.53	0.686	0.54	0.747	0.584	0.393	0.427	0.434	0.44	0.677
cg_803	chr3	q21.3	MGLL	NM_007283	11343	Body	0.127	0.736	0.41	Bas	Hypermethylation	0.736	0.127	0.618	0.241	0.236	0.271	0.205	0.72	0.507	0.589	0.435	0.235
cg_804	chr14	q32.32	CDC42BPB	NM_006035	9578	Body	0.155	0.953	0.752	Bnv	Hypomethylation	0.86	0.499	0.155	0.911	0.953	0.873	0.948	0.555	0.767	0.724	0.86	0.923
cg_805	chr7	p15.3	Intergenic	NA	NA		0.458	0.748	0.559	Bmem	Hypermethylation	0.528	0.748	0.533	0.606	0.544	0.591	0.573	0.458	0.491	0.504	0.49	0.647
cg_806	chr6	q13	Intergenic	NA	NA		0.132	0.954	0.814	Mono	Hypomethylation	0.831	0.942	0.954	0.929	0.951	0.913	0.953	0.829	0.132	0.48	0.932	0.924
cg_807	chr6	q13	Intergenic	NA	NA		0.798	0.879	0.828	Eos	Hypermethylation	0.841	0.827	0.845	0.824	0.826	0.826	0.832	0.879	0.825	0.798	0.804	0.811
cg_808	chr11	q12.1	CTNND1	NM_001085467	1500	5'UTR	0.509	0.976	0.93	Bas	Hypomethylation	0.509	0.97	0.969	0.961	0.965	0.967	0.966	0.972	0.976	0.973	0.974	0.96
cg_809	chr9	q34.3	Intergenic	NA	NA		0.191	0.622	0.329	Bas	Hypermethylation	0.622	0.191	0.301	0.376	0.325	0.253	0.293	0.307	0.378	0.287	0.199	0.418
cg_810	chr17	q25.3	SLC16A3	NM_004207	9123	Body	0.103	0.712	0.345	Bas	Hypermethylation	0.712	0.379	0.285	0.286	0.367	0.304	0.352	0.455	0.103	0.262	0.338	0.295
cg_811	chr19	q13.2	PPP1R14A	NM_033256	94274	Body	0.058	0.881	0.693	Bnv	Hypomethylation	0.734	0.141	0.058	0.825	0.881	0.807	0.873	0.764	0.816	0.773	0.807	0.833
cg_812	chr1	p36.13	ARHGEF10L	NM_018125	55160	5'UTR	0.072	0.492	0.393	Mono	Hypomethylation	0.315	0.483	0.415	0.492	0.477	0.47	0.467	0.35	0.072	0.28	0.409	0.488
cg_813	chr1	q32.1	SLC41A1	NM_173854	254428	Body	0.048	0.465	0.16	Eos	Hypermethylation	0.253	0.067	0.048	0.066	0.053	0.063	0.052	0.465	0.31	0.335	0.147	0.055
cg_814	chr11	p15.5	MOB2	NM_053005	81532	Body	0.575	0.825	0.682	CD8nv	Hypermethylation	0.606	0.668	0.708	0.65	0.76	0.732	0.825	0.628	0.626	0.575	0.682	0.718
cg_815	chr3	p14.1	EOGT	NM_173654	285203	5'UTR	0.063	0.349	0.164	CD4nv	Hypermethylation	0.082	0.095	0.165	0.233	0.349	0.175	0.318	0.063	0.079	0.085	0.116	0.203
cg_816	chr16	q24.3	CBFA2T3	NM_005187	863	Body	0.038	0.542	0.125	Bmem	Hypermethylation	0.064	0.542	0.208	0.113	0.067	0.114	0.06	0.038	0.044	0.041	0.066	0.148
cg_817	chr2	q24.3	STK39	NM_013233	27347	Body	0.701	0.957	0.889	Treg	Hypomethylation	0.95	0.865	0.957	0.811	0.948	0.819	0.947	0.948	0.938	0.836	0.947	0.701
cg_818	chr1	p22.1	GFI1	NM_001127216	2672	TSS1500	0.039	0.324	0.102	CD4mem	Hypermethylation	0.041	0.053	0.047	0.324	0.166	0.164	0.11	0.044	0.039	0.055	0.047	0.128
cg_819	chr19	q13.2	ZFP36	NM_003407	7538	3'UTR	0.094	0.897	0.41	Neu	Hypermethylation	0.739	0.094	0.634	0.169	0.168	0.152	0.156	0.807	0.693	0.897	0.306	0.107
cg_820	chr4	q24	SLC9B2	NM_178833	133308	5'UTR	0.045	0.306	0.104	CD4nv	Hypermethylation	0.071	0.059	0.064	0.103	0.306	0.068	0.218	0.062	0.045	0.056	0.088	0.102
cg_821	chr5	q35.3	GRK6	NM_001004106	2870	Body	0.065	0.18	0.094	Bas	Hypermethylation	0.18	0.086	0.094	0.104	0.094	0.067	0.065	0.074	0.099	0.1	0.093	0.072
cg_822	chr12	q13.2	RPS26	NM_001029	6231	TSS1500	0.538	0.957	0.906	Treg	Hypomethylation	0.935	0.933	0.931	0.908	0.933	0.944	0.941	0.942	0.957	0.954	0.955	0.538
cg_823	chr5	q33.2	Intergenic	NA	NA		0.209	0.544	0.28	Treg	Hypermethylation	0.209	0.225	0.222	0.379	0.262	0.312	0.272	0.234	0.24	0.231	0.228	0.544
cg_824	chr10	p15.1	ASB13	NR_024581	79754	Body	0.038	0.229	0.085	CD8mem	Hypermethylation	0.054	0.044	0.05	0.126	0.094	0.229	0.107	0.041	0.038	0.04	0.07	0.124
cg_825	chr5	p15.33	NDUFS6	NM_004553	4726	Body	0.561	0.939	0.878	Bmem	Hypomethylation	0.906	0.561	0.856	0.872	0.939	0.881	0.937	0.893	0.935	0.915	0.921	0.92
cg_826	chr11	p15.3	ARNTL	NM_001030272	406	Body	0.35	0.964	0.865	Bmem	Hypomethylation	0.952	0.35	0.806	0.884	0.933	0.78	0.919	0.964	0.956	0.952	0.955	0.93
cg_827	chr7	p15.1	CREB5	NM_004904	9586	Body	0.038	0.301	0.102	CD8mem	Hypermethylation	0.061	0.065	0.086	0.143	0.093	0.301	0.107	0.051	0.038	0.039	0.094	0.142
cg_828	chr17	q11.2	NLK	NM_016231	51701	Body	0.378	0.946	0.861	Bas	Hypomethylation	0.378	0.749	0.931	0.893	0.946	0.923	0.943	0.89	0.937	0.929	0.894	0.922
cg_829	chr2	p22.2	Intergenic	NA	NA		0.04	0.516	0.131	Treg	Hypermethylation	0.053	0.052	0.044	0.325	0.068	0.234	0.086	0.052	0.04	0.053	0.048	0.516
cg_830	chr2	q24.3	STK39	NM_013233	27347	Body	0.103	0.797	0.372	Mono	Hypermethylation	0.794	0.137	0.544	0.189	0.19	0.176	0.253	0.451	0.797	0.568	0.103	0.257
cg_831	chr1	p36.33	PRKCZ	NM_001033582	5590	5'UTR	0.185	0.931	0.825	Eos	Hypomethylation	0.796	0.867	0.886	0.89	0.908	0.908	0.916	0.185	0.931	0.855	0.864	0.895
cg_832	chr10	q22.1	Intergenic	NA	NA		0.483	0.956	0.874	Mono	Hypomethylation	0.941	0.932	0.956	0.842	0.952	0.817	0.95	0.944	0.483	0.931	0.92	0.823
cg_833	chr6	p21.32	TAPBP	NM_172209	6892	Body	0.415	0.922	0.811	Eos	Hypomethylation	0.827	0.713	0.922	0.834	0.903	0.793	0.891	0.415	0.867	0.826	0.883	0.86
cg_834	chr4	p16.1	S100P	NM_005980	6286	Body	0.037	0.243	0.088	Bnv	Hypermethylation	0.061	0.161	0.243	0.061	0.089	0.053	0.1	0.037	0.088	0.054	0.05	0.057
cg_835	chr1	p13.3	CD53	NM_000560	963	TSS1500	0.094	0.96	0.863	Bmem	Hypomethylation	0.947	0.094	0.74	0.943	0.955	0.959	0.958	0.953	0.95	0.953	0.96	0.951
cg_836	chr13	q14.2	Intergenic	NA	NA		0.718	0.97	0.924	CD4mem	Hypomethylation	0.955	0.891	0.961	0.718	0.944	0.887	0.955	0.968	0.97	0.965	0.964	0.908
cg_837	chr14	q23.2	PPP2R5E	NM_006246	5529	Body	0.652	0.964	0.923	NK	Hypomethylation	0.949	0.937	0.96	0.947	0.956	0.89	0.961	0.948	0.964	0.961	0.652	0.95
cg_838	chr6	p21.33	FLOT1	NM_005803	10211	Body	0.775	0.959	0.923	CD4nv	Hypomethylation	0.932	0.909	0.931	0.928	0.775	0.945	0.916	0.945	0.959	0.953	0.955	0.934
cg_839	chr17	q22	EPX	NM_000502	8288	Body	0.254	0.893	0.813	Eos	Hypomethylation	0.764	0.851	0.875	0.851	0.89	0.87	0.893	0.254	0.893	0.854	0.891	0.865
cg_840	chr14	q23.1	DAAM1	NM_014992	23002	Body	0.666	0.951	0.875	CD8mem	Hypomethylation	0.912	0.899	0.951	0.732	0.942	0.666	0.93	0.926	0.925	0.925	0.877	0.811
cg_841	chr19	q13.41	CLDND2	NM_152353	125875	TSS1500	0.415	0.936	0.859	NK	Hypomethylation	0.925	0.936	0.926	0.919	0.919	0.67	0.909	0.928	0.935	0.92	0.415	0.912
cg_842	chr2	q37.3	PASK	NM_015148	23178	5'UTR	0.085	0.389	0.18	CD8mem	Hypermethylation	0.103	0.124	0.135	0.262	0.221	0.389	0.209	0.088	0.088	0.085	0.179	0.284
cg_843	chr17	q25.1	CD300A	NM_007261	11314	TSS1500	0.145	0.85	0.739	NK	Hypomethylation	0.731	0.821	0.821	0.82	0.835	0.652	0.838	0.703	0.85	0.804	0.145	0.845
cg_844	chr1	p13.1	CD58	NM_001779	965	Body	0.051	0.241	0.093	CD8nv	Hypermethylation	0.067	0.07	0.075	0.092	0.216	0.058	0.241	0.052	0.055	0.051	0.062	0.073
cg_845	chr1	p36.12	HSPG2	NM_005529	3339	Body	0.266	0.454	0.327	CD4nv	Hypermethylation	0.301	0.285	0.282	0.371	0.454	0.304	0.373	0.357	0.273	0.266	0.315	0.347
cg_846	chr20	q13.13	Intergenic	NA	NA		0.594	0.939	0.828	CD4mem	Hypomethylation	0.829	0.705	0.927	0.594	0.883	0.752	0.905	0.905	0.939	0.908	0.901	0.684
cg_847	chr9	q33.3	STRBP	NM_001171137	55342	Body	0.492	0.941	0.888	Bmem	Hypomethylation	0.929	0.492	0.891	0.916	0.927	0.927	0.941	0.924	0.931	0.927	0.912	0.936
cg_848	chr14	q32.11	FOXN3	NM_001085471	1112	5'UTR	0.049	0.893	0.319	Bmem	Hypermethylation	0.273	0.893	0.786	0.309	0.185	0.196	0.13	0.049	0.595	0.123	0.149	0.145
cg_849	chr19	q13.2	LTBP4	NM_001042545	8425	TSS1500	0.041	0.14	0.065	CD8mem	Hypermethylation	0.054	0.054	0.048	0.075	0.067	0.14	0.059	0.041	0.048	0.052	0.06	0.077
cg_850	chr4	p16.3	HTT	NM_002111	3064	Body	0.063	0.309	0.14	CD8mem	Hypermethylation	0.112	0.183	0.129	0.147	0.093	0.309	0.172	0.063	0.097	0.091	0.162	0.121
cg_851	chr3	p22.2	PLCD1	NR_024071	5333	Body	0.508	0.863	0.653	Mono	Hypermethylation	0.744	0.533	0.676	0.648	0.714	0.529	0.763	0.708	0.863	0.544	0.508	0.611
cg_852	chr9	q22.32	LINC00092	NR_024129	100188953	TSS1500	0.091	0.258	0.144	CD4mem	Hypermethylation	0.105	0.118	0.098	0.258	0.197	0.183	0.154	0.116	0.094	0.096	0.091	0.22
cg_853	chr3	p24.3	RFTN1	NM_015150	23180	Body	0.539	0.92	0.862	Bas	Hypomethylation	0.539	0.838	0.895	0.875	0.908	0.886	0.916	0.889	0.92	0.917	0.882	0.88
cg_854	chr5	q31.1	CSF2	NM_000758	1437	TSS200	0.434	0.894	0.593	CD4nv	Hypermethylation	0.546	0.45	0.654	0.442	0.894	0.454	0.811	0.617	0.606	0.574	0.637	0.434
cg_855	chr6	p21.32	PSMB8	NM_004159	5696	3'UTR	0.053	0.279	0.113	Eos	Hypermethylation	0.126	0.053	0.06	0.08	0.07	0.07	0.07	0.279	0.135	0.258	0.076	0.078
cg_856	chr16	q22.2	ZFHX3	NM_006885	463	3'UTR	0.669	0.959	0.877	CD8mem	Hypomethylation	0.933	0.917	0.944	0.736	0.936	0.669	0.929	0.943	0.958	0.959	0.853	0.751
cg_857	chr9	q34.13	FAM78A	NM_033387	286336	Body	0.17	0.957	0.462	Bmem	Hypermethylation	0.329	0.957	0.894	0.538	0.344	0.499	0.282	0.191	0.5	0.17	0.315	0.53
cg_858	chr8	q24.21	MIR1205	NR_031610	100302161	TSS200	0.083	0.52	0.229	Bmem	Hypermethylation	0.113	0.52	0.495	0.127	0.125	0.171	0.119	0.083	0.34	0.265	0.266	0.127
cg_859	chr16	p11.2	ZNF668	NM_024706	79759	5'UTR	0.066	0.402	0.181	Mono	Hypermethylation	0.096	0.357	0.374	0.1	0.086	0.076	0.066	0.27	0.402	0.131	0.067	0.143
cg_860	chr9	p13.3	Intergenic	NA	NA		0.092	0.962	0.811	Bnv	Hypomethylation	0.946	0.161	0.092	0.933	0.947	0.943	0.952	0.951	0.954	0.949	0.962	0.939
cg_861	chr1	q42.12	Intergenic	NA	NA		0.049	0.292	0.117	Neu	Hypermethylation	0.194	0.056	0.084	0.07	0.088	0.052	0.056	0.273	0.13	0.292	0.049	0.059
cg_862	chr15	q21.3	Intergenic	NA	NA		0.645	0.968	0.934	Neu	Hypomethylation	0.959	0.961	0.961	0.957	0.955	0.963	0.96	0.953	0.968	0.645	0.962	0.963
cg_863	chr16	q22.1	MTSS2	NM_138383	92154	Body	0.143	0.629	0.437	CD8mem	Hypomethylation	0.492	0.399	0.629	0.274	0.518	0.143	0.474	0.562	0.516	0.458	0.392	0.39
cg_864	chr7	p13	TBRG4	NM_030900	9238	Body	0.704	0.95	0.903	CD8mem	Hypomethylation	0.935	0.863	0.947	0.845	0.95	0.704	0.915	0.931	0.949	0.943	0.943	0.909
cg_865	chr7	p11.2	VOPP1	NM_030796	81552	Body	0.032	0.201	0.065	CD8nv	Hypermethylation	0.046	0.037	0.059	0.042	0.128	0.042	0.201	0.038	0.032	0.034	0.075	0.045
cg_866	chr7	q11.23	Intergenic	NA	NA		0.408	0.957	0.86	Mono	Hypomethylation	0.928	0.872	0.957	0.894	0.951	0.878	0.956	0.903	0.408	0.779	0.881	0.915
cg_867	chr17	p13.3	ABR	NM_021962	29	Body	0.668	0.955	0.8	Bnv	Hypermethylation	0.807	0.898	0.955	0.72	0.794	0.668	0.762	0.822	0.777	0.774	0.773	0.848
cg_868	chr20	p13	PTPRA	NM_080840	5786	Body	0.673	0.917	0.729	Bnv	Hypermethylation	0.709	0.719	0.917	0.683	0.699	0.673	0.677	0.675	0.772	0.687	0.759	0.779
cg_869	chr11	p15.4	APBB1	NM_001164	322	Body	0.631	0.962	0.895	CD8nv	Hypomethylation	0.953	0.92	0.954	0.929	0.677	0.933	0.631	0.952	0.952	0.951	0.962	0.922
cg_870	chr11	q24.1	SORL1	NM_003105	6653	TSS1500	0.078	0.538	0.273	Bnv	Hypermethylation	0.394	0.301	0.538	0.225	0.242	0.275	0.196	0.078	0.3	0.124	0.4	0.198
cg_871	chr14	q32.2	BCL11B	NM_022898	64919	Body	0.057	0.424	0.129	NK	Hypermethylation	0.088	0.278	0.082	0.077	0.078	0.129	0.089	0.057	0.071	0.063	0.424	0.107
cg_872	chr17	q25.1	CYGB	NM_134268	114757	Body	0.447	0.942	0.869	Bmem	Hypomethylation	0.919	0.447	0.843	0.881	0.942	0.902	0.926	0.902	0.926	0.922	0.931	0.886
cg_873	chr13	q14.2	RCBTB1	NM_018191	55213	3'UTR	0.078	0.956	0.815	Bnv	Hypomethylation	0.931	0.392	0.078	0.937	0.952	0.938	0.956	0.92	0.929	0.855	0.948	0.942
cg_874	chr3	q25.2	DHX36	NM_020865	170506	Body	0.652	0.955	0.901	CD4mem	Hypomethylation	0.94	0.898	0.95	0.652	0.939	0.849	0.938	0.951	0.952	0.955	0.93	0.86
cg_875	chr1	p34.3	STK40	NM_032017	83931	5'UTR	0.097	0.75	0.31	Bmem	Hypermethylation	0.225	0.75	0.25	0.327	0.097	0.536	0.178	0.19	0.128	0.103	0.574	0.364
cg_876	chr3	q28	LPP	NM_001167672	4026	5'UTR	0.696	0.929	0.891	NK	Hypomethylation	0.906	0.863	0.925	0.907	0.925	0.915	0.929	0.869	0.926	0.909	0.696	0.916
cg_877	chr11	q22.3	Intergenic	NA	NA		0.154	0.963	0.871	Mono	Hypomethylation	0.921	0.866	0.952	0.918	0.957	0.939	0.963	0.946	0.154	0.956	0.961	0.923
cg_878	chr14	q32.2	Intergenic	NA	NA		0.124	0.943	0.827	Bmem	Hypomethylation	0.895	0.124	0.878	0.857	0.941	0.832	0.943	0.92	0.88	0.929	0.938	0.789
cg_879	chr11	q23.3	C2CD2L	NM_014807	9854	TSS1500	0.072	0.456	0.213	CD8nv	Hypermethylation	0.123	0.107	0.17	0.27	0.373	0.383	0.456	0.088	0.072	0.073	0.245	0.193
cg_880	chr7	q36.3	Intergenic	NA	NA		0.144	0.472	0.237	Bmem	Hypermethylation	0.179	0.472	0.163	0.288	0.216	0.332	0.238	0.144	0.16	0.161	0.191	0.294
cg_881	chr9	q34.11	LCN2	NM_005564	3934	TSS200	0.103	0.94	0.774	Neu	Hypomethylation	0.813	0.801	0.94	0.863	0.929	0.864	0.926	0.556	0.736	0.103	0.93	0.822
cg_882	chr6	q27	RPS6KA2	NM_001006932	6196	3'UTR	0.728	0.969	0.921	CD8nv	Hypomethylation	0.958	0.959	0.966	0.938	0.951	0.743	0.728	0.969	0.969	0.967	0.958	0.95
cg_883	chr2	p11.2	Intergenic	NA	NA		0.055	0.424	0.181	Treg	Hypermethylation	0.202	0.214	0.178	0.18	0.068	0.136	0.079	0.223	0.203	0.205	0.055	0.424
cg_884	chr6	p24.3	GCNT2	NM_145649	2651	Body	0.229	0.934	0.844	Mono	Hypomethylation	0.906	0.842	0.934	0.883	0.92	0.856	0.923	0.917	0.229	0.91	0.919	0.89
cg_885	chr1	q21.3	Intergenic	NA	NA		0.062	0.481	0.352	Mono	Hypomethylation	0.352	0.311	0.382	0.389	0.481	0.337	0.46	0.356	0.062	0.35	0.322	0.42
cg_886	chr9	q22.31	CARD19	NM_032310	84270	Body	0.109	0.389	0.21	CD8mem	Hypermethylation	0.109	0.211	0.127	0.263	0.236	0.389	0.254	0.176	0.115	0.156	0.233	0.25
cg_887	chr15	q26.3	Intergenic	NA	NA		0.633	0.949	0.898	Neu	Hypomethylation	0.937	0.929	0.948	0.924	0.947	0.932	0.949	0.857	0.868	0.633	0.948	0.904
cg_888	chr1	q32.1	RNPEP	NM_020216	6051	Body	0.362	0.723	0.49	Bnv	Hypermethylation	0.374	0.49	0.723	0.413	0.501	0.526	0.49	0.377	0.457	0.362	0.623	0.546
cg_889	chr3	q29	XXYLT1	NM_152531	152002	Body	0.81	0.945	0.916	Treg	Hypomethylation	0.935	0.93	0.935	0.819	0.931	0.925	0.94	0.945	0.944	0.937	0.934	0.81
cg_890	chr12	q13.12	BCDIN3D	NM_181708	144233	TSS1500	0.331	0.969	0.883	Bnv	Hypomethylation	0.962	0.645	0.331	0.955	0.959	0.962	0.963	0.962	0.969	0.965	0.965	0.961
cg_891	chr13	q14.13	Intergenic	NA	NA		0.32	0.522	0.395	Bnv	Hypermethylation	0.428	0.359	0.522	0.338	0.411	0.378	0.391	0.32	0.469	0.389	0.388	0.344
cg_892	chr6	p21.33	LST1	NM_205837	7940	TSS1500	0.249	0.715	0.44	Bas	Hypermethylation	0.715	0.249	0.543	0.318	0.41	0.321	0.493	0.541	0.499	0.387	0.535	0.272
cg_893	chr10	p13	FAM171A1	NM_001010924	221061	Body	0.056	0.332	0.143	Treg	Hypermethylation	0.068	0.151	0.111	0.276	0.103	0.285	0.138	0.057	0.056	0.068	0.076	0.332
cg_894	chr19	q13.43	ZSCAN5A	NM_024303	79149	5'UTR	0.653	0.962	0.891	CD4mem	Hypomethylation	0.943	0.916	0.947	0.653	0.924	0.817	0.936	0.952	0.962	0.961	0.945	0.73
cg_895	chr1	p35.2	FAM167B	NM_032648	84734	Body	0.071	0.354	0.144	NK	Hypermethylation	0.151	0.109	0.071	0.115	0.1	0.131	0.123	0.153	0.117	0.134	0.354	0.164
cg_896	chr12	q24.31	CLIP1	NM_198240	6249	5'UTR	0.169	0.429	0.227	CD8mem	Hypermethylation	0.169	0.172	0.179	0.267	0.239	0.429	0.282	0.189	0.185	0.202	0.173	0.241
cg_897	chr3	q21.1	PDIA5	NM_006810	10954	Body	0.722	0.956	0.917	Bnv	Hypomethylation	0.944	0.913	0.722	0.937	0.951	0.938	0.956	0.942	0.956	0.898	0.928	0.918
cg_898	chr6	p21.33	LTB	NM_002341	4050	Body	0.103	0.315	0.195	Eos	Hypermethylation	0.265	0.103	0.134	0.184	0.117	0.221	0.174	0.315	0.252	0.289	0.129	0.153
cg_899	chr1	p31.3	ROR1	NM_005012	4919	Body	0.757	0.953	0.907	CD8mem	Hypomethylation	0.932	0.904	0.933	0.873	0.919	0.757	0.936	0.943	0.946	0.953	0.942	0.842
cg_900	chr10	q22.1	Intergenic	NA	NA		0.052	0.288	0.126	CD4nv	Hypermethylation	0.072	0.052	0.064	0.168	0.288	0.116	0.277	0.064	0.056	0.086	0.086	0.181
cg_901	chr13	q12.11	Intergenic	NA	NA		0.126	0.529	0.311	CD8nv	Hypermethylation	0.235	0.126	0.273	0.38	0.437	0.397	0.529	0.239	0.241	0.253	0.27	0.355
cg_902	chr1	p36.23	RERE	NM_001042682	473	5'UTR	0.048	0.39	0.155	Bas	Hypermethylation	0.39	0.057	0.048	0.165	0.114	0.164	0.185	0.326	0.062	0.081	0.091	0.179
cg_903	chr16	p11.2	SPN	NM_001030288	6693	TSS1500	0.047	0.38	0.106	Bmem	Hypermethylation	0.074	0.38	0.123	0.082	0.085	0.107	0.095	0.047	0.053	0.051	0.062	0.119
cg_904	chr1	q21.3	ATP8B2	NM_020452	57198	TSS200	0.072	0.571	0.178	NK	Hypermethylation	0.204	0.072	0.078	0.146	0.099	0.371	0.122	0.185	0.095	0.089	0.571	0.102
cg_905	chr12	q13.12	MCRS1	NM_006337	10445	Body	0.126	0.513	0.276	Bmem	Hypermethylation	0.263	0.513	0.375	0.231	0.175	0.273	0.151	0.319	0.244	0.263	0.126	0.377
cg_906	chr17	p13.2	ITGAE	NM_002208	3682	TSS1500	0.657	0.958	0.907	Neu	Hypomethylation	0.932	0.949	0.958	0.937	0.95	0.946	0.95	0.862	0.863	0.657	0.934	0.947
cg_907	chr17	q12	Intergenic	NA	NA		0.286	0.858	0.771	Bas	Hypomethylation	0.286	0.799	0.858	0.788	0.856	0.81	0.839	0.775	0.824	0.786	0.817	0.816
cg_908	chr11	p15.4	SWAP70	NM_015055	23075	Body	0.569	0.941	0.877	Bmem	Hypomethylation	0.901	0.569	0.872	0.891	0.939	0.888	0.941	0.87	0.918	0.903	0.917	0.912
cg_909	chr1	q21.1	ANKRD34A	NM_001039888	284615	Body	0.041	0.231	0.087	CD4mem	Hypermethylation	0.055	0.041	0.045	0.231	0.07	0.208	0.062	0.041	0.046	0.055	0.048	0.139
cg_910	chr20	p13	CDC25B	NM_021873	994	Body	0.066	0.897	0.354	Mono	Hypermethylation	0.618	0.18	0.267	0.102	0.072	0.066	0.085	0.868	0.897	0.896	0.132	0.067
cg_911	chr6	p12.3	PTCHD4	NM_001013732	442213	TSS200	0.034	0.454	0.12	Bmem	Hypermethylation	0.034	0.454	0.13	0.147	0.063	0.234	0.063	0.048	0.048	0.036	0.06	0.127
cg_912	chr3	q25.1	WWTR1	NM_001168278	25937	5'UTR	0.07	0.163	0.092	CD8mem	Hypermethylation	0.081	0.081	0.077	0.119	0.099	0.163	0.088	0.07	0.072	0.073	0.079	0.106
cg_913	chr10	q26.11	RGS10	NM_001005339	6001	Body	0.681	0.97	0.911	CD4nv	Hypomethylation	0.96	0.93	0.956	0.95	0.681	0.934	0.701	0.968	0.97	0.965	0.964	0.954
cg_914	chr4	q31.3	Intergenic	NA	NA		0.037	0.48	0.183	CD4mem	Hypermethylation	0.085	0.169	0.099	0.48	0.192	0.387	0.158	0.047	0.038	0.037	0.104	0.404
cg_915	chr19	q13.12	LRFN3	NM_024509	79414	1stExon	0.681	0.878	0.813	CD4mem	Hypomethylation	0.8	0.827	0.878	0.681	0.844	0.745	0.862	0.839	0.843	0.844	0.845	0.748
cg_916	chr11	q13.1	Intergenic	NA	NA		0.037	0.614	0.237	Bas	Hypermethylation	0.614	0.079	0.449	0.059	0.037	0.083	0.042	0.281	0.558	0.276	0.319	0.05
cg_917	chr12	p13.33	ERC1	NM_178039	23085	Body	0.052	0.411	0.139	Bmem	Hypermethylation	0.136	0.411	0.201	0.079	0.068	0.088	0.061	0.27	0.096	0.113	0.052	0.095
cg_918	chr1	q25.3	NIBAN1	NM_052966	116496	TSS1500	0.053	0.343	0.156	CD8nv	Hypermethylation	0.066	0.106	0.211	0.171	0.293	0.172	0.343	0.054	0.076	0.053	0.178	0.149
cg_919	chr10	p13	CUBN	NM_001081	8029	Body	0.361	0.967	0.906	Bas	Hypomethylation	0.361	0.941	0.957	0.952	0.951	0.96	0.959	0.941	0.967	0.962	0.96	0.956
cg_920	chr6	p21.31	Intergenic	NA	NA		0.035	0.397	0.145	CD4nv	Hypermethylation	0.082	0.058	0.121	0.179	0.397	0.093	0.334	0.04	0.035	0.041	0.123	0.242
cg_921	chr11	q13.2	Intergenic	NA	NA		0.752	0.943	0.901	CD4mem	Hypomethylation	0.926	0.905	0.888	0.752	0.916	0.898	0.94	0.94	0.943	0.936	0.935	0.829
cg_922	chr16	p13.13	CLEC16A	NM_015226	23274	TSS200	0.048	0.164	0.082	CD8nv	Hypermethylation	0.059	0.057	0.092	0.094	0.105	0.088	0.164	0.048	0.054	0.06	0.078	0.082
cg_923	chr1	p32.1	HOOK1	NM_015888	51361	1stExon	0.05	0.425	0.133	Bmem	Hypermethylation	0.073	0.425	0.14	0.144	0.072	0.199	0.071	0.05	0.075	0.058	0.103	0.188
cg_924	chr12	q23.1	TMPO	NM_001032283	7112	Body	0.466	0.949	0.821	CD4mem	Hypomethylation	0.927	0.814	0.936	0.466	0.923	0.568	0.92	0.948	0.944	0.949	0.904	0.55
cg_925	chr6	p21.33	MCCD1	NM_001011700	401250	1stExon	0.454	0.807	0.604	CD8nv	Hypermethylation	0.517	0.517	0.661	0.609	0.792	0.603	0.807	0.454	0.513	0.503	0.614	0.653
cg_926	chr12	q13.13	Intergenic	NA	NA		0.284	0.556	0.394	CD4nv	Hypermethylation	0.3	0.309	0.284	0.535	0.556	0.443	0.364	0.342	0.365	0.349	0.406	0.481
cg_927	chr5	p15.2	TRIO	NM_007118	7204	Body	0.517	0.958	0.899	Bnv	Hypomethylation	0.924	0.924	0.517	0.943	0.943	0.952	0.949	0.946	0.908	0.886	0.958	0.94
cg_928	chr16	q22.2	PKD1L3	NM_181536	342372	TSS200	0.615	0.951	0.901	Treg	Hypomethylation	0.931	0.911	0.931	0.858	0.934	0.907	0.941	0.942	0.947	0.951	0.942	0.615
cg_929	chr19	p13.3	ARID3A	NM_005224	1820	Body	0.562	0.962	0.921	Eos	Hypomethylation	0.949	0.959	0.959	0.954	0.956	0.958	0.962	0.562	0.954	0.917	0.962	0.958
cg_930	chr2	p12	EVA1A	NM_032181	84141	5'UTR	0.065	0.371	0.147	CD8mem	Hypermethylation	0.077	0.218	0.123	0.194	0.117	0.371	0.178	0.065	0.089	0.071	0.089	0.172
cg_931	chr14	q32.31	ZNF839	NM_018335	55778	TSS1500	0.05	0.206	0.093	CD8mem	Hypermethylation	0.064	0.089	0.085	0.128	0.089	0.206	0.101	0.06	0.05	0.052	0.057	0.135
cg_932	chr6	q27	LINC00242	NR_026781	401288	Body	0.49	0.952	0.859	Neu	Hypomethylation	0.885	0.837	0.952	0.859	0.914	0.834	0.921	0.923	0.871	0.49	0.931	0.886
cg_933	chr6	p21.32	PSMB8	NM_004159	5696	3'UTR	0.078	0.456	0.209	Eos	Hypermethylation	0.313	0.078	0.084	0.115	0.095	0.116	0.098	0.456	0.323	0.435	0.292	0.103
cg_934	chr6	q25.3	OSTCP1	NR_028496	202459	Body	0.048	0.3	0.093	Neu	Hypermethylation	0.108	0.048	0.061	0.079	0.063	0.06	0.071	0.132	0.063	0.3	0.053	0.077
cg_935	chr14	q32.31	WDR20	NM_181302	91833	Body	0.558	0.95	0.897	Neu	Hypomethylation	0.927	0.94	0.946	0.933	0.942	0.945	0.949	0.803	0.937	0.558	0.95	0.936
cg_936	chr11	q12.1	PRG3	NM_006093	10394	5'UTR	0.37	0.968	0.899	Eos	Hypomethylation	0.933	0.926	0.953	0.935	0.953	0.931	0.961	0.37	0.968	0.953	0.964	0.944
cg_937	chr22	q11.23	ADORA2A	NM_000675	135	TSS200	0.024	0.297	0.07	Bas	Hypermethylation	0.297	0.024	0.026	0.034	0.034	0.03	0.03	0.025	0.216	0.032	0.057	0.035
cg_938	chr10	p11.21	PARD3	NM_019619	56288	Body	0.147	0.447	0.351	CD4nv	Hypomethylation	0.375	0.375	0.426	0.294	0.147	0.394	0.182	0.405	0.41	0.447	0.403	0.35
cg_939	chr22	q13.31	PRR5	NM_015366	55615	Body	0.091	0.916	0.432	CD4nv	Hypermethylation	0.211	0.361	0.312	0.632	0.916	0.521	0.814	0.163	0.209	0.091	0.336	0.619
cg_940	chr2	q11.2	KANSL3	NM_001115016	55683	3'UTR	0.097	0.902	0.378	Bnv	Hypermethylation	0.111	0.655	0.902	0.174	0.236	0.138	0.219	0.489	0.643	0.645	0.097	0.228
cg_941	chr3	p21.31	DAG1	NM_001165928	1605	5'UTR	0.423	0.956	0.898	Bnv	Hypomethylation	0.94	0.907	0.423	0.926	0.938	0.945	0.947	0.952	0.956	0.953	0.95	0.935
cg_942	chr11	q13.4	ARAP1	NM_001135190	116985	Body	0.147	0.757	0.313	Bnv	Hypermethylation	0.147	0.459	0.757	0.154	0.15	0.192	0.174	0.282	0.468	0.407	0.389	0.175
cg_943	chr20	q13.33	LIME1	NM_017806	54923	5'UTR	0.091	0.243	0.136	Neu	Hypermethylation	0.205	0.111	0.117	0.127	0.111	0.095	0.091	0.156	0.186	0.243	0.095	0.101
cg_944	chr1	p13.1	Intergenic	NA	NA		0.089	0.844	0.574	CD4nv	Hypomethylation	0.726	0.844	0.811	0.376	0.089	0.568	0.161	0.723	0.748	0.72	0.709	0.406
cg_945	chr1	q32.3	NSL1	NM_001042549	25936	Body	0.068	0.725	0.34	Bas	Hypermethylation	0.725	0.071	0.404	0.217	0.068	0.484	0.139	0.609	0.099	0.375	0.69	0.197
cg_946	chr12	q21.33	Intergenic	NA	NA		0.038	0.187	0.093	NK	Hypermethylation	0.061	0.038	0.044	0.066	0.073	0.09	0.086	0.082	0.082	0.182	0.187	0.13
cg_947	chr1	p36.11	Intergenic	NA	NA		0.057	0.377	0.137	Bmem	Hypermethylation	0.065	0.377	0.14	0.181	0.098	0.219	0.101	0.057	0.066	0.06	0.086	0.189
cg_948	chr8	p23.3	ERICH1	NM_207332	157697	Body	0.72	0.966	0.913	CD8mem	Hypomethylation	0.962	0.884	0.963	0.83	0.955	0.72	0.948	0.965	0.966	0.963	0.87	0.925
cg_949	chr21	q22.3	MX1	NM_001144925	4599	TSS1500	0.555	0.945	0.855	Mono	Hypomethylation	0.882	0.713	0.893	0.928	0.906	0.945	0.907	0.909	0.555	0.863	0.831	0.934
cg_950	chr12	p12.3	ART4	NM_021071	420	TSS200	0.415	0.949	0.876	Bas	Hypomethylation	0.415	0.941	0.947	0.922	0.942	0.921	0.949	0.769	0.928	0.916	0.918	0.946
cg_951	chr12	q24.31	NCOR2	NM_006312	9612	TSS200	0.695	0.96	0.92	Neu	Hypomethylation	0.9	0.957	0.96	0.947	0.952	0.952	0.957	0.906	0.924	0.695	0.944	0.946
cg_952	chr17	q21.2	RARA	NM_000964	5914	5'UTR	0.067	0.313	0.145	CD4nv	Hypermethylation	0.095	0.132	0.167	0.173	0.313	0.111	0.174	0.129	0.067	0.086	0.183	0.114
cg_953	chr4	p15.2	SMIM20	NM_001145432	389203	TSS1500	0.593	0.966	0.929	Bas	Hypomethylation	0.593	0.954	0.964	0.953	0.966	0.966	0.965	0.943	0.962	0.955	0.965	0.965
cg_954	chr22	q13.31	PRR34-AS1	NR_027034	150381	Body	0.046	0.341	0.127	CD8nv	Hypermethylation	0.101	0.046	0.05	0.113	0.274	0.207	0.341	0.088	0.047	0.067	0.092	0.098
cg_955	chr1	p31.1	ST6GALNAC3	NM_152996	256435	Body	0.697	0.934	0.891	Treg	Hypomethylation	0.923	0.844	0.911	0.876	0.905	0.911	0.925	0.934	0.931	0.925	0.916	0.697
cg_956	chr18	q11.2	LAMA3	NM_000227	3909	TSS1500	0.07	0.354	0.19	Eos	Hypermethylation	0.323	0.223	0.086	0.174	0.089	0.085	0.083	0.354	0.315	0.208	0.07	0.274
cg_957	chr1	p36.11	RUNX3	NM_001031680	864	TSS200	0.046	0.371	0.13	Neu	Hypermethylation	0.248	0.046	0.074	0.084	0.062	0.063	0.063	0.355	0.061	0.371	0.047	0.089
cg_958	chr19	q13.32	SAE1	NM_001145713	10055	TSS1500	0.862	0.946	0.902	Eos	Hypermethylation	0.929	0.908	0.924	0.862	0.904	0.879	0.898	0.946	0.915	0.897	0.896	0.867
cg_959	chr11	p15.4	Intergenic	NA	NA		0.696	0.963	0.926	Treg	Hypomethylation	0.951	0.945	0.963	0.892	0.949	0.944	0.954	0.953	0.963	0.956	0.951	0.696
cg_960	chr16	p12.3	DNAH3	NM_017539	55567	1stExon	0.042	0.267	0.082	CD8mem	Hypermethylation	0.054	0.053	0.048	0.131	0.063	0.267	0.079	0.042	0.049	0.046	0.065	0.092
cg_961	chr2	q33.2	ABI2	NM_005759	10152	TSS1500	0.112	0.447	0.218	Treg	Hypermethylation	0.137	0.236	0.176	0.387	0.206	0.302	0.196	0.124	0.112	0.125	0.164	0.447
cg_962	chr21	q22.13	HLCS	NM_000411	3141	5'UTR	0.081	0.298	0.146	CD4nv	Hypermethylation	0.105	0.081	0.112	0.196	0.298	0.137	0.224	0.098	0.101	0.105	0.107	0.185
cg_963	chr14	q32.32	CDC42BPB	NM_006035	9578	Body	0.683	0.96	0.895	CD8mem	Hypomethylation	0.939	0.849	0.95	0.804	0.937	0.683	0.934	0.954	0.96	0.951	0.891	0.886
cg_964	chr17	q12	PLXDC1	NM_020405	57125	Body	0.037	0.126	0.056	CD8mem	Hypermethylation	0.042	0.045	0.04	0.061	0.055	0.126	0.053	0.037	0.038	0.043	0.044	0.085
cg_965	chr1	p36.13	IFFO2	NM_001136265	126917	TSS1500	0.116	0.276	0.174	Treg	Hypermethylation	0.126	0.143	0.128	0.273	0.199	0.191	0.208	0.116	0.124	0.134	0.169	0.276
cg_966	chr13	q13.1	STARD13	NM_052851	90627	TSS1500	0.339	0.954	0.833	Bas	Hypomethylation	0.339	0.881	0.954	0.794	0.929	0.782	0.952	0.829	0.951	0.925	0.912	0.75
cg_967	chr1	q21.3	Intergenic	NA	NA		0.146	0.601	0.433	CD8nv	Hypomethylation	0.548	0.428	0.539	0.393	0.252	0.317	0.146	0.494	0.601	0.567	0.439	0.467
cg_968	chr5	q35.3	MGAT4B	NM_014275	11282	Body	0.06	0.566	0.202	NK	Hypermethylation	0.146	0.106	0.185	0.239	0.148	0.432	0.157	0.06	0.101	0.105	0.566	0.172
cg_969	chr16	q13	HERPUD1	NM_001010990	9709	TSS1500	0.049	0.257	0.112	CD4nv	Hypermethylation	0.112	0.049	0.075	0.131	0.257	0.093	0.233	0.05	0.076	0.055	0.1	0.117
cg_970	chr12	p12.3	Intergenic	NA	NA		0.71	0.964	0.938	NK	Hypomethylation	0.956	0.957	0.959	0.95	0.959	0.961	0.96	0.962	0.964	0.964	0.71	0.956
cg_971	chr5	q12.1	PDE4D	NM_001165899	5144	5'UTR	0.735	0.959	0.917	Neu	Hypomethylation	0.954	0.951	0.957	0.883	0.955	0.906	0.959	0.925	0.956	0.735	0.957	0.869
cg_972	chr1	p36.21	Intergenic	NA	NA		0.561	0.961	0.887	Treg	Hypomethylation	0.935	0.846	0.949	0.793	0.93	0.871	0.936	0.957	0.959	0.95	0.961	0.561
cg_973	chr1	q21.2	ANP32E	NM_001136478	81611	Body	0.039	0.276	0.101	CD4nv	Hypermethylation	0.046	0.043	0.062	0.098	0.276	0.067	0.254	0.044	0.04	0.039	0.158	0.085
cg_974	chr6	p22.3	JARID2	NM_004973	3720	Body	0.521	0.966	0.911	Eos	Hypomethylation	0.936	0.962	0.964	0.958	0.961	0.961	0.966	0.521	0.953	0.824	0.96	0.961
cg_975	chr11	q13.1	CCDC88B	NM_032251	283234	TSS200	0.055	0.403	0.16	Bas	Hypermethylation	0.403	0.055	0.085	0.106	0.118	0.075	0.081	0.306	0.3	0.248	0.066	0.08
cg_976	chr7	q35	TCAF1	NM_014719	9747	5'UTR	0.031	0.262	0.085	Treg	Hypermethylation	0.036	0.11	0.034	0.164	0.055	0.166	0.061	0.035	0.031	0.036	0.035	0.262
cg_977	chr12	q14.1	Intergenic	NA	NA		0.225	0.735	0.399	CD8nv	Hypermethylation	0.267	0.305	0.338	0.475	0.711	0.464	0.735	0.26	0.225	0.25	0.319	0.435
cg_978	chr6	p22.3	Intergenic	NA	NA		0.084	0.395	0.155	CD8nv	Hypermethylation	0.094	0.092	0.099	0.145	0.309	0.154	0.395	0.084	0.091	0.092	0.141	0.158
cg_979	chr6	p21.1	RUNX2	NM_001015051	860	Body	0.037	0.274	0.094	CD8mem	Hypermethylation	0.047	0.048	0.046	0.17	0.086	0.274	0.124	0.037	0.041	0.048	0.055	0.151
cg_980	chr16	q23.1	WWOX	NM_016373	51741	Body	0.377	0.947	0.848	Bas	Hypomethylation	0.377	0.901	0.924	0.918	0.935	0.947	0.942	0.583	0.919	0.869	0.926	0.939
cg_981	chr7	p14.3	Intergenic	NA	NA		0.886	0.934	0.903	Eos	Hypermethylation	0.904	0.895	0.904	0.897	0.902	0.894	0.899	0.934	0.91	0.912	0.904	0.886
cg_982	chr17	q25.1	Intergenic	NA	NA		0.239	0.564	0.372	Bnv	Hypermethylation	0.333	0.448	0.564	0.407	0.38	0.327	0.28	0.33	0.344	0.372	0.239	0.439
cg_983	chr16	p11.2	HSD3B7	NM_001142777	80270	TSS200	0.035	0.212	0.093	CD4nv	Hypermethylation	0.044	0.046	0.135	0.076	0.212	0.065	0.186	0.035	0.039	0.044	0.149	0.081
cg_984	chr2	p22.1	GALM	NM_138801	130589	Body	0.731	0.96	0.923	Treg	Hypomethylation	0.947	0.952	0.956	0.815	0.951	0.94	0.956	0.948	0.96	0.959	0.955	0.731
cg_985	chr12	q13.13	BIN2	NM_016293	51411	TSS1500	0.172	0.729	0.384	Bnv	Hypermethylation	0.356	0.606	0.729	0.276	0.264	0.262	0.172	0.377	0.401	0.284	0.428	0.456
cg_986	chr13	q14.11	FOXO1	NM_002015	2308	Body	0.576	0.954	0.888	Treg	Hypomethylation	0.823	0.949	0.953	0.854	0.945	0.897	0.942	0.878	0.95	0.939	0.954	0.576
cg_987	chr6	q21	MICAL1	NM_001159291	64780	Body	0.528	0.907	0.855	NK	Hypomethylation	0.884	0.857	0.881	0.879	0.897	0.882	0.907	0.876	0.895	0.897	0.528	0.88
cg_988	chr6	p24.2	NEDD9	NM_006403	4739	Body	0.313	0.958	0.829	Bnv	Hypomethylation	0.951	0.553	0.313	0.927	0.896	0.921	0.933	0.957	0.958	0.956	0.646	0.93
cg_989	chr3	q29	TM4SF19	NM_138461	116211	TSS1500	0.254	0.975	0.872	Mono	Hypomethylation	0.964	0.858	0.958	0.946	0.966	0.914	0.969	0.975	0.254	0.938	0.758	0.968
cg_990	chr15	q21.3	RAB27A	NM_183236	5873	TSS200	0.624	0.942	0.849	CD8mem	Hypomethylation	0.84	0.897	0.937	0.816	0.942	0.624	0.901	0.75	0.899	0.856	0.838	0.884
cg_991	chr15	q21.3	LIPC	NM_000236	3990	Body	0.87	0.949	0.934	CD4mem	Hypomethylation	0.943	0.937	0.946	0.87	0.933	0.934	0.949	0.945	0.947	0.943	0.948	0.915
cg_992	chr17	q25.1	GRB2	NM_002086	2885	Body	0.426	0.968	0.915	Bmem	Hypomethylation	0.961	0.426	0.934	0.956	0.959	0.961	0.96	0.961	0.968	0.966	0.966	0.959
cg_993	chr11	p15.5	Intergenic	NA	NA		0.867	0.939	0.892	Eos	Hypermethylation	0.906	0.875	0.888	0.881	0.867	0.902	0.9	0.939	0.894	0.884	0.884	0.887
cg_994	chr15	q23	Intergenic	NA	NA		0.644	0.929	0.887	NK	Hypomethylation	0.898	0.881	0.911	0.915	0.924	0.904	0.929	0.906	0.915	0.913	0.644	0.907
cg_995	chr13	q33.3	ARGLU1	NM_018011	55082	Body	0.824	0.967	0.933	CD8mem	Hypomethylation	0.949	0.906	0.946	0.915	0.947	0.824	0.943	0.955	0.967	0.961	0.946	0.94
cg_996	chr6	p12.3	RHAG	NM_000324	6005	TSS1500	0.526	0.945	0.877	Bas	Hypomethylation	0.526	0.901	0.94	0.895	0.937	0.912	0.945	0.799	0.918	0.92	0.911	0.916
cg_997	chr1	q25.3	Intergenic	NA	NA		0.398	0.829	0.743	Bas	Hypomethylation	0.398	0.783	0.797	0.76	0.807	0.781	0.829	0.709	0.71	0.74	0.79	0.812
cg_998	chr19	p13.11	GTPBP3	NM_001128855	84705	TSS1500	0.035	0.188	0.061	CD8mem	Hypermethylation	0.043	0.052	0.038	0.09	0.046	0.188	0.051	0.041	0.035	0.039	0.042	0.062
cg_999	chr16	p12.2	PRKCB	NM_002738	5579	Body	0.755	0.968	0.926	Treg	Hypomethylation	0.776	0.959	0.964	0.915	0.96	0.956	0.965	0.964	0.967	0.965	0.968	0.755
cg_1000	chr3	q21.3	GATA2	NM_001145661	2624	Body	0.066	0.566	0.458	Bas	Hypomethylation	0.066	0.566	0.451	0.522	0.554	0.515	0.526	0.355	0.556	0.442	0.44	0.498
cg_1001	chr2	p14	MEIS1	NM_002398	4211	Body	0.036	0.345	0.107	NK	Hypermethylation	0.043	0.154	0.093	0.117	0.076	0.172	0.072	0.036	0.04	0.039	0.345	0.095
cg_1002	chr2	q31.1	Intergenic	NA	NA		0.756	0.946	0.896	CD8mem	Hypomethylation	0.93	0.842	0.938	0.851	0.936	0.756	0.945	0.939	0.946	0.92	0.918	0.83
cg_1003	chr16	q24.2	ZFPM1	NM_153813	161882	Body	0.048	0.13	0.07	CD4nv	Hypermethylation	0.068	0.05	0.065	0.076	0.13	0.065	0.08	0.067	0.048	0.063	0.054	0.072
cg_1004	chr7	q31.1	Intergenic	NA	NA		0.605	0.944	0.706	CD4nv	Hypermethylation	0.677	0.642	0.689	0.653	0.944	0.605	0.928	0.693	0.675	0.632	0.716	0.617
cg_1005	chr4	q13.3	SLC4A4	NM_001098484	8671	5'UTR	0.702	0.967	0.932	NK	Hypomethylation	0.949	0.946	0.96	0.946	0.961	0.944	0.964	0.959	0.967	0.96	0.702	0.931
cg_1006	chr14	q23.3	GPHN	NM_020806	10243	Body	0.064	0.278	0.124	Treg	Hypermethylation	0.079	0.087	0.091	0.209	0.105	0.238	0.115	0.064	0.07	0.071	0.083	0.278
cg_1007	chr2	q31.2	MIR548N	NR_031666	100302152	Body	0.111	0.815	0.399	CD4nv	Hypermethylation	0.419	0.111	0.458	0.246	0.815	0.165	0.775	0.493	0.331	0.408	0.403	0.167
cg_1008	chr19	p13.3	PWWP3A	NM_032853	84939	5'UTR	0.046	0.304	0.123	CD8mem	Hypermethylation	0.05	0.153	0.065	0.219	0.096	0.304	0.12	0.046	0.057	0.052	0.071	0.245
cg_1009	chr11	q23.2	ZBTB16	NM_001018011	7704	5'UTR	0.064	0.333	0.145	Treg	Hypermethylation	0.071	0.176	0.095	0.263	0.173	0.187	0.169	0.071	0.064	0.068	0.075	0.333
cg_1010	chr20	q13.13	Intergenic	NA	NA		0.44	0.962	0.897	Bas	Hypomethylation	0.44	0.959	0.957	0.947	0.951	0.953	0.952	0.916	0.869	0.918	0.962	0.945
cg_1011	chr22	q13.1	MIEF1	NM_019008	54471	TSS1500	0.526	0.877	0.654	CD8nv	Hypermethylation	0.567	0.526	0.686	0.629	0.867	0.631	0.877	0.527	0.618	0.598	0.679	0.644
cg_1012	chr12	q13.13	Intergenic	NA	NA		0.042	0.531	0.114	Bmem	Hypermethylation	0.064	0.531	0.182	0.045	0.044	0.095	0.044	0.042	0.068	0.056	0.119	0.078
cg_1013	chr19	p13.11	F2RL3	NM_003950	9002	TSS200	0.076	0.169	0.106	CD4nv	Hypermethylation	0.097	0.101	0.098	0.134	0.169	0.101	0.121	0.096	0.077	0.078	0.076	0.122
cg_1014	chr15	q25.2	Intergenic	NA	NA		0.059	0.291	0.153	CD4mem	Hypermethylation	0.093	0.125	0.08	0.291	0.163	0.235	0.15	0.065	0.059	0.067	0.248	0.255
cg_1015	chr17	q21.33	ACSF2	NM_025149	80221	Body	0.585	0.948	0.842	CD8mem	Hypomethylation	0.931	0.811	0.945	0.651	0.939	0.585	0.927	0.948	0.912	0.916	0.885	0.659
cg_1016	chr12	p13.31	TNFRSF1A	NM_001065	7132	5'UTR	0.066	0.349	0.104	Bmem	Hypermethylation	0.09	0.349	0.132	0.084	0.083	0.066	0.071	0.078	0.072	0.07	0.067	0.083
cg_1017	chr16	q24.3	ANKRD11	NM_013275	29123	Body	0.633	0.953	0.885	Neu	Hypomethylation	0.828	0.926	0.95	0.898	0.948	0.899	0.953	0.867	0.852	0.633	0.929	0.931
cg_1018	chr8	q24.12	SAMD12	NM_207506	401474	3'UTR	0.747	0.946	0.912	Treg	Hypomethylation	0.926	0.9	0.916	0.917	0.929	0.931	0.937	0.92	0.944	0.936	0.946	0.747
cg_1019	chr2	q14.3	Intergenic	NA	NA		0.238	0.936	0.792	Mono	Hypomethylation	0.714	0.857	0.892	0.897	0.921	0.922	0.936	0.759	0.238	0.542	0.9	0.93
cg_1020	chr7	q32.2	MEST	NM_177524	4232	TSS1500	0.357	0.89	0.774	Bas	Hypomethylation	0.357	0.825	0.89	0.806	0.875	0.77	0.883	0.661	0.876	0.859	0.627	0.859
cg_1021	chr19	q13.32	ZC3H4	NM_015168	23211	Body	0.091	0.47	0.177	Bmem	Hypermethylation	0.092	0.47	0.297	0.136	0.18	0.113	0.167	0.091	0.167	0.157	0.162	0.093
cg_1022	chr6	p21.32	WDR46	NM_005452	9277	Body	0.552	0.962	0.904	Neu	Hypomethylation	0.923	0.957	0.953	0.949	0.952	0.956	0.959	0.834	0.897	0.552	0.962	0.951
cg_1023	chr22	q13.1	RAC2	NM_002872	5880	Body	0.059	0.351	0.144	Bnv	Hypermethylation	0.324	0.101	0.351	0.085	0.07	0.059	0.063	0.15	0.218	0.15	0.06	0.092
cg_1024	chr3	p21.31	AMT	NR_028435	275	Body	0.423	0.77	0.538	CD4nv	Hypermethylation	0.458	0.435	0.736	0.573	0.77	0.423	0.697	0.503	0.43	0.516	0.435	0.484
cg_1025	chr3	q13.33	GSK3B	NM_001146156	2932	Body	0.769	0.946	0.906	CD8mem	Hypomethylation	0.906	0.911	0.923	0.884	0.925	0.769	0.926	0.946	0.93	0.925	0.902	0.924
cg_1026	chr4	p14	TBC1D1	NM_015173	23216	Body	0.041	0.3	0.12	Treg	Hypermethylation	0.051	0.06	0.05	0.225	0.136	0.218	0.146	0.054	0.041	0.049	0.106	0.3
cg_1027	chr22	q13.31	TBC1D22A	NM_014346	25771	Body	0.059	0.255	0.088	Eos	Hypermethylation	0.141	0.069	0.065	0.067	0.072	0.063	0.063	0.255	0.061	0.077	0.059	0.065
cg_1028	chr5	q35.3	LTC4S	NM_145867	4056	TSS200	0.066	0.172	0.096	Treg	Hypermethylation	0.086	0.091	0.075	0.157	0.104	0.08	0.078	0.08	0.066	0.096	0.068	0.172
cg_1029	chr13	q13.1	N4BP2L1	NM_001079691	90634	Body	0.063	0.329	0.142	Neu	Hypermethylation	0.215	0.072	0.154	0.094	0.095	0.063	0.087	0.181	0.264	0.329	0.075	0.072
cg_1030	chr3	q21.3	CHCHD6	NM_032343	84303	Body	0.034	0.153	0.055	CD4nv	Hypermethylation	0.046	0.034	0.046	0.054	0.153	0.044	0.061	0.036	0.04	0.04	0.039	0.062
cg_1031	chr7	q31.31	TSPAN12	NM_012338	23554	Body	0.328	0.967	0.903	Bas	Hypomethylation	0.328	0.948	0.957	0.943	0.954	0.951	0.958	0.955	0.966	0.967	0.958	0.947
cg_1032	chr2	p25.1	Intergenic	NA	NA		0.549	0.952	0.904	Bmem	Hypomethylation	0.926	0.549	0.897	0.936	0.94	0.937	0.945	0.942	0.945	0.952	0.943	0.937
cg_1033	chr2	q37.1	DGKD	NM_152879	8527	Body	0.067	0.229	0.109	Mono	Hypermethylation	0.107	0.097	0.094	0.088	0.09	0.076	0.081	0.094	0.229	0.204	0.067	0.08
cg_1034	chr7	p22.3	Intergenic	NA	NA		0.058	0.403	0.118	Treg	Hypermethylation	0.058	0.104	0.081	0.182	0.099	0.144	0.08	0.061	0.062	0.065	0.084	0.403
cg_1035	chr7	q32.3	MKLN1	NM_001145354	4289	TSS1500	0.043	0.221	0.076	Mono	Hypermethylation	0.074	0.048	0.098	0.053	0.052	0.054	0.048	0.055	0.221	0.097	0.043	0.066
cg_1036	chr1	p35.2	Intergenic	NA	NA		0.821	0.943	0.905	Treg	Hypomethylation	0.927	0.898	0.923	0.876	0.915	0.868	0.916	0.927	0.943	0.931	0.919	0.821
cg_1037	chr12	q24.31	CLIP1	NM_002956	6249	TSS1500	0.063	0.281	0.116	CD8mem	Hypermethylation	0.072	0.092	0.08	0.192	0.093	0.281	0.104	0.063	0.064	0.066	0.091	0.189
cg_1038	chr3	p26.1	Intergenic	NA	NA		0.404	0.944	0.877	Eos	Hypomethylation	0.911	0.922	0.929	0.918	0.929	0.931	0.935	0.404	0.944	0.855	0.928	0.916
cg_1039	chr3	q12.2	ADGRG7	NM_032787	84873	1stExon	0.324	0.726	0.499	Eos	Hypermethylation	0.58	0.604	0.547	0.35	0.324	0.396	0.388	0.726	0.616	0.628	0.334	0.493
cg_1040	chr14	q32.2	Intergenic	NA	NA		0.119	0.637	0.526	NK	Hypomethylation	0.518	0.637	0.562	0.561	0.565	0.556	0.6	0.559	0.537	0.511	0.119	0.587
cg_1041	chr11	q13.3	Intergenic	NA	NA		0.072	0.276	0.145	CD8nv	Hypermethylation	0.11	0.105	0.124	0.178	0.19	0.186	0.276	0.072	0.09	0.092	0.155	0.16
cg_1042	chr1	q41	CAPN2	NM_001748	824	Body	0.051	0.286	0.125	CD4nv	Hypermethylation	0.1	0.082	0.164	0.104	0.286	0.092	0.279	0.109	0.051	0.082	0.07	0.088
cg_1043	chr17	q21.2	CCR7	NM_001838	1236	Body	0.686	0.939	0.861	CD8nv	Hypomethylation	0.898	0.926	0.934	0.779	0.748	0.871	0.686	0.939	0.933	0.933	0.929	0.754
cg_1044	chr7	q22.1	TFR2	NM_003227	7036	Body	0.05	0.25	0.081	Eos	Hypermethylation	0.075	0.05	0.059	0.076	0.074	0.072	0.07	0.25	0.055	0.063	0.064	0.069
cg_1045	chr3	q27.2	DGKG	NM_001346	1608	Body	0.205	0.58	0.308	Eos	Hypermethylation	0.245	0.383	0.215	0.239	0.205	0.245	0.259	0.58	0.379	0.464	0.244	0.235
cg_1046	chr20	p12.1	NDUFAF5	NR_029377	79133	Body	0.677	0.947	0.89	Treg	Hypomethylation	0.933	0.807	0.921	0.826	0.929	0.906	0.941	0.917	0.947	0.936	0.934	0.677
cg_1047	chr1	q32.3	NENF	NM_013349	29937	Body	0.106	0.411	0.167	NK	Hypermethylation	0.121	0.106	0.17	0.146	0.146	0.211	0.164	0.122	0.119	0.131	0.411	0.155
cg_1048	chr7	p22.1	Intergenic	NA	NA		0.488	0.863	0.634	CD8nv	Hypermethylation	0.567	0.488	0.62	0.655	0.806	0.691	0.863	0.574	0.557	0.525	0.583	0.675
cg_1049	chr12	q13.3	NABP2	NM_024068	79035	5'UTR	0.05	0.22	0.094	CD8nv	Hypermethylation	0.064	0.066	0.077	0.095	0.191	0.102	0.22	0.05	0.052	0.058	0.063	0.089
cg_1050	chr6	p21.33	EHMT2	NM_006709	10919	Body	0.735	0.954	0.913	CD8mem	Hypomethylation	0.938	0.953	0.951	0.911	0.954	0.735	0.951	0.95	0.947	0.927	0.795	0.948
cg_1051	chr21	q22.3	PDE9A	NM_001001582	5152	Body	0.068	0.292	0.162	Eos	Hypermethylation	0.277	0.171	0.116	0.157	0.186	0.182	0.176	0.292	0.106	0.127	0.068	0.09
cg_1052	chr12	q24.31	KDM2B	NM_032590	84678	1stExon	0.027	0.297	0.1	CD8mem	Hypermethylation	0.037	0.136	0.042	0.202	0.076	0.297	0.089	0.027	0.029	0.03	0.053	0.18
cg_1053	chr3	p13	FOXP1	NM_001012505	27086	TSS1500	0.032	0.328	0.09	Treg	Hypermethylation	0.036	0.051	0.037	0.163	0.052	0.163	0.063	0.034	0.032	0.033	0.086	0.328
cg_1054	chr19	q13.43	ZIK1	NM_001010879	284307	Body	0.642	0.885	0.816	CD8mem	Hypomethylation	0.865	0.782	0.885	0.703	0.875	0.642	0.854	0.878	0.879	0.881	0.739	0.814
cg_1055	chr1	p36.11	UBXN11	NM_001077262	91544	Body	0.081	0.208	0.124	Bnv	Hypermethylation	0.107	0.13	0.208	0.099	0.113	0.081	0.106	0.112	0.11	0.198	0.121	0.1
cg_1056	chr10	q22.3	ZMIZ1-AS1	NR_024431	283050	Body	0.115	0.766	0.417	Mono	Hypermethylation	0.621	0.243	0.527	0.145	0.22	0.229	0.344	0.702	0.766	0.764	0.328	0.115
cg_1057	chr13	q22.1	KLF12	NM_007249	11278	Body	0.43	0.95	0.874	Bas	Hypomethylation	0.43	0.888	0.95	0.926	0.937	0.922	0.949	0.91	0.875	0.874	0.927	0.901
cg_1058	chr1	p36.11	RCAN3	NM_013441	11123	5'UTR	0.051	0.289	0.086	NK	Hypermethylation	0.067	0.051	0.062	0.076	0.065	0.141	0.06	0.053	0.051	0.054	0.289	0.057
cg_1059	chr9	q34.11	Intergenic	NA	NA		0.671	0.94	0.891	Bas	Hypomethylation	0.671	0.912	0.919	0.917	0.93	0.931	0.94	0.8	0.916	0.89	0.933	0.938
cg_1060	chr18	q21.1	DYM	NM_017653	54808	3'UTR	0.614	0.963	0.92	Eos	Hypomethylation	0.943	0.949	0.957	0.942	0.948	0.952	0.956	0.614	0.963	0.919	0.952	0.951
cg_1061	chr11	q23.3	ABCG4	NM_001142505	64137	Body	0.446	0.701	0.55	CD8nv	Hypermethylation	0.485	0.446	0.525	0.614	0.635	0.648	0.701	0.52	0.514	0.495	0.462	0.559
cg_1062	chr19	p13.11	MED26	NM_004831	9441	TSS1500	0.062	0.271	0.138	Bas	Hypermethylation	0.271	0.062	0.072	0.131	0.115	0.146	0.172	0.078	0.183	0.127	0.201	0.102
cg_1063	chr14	q32.33	PACS2	NM_015197	23241	Body	0.083	0.315	0.157	Bnv	Hypermethylation	0.186	0.117	0.315	0.136	0.083	0.125	0.089	0.137	0.171	0.172	0.147	0.202
cg_1064	chr12	q13.2	Intergenic	NA	NA		0.043	0.156	0.084	CD4mem	Hypermethylation	0.063	0.069	0.06	0.156	0.123	0.114	0.091	0.043	0.045	0.044	0.053	0.142
cg_1065	chr15	q24.1	STRA6	NM_001142617	64220	5'UTR	0.283	0.608	0.406	Bnv	Hypermethylation	0.495	0.559	0.608	0.305	0.315	0.327	0.365	0.493	0.441	0.383	0.283	0.301
cg_1066	chr5	q13.2	Intergenic	NA	NA		0.496	0.946	0.865	Mono	Hypomethylation	0.911	0.824	0.941	0.892	0.939	0.894	0.946	0.91	0.496	0.857	0.875	0.892
cg_1067	chr6	p23	Intergenic	NA	NA		0.046	0.241	0.128	Bas	Hypermethylation	0.241	0.048	0.046	0.162	0.08	0.155	0.098	0.24	0.051	0.16	0.101	0.154
cg_1068	chr8	q24.22	Intergenic	NA	NA		0.489	0.942	0.839	Bas	Hypomethylation	0.489	0.893	0.937	0.917	0.942	0.929	0.941	0.578	0.89	0.838	0.792	0.923
cg_1069	chr12	p13.2	LRP6	NM_002336	4040	Body	0.126	0.482	0.255	CD4mem	Hypermethylation	0.151	0.276	0.167	0.482	0.248	0.455	0.272	0.126	0.141	0.147	0.165	0.437
cg_1070	chr5	p15.33	NDUFS6	NM_004553	4726	Body	0.845	0.935	0.913	CD4mem	Hypomethylation	0.918	0.899	0.931	0.845	0.924	0.897	0.933	0.927	0.935	0.923	0.921	0.899
cg_1071	chr19	q13.33	PRMT1	NM_198318	3276	Body	0.027	0.164	0.052	Bnv	Hypermethylation	0.031	0.05	0.164	0.064	0.052	0.048	0.038	0.027	0.03	0.031	0.036	0.053
cg_1072	chr1	p22.1	TGFBR3	NM_003243	7049	Body	0.043	0.265	0.097	Treg	Hypermethylation	0.057	0.107	0.102	0.092	0.09	0.1	0.087	0.071	0.043	0.049	0.107	0.265
cg_1073	chr7	q22.1	TFR2	NM_003227	7036	Body	0.177	0.486	0.272	Eos	Hypermethylation	0.296	0.205	0.199	0.303	0.259	0.295	0.303	0.486	0.177	0.208	0.229	0.307
cg_1074	chr16	q22.1	CMTM4	NM_178818	146223	TSS1500	0.464	0.853	0.617	Bnv	Hypermethylation	0.701	0.652	0.853	0.489	0.663	0.464	0.652	0.533	0.567	0.648	0.608	0.58
cg_1075	chr2	p23.3	Intergenic	NA	NA		0.455	0.958	0.894	Mono	Hypomethylation	0.896	0.925	0.957	0.944	0.955	0.947	0.958	0.918	0.455	0.86	0.958	0.951
cg_1076	chr3	q27.1	AP2M1	NM_004068	1173	5'UTR	0.685	0.965	0.924	Bas	Hypomethylation	0.685	0.953	0.944	0.945	0.956	0.96	0.964	0.889	0.937	0.935	0.965	0.951
cg_1077	chr3	q29	Intergenic	NA	NA		0.031	0.18	0.055	NK	Hypermethylation	0.056	0.039	0.084	0.042	0.044	0.037	0.035	0.037	0.031	0.041	0.18	0.039
cg_1078	chr2	p25.3	Intergenic	NA	NA		0.779	0.929	0.89	CD4mem	Hypomethylation	0.923	0.841	0.929	0.779	0.928	0.837	0.926	0.922	0.924	0.918	0.907	0.85
cg_1079	chr11	p15.4	SWAP70	NM_015055	23075	Body	0.679	0.875	0.745	Eos	Hypermethylation	0.787	0.713	0.71	0.735	0.715	0.751	0.727	0.875	0.765	0.749	0.736	0.679
cg_1080	chr1	p35.3	XKR8	NM_018053	55113	Body	0.626	0.791	0.67	CD8nv	Hypermethylation	0.641	0.631	0.705	0.629	0.758	0.656	0.791	0.641	0.645	0.65	0.669	0.626
cg_1081	chr3	p25.3	HRH1	NM_001098213	3269	5'UTR	0.1	0.954	0.832	Mono	Hypomethylation	0.947	0.921	0.95	0.934	0.947	0.933	0.954	0.953	0.1	0.479	0.945	0.923
cg_1082	chr16	p11.2	SPN	NM_001030288	6693	Body	0.049	0.364	0.09	Bmem	Hypermethylation	0.069	0.364	0.114	0.07	0.074	0.062	0.056	0.059	0.049	0.053	0.05	0.059
cg_1083	chr16	p13.3	Intergenic	NA	NA		0.686	0.964	0.917	CD8nv	Hypomethylation	0.954	0.953	0.961	0.948	0.756	0.958	0.686	0.96	0.964	0.96	0.945	0.953
cg_1084	chr1	q23.3	CD244	NM_001166664	51744	Body	0.051	0.29	0.129	Eos	Hypermethylation	0.27	0.148	0.067	0.093	0.101	0.06	0.06	0.29	0.207	0.11	0.051	0.088
cg_1085	chr19	p13.3	EFNA2	NM_001405	1943	Body	0.521	0.948	0.899	Bmem	Hypomethylation	0.948	0.521	0.927	0.929	0.944	0.9	0.927	0.941	0.948	0.942	0.948	0.912
cg_1086	chr1	p36.31	KCNAB2	NM_172130	8514	3'UTR	0.579	0.959	0.902	Mono	Hypomethylation	0.928	0.914	0.953	0.883	0.95	0.944	0.959	0.934	0.579	0.922	0.941	0.922
cg_1087	chr6	p24.3	GCNT2	NM_001491	2651	5'UTR	0.477	0.81	0.564	Bmem	Hypermethylation	0.51	0.81	0.576	0.602	0.549	0.587	0.574	0.486	0.494	0.491	0.477	0.615
cg_1088	chr7	p22.3	IQCE	NM_001100390	23288	Body	0.715	0.906	0.872	NK	Hypomethylation	0.881	0.876	0.894	0.871	0.89	0.859	0.906	0.889	0.894	0.884	0.715	0.906
cg_1089	chr19	p13.13	ZNF791	NM_153358	163049	Body	0.027	0.315	0.095	Bas	Hypermethylation	0.315	0.027	0.032	0.051	0.04	0.038	0.04	0.269	0.066	0.083	0.143	0.039
cg_1090	chr1	q23.3	B4GALT3	NM_003779	8703	3'UTR	0.422	0.776	0.634	CD8mem	Hypomethylation	0.662	0.575	0.776	0.541	0.742	0.422	0.705	0.679	0.734	0.713	0.513	0.544
cg_1091	chr16	p11.2	Intergenic	NA	NA		0.044	0.259	0.102	NK	Hypermethylation	0.065	0.081	0.156	0.085	0.063	0.095	0.096	0.163	0.044	0.053	0.259	0.061
cg_1092	chr12	p13.31	ATN1	NM_001007026	1822	5'UTR	0.492	0.958	0.872	Treg	Hypomethylation	0.94	0.898	0.957	0.713	0.82	0.894	0.951	0.941	0.958	0.956	0.95	0.492
cg_1093	chr4	p15.2	SEL1L3	NM_015187	23231	TSS1500	0.113	0.377	0.185	Treg	Hypermethylation	0.119	0.124	0.127	0.317	0.201	0.27	0.192	0.129	0.113	0.124	0.127	0.377
cg_1094	chr16	p13.2	USP7	NM_003470	7874	Body	0.941	0.97	0.954	Mono	Hypermethylation	0.957	0.948	0.957	0.953	0.951	0.941	0.95	0.954	0.97	0.965	0.962	0.941
cg_1095	chr2	q37.1	Intergenic	NA	NA		0.718	0.97	0.922	CD4mem	Hypomethylation	0.965	0.776	0.964	0.718	0.96	0.919	0.962	0.965	0.961	0.97	0.97	0.931
cg_1096	chr6	p21.1	APOBEC2	NM_006789	10930	Body	0.596	0.932	0.871	Bas	Hypomethylation	0.596	0.912	0.916	0.906	0.93	0.902	0.931	0.769	0.891	0.862	0.9	0.932
cg_1097	chr17	q11.2	TRAF4	NM_004295	9618	TSS1500	0.434	0.952	0.873	Bnv	Hypomethylation	0.93	0.618	0.434	0.938	0.942	0.939	0.948	0.942	0.952	0.952	0.947	0.936
cg_1098	chr8	p12	Intergenic	NA	NA		0.046	0.304	0.104	Bmem	Hypermethylation	0.064	0.304	0.191	0.078	0.079	0.113	0.077	0.059	0.046	0.053	0.087	0.1
cg_1099	chr8	q24.22	TG	NM_003235	7038	Body	0.039	0.258	0.087	Bmem	Hypermethylation	0.056	0.258	0.102	0.082	0.131	0.063	0.114	0.043	0.043	0.039	0.042	0.065
cg_1100	chr14	q32.11	TDP1	NM_001008744	55775	Body	0.425	0.929	0.857	Bas	Hypomethylation	0.425	0.877	0.915	0.877	0.903	0.903	0.915	0.859	0.929	0.847	0.921	0.915
cg_1101	chr6	p21.33	DDR1	NM_013993	780	5'UTR	0.528	0.79	0.631	CD8nv	Hypermethylation	0.528	0.604	0.639	0.654	0.719	0.645	0.79	0.538	0.631	0.592	0.587	0.647
cg_1102	chr19	p13.3	ANKRD24	NM_133475	170961	Body	0.597	0.932	0.883	Bmem	Hypomethylation	0.9	0.597	0.899	0.891	0.922	0.873	0.929	0.915	0.931	0.927	0.932	0.883
cg_1103	chr7	q31.32	NDUFA5	NM_005000	4698	Body	0.93	0.958	0.94	Mono	Hypermethylation	0.933	0.931	0.93	0.936	0.939	0.935	0.944	0.939	0.958	0.951	0.952	0.932
cg_1104	chr13	q34	DCUN1D2	NM_001014283	55208	Body	0.233	0.961	0.817	Mono	Hypomethylation	0.883	0.937	0.961	0.894	0.953	0.826	0.955	0.902	0.233	0.58	0.738	0.943
cg_1105	chr10	p11.22	Intergenic	NA	NA		0.322	0.954	0.869	Mono	Hypomethylation	0.835	0.942	0.941	0.934	0.948	0.94	0.954	0.855	0.322	0.887	0.923	0.946
cg_1106	chr17	q25.3	RPTOR	NM_001163034	57521	Body	0.75	0.972	0.94	Treg	Hypomethylation	0.966	0.969	0.968	0.91	0.96	0.928	0.952	0.97	0.972	0.966	0.969	0.75
cg_1107	chr18	q22.3	ZNF407	NM_001146189	55628	1stExon	0.739	0.954	0.909	CD4mem	Hypomethylation	0.931	0.916	0.924	0.739	0.878	0.918	0.918	0.94	0.954	0.948	0.945	0.901
cg_1108	chr4	q32.1	GUCY1B1	NM_000857	2983	Body	0.058	0.412	0.164	CD8mem	Hypermethylation	0.074	0.202	0.07	0.266	0.122	0.412	0.159	0.071	0.058	0.069	0.178	0.285
cg_1109	chr2	p21	ABCG8	NM_022437	64241	TSS200	0.646	0.938	0.891	Bas	Hypomethylation	0.646	0.901	0.908	0.9	0.926	0.909	0.931	0.859	0.935	0.938	0.92	0.914
cg_1110	chr17	q21.33	SPOP	NM_001007228	8405	5'UTR	0.03	0.163	0.056	CD8mem	Hypermethylation	0.041	0.033	0.033	0.058	0.042	0.163	0.045	0.03	0.032	0.033	0.101	0.061
cg_1111	chr20	q13.32	Intergenic	NA	NA		0.056	0.31	0.143	Treg	Hypermethylation	0.077	0.184	0.097	0.251	0.148	0.221	0.147	0.072	0.056	0.061	0.086	0.31
cg_1112	chr15	q21.1	CEP152	NM_014985	22995	Body	0.59	0.965	0.914	Bas	Hypomethylation	0.59	0.95	0.956	0.945	0.955	0.963	0.962	0.828	0.965	0.945	0.956	0.954
cg_1113	chr19	q13.42	CNOT3	NM_014516	4849	5'UTR	0.823	0.957	0.921	CD8nv	Hypomethylation	0.939	0.943	0.952	0.905	0.892	0.922	0.823	0.934	0.957	0.947	0.94	0.898
cg_1114	chr16	p13.3	Intergenic	NA	NA		0.823	0.942	0.905	CD4mem	Hypomethylation	0.919	0.929	0.942	0.823	0.911	0.874	0.899	0.928	0.939	0.917	0.92	0.859
cg_1115	chr3	p21.31	Intergenic	NA	NA		0.756	0.955	0.928	Mono	Hypomethylation	0.937	0.933	0.948	0.937	0.947	0.944	0.949	0.955	0.756	0.952	0.942	0.93
cg_1116	chr3	q21.3	LINC01565	NM_007354	23434	3'UTR	0.098	0.419	0.211	Eos	Hypermethylation	0.331	0.139	0.223	0.141	0.18	0.098	0.162	0.419	0.245	0.292	0.162	0.141
cg_1117	chr11	q24.1	ZNF202	NM_003455	7753	TSS1500	0.577	0.974	0.935	Bas	Hypomethylation	0.577	0.97	0.968	0.967	0.968	0.972	0.974	0.946	0.973	0.968	0.969	0.97
cg_1118	chr6	q23.3	TNFAIP3	NM_006290	7128	Body	0.588	0.965	0.915	Treg	Hypomethylation	0.957	0.932	0.953	0.893	0.953	0.91	0.958	0.96	0.965	0.959	0.953	0.588
cg_1119	chr10	p12.31	Intergenic	NA	NA		0.377	0.897	0.798	Bas	Hypomethylation	0.377	0.846	0.877	0.791	0.894	0.797	0.897	0.812	0.887	0.868	0.736	0.795
cg_1120	chr2	q37.1	TIGD1	NM_145702	200765	TSS1500	0.163	0.608	0.333	CD8nv	Hypermethylation	0.195	0.181	0.378	0.316	0.561	0.319	0.608	0.163	0.277	0.287	0.387	0.323
cg_1121	chr8	p23.3	ERICH1	NM_207332	157697	Body	0.65	0.967	0.935	Mono	Hypomethylation	0.959	0.959	0.956	0.958	0.958	0.967	0.963	0.964	0.65	0.964	0.966	0.96
cg_1122	chr6	q24.1	VTA1	NM_016485	51534	Body	0.859	0.954	0.928	CD8mem	Hypomethylation	0.935	0.913	0.931	0.911	0.938	0.859	0.94	0.938	0.954	0.953	0.946	0.913
cg_1123	chr9	q31.3	LPAR1	NM_001401	1902	5'UTR	0.056	0.485	0.261	NK	Hypermethylation	0.16	0.279	0.229	0.336	0.316	0.378	0.344	0.126	0.056	0.069	0.485	0.348
cg_1124	chr16	q13	Intergenic	NA	NA		0.048	0.122	0.07	CD4nv	Hypermethylation	0.068	0.048	0.069	0.082	0.122	0.066	0.077	0.055	0.059	0.052	0.051	0.086
cg_1125	chr12	q24.31	Intergenic	NA	NA		0.845	0.96	0.927	CD4mem	Hypomethylation	0.943	0.954	0.954	0.845	0.883	0.872	0.943	0.937	0.96	0.955	0.957	0.923
cg_1126	chr17	q23.3	SMARCD2	NM_001098426	6603	TSS1500	0.04	0.222	0.077	Treg	Hypermethylation	0.063	0.046	0.05	0.118	0.084	0.093	0.057	0.04	0.042	0.051	0.052	0.222
cg_1127	chr2	q11.2	NEURL3	NR_026875	93082	Body	0.103	0.268	0.163	NK	Hypermethylation	0.199	0.103	0.149	0.139	0.169	0.156	0.127	0.263	0.115	0.132	0.268	0.14
cg_1128	chr16	q23.2	CMIP	NM_198390	80790	Body	0.073	0.471	0.189	Treg	Hypermethylation	0.089	0.233	0.126	0.378	0.183	0.288	0.156	0.089	0.073	0.079	0.104	0.471
cg_1129	chr1	p36.11	MAP3K6	NM_004672	9064	Body	0.032	0.16	0.076	CD4mem	Hypermethylation	0.039	0.039	0.039	0.16	0.104	0.147	0.111	0.033	0.032	0.034	0.038	0.132
cg_1130	chr10	p11.22	Intergenic	NA	NA		0.921	0.957	0.936	Mono	Hypermethylation	0.927	0.921	0.932	0.925	0.934	0.932	0.943	0.938	0.957	0.942	0.952	0.924
cg_1131	chr19	q13.11	Intergenic	NA	NA		0.044	0.19	0.088	CD4nv	Hypermethylation	0.061	0.061	0.088	0.087	0.19	0.083	0.151	0.044	0.059	0.059	0.092	0.078
cg_1132	chr10	p14	USP6NL	NM_014688	9712	5'UTR	0.03	0.146	0.055	CD8mem	Hypermethylation	0.043	0.034	0.036	0.068	0.046	0.146	0.053	0.03	0.033	0.042	0.043	0.083
cg_1133	chr6	p21.32	SYNGAP1	NM_006772	8831	Body	0.137	0.371	0.231	CD4mem	Hypermethylation	0.177	0.205	0.207	0.371	0.213	0.341	0.202	0.157	0.137	0.138	0.27	0.357
cg_1134	chr16	p11.2	ARMC5	NM_001105247	79798	TSS1500	0.036	0.173	0.076	CD4mem	Hypermethylation	0.041	0.048	0.063	0.173	0.141	0.054	0.085	0.036	0.043	0.047	0.038	0.137
cg_1135	chr13	q12.11	Intergenic	NA	NA		0.053	0.164	0.087	Treg	Hypermethylation	0.067	0.092	0.07	0.163	0.077	0.108	0.063	0.053	0.062	0.062	0.064	0.164
cg_1136	chr3	q22.3	NME9	NM_178130	347736	TSS200	0.08	0.307	0.126	Treg	Hypermethylation	0.093	0.123	0.091	0.203	0.102	0.139	0.089	0.094	0.081	0.08	0.108	0.307
cg_1137	chr3	p21.31	CCR1	NM_001295	1230	TSS200	0.038	0.166	0.071	CD4nv	Hypermethylation	0.055	0.057	0.05	0.09	0.166	0.056	0.119	0.038	0.038	0.043	0.042	0.094
cg_1138	chr6	q25.1	ZBTB2	NM_020861	57621	Body	0.932	0.96	0.943	Mono	Hypermethylation	0.94	0.932	0.935	0.936	0.936	0.944	0.95	0.95	0.96	0.954	0.943	0.934
cg_1139	chr8	p21.3	DOK2	NM_003974	9046	1stExon	0.035	0.276	0.066	Bmem	Hypermethylation	0.045	0.276	0.08	0.048	0.046	0.043	0.045	0.035	0.042	0.052	0.04	0.045
cg_1140	chr1	p13.3	SARS1	NM_006513	6301	Body	0.944	0.968	0.953	Mono	Hypermethylation	0.952	0.947	0.951	0.945	0.944	0.947	0.952	0.959	0.968	0.964	0.962	0.949
cg_1141	chr11	q13.3	LTO1	NM_153451	220064	Body	0.885	0.969	0.949	Treg	Hypomethylation	0.965	0.951	0.963	0.902	0.963	0.949	0.964	0.959	0.969	0.955	0.969	0.885
cg_1142	chr10	q26.13	Intergenic	NA	NA		0.041	0.165	0.072	NK	Hypermethylation	0.052	0.055	0.076	0.07	0.102	0.059	0.093	0.042	0.041	0.049	0.165	0.065
cg_1143	chr5	p14.3	Intergenic	NA	NA		0.773	0.923	0.841	Eos	Hypermethylation	0.88	0.802	0.885	0.787	0.859	0.783	0.863	0.923	0.865	0.847	0.823	0.773
cg_1144	chr17	q25.3	TK1	NM_003258	7083	Body	0.462	0.787	0.724	Mono	Hypomethylation	0.716	0.742	0.747	0.76	0.776	0.765	0.782	0.737	0.462	0.665	0.787	0.742
cg_1145	chr11	q13.1	MAP4K2	NM_004579	5871	Body	0.092	0.241	0.121	NK	Hypermethylation	0.115	0.093	0.132	0.109	0.112	0.114	0.106	0.105	0.092	0.095	0.241	0.136
cg_1146	chr8	q24.3	DENND3	NM_014957	22898	Body	0.067	0.248	0.111	Bas	Hypermethylation	0.248	0.196	0.082	0.104	0.085	0.117	0.081	0.084	0.07	0.067	0.074	0.116
cg_1147	chr22	q11.23	MMP11	NM_005940	4320	Body	0.176	0.421	0.247	CD8mem	Hypermethylation	0.198	0.176	0.193	0.357	0.23	0.421	0.237	0.182	0.195	0.19	0.242	0.341
cg_1148	chr11	p11.2	HSD17B12	NM_016142	51144	Body	0.764	0.963	0.936	Bas	Hypomethylation	0.764	0.955	0.954	0.939	0.945	0.95	0.953	0.954	0.959	0.963	0.958	0.943
cg_1149	chr1	p12	ZNF697	NM_001080470	90874	5'UTR	0.939	0.965	0.949	Mono	Hypermethylation	0.947	0.939	0.946	0.941	0.948	0.943	0.957	0.954	0.965	0.961	0.953	0.939
cg_1150	chr7	p15.2	JAZF1	NM_175061	221895	Body	0.654	0.966	0.905	Bas	Hypomethylation	0.654	0.962	0.962	0.958	0.962	0.947	0.966	0.836	0.878	0.846	0.93	0.964
cg_1151	chr2	p13.1	M1AP	NM_138804	130951	Body	0.803	0.962	0.939	Eos	Hypomethylation	0.898	0.961	0.962	0.952	0.957	0.956	0.962	0.803	0.958	0.955	0.953	0.956
cg_1152	chr5	q21.3	FBXL17	NM_001163315	64839	Body	0.044	0.329	0.134	CD4mem	Hypermethylation	0.058	0.07	0.075	0.329	0.232	0.25	0.118	0.044	0.045	0.054	0.085	0.251
cg_1153	chr2	q31.1	LRP2	NM_004525	4036	Body	0.369	0.915	0.826	Bas	Hypomethylation	0.369	0.855	0.914	0.809	0.915	0.82	0.908	0.834	0.91	0.898	0.878	0.803
cg_1154	chr10	p13	CAMK1D	NM_020397	57118	Body	0.768	0.951	0.909	CD4mem	Hypomethylation	0.904	0.92	0.945	0.768	0.937	0.862	0.943	0.938	0.941	0.951	0.944	0.853
cg_1155	chr17	p13.1	STX8	NM_004853	9482	Body	0.084	0.345	0.146	Treg	Hypermethylation	0.088	0.118	0.084	0.187	0.133	0.235	0.164	0.095	0.084	0.087	0.134	0.345
cg_1156	chr11	q13.4	ATG16L2	NM_033388	89849	Body	0.94	0.966	0.951	Mono	Hypermethylation	0.949	0.942	0.949	0.94	0.946	0.949	0.952	0.95	0.966	0.954	0.963	0.948
cg_1157	chr4	q32.1	Intergenic	NA	NA		0.241	0.496	0.434	Bas	Hypomethylation	0.241	0.47	0.447	0.452	0.472	0.496	0.485	0.387	0.442	0.425	0.454	0.442
cg_1158	chr2	p14	MEIS1	NM_002398	4211	Body	0.031	0.323	0.106	NK	Hypermethylation	0.042	0.16	0.051	0.145	0.071	0.181	0.071	0.031	0.038	0.038	0.323	0.121
cg_1159	chr12	q23.3	ISCU	NM_213595	23479	Body	0.046	0.25	0.102	NK	Hypermethylation	0.125	0.054	0.046	0.111	0.074	0.096	0.07	0.134	0.057	0.089	0.25	0.112
cg_1160	chr3	q21.3	RUVBL1	NM_003707	8607	3'UTR	0.754	0.969	0.941	NK	Hypomethylation	0.948	0.962	0.964	0.958	0.957	0.963	0.963	0.926	0.969	0.962	0.754	0.96
cg_1161	chr2	p23.3	ADCY3	NM_004036	109	TSS200	0.044	0.194	0.079	Bnv	Hypermethylation	0.137	0.1	0.194	0.054	0.053	0.054	0.051	0.107	0.051	0.055	0.044	0.047
cg_1162	chr12	q21.33	Intergenic	NA	NA		0.384	0.964	0.895	Mono	Hypomethylation	0.948	0.855	0.943	0.932	0.96	0.952	0.961	0.956	0.384	0.944	0.964	0.945
cg_1163	chr11	p11.2	Intergenic	NA	NA		0.72	0.838	0.759	Bnv	Hypermethylation	0.771	0.773	0.838	0.72	0.764	0.734	0.77	0.748	0.775	0.743	0.74	0.735
cg_1164	chr17	p13.1	PIK3R6	NM_001010855	146850	TSS200	0.04	0.231	0.079	Treg	Hypermethylation	0.051	0.064	0.058	0.122	0.063	0.123	0.061	0.04	0.044	0.041	0.049	0.231
cg_1165	chr7	q36.1	GIMAP6	NR_024115	474344	Body	0.058	0.322	0.096	Bmem	Hypermethylation	0.088	0.322	0.103	0.103	0.087	0.062	0.06	0.065	0.063	0.068	0.058	0.068
cg_1166	chr10	p13	BEND7	NM_001100912	222389	TSS1500	0.095	0.27	0.161	Eos	Hypermethylation	0.215	0.183	0.1	0.129	0.145	0.099	0.125	0.27	0.156	0.216	0.198	0.095
cg_1167	chr19	p13.3	Intergenic	NA	NA		0.271	0.81	0.694	Eos	Hypomethylation	0.62	0.633	0.765	0.724	0.797	0.754	0.81	0.271	0.741	0.686	0.782	0.748
cg_1168	chr22	q13.31	TBC1D22A	NM_014346	25771	Body	0.952	0.971	0.958	Mono	Hypermethylation	0.956	0.952	0.955	0.952	0.953	0.958	0.958	0.96	0.971	0.964	0.964	0.954
cg_1169	chr7	p22.3	EIF3B	NM_001037283	8662	Body	0.939	0.969	0.951	Mono	Hypermethylation	0.945	0.95	0.953	0.942	0.949	0.944	0.953	0.954	0.969	0.964	0.939	0.947
cg_1170	chr7	p22.1	Intergenic	NA	NA		0.101	0.355	0.16	NK	Hypermethylation	0.121	0.217	0.13	0.156	0.128	0.188	0.129	0.114	0.101	0.114	0.355	0.174
cg_1171	chr6	q22.33	KIAA0408	NM_014702	9729	Body	0.942	0.969	0.954	Mono	Hypermethylation	0.954	0.942	0.948	0.948	0.954	0.95	0.96	0.953	0.969	0.965	0.959	0.947
cg_1172	chr11	p15.2	PSMA1	NM_148976	5682	Body	0.934	0.967	0.949	Mono	Hypermethylation	0.934	0.939	0.938	0.943	0.944	0.952	0.953	0.949	0.967	0.961	0.96	0.944
cg_1173	chr10	q26.2	Intergenic	NA	NA		0.658	0.963	0.928	Bas	Hypomethylation	0.658	0.955	0.958	0.954	0.954	0.955	0.961	0.907	0.963	0.958	0.958	0.955
cg_1174	chr19	q13.12	FXYD1	NM_005031	5348	Body	0.056	0.188	0.115	Neu	Hypermethylation	0.07	0.056	0.112	0.099	0.088	0.13	0.098	0.128	0.155	0.188	0.155	0.105
cg_1175	chr13	q14.11	EPSTI1	NM_033255	94240	TSS1500	0.046	0.212	0.075	Neu	Hypermethylation	0.086	0.063	0.098	0.063	0.056	0.054	0.053	0.074	0.047	0.212	0.046	0.05
cg_1176	chr3	p14.1	ATXN7	NM_000333	6314	Body	0.661	0.941	0.904	Mono	Hypomethylation	0.926	0.905	0.94	0.93	0.935	0.935	0.934	0.887	0.661	0.933	0.941	0.922
cg_1177	chr1	p36.32	PRDM16	NM_022114	63976	Body	0.237	0.863	0.737	NK	Hypomethylation	0.81	0.731	0.817	0.714	0.833	0.558	0.802	0.829	0.86	0.863	0.237	0.786
cg_1178	chr9	p13.3	Intergenic	NA	NA		0.912	0.954	0.93	Mono	Hypermethylation	0.922	0.917	0.935	0.922	0.924	0.925	0.925	0.93	0.954	0.946	0.947	0.912
cg_1179	chr15	q24.1	CCDC33	NM_025055	80125	1stExon	0.363	0.695	0.484	CD8nv	Hypermethylation	0.455	0.37	0.537	0.495	0.652	0.473	0.695	0.363	0.438	0.411	0.468	0.457
cg_1180	chr6	p22.3	ALDH5A1	NM_001080	7915	Body	0.063	0.266	0.115	Treg	Hypermethylation	0.086	0.063	0.064	0.193	0.091	0.22	0.103	0.078	0.063	0.076	0.083	0.266
cg_1181	chr17	q24.3	MAP2K6	NM_002758	5608	3'UTR	0.946	0.968	0.954	Mono	Hypermethylation	0.949	0.951	0.95	0.946	0.946	0.958	0.954	0.954	0.968	0.96	0.963	0.946
cg_1182	chr17	p13.1	GAS7	NM_201433	8522	Body	0.931	0.968	0.957	Treg	Hypomethylation	0.956	0.952	0.956	0.942	0.96	0.955	0.962	0.967	0.968	0.965	0.966	0.931
cg_1183	chr13	q34	ARHGEF7	NM_001113511	8874	Body	0.699	0.916	0.844	CD8mem	Hypomethylation	0.865	0.896	0.916	0.738	0.881	0.699	0.852	0.876	0.891	0.873	0.858	0.788
cg_1184	chr19	q13.43	ZNF444	NM_018337	55311	5'UTR	0.946	0.966	0.953	Mono	Hypermethylation	0.948	0.946	0.948	0.949	0.947	0.954	0.955	0.955	0.966	0.961	0.961	0.947
cg_1185	chr2	q37.3	HDAC4	NM_006037	9759	Body	0.951	0.973	0.96	Mono	Hypermethylation	0.959	0.957	0.955	0.955	0.954	0.959	0.959	0.965	0.973	0.969	0.967	0.951
cg_1186	chr17	q12	SOCS7	NM_014598	30837	1stExon	0.058	0.243	0.116	Treg	Hypermethylation	0.072	0.061	0.058	0.234	0.131	0.202	0.145	0.061	0.059	0.06	0.061	0.243
cg_1187	chr19	p13.11	GATAD2A	NM_017660	54815	5'UTR	0.518	0.896	0.811	NK	Hypomethylation	0.859	0.766	0.879	0.766	0.888	0.718	0.878	0.871	0.896	0.874	0.518	0.816
cg_1188	chr7	q21.2	FAM133B	NM_152789	257415	Body	0.909	0.963	0.936	Eos	Hypomethylation	0.926	0.928	0.935	0.927	0.934	0.933	0.947	0.909	0.963	0.956	0.948	0.926
cg_1189	chr13	q32.3	UBAC2	NM_001144072	337867	Body	0.039	0.416	0.129	Neu	Hypermethylation	0.326	0.039	0.044	0.086	0.054	0.066	0.051	0.05	0.041	0.416	0.184	0.186
cg_1190	chr21	q22.12	DOP1B	NM_005128	9980	Body	0.941	0.966	0.95	Mono	Hypermethylation	0.947	0.941	0.943	0.944	0.943	0.953	0.952	0.943	0.966	0.952	0.964	0.947
cg_1191	chr6	p21.1	Intergenic	NA	NA		0.718	0.957	0.895	Treg	Hypomethylation	0.917	0.905	0.957	0.807	0.951	0.825	0.946	0.917	0.937	0.934	0.927	0.718
cg_1192	chr6	p21.32	TSBP1	NM_006781	10665	Body	0.908	0.959	0.94	Treg	Hypomethylation	0.946	0.935	0.935	0.921	0.945	0.928	0.949	0.948	0.959	0.955	0.946	0.908
cg_1193	chr1	p36.32	Intergenic	NA	NA		0.147	0.701	0.388	NK	Hypermethylation	0.314	0.147	0.305	0.358	0.438	0.45	0.434	0.38	0.374	0.38	0.701	0.377
cg_1194	chr11	q12.1	CLP1	NM_001142597	10978	TSS1500	0.063	0.235	0.124	NK	Hypermethylation	0.156	0.063	0.183	0.091	0.089	0.104	0.083	0.104	0.136	0.149	0.235	0.098
cg_1195	chr7	q21.2	ANKIB1	NM_019004	54467	Body	0.945	0.967	0.954	Mono	Hypermethylation	0.95	0.945	0.95	0.95	0.952	0.955	0.957	0.954	0.967	0.961	0.961	0.95
cg_1196	chr2	q37.1	SAG	NM_000541	6295	3'UTR	0.887	0.946	0.925	CD4mem	Hypomethylation	0.917	0.918	0.931	0.887	0.929	0.912	0.946	0.945	0.935	0.934	0.923	0.923
cg_1197	chr4	q25	LEF1	NM_001166119	51176	Body	0.039	0.313	0.085	Neu	Hypermethylation	0.064	0.057	0.054	0.056	0.048	0.077	0.047	0.051	0.139	0.313	0.039	0.074
cg_1198	chr5	q23.1	PRR16	NM_016644	51334	Body	0.881	0.953	0.932	Treg	Hypomethylation	0.935	0.924	0.94	0.914	0.943	0.921	0.949	0.945	0.953	0.944	0.935	0.881
cg_1199	chr2	p13.3	AAK1	NM_014911	22848	Body	0.948	0.967	0.957	Eos	Hypermethylation	0.951	0.948	0.954	0.951	0.955	0.963	0.959	0.967	0.961	0.956	0.957	0.956
cg_1200	chr15	q22.2	TLN2	NM_015059	83660	Body	0.85	0.944	0.915	CD8mem	Hypomethylation	0.93	0.913	0.929	0.882	0.924	0.85	0.928	0.943	0.944	0.94	0.929	0.872
cg_1201	chr20	q13.33	YTHDF1	NM_017798	54915	3'UTR	0.943	0.963	0.95	Mono	Hypermethylation	0.946	0.945	0.943	0.944	0.943	0.95	0.952	0.952	0.963	0.959	0.958	0.943
cg_1202	chr7	p22.1	Intergenic	NA	NA		0.066	0.215	0.095	NK	Hypermethylation	0.08	0.07	0.083	0.106	0.097	0.115	0.079	0.072	0.069	0.066	0.215	0.088
cg_1203	chr11	q13.1	RASGRP2	NM_153819	10235	Body	0.057	0.155	0.079	CD8mem	Hypermethylation	0.073	0.074	0.069	0.094	0.082	0.155	0.068	0.063	0.057	0.058	0.069	0.083
cg_1204	chr2	p21	Intergenic	NA	NA		0.726	0.96	0.893	Treg	Hypomethylation	0.941	0.885	0.96	0.738	0.94	0.823	0.942	0.941	0.947	0.947	0.929	0.726
cg_1205	chr10	p13	TRDMT1	NM_004412	1787	TSS1500	0.86	0.941	0.926	Treg	Hypomethylation	0.927	0.937	0.94	0.895	0.939	0.918	0.941	0.931	0.938	0.94	0.941	0.86
cg_1206	chr11	q13.2	KMT5B	NM_017635	51111	5'UTR	0.919	0.961	0.935	Mono	Hypermethylation	0.938	0.924	0.928	0.92	0.936	0.919	0.937	0.944	0.961	0.959	0.93	0.924
cg_1207	chr7	q22.3	KMT2E	NM_182931	55904	Body	0.899	0.953	0.935	Treg	Hypomethylation	0.937	0.929	0.949	0.914	0.951	0.941	0.953	0.936	0.943	0.935	0.933	0.899
cg_1208	chr4	p16.3	Intergenic	NA	NA		0.917	0.948	0.927	Mono	Hypermethylation	0.918	0.922	0.927	0.917	0.926	0.926	0.93	0.929	0.948	0.933	0.927	0.92
cg_1209	chr17	p11.2	Intergenic	NA	NA		0.932	0.959	0.943	Mono	Hypermethylation	0.932	0.937	0.937	0.936	0.942	0.936	0.945	0.948	0.959	0.955	0.95	0.935
cg_1210	chr2	q11.2	CHST10	NM_004854	9486	Body	0.732	0.918	0.871	Treg	Hypomethylation	0.902	0.89	0.918	0.814	0.861	0.833	0.871	0.908	0.916	0.888	0.915	0.732
cg_1211	chr15	q23	PAQR5	NM_017705	54852	5'UTR	0.559	0.96	0.901	Bas	Hypomethylation	0.559	0.819	0.951	0.926	0.95	0.925	0.954	0.928	0.96	0.954	0.952	0.935
cg_1212	chr2	q11.2	SNORD89	NR_003070	692205	TSS200	0.859	0.968	0.935	CD8mem	Hypomethylation	0.956	0.927	0.96	0.867	0.949	0.859	0.955	0.963	0.968	0.964	0.95	0.904
cg_1213	chr13	q14.13	LCP1	NM_002298	3936	Body	0.94	0.962	0.949	Mono	Hypermethylation	0.944	0.941	0.944	0.94	0.943	0.953	0.953	0.954	0.962	0.958	0.953	0.944
cg_1214	chr7	q22.1	SRRT	NM_015908	51593	Body	0.902	0.968	0.949	CD8mem	Hypomethylation	0.951	0.946	0.958	0.932	0.95	0.902	0.953	0.954	0.968	0.961	0.961	0.948
cg_1215	chr14	q32.11	CCDC88C	NM_001080414	440193	Body	0.938	0.959	0.945	Mono	Hypermethylation	0.943	0.945	0.946	0.94	0.941	0.945	0.947	0.952	0.959	0.948	0.942	0.938
cg_1216	chr1	p13.2	DDX20	NM_007204	11218	Body	0.856	0.968	0.948	Treg	Hypomethylation	0.953	0.946	0.947	0.951	0.949	0.959	0.957	0.963	0.968	0.966	0.965	0.856
cg_1217	chr4	q28.3	SLC7A11	NM_014331	23657	TSS200	0.036	0.097	0.052	CD8mem	Hypermethylation	0.041	0.036	0.039	0.072	0.051	0.097	0.043	0.037	0.036	0.039	0.041	0.086
cg_1218	chr1	p33	ELAVL4	NM_001144777	1996	TSS1500	0.917	0.963	0.948	Treg	Hypomethylation	0.949	0.936	0.949	0.943	0.949	0.943	0.957	0.958	0.963	0.959	0.955	0.917
cg_1219	chr22	q13.31	SMC1B	NM_148674	27127	Body	0.958	0.972	0.964	Eos	Hypermethylation	0.966	0.961	0.963	0.958	0.963	0.96	0.964	0.972	0.971	0.967	0.966	0.961
cg_1220	chr11	q12.2	VWCE	NM_152718	220001	TSS200	0.094	0.255	0.142	Treg	Hypermethylation	0.107	0.161	0.114	0.217	0.133	0.184	0.136	0.096	0.094	0.094	0.116	0.255
cg_1221	chr11	q13.1	OVOL1	NM_004561	5017	Body	0.936	0.97	0.949	Mono	Hypermethylation	0.949	0.94	0.954	0.936	0.944	0.939	0.951	0.955	0.97	0.961	0.947	0.942
cg_1222	chr5	q31.2	CXXC5	NM_016463	51523	TSS1500	0.041	0.242	0.09	Treg	Hypermethylation	0.054	0.041	0.043	0.184	0.092	0.136	0.094	0.045	0.05	0.05	0.053	0.242
cg_1223	chr16	q23.3	PLCG2	NM_002661	5336	Body	0.941	0.971	0.956	CD4mem	Hypomethylation	0.958	0.953	0.961	0.941	0.957	0.949	0.96	0.971	0.969	0.964	0.948	0.946
cg_1224	chr5	q14.1	ARSB	NM_000046	411	Body	0.948	0.969	0.956	Mono	Hypermethylation	0.954	0.953	0.956	0.948	0.953	0.948	0.959	0.957	0.969	0.965	0.958	0.949
cg_1225	chr8	p21.3	CHMP7	NM_152272	91782	Body	0.098	0.209	0.127	CD8nv	Hypermethylation	0.104	0.105	0.114	0.13	0.174	0.132	0.209	0.101	0.099	0.098	0.129	0.123
cg_1226	chr7	q32.2	UBE2H	NM_003344	7328	Body	0.038	0.249	0.084	Bas	Hypermethylation	0.249	0.042	0.038	0.068	0.059	0.064	0.055	0.113	0.074	0.159	0.046	0.046
cg_1227	chr8	q24.12	MRPL13	NM_014078	28998	Body	0.932	0.966	0.95	Bas	Hypomethylation	0.932	0.944	0.945	0.947	0.948	0.954	0.954	0.945	0.966	0.958	0.959	0.943
cg_1228	chr7	q22.1	TFR2	NM_003227	7036	Body	0.133	0.375	0.212	Eos	Hypermethylation	0.248	0.226	0.179	0.226	0.183	0.227	0.175	0.375	0.133	0.169	0.15	0.252
cg_1229	chr2	q14.3	Intergenic	NA	NA		0.046	0.251	0.089	Mono	Hypermethylation	0.1	0.063	0.055	0.056	0.055	0.054	0.055	0.068	0.251	0.206	0.046	0.062
cg_1230	chr14	q32.13	SERPINA1	NM_001127701	5265	5'UTR	0.828	0.932	0.898	Treg	Hypomethylation	0.917	0.872	0.912	0.861	0.915	0.87	0.92	0.931	0.932	0.919	0.903	0.828
cg_1231	chr11	q13.2	PTPRCAP	NM_005608	5790	5'UTR	0.035	0.166	0.076	Mono	Hypermethylation	0.116	0.035	0.036	0.053	0.05	0.041	0.042	0.143	0.166	0.145	0.039	0.049
cg_1232	chr7	p22.3	PDGFA	NM_033023	5154	3'UTR	0.825	0.941	0.916	CD8mem	Hypomethylation	0.936	0.873	0.928	0.889	0.94	0.825	0.924	0.941	0.936	0.931	0.935	0.938
cg_1233	chr7	q21.13	ZNF804B	NM_181646	219578	Body	0.924	0.961	0.939	Mono	Hypermethylation	0.924	0.933	0.938	0.932	0.941	0.936	0.943	0.928	0.961	0.947	0.947	0.933
cg_1234	chr6	p22.1	Intergenic	NA	NA		0.038	0.223	0.083	Treg	Hypermethylation	0.055	0.048	0.05	0.183	0.068	0.13	0.058	0.038	0.043	0.047	0.046	0.223
cg_1235	chr1	p36.22	Intergenic	NA	NA		0.875	0.954	0.932	Treg	Hypomethylation	0.942	0.936	0.945	0.915	0.928	0.919	0.938	0.954	0.952	0.944	0.939	0.875
cg_1236	chr10	q24.1	SORBS1	NM_015385	10580	5'UTR	0.821	0.953	0.862	Eos	Hypermethylation	0.884	0.879	0.881	0.821	0.826	0.86	0.846	0.953	0.886	0.845	0.842	0.823
cg_1237	chr2	p11.2	ST3GAL5	NM_003896	8869	Body	0.047	0.171	0.088	Bas	Hypermethylation	0.171	0.047	0.07	0.127	0.066	0.11	0.06	0.094	0.049	0.06	0.065	0.138
cg_1238	chr12	q13.12	NCKAP5L	NM_001037806	57701	Body	0.931	0.971	0.959	Treg	Hypomethylation	0.967	0.971	0.968	0.954	0.958	0.938	0.952	0.971	0.97	0.966	0.968	0.931
cg_1239	chr3	q27.2	EHHADH	NM_001166415	1962	5'UTR	0.813	0.948	0.911	Treg	Hypomethylation	0.93	0.87	0.913	0.884	0.924	0.894	0.935	0.935	0.947	0.948	0.944	0.813
cg_1240	chr17	q25.1	UNC13D	NM_199242	201294	Body	0.856	0.952	0.932	Eos	Hypomethylation	0.938	0.92	0.948	0.937	0.943	0.933	0.95	0.856	0.952	0.922	0.946	0.944
cg_1241	chr6	p21.33	IER3	NM_003897	8870	3'UTR	0.04	0.238	0.099	NK	Hypermethylation	0.088	0.061	0.174	0.076	0.094	0.092	0.138	0.051	0.063	0.04	0.238	0.071
cg_1242	chr6	p22.3	ATXN1	NM_001128164	6310	Body	0.061	0.163	0.087	Bnv	Hypermethylation	0.095	0.088	0.163	0.081	0.085	0.07	0.072	0.077	0.065	0.098	0.061	0.087
cg_1243	chr2	q14.3	Intergenic	NA	NA		0.874	0.975	0.955	Treg	Hypomethylation	0.966	0.974	0.973	0.928	0.957	0.945	0.96	0.972	0.975	0.966	0.971	0.874
cg_1244	chr21	q22.3	ITGB2	NM_000211	3689	TSS200	0.045	0.204	0.07	Bas	Hypermethylation	0.204	0.048	0.064	0.077	0.056	0.056	0.06	0.046	0.056	0.058	0.045	0.063
cg_1245	chr1	p22.2	LRRC8B	NM_001134476	23507	5'UTR	0.929	0.957	0.94	Mono	Hypermethylation	0.929	0.942	0.94	0.932	0.934	0.941	0.941	0.933	0.957	0.951	0.942	0.935
cg_1246	chr1	p35.2	LCK	NM_005356	3932	TSS200	0.041	0.189	0.073	Eos	Hypermethylation	0.114	0.048	0.047	0.055	0.047	0.049	0.049	0.189	0.088	0.092	0.041	0.051
cg_1247	chr6	p21.32	COL11A2	NM_080679	1302	TSS1500	0.052	0.12	0.078	CD4mem	Hypermethylation	0.062	0.088	0.065	0.12	0.082	0.117	0.067	0.062	0.052	0.059	0.06	0.103
cg_1248	chr21	q22.3	POFUT2	NR_004858	23275	Body	0.919	0.958	0.931	Eos	Hypermethylation	0.934	0.933	0.936	0.919	0.921	0.919	0.925	0.958	0.94	0.93	0.932	0.923
cg_1249	chr1	p32.3	LEXM	NM_152607	163747	Body	0.271	0.94	0.825	NK	Hypomethylation	0.909	0.859	0.926	0.795	0.911	0.705	0.89	0.924	0.94	0.925	0.271	0.847
cg_1250	chr2	q37.3	ING5	NM_032329	84289	Body	0.932	0.962	0.945	Mono	Hypermethylation	0.944	0.937	0.939	0.939	0.94	0.944	0.944	0.95	0.962	0.956	0.954	0.932
cg_1251	chr12	p13.31	GPR162	NM_019858	27239	TSS1500	0.03	0.193	0.084	CD8mem	Hypermethylation	0.054	0.094	0.054	0.107	0.063	0.193	0.109	0.053	0.03	0.037	0.065	0.146
cg_1252	chr19	p13.11	Intergenic	NA	NA		0.047	0.251	0.09	Bas	Hypermethylation	0.251	0.057	0.093	0.064	0.063	0.056	0.053	0.213	0.047	0.06	0.057	0.063
cg_1253	chr5	q14.1	HOMER1	NM_004272	9456	Body	0.785	0.964	0.913	Treg	Hypomethylation	0.951	0.857	0.942	0.786	0.947	0.895	0.952	0.956	0.964	0.96	0.961	0.785
cg_1254	chr10	q24.32	ARL3	NM_004311	403	Body	0.693	0.847	0.751	CD8nv	Hypermethylation	0.696	0.693	0.786	0.72	0.822	0.722	0.847	0.723	0.767	0.731	0.743	0.762
cg_1255	chr4	q24	PPP3CA	NM_001130691	5530	Body	0.934	0.971	0.958	Treg	Hypomethylation	0.961	0.956	0.961	0.944	0.959	0.959	0.962	0.964	0.971	0.966	0.962	0.934
cg_1256	chr3	q13.33	COX17	NM_005694	10063	TSS1500	0.077	0.362	0.171	CD8nv	Hypermethylation	0.122	0.118	0.164	0.212	0.331	0.16	0.362	0.081	0.083	0.077	0.162	0.18
cg_1257	chr1	q21.3	Intergenic	NA	NA		0.049	0.275	0.109	Bnv	Hypermethylation	0.085	0.157	0.275	0.075	0.119	0.111	0.112	0.049	0.049	0.077	0.115	0.084
cg_1258	chr4	q31.3	TMEM131L	NM_015196	23240	Body	0.938	0.961	0.947	Mono	Hypermethylation	0.944	0.938	0.941	0.944	0.942	0.95	0.952	0.945	0.961	0.953	0.955	0.943
cg_1259	chr19	q13.32	GPR4	NM_005282	2828	Body	0.711	0.862	0.785	Neu	Hypermethylation	0.788	0.749	0.792	0.711	0.809	0.713	0.819	0.814	0.841	0.862	0.788	0.739
cg_1260	chr3	p26.1	Intergenic	NA	NA		0.04	0.189	0.075	CD4nv	Hypermethylation	0.052	0.041	0.092	0.065	0.189	0.051	0.167	0.055	0.044	0.048	0.04	0.057
cg_1261	chr1	q32.2	CD55	NM_001114752	1604	Body	0.064	0.601	0.305	Bas	Hypermethylation	0.601	0.07	0.064	0.353	0.243	0.268	0.179	0.357	0.478	0.264	0.264	0.52
cg_1262	chr1	p21.2	DPH5	NM_001077395	51611	Body	0.943	0.967	0.952	Mono	Hypermethylation	0.948	0.943	0.945	0.944	0.947	0.955	0.95	0.952	0.967	0.961	0.961	0.945
cg_1263	chr8	q24.3	TSNARE1	NM_145003	203062	Body	0.923	0.967	0.952	Treg	Hypomethylation	0.95	0.96	0.964	0.941	0.95	0.943	0.955	0.951	0.967	0.955	0.962	0.923
cg_1264	chr2	q24.1	GPD2	NM_000408	2820	5'UTR	0.693	0.955	0.923	Eos	Hypomethylation	0.94	0.943	0.95	0.939	0.945	0.948	0.951	0.693	0.955	0.926	0.942	0.94
cg_1265	chr3	p13	PPP4R2	NM_174907	151987	Body	0.784	0.956	0.898	CD4mem	Hypomethylation	0.901	0.931	0.956	0.784	0.941	0.801	0.937	0.923	0.947	0.909	0.895	0.847
cg_1266	chr2	q32.3	STK17B	NM_004226	9262	5'UTR	0.051	0.161	0.082	Bas	Hypermethylation	0.161	0.054	0.052	0.071	0.057	0.058	0.061	0.148	0.085	0.11	0.051	0.073
cg_1267	chr13	q12.3	Intergenic	NA	NA		0.061	0.193	0.109	CD4mem	Hypermethylation	0.079	0.137	0.075	0.193	0.098	0.18	0.09	0.072	0.061	0.069	0.089	0.157
cg_1268	chr3	q29	UBXN7	NM_015562	26043	Body	0.649	0.95	0.857	CD4mem	Hypomethylation	0.932	0.846	0.946	0.649	0.826	0.744	0.912	0.864	0.95	0.936	0.932	0.749
cg_1269	chr10	q26.13	ZRANB1	NM_017580	54764	TSS200	0.935	0.967	0.949	Mono	Hypermethylation	0.945	0.935	0.941	0.943	0.945	0.953	0.95	0.952	0.967	0.961	0.962	0.94
cg_1270	chr4	q25	ALPK1	NM_025144	80216	Body	0.939	0.966	0.952	Mono	Hypermethylation	0.953	0.947	0.947	0.948	0.95	0.947	0.956	0.955	0.966	0.963	0.954	0.939
cg_1271	chr12	p13.33	WNT5B	NM_030775	81029	Body	0.745	0.943	0.838	Neu	Hypermethylation	0.908	0.776	0.853	0.745	0.815	0.832	0.803	0.912	0.807	0.943	0.823	0.835
cg_1272	chr1	p22.2	HFM1	NM_001017975	164045	TSS1500	0.937	0.964	0.948	Mono	Hypermethylation	0.943	0.943	0.944	0.937	0.946	0.946	0.949	0.949	0.964	0.959	0.957	0.937
cg_1273	chr20	q13.12	HNF4A	NM_178849	3172	1stExon	0.913	0.964	0.949	Treg	Hypomethylation	0.958	0.959	0.961	0.942	0.949	0.927	0.936	0.962	0.964	0.958	0.96	0.913
cg_1274	chr7	q11.23	EIF4H	NM_022170	7458	Body	0.925	0.95	0.935	Mono	Hypermethylation	0.935	0.929	0.932	0.932	0.936	0.937	0.933	0.93	0.95	0.925	0.947	0.929
cg_1275	chr7	p22.3	ZFAND2A	NM_182491	90637	Body	0.944	0.967	0.952	Mono	Hypermethylation	0.948	0.949	0.944	0.945	0.948	0.954	0.952	0.953	0.967	0.962	0.96	0.945
cg_1276	chr2	q31.3	Intergenic	NA	NA		0.883	0.96	0.936	Treg	Hypomethylation	0.939	0.906	0.954	0.93	0.956	0.941	0.96	0.93	0.944	0.939	0.956	0.883
cg_1277	chr4	p16.3	HTT	NM_002111	3064	Body	0.943	0.967	0.952	Mono	Hypermethylation	0.95	0.947	0.943	0.946	0.948	0.953	0.953	0.95	0.967	0.96	0.961	0.947
cg_1278	chr2	p16.1	Intergenic	NA	NA		0.933	0.964	0.945	Mono	Hypermethylation	0.941	0.933	0.94	0.936	0.939	0.933	0.948	0.948	0.964	0.962	0.954	0.938
cg_1279	chr7	p22.3	FAM20C	NM_020223	56975	Body	0.952	0.972	0.96	Mono	Hypermethylation	0.959	0.952	0.956	0.955	0.956	0.961	0.96	0.959	0.972	0.969	0.967	0.955
cg_1280	chr18	q21.1	SMAD7	NM_005904	4092	Body	0.942	0.967	0.951	Mono	Hypermethylation	0.951	0.944	0.945	0.947	0.945	0.951	0.949	0.956	0.967	0.965	0.956	0.942
cg_1281	chr6	p21.33	EHMT2	NM_006709	10919	Body	0.043	0.157	0.073	NK	Hypermethylation	0.054	0.045	0.08	0.074	0.08	0.084	0.068	0.043	0.05	0.05	0.157	0.09
cg_1282	chr1	q21.3	RIIAD1	NM_001144956	284485	TSS200	0.046	0.093	0.062	CD4mem	Hypermethylation	0.058	0.07	0.054	0.093	0.075	0.081	0.056	0.048	0.048	0.046	0.046	0.074
cg_1283	chr2	p22.1	GALM	NM_138801	130589	5'UTR	0.054	0.211	0.094	NK	Hypermethylation	0.065	0.094	0.064	0.102	0.083	0.176	0.09	0.054	0.054	0.058	0.211	0.083
cg_1284	chr3	q25.32	SLC66A1L	NM_001130001	152078	TSS1500	0.943	0.963	0.95	Mono	Hypermethylation	0.948	0.946	0.947	0.943	0.946	0.95	0.951	0.952	0.963	0.956	0.955	0.946
cg_1285	chr11	q13.1	ATG2A	NM_015104	23130	5'UTR	0.03	0.1	0.049	CD8mem	Hypermethylation	0.036	0.036	0.034	0.066	0.046	0.1	0.051	0.03	0.034	0.034	0.036	0.085
cg_1286	chr5	q32	Intergenic	NA	NA		0.899	0.967	0.944	CD4mem	Hypomethylation	0.958	0.928	0.959	0.899	0.954	0.928	0.957	0.953	0.961	0.967	0.94	0.921
cg_1287	chr20	p11.23	Intergenic	NA	NA		0.93	0.959	0.951	Treg	Hypomethylation	0.95	0.949	0.956	0.943	0.951	0.948	0.959	0.956	0.959	0.958	0.957	0.93
cg_1288	chr19	q13.32	MIR769	NR_030412	768217	TSS200	0.958	0.971	0.962	Eos	Hypermethylation	0.96	0.963	0.959	0.959	0.959	0.961	0.961	0.971	0.967	0.965	0.965	0.958
cg_1289	chr2	p21	Intergenic	NA	NA		0.872	0.964	0.938	Treg	Hypomethylation	0.928	0.948	0.964	0.902	0.951	0.921	0.96	0.946	0.96	0.953	0.947	0.872
cg_1290	chr5	q33.1	CCDC69	NM_015621	26112	Body	0.039	0.156	0.071	Eos	Hypermethylation	0.092	0.039	0.049	0.044	0.047	0.041	0.04	0.156	0.12	0.139	0.04	0.047
cg_1291	chr2	q13	TMEM87B	NM_032824	84910	Body	0.943	0.969	0.954	Mono	Hypermethylation	0.95	0.943	0.949	0.949	0.95	0.955	0.959	0.952	0.969	0.961	0.959	0.949
cg_1292	chr6	q25.3	SNX9	NM_016224	51429	Body	0.081	0.429	0.294	CD4nv	Hypomethylation	0.3	0.345	0.35	0.292	0.081	0.429	0.186	0.337	0.352	0.353	0.372	0.137
cg_1293	chr21	q22.13	KCNJ6	NM_002240	3763	Body	0.878	0.947	0.925	CD4mem	Hypomethylation	0.936	0.925	0.943	0.878	0.926	0.902	0.946	0.939	0.947	0.937	0.93	0.889
cg_1294	chr14	q11.2	HAUS4	NM_001166269	54930	3'UTR	0.947	0.965	0.953	Mono	Hypermethylation	0.953	0.948	0.95	0.947	0.951	0.953	0.956	0.948	0.965	0.957	0.959	0.951
cg_1295	chr13	q14.13	ZC3H13	NM_015070	23091	Body	0.939	0.962	0.948	Mono	Hypermethylation	0.942	0.939	0.942	0.942	0.941	0.952	0.95	0.952	0.962	0.953	0.959	0.941
cg_1296	chr18	q12.3	SIGLEC15	NM_213602	284266	5'UTR	0.051	0.437	0.191	Treg	Hypermethylation	0.119	0.103	0.051	0.32	0.208	0.335	0.181	0.188	0.054	0.061	0.231	0.437
cg_1297	chr6	q14.3	Intergenic	NA	NA		0.923	0.952	0.934	Mono	Hypermethylation	0.934	0.923	0.928	0.927	0.929	0.93	0.93	0.937	0.952	0.945	0.944	0.923
cg_1298	chr4	p14	APBB2	NM_004307	323	Body	0.949	0.966	0.955	Mono	Hypermethylation	0.953	0.951	0.952	0.95	0.951	0.955	0.954	0.955	0.966	0.962	0.961	0.949
cg_1299	chr2	p21	CAMKMT	NM_024766	79823	Body	0.397	0.741	0.502	Treg	Hypermethylation	0.397	0.466	0.415	0.626	0.526	0.604	0.556	0.415	0.437	0.43	0.409	0.741
cg_1300	chr17	p13.1	TNFSF13	NM_172088	8741	3'UTR	0.093	0.203	0.128	Bas	Hypermethylation	0.203	0.096	0.156	0.103	0.107	0.102	0.093	0.13	0.176	0.147	0.126	0.102
cg_1301	chr20	p13	SNRPB	NM_198216	6628	TSS1500	0.069	0.201	0.11	CD8nv	Hypermethylation	0.098	0.071	0.097	0.119	0.167	0.11	0.201	0.078	0.069	0.072	0.114	0.117
cg_1302	chr14	q11.2	MRPL52	NM_181307	122704	Body	0.939	0.963	0.947	Mono	Hypermethylation	0.948	0.94	0.945	0.939	0.939	0.945	0.943	0.948	0.963	0.957	0.961	0.94
cg_1303	chr16	p11.2	Intergenic	NA	NA		0.052	0.153	0.088	CD4mem	Hypermethylation	0.061	0.1	0.076	0.153	0.09	0.097	0.087	0.071	0.059	0.062	0.052	0.147
cg_1304	chr17	q25.3	BAIAP2	NM_017450	10458	3'UTR	0.94	0.967	0.953	Mono	Hypermethylation	0.951	0.949	0.951	0.945	0.946	0.95	0.954	0.955	0.967	0.961	0.961	0.94
cg_1305	chr10	q26.3	LRRC27	NM_001143757	80313	Body	0.822	0.955	0.92	CD4mem	Hypomethylation	0.947	0.935	0.953	0.822	0.946	0.848	0.952	0.937	0.955	0.941	0.946	0.856
cg_1306	chr11	q13.1	Intergenic	NA	NA		0.933	0.966	0.946	Mono	Hypermethylation	0.943	0.94	0.946	0.935	0.941	0.938	0.947	0.949	0.966	0.961	0.956	0.933
cg_1307	chr2	p25.3	Intergenic	NA	NA		0.606	0.955	0.891	Bas	Hypomethylation	0.606	0.915	0.952	0.883	0.955	0.876	0.952	0.88	0.938	0.943	0.928	0.859
cg_1308	chr22	q11.21	MICAL3	NM_001122731	57553	5'UTR	0.079	0.929	0.78	Bnv	Hypomethylation	0.915	0.156	0.079	0.903	0.923	0.891	0.929	0.929	0.927	0.9	0.925	0.888
cg_1309	chr11	q12.3	SNORD30	NR_002561	9299	TSS1500	0.034	0.179	0.06	NK	Hypermethylation	0.041	0.044	0.061	0.051	0.054	0.054	0.055	0.034	0.044	0.048	0.179	0.048
cg_1310	chr3	p24.3	RFTN1	NM_015150	23180	5'UTR	0.063	0.117	0.076	Eos	Hypermethylation	0.087	0.071	0.064	0.083	0.069	0.069	0.063	0.117	0.08	0.08	0.066	0.064
cg_1311	chr3	p13	FOXP1	NM_032682	27086	Body	0.578	0.967	0.919	Bnv	Hypomethylation	0.947	0.892	0.578	0.939	0.949	0.964	0.955	0.951	0.967	0.967	0.966	0.951
cg_1312	chr5	p15.2	ATPSCKMT	NM_199133	134145	Body	0.939	0.965	0.95	Mono	Hypermethylation	0.947	0.944	0.94	0.939	0.945	0.952	0.954	0.952	0.965	0.96	0.957	0.946
cg_1313	chr17	q25.3	TBCD	NM_005993	6904	Body	0.974	0.983	0.977	Eos	Hypermethylation	0.977	0.976	0.976	0.974	0.974	0.977	0.975	0.983	0.981	0.978	0.976	0.976
cg_1314	chr11	q13.2	KDM2A	NR_027473	22992	Body	0.915	0.953	0.933	Neu	Hypermethylation	0.929	0.915	0.924	0.925	0.93	0.931	0.937	0.94	0.949	0.953	0.943	0.915
cg_1315	chr15	q24.3	ISL2	NM_145805	64843	Body	0.076	0.136	0.098	CD4mem	Hypermethylation	0.09	0.083	0.087	0.136	0.12	0.111	0.098	0.076	0.088	0.078	0.093	0.116
cg_1316	chr6	p24.2	NEDD9	NM_006403	4739	Body	0.934	0.964	0.946	Mono	Hypermethylation	0.943	0.949	0.948	0.935	0.934	0.942	0.945	0.944	0.964	0.957	0.957	0.941
cg_1317	chr11	q13.2	CNIH2	NM_182553	254263	Body	0.029	0.093	0.042	NK	Hypermethylation	0.036	0.031	0.033	0.048	0.045	0.041	0.04	0.031	0.029	0.033	0.093	0.044
cg_1318	chr17	p13.2	SPNS2	NM_001124758	124976	TSS1500	0.039	0.125	0.066	NK	Hypermethylation	0.052	0.05	0.054	0.097	0.076	0.067	0.057	0.039	0.041	0.046	0.125	0.094
cg_1319	chr17	q21.32	PHOSPHO1	NM_178500	162466	Body	0.046	0.122	0.065	Neu	Hypermethylation	0.07	0.049	0.047	0.068	0.059	0.065	0.059	0.077	0.046	0.122	0.054	0.067
cg_1320	chr1	q23.2	KCNJ10	NM_002241	3766	TSS1500	0.064	0.15	0.096	CD4mem	Hypermethylation	0.082	0.102	0.089	0.15	0.097	0.128	0.074	0.08	0.064	0.07	0.074	0.143
cg_1321	chr18	p11.31	TGIF1	NM_173208	7050	Body	0.908	0.962	0.945	Treg	Hypomethylation	0.944	0.937	0.936	0.943	0.944	0.951	0.95	0.948	0.962	0.96	0.958	0.908
cg_1322	chr20	q11.21	Intergenic	NA	NA		0.048	0.391	0.147	Eos	Hypermethylation	0.143	0.142	0.153	0.061	0.056	0.063	0.057	0.391	0.277	0.31	0.048	0.061
cg_1323	chr6	p21.1	CCND3	NM_001136017	896	5'UTR	0.942	0.963	0.949	Mono	Hypermethylation	0.949	0.942	0.943	0.944	0.942	0.95	0.944	0.95	0.963	0.957	0.957	0.942
cg_1324	chr1	p36.22	CASZ1	NM_001079843	54897	5'UTR	0.954	0.971	0.96	Mono	Hypermethylation	0.957	0.955	0.959	0.954	0.956	0.96	0.961	0.961	0.971	0.963	0.964	0.955
cg_1325	chr13	q14.11	SERP2	NM_001010897	387923	Body	0.105	0.329	0.264	Bas	Hypomethylation	0.105	0.296	0.329	0.316	0.297	0.29	0.286	0.238	0.26	0.239	0.236	0.283
cg_1326	chr15	q21.1	SLC30A4	NM_013309	7782	TSS1500	0.066	0.157	0.091	Treg	Hypermethylation	0.076	0.079	0.08	0.12	0.094	0.108	0.089	0.078	0.066	0.069	0.072	0.157
cg_1327	chr10	q25.1	ITPRIP	NM_033397	85450	5'UTR	0.047	0.171	0.087	Bas	Hypermethylation	0.171	0.16	0.067	0.095	0.054	0.107	0.06	0.047	0.059	0.05	0.085	0.09
cg_1328	chr3	p25.2	SYN2	NM_133625	6854	3'UTR	0.945	0.966	0.954	Mono	Hypermethylation	0.951	0.951	0.957	0.947	0.957	0.945	0.955	0.955	0.966	0.958	0.954	0.948
cg_1329	chr5	q35.3	RGS14	NM_006480	10636	Body	0.056	0.12	0.076	Neu	Hypermethylation	0.074	0.065	0.062	0.083	0.069	0.068	0.061	0.056	0.088	0.12	0.057	0.105
cg_1330	chr12	p13.1	GPR19	NM_006143	2842	5'UTR	0.711	0.968	0.935	Bas	Hypomethylation	0.711	0.934	0.965	0.941	0.965	0.96	0.964	0.956	0.967	0.968	0.965	0.923
cg_1331	chr20	p13	PRNP	NM_001080123	5621	Body	0.586	0.954	0.909	Bas	Hypomethylation	0.586	0.946	0.949	0.935	0.954	0.939	0.952	0.877	0.948	0.937	0.935	0.948
cg_1332	chr3	p25.1	FBLN2	NM_001165035	2199	Body	0.53	0.945	0.846	Bas	Hypomethylation	0.53	0.906	0.939	0.841	0.94	0.824	0.945	0.87	0.915	0.901	0.713	0.828
cg_1333	chr14	q31.3	Intergenic	NA	NA		0.945	0.971	0.958	Mono	Hypermethylation	0.959	0.951	0.956	0.956	0.956	0.956	0.958	0.959	0.971	0.962	0.964	0.945
cg_1334	chr6	p21.33	GPANK1	NM_033177	7918	TSS1500	0.148	0.422	0.215	Bnv	Hypermethylation	0.313	0.163	0.422	0.157	0.195	0.159	0.215	0.148	0.173	0.17	0.295	0.172
cg_1335	chr5	p15.31	NSUN2	NM_017755	54888	Body	0.932	0.96	0.944	Mono	Hypermethylation	0.94	0.939	0.939	0.941	0.94	0.941	0.94	0.946	0.96	0.955	0.954	0.932
cg_1336	chr14	q11.2	ABHD4	NM_022060	63874	TSS1500	0.039	0.158	0.073	Treg	Hypermethylation	0.045	0.064	0.051	0.131	0.082	0.109	0.07	0.039	0.04	0.039	0.043	0.158
cg_1337	chr1	p36.21	DHRS3	NM_004753	9249	Body	0.93	0.962	0.942	Mono	Hypermethylation	0.936	0.93	0.932	0.933	0.938	0.944	0.947	0.944	0.962	0.953	0.956	0.932
cg_1338	chr16	q24.1	Intergenic	NA	NA		0.854	0.944	0.921	Treg	Hypomethylation	0.931	0.922	0.938	0.907	0.929	0.893	0.914	0.94	0.944	0.937	0.939	0.854
cg_1339	chr16	q22.3	ZFHX3	NM_006885	463	5'UTR	0.036	0.237	0.112	NK	Hypermethylation	0.09	0.053	0.067	0.154	0.148	0.173	0.14	0.058	0.036	0.049	0.237	0.144
cg_1340	chr12	p12.3	PDE6H	NM_006205	5149	TSS1500	0.789	0.963	0.939	Eos	Hypomethylation	0.946	0.946	0.96	0.952	0.957	0.955	0.963	0.789	0.962	0.928	0.957	0.951
cg_1341	chr16	p11.2	LAT	NM_001014989	27040	TSS200	0.055	0.284	0.087	Bmem	Hypermethylation	0.075	0.284	0.098	0.067	0.065	0.07	0.068	0.066	0.06	0.066	0.055	0.067
cg_1342	chr3	p22.3	CCR4	NM_005508	1233	TSS1500	0.828	0.949	0.924	Treg	Hypomethylation	0.933	0.919	0.921	0.907	0.927	0.934	0.936	0.935	0.949	0.949	0.945	0.828
cg_1343	chr21	q22.11	MRAP	NM_206898	56246	Body	0.459	0.96	0.888	Bas	Hypomethylation	0.459	0.947	0.96	0.925	0.956	0.949	0.96	0.727	0.952	0.927	0.936	0.952
cg_1344	chr10	p13	MCM10	NM_018518	55388	Body	0.824	0.917	0.873	Bmem	Hypomethylation	0.866	0.824	0.862	0.84	0.885	0.869	0.9	0.917	0.882	0.878	0.879	0.871
cg_1345	chr10	q26.3	MGMT	NM_002412	4255	Body	0.908	0.955	0.928	Mono	Hypermethylation	0.927	0.919	0.918	0.914	0.926	0.921	0.928	0.93	0.955	0.944	0.944	0.908
cg_1346	chr1	p36.11	RUNX3	NM_001031680	864	Body	0.027	0.154	0.077	Neu	Hypermethylation	0.141	0.027	0.07	0.094	0.062	0.034	0.035	0.106	0.116	0.154	0.03	0.053
cg_1347	chr13	q14.3	Intergenic	NA	NA		0.918	0.96	0.937	Mono	Hypermethylation	0.939	0.924	0.932	0.928	0.932	0.934	0.936	0.938	0.96	0.953	0.951	0.918
cg_1348	chr2	p23.3	DNMT3A	NM_022552	1788	5'UTR	0.036	0.185	0.08	Bas	Hypermethylation	0.185	0.047	0.036	0.118	0.049	0.051	0.041	0.072	0.117	0.094	0.039	0.111
cg_1349	chr11	q21	MAML2	NM_032427	84441	Body	0.041	0.296	0.114	Treg	Hypermethylation	0.091	0.153	0.079	0.086	0.087	0.061	0.06	0.274	0.063	0.071	0.041	0.296
cg_1350	chr14	q23.1	TIMM9	NM_012460	26520	3'UTR	0.918	0.955	0.934	Mono	Hypermethylation	0.931	0.918	0.918	0.927	0.93	0.935	0.933	0.939	0.955	0.948	0.95	0.925
cg_1351	chr7	q22.1	ZKSCAN1	NM_003439	7586	TSS200	0.046	0.136	0.081	CD8nv	Hypermethylation	0.069	0.071	0.089	0.093	0.124	0.074	0.136	0.054	0.046	0.056	0.067	0.092
cg_1352	chr2	q33.1	STRADB	NM_018571	55437	Body	0.758	0.965	0.922	CD4mem	Hypomethylation	0.955	0.926	0.954	0.758	0.943	0.865	0.949	0.962	0.965	0.962	0.947	0.874
cg_1353	chr7	p21.1	Intergenic	NA	NA		0.925	0.959	0.937	Mono	Hypermethylation	0.933	0.929	0.928	0.93	0.932	0.927	0.941	0.94	0.959	0.947	0.95	0.925
cg_1354	chr14	q23.2	Intergenic	NA	NA		0.906	0.956	0.941	Treg	Hypomethylation	0.935	0.945	0.944	0.913	0.945	0.94	0.952	0.947	0.953	0.951	0.956	0.906
cg_1355	chr19	p13.2	MYO1F	NM_012335	4542	5'UTR	0.069	0.152	0.089	CD4nv	Hypermethylation	0.09	0.069	0.073	0.092	0.152	0.085	0.103	0.08	0.07	0.08	0.071	0.103
cg_1356	chr11	p15.5	MOB2	NM_053005	81532	Body	0.611	0.917	0.838	Bas	Hypomethylation	0.611	0.793	0.917	0.864	0.91	0.854	0.912	0.762	0.877	0.869	0.798	0.887
cg_1357	chr2	p16.1	PAPOLG	NM_022894	64895	Body	0.943	0.968	0.953	Mono	Hypermethylation	0.947	0.949	0.951	0.947	0.952	0.951	0.957	0.96	0.968	0.957	0.952	0.943
cg_1358	chr21	q22.11	Intergenic	NA	NA		0.91	0.953	0.939	Treg	Hypomethylation	0.942	0.947	0.945	0.931	0.934	0.931	0.937	0.953	0.948	0.945	0.94	0.91
cg_1359	chr5	q31.3	Intergenic	NA	NA		0.943	0.969	0.953	Mono	Hypermethylation	0.949	0.95	0.953	0.947	0.95	0.948	0.957	0.95	0.969	0.96	0.957	0.943
cg_1360	chr5	q35.3	MGAT1	NM_001114620	4245	TSS1500	0.043	0.249	0.089	Neu	Hypermethylation	0.059	0.05	0.1	0.057	0.061	0.055	0.056	0.043	0.222	0.249	0.047	0.067
cg_1361	chr12	p12.3	AEBP2	NM_153207	121536	Body	0.927	0.963	0.944	Mono	Hypermethylation	0.941	0.927	0.944	0.934	0.946	0.944	0.953	0.939	0.963	0.953	0.946	0.941
cg_1362	chr11	p13	ABTB2	NM_145804	25841	Body	0.592	0.944	0.899	Bmem	Hypomethylation	0.922	0.592	0.927	0.917	0.933	0.924	0.937	0.923	0.933	0.928	0.944	0.902
cg_1363	chr11	q23.3	Intergenic	NA	NA		0.064	0.209	0.101	Neu	Hypermethylation	0.08	0.069	0.064	0.079	0.083	0.08	0.076	0.193	0.127	0.209	0.068	0.082
cg_1364	chr17	q25.1	SLC9A3R1	NM_004252	9368	Body	0.183	0.915	0.768	NK	Hypomethylation	0.791	0.892	0.915	0.773	0.915	0.578	0.895	0.715	0.869	0.888	0.183	0.804
cg_1365	chr9	q21.33	Intergenic	NA	NA		0.919	0.955	0.936	Mono	Hypermethylation	0.933	0.919	0.934	0.931	0.941	0.931	0.943	0.934	0.955	0.942	0.945	0.929
cg_1366	chr1	q32.1	TMCC2	NM_014858	9911	5'UTR	0.089	0.183	0.122	CD4mem	Hypermethylation	0.099	0.116	0.12	0.183	0.137	0.149	0.091	0.096	0.089	0.09	0.112	0.179
cg_1367	chr2	q35	SMARCAL1	NM_001127207	50485	Body	0.816	0.967	0.942	Treg	Hypomethylation	0.933	0.958	0.957	0.922	0.956	0.947	0.96	0.963	0.967	0.963	0.963	0.816
cg_1368	chr17	q25.3	SEPTIN9	NM_001113492	10801	Body	0.057	0.215	0.104	Bas	Hypermethylation	0.215	0.17	0.092	0.103	0.076	0.067	0.06	0.101	0.081	0.08	0.057	0.145
cg_1369	chr2	p13.3	AAK1	NM_014911	22848	Body	0.706	0.966	0.919	Eos	Hypomethylation	0.94	0.951	0.959	0.954	0.956	0.961	0.962	0.706	0.845	0.869	0.966	0.956
cg_1370	chr11	p11.2	EXT2	NM_207122	2132	Body	0.778	0.957	0.922	Eos	Hypomethylation	0.92	0.933	0.957	0.929	0.953	0.932	0.957	0.778	0.942	0.899	0.922	0.942
cg_1371	chr6	p21.32	BRD2	NM_005104	6046	TSS1500	0.057	0.13	0.08	Bnv	Hypermethylation	0.073	0.076	0.13	0.07	0.067	0.07	0.065	0.057	0.116	0.111	0.059	0.07
cg_1372	chr3	q29	MB21D2	NM_178496	151963	TSS200	0.047	0.14	0.064	CD8mem	Hypermethylation	0.052	0.049	0.052	0.079	0.064	0.14	0.057	0.047	0.047	0.052	0.055	0.072
cg_1373	chr8	p21.2	KCTD9	NM_017634	54793	Body	0.923	0.955	0.936	Mono	Hypermethylation	0.929	0.925	0.929	0.931	0.932	0.939	0.941	0.936	0.955	0.95	0.945	0.923
cg_1374	chr6	p21.33	LTB	NM_002341	4050	TSS200	0.04	0.146	0.065	Bas	Hypermethylation	0.146	0.045	0.041	0.058	0.058	0.049	0.045	0.08	0.084	0.075	0.04	0.055
cg_1375	chr11	q22.3	DCUN1D5	NM_032299	84259	Body	0.933	0.962	0.944	Mono	Hypermethylation	0.94	0.933	0.935	0.938	0.941	0.944	0.943	0.946	0.962	0.956	0.956	0.934
cg_1376	chr18	q12.3	SIGLEC15	NM_213602	284266	TSS200	0.043	0.157	0.072	Treg	Hypermethylation	0.068	0.051	0.047	0.09	0.075	0.072	0.059	0.08	0.043	0.046	0.07	0.157
cg_1377	chr22	q12.2	EWSR1	NM_001163285	2130	Body	0.042	0.147	0.09	Eos	Hypermethylation	0.12	0.042	0.096	0.071	0.08	0.071	0.072	0.147	0.113	0.122	0.075	0.072
cg_1378	chr7	q33	EXOC4	NM_021807	60412	Body	0.772	0.961	0.939	Bas	Hypomethylation	0.772	0.948	0.959	0.944	0.96	0.951	0.961	0.958	0.961	0.956	0.95	0.953
cg_1379	chr19	p13.2	S1PR5	NM_001166215	53637	TSS1500	0.059	0.157	0.086	Treg	Hypermethylation	0.063	0.104	0.078	0.126	0.077	0.093	0.078	0.06	0.068	0.07	0.059	0.157
cg_1380	chr7	q22.1	Intergenic	NA	NA		0.042	0.154	0.075	CD4mem	Hypermethylation	0.05	0.069	0.044	0.154	0.112	0.103	0.052	0.042	0.051	0.065	0.062	0.098
cg_1381	chr6	q25.3	CLDN20	NM_001001346	49861	5'UTR	0.911	0.954	0.925	Mono	Hypermethylation	0.92	0.911	0.919	0.923	0.923	0.929	0.931	0.917	0.954	0.948	0.912	0.919
cg_1382	chr14	q32.31	MIR487B	NR_030267	664616	TSS1500	0.94	0.966	0.948	Mono	Hypermethylation	0.943	0.942	0.94	0.942	0.941	0.947	0.946	0.955	0.966	0.96	0.954	0.943
cg_1383	chr3	q27.3	Intergenic	NA	NA		0.858	0.951	0.919	CD4mem	Hypomethylation	0.93	0.901	0.926	0.858	0.936	0.89	0.942	0.936	0.951	0.939	0.945	0.871
cg_1384	chr6	p21.32	TAP2	NM_000544	6891	Body	0.853	0.963	0.942	Treg	Hypomethylation	0.948	0.95	0.947	0.933	0.946	0.942	0.947	0.952	0.963	0.962	0.962	0.853
cg_1385	chr11	p15.4	AMPD3	NM_001025390	272	TSS200	0.049	0.134	0.072	NK	Hypermethylation	0.072	0.061	0.071	0.072	0.073	0.073	0.063	0.049	0.057	0.058	0.134	0.079
cg_1386	chr7	p12.3	C7orf65	NM_001123065	401335	TSS1500	0.067	0.551	0.229	Bmem	Hypermethylation	0.072	0.551	0.182	0.318	0.259	0.379	0.258	0.067	0.069	0.074	0.225	0.292
cg_1387	chr16	p12.2	PRKCB	NM_002738	5579	TSS1500	0.054	0.11	0.073	Treg	Hypermethylation	0.068	0.074	0.062	0.09	0.073	0.083	0.072	0.065	0.054	0.064	0.057	0.11
cg_1388	chr17	q11.2	NSRP1	NM_032141	84081	TSS200	0.046	0.076	0.056	Treg	Hypermethylation	0.052	0.053	0.056	0.058	0.057	0.06	0.063	0.051	0.046	0.051	0.048	0.076
cg_1389	chr17	p13.1	CLDN7	NM_001307	1366	TSS200	0.101	0.266	0.193	CD8nv	Hypomethylation	0.178	0.2	0.21	0.242	0.177	0.266	0.101	0.153	0.188	0.169	0.193	0.238
cg_1390	chr1	q25.3	RGL1	NM_015149	23179	Body	0.811	0.958	0.928	Treg	Hypomethylation	0.942	0.933	0.945	0.887	0.943	0.923	0.947	0.95	0.958	0.952	0.948	0.811
cg_1391	chr2	q33.3	KLF7	NM_003709	8609	TSS1500	0.029	0.113	0.053	CD8mem	Hypermethylation	0.042	0.038	0.039	0.078	0.051	0.113	0.052	0.029	0.032	0.034	0.047	0.081
cg_1392	chr3	p13	FOXP1	NM_001012505	27086	TSS1500	0.051	0.142	0.074	Treg	Hypermethylation	0.063	0.067	0.07	0.102	0.071	0.084	0.066	0.056	0.051	0.06	0.053	0.142
cg_1393	chr4	q23	EIF4E	NM_001130678	1977	Body	0.039	0.181	0.09	Mono	Hypermethylation	0.094	0.05	0.152	0.063	0.086	0.058	0.078	0.039	0.181	0.173	0.044	0.065
cg_1394	chr22	q12.2	TBC1D10A	NM_031937	83874	Body	0.036	0.216	0.078	Bmem	Hypermethylation	0.046	0.216	0.097	0.076	0.047	0.062	0.051	0.042	0.051	0.083	0.036	0.129
cg_1395	chr7	q32.1	STRIP2	NM_020704	57464	Body	0.633	0.952	0.872	CD4mem	Hypomethylation	0.942	0.927	0.951	0.633	0.94	0.665	0.93	0.952	0.952	0.948	0.915	0.71
cg_1396	chr6	p25.2	PRPF4B	NM_003913	8899	Body	0.908	0.954	0.928	Mono	Hypermethylation	0.921	0.908	0.912	0.92	0.92	0.931	0.933	0.928	0.954	0.946	0.949	0.912
cg_1397	chr16	p13.3	ZNF200	NM_198087	7752	3'UTR	0.946	0.963	0.954	Mono	Hypermethylation	0.955	0.952	0.954	0.949	0.953	0.955	0.957	0.951	0.963	0.956	0.958	0.946
cg_1398	chr8	q24.3	DENND3	NM_014957	22898	Body	0.927	0.966	0.945	Mono	Hypermethylation	0.945	0.953	0.951	0.936	0.937	0.939	0.937	0.942	0.966	0.953	0.957	0.927
cg_1399	chr1	q42.2	MAP3K21	NM_032435	84451	Body	0.909	0.957	0.941	CD4mem	Hypomethylation	0.941	0.934	0.945	0.909	0.946	0.938	0.952	0.951	0.957	0.957	0.943	0.92
cg_1400	chr15	q25.3	KLHL25	NM_022480	64410	TSS1500	0.031	0.075	0.044	Bnv	Hypermethylation	0.043	0.045	0.075	0.046	0.046	0.041	0.038	0.031	0.044	0.042	0.045	0.039
cg_1401	chr4	q31.3	TMEM154	NM_152680	201799	TSS200	0.033	0.147	0.058	NK	Hypermethylation	0.043	0.046	0.051	0.053	0.057	0.071	0.066	0.033	0.037	0.037	0.147	0.056
cg_1402	chr5	q23.2	ALDH7A1	NM_001182	501	1stExon	0.035	0.06	0.043	Treg	Hypermethylation	0.04	0.041	0.041	0.045	0.046	0.048	0.048	0.035	0.037	0.043	0.039	0.06
cg_1403	chr17	q25.3	HEXD	NM_173620	284004	TSS200	0.046	0.095	0.06	Treg	Hypermethylation	0.051	0.053	0.053	0.067	0.065	0.064	0.064	0.046	0.049	0.053	0.053	0.095
cg_1404	chr17	q25.3	TBCD	NM_005993	6904	Body	0.931	0.976	0.965	Bas	Hypomethylation	0.931	0.97	0.972	0.963	0.969	0.965	0.974	0.966	0.976	0.964	0.968	0.968
cg_1405	chr18	p11.21	PRELID3A	NM_006553	10650	Body	0.06	0.142	0.084	Treg	Hypermethylation	0.082	0.067	0.066	0.109	0.089	0.096	0.075	0.078	0.06	0.074	0.069	0.142
cg_1406	chr11	p15.1	PLEKHA7	NM_175058	144100	TSS1500	0.028	0.044	0.035	CD4mem	Hypermethylation	0.034	0.033	0.031	0.044	0.04	0.037	0.035	0.028	0.032	0.033	0.033	0.039
cg_1407	chr15	q22.31	DPP8	NM_017743	54878	TSS200	0.031	0.053	0.038	CD4mem	Hypermethylation	0.037	0.032	0.032	0.053	0.045	0.039	0.037	0.031	0.031	0.036	0.037	0.046
cg_1408	chr7	p15.1	Intergenic	NA	NA		0.83	0.951	0.917	CD8mem	Hypomethylation	0.935	0.907	0.936	0.871	0.937	0.83	0.94	0.94	0.951	0.943	0.934	0.876
cg_1409	chr19	p13.13	NFIX	NM_002501	4784	3'UTR	0.046	0.168	0.073	NK	Hypermethylation	0.055	0.111	0.05	0.069	0.056	0.09	0.06	0.05	0.047	0.046	0.168	0.07
cg_1410	chr9	q34.11	Intergenic	NA	NA		0.839	0.938	0.916	Treg	Hypomethylation	0.928	0.901	0.927	0.884	0.927	0.925	0.929	0.933	0.938	0.929	0.938	0.839
cg_1411	chr15	q21.1	SECISBP2L	NM_014701	9728	TSS1500	0.04	0.255	0.108	NK	Hypermethylation	0.09	0.04	0.047	0.126	0.08	0.235	0.092	0.072	0.044	0.048	0.255	0.17
cg_1412	chr6	q25.1	ESR1	NM_001122741	2099	5'UTR	0.06	0.231	0.108	CD4mem	Hypermethylation	0.066	0.069	0.073	0.231	0.112	0.182	0.1	0.072	0.06	0.063	0.08	0.188
cg_1413	chr21	q22.3	ABCG1	NM_207628	9619	Body	0.059	0.435	0.155	Bas	Hypermethylation	0.435	0.098	0.06	0.104	0.064	0.059	0.063	0.38	0.276	0.125	0.09	0.107
cg_1414	chr14	q24.3	Intergenic	NA	NA		0.086	0.174	0.118	NK	Hypermethylation	0.108	0.091	0.11	0.134	0.119	0.15	0.121	0.106	0.086	0.098	0.174	0.119
cg_1415	chr1	p31.3	PDE4B	NM_001037341	5142	Body	0.042	0.112	0.067	Bas	Hypermethylation	0.112	0.061	0.064	0.079	0.069	0.064	0.061	0.049	0.054	0.042	0.055	0.094
cg_1416	chr2	q11.2	Intergenic	NA	NA		0.799	0.952	0.926	Mono	Hypomethylation	0.931	0.932	0.941	0.936	0.941	0.943	0.949	0.944	0.799	0.906	0.952	0.941
cg_1417	chr8	p11.22	TACC1	NM_001146216	6867	5'UTR	0.047	0.176	0.073	Treg	Hypermethylation	0.048	0.053	0.062	0.087	0.068	0.1	0.059	0.051	0.054	0.068	0.047	0.176
cg_1418	chr11	q12.2	MS4A13	NM_001012417	503497	5'UTR	0.81	0.947	0.911	Treg	Hypomethylation	0.934	0.923	0.947	0.85	0.941	0.85	0.946	0.938	0.942	0.94	0.916	0.81
cg_1419	chr9	q34.11	FAM102A	NM_001035254	399665	1stExon	0.053	0.168	0.08	NK	Hypermethylation	0.077	0.053	0.078	0.08	0.065	0.078	0.063	0.068	0.077	0.083	0.168	0.072
cg_1420	chr9	q33.3	ZBTB34	NM_001099270	403341	3'UTR	0.784	0.954	0.935	Eos	Hypomethylation	0.948	0.947	0.943	0.949	0.946	0.951	0.953	0.784	0.954	0.949	0.951	0.946
cg_1421	chr1	q25.1	KIAA0040	NM_001162894	9674	5'UTR	0.044	0.126	0.061	NK	Hypermethylation	0.053	0.044	0.052	0.056	0.058	0.088	0.061	0.044	0.044	0.046	0.126	0.061
cg_1422	chr17	q12	DUSP14	NM_007026	11072	5'UTR	0.058	0.191	0.096	Treg	Hypermethylation	0.078	0.061	0.072	0.157	0.101	0.129	0.076	0.071	0.058	0.073	0.08	0.191
cg_1423	chr7	q32.1	Intergenic	NA	NA		0.937	0.962	0.944	Mono	Hypermethylation	0.939	0.939	0.943	0.941	0.942	0.94	0.949	0.939	0.962	0.943	0.952	0.937
cg_1424	chr1	p36.22	TNFRSF8	NM_001243	943	Body	0.029	0.062	0.041	CD4nv	Hypermethylation	0.039	0.029	0.035	0.041	0.062	0.038	0.051	0.036	0.039	0.041	0.042	0.042
cg_1425	chr6	p21.1	Intergenic	NA	NA		0.038	0.094	0.057	CD4mem	Hypermethylation	0.054	0.05	0.057	0.094	0.063	0.068	0.055	0.045	0.038	0.042	0.052	0.065
cg_1426	chr22	q13.1	SYNGR1	NM_004711	9145	Body	0.651	0.858	0.799	Bas	Hypomethylation	0.651	0.807	0.802	0.8	0.832	0.817	0.858	0.753	0.829	0.818	0.809	0.814
cg_1427	chr22	q12.1	PITPNB	NM_012399	23760	Body	0.605	0.963	0.917	Bas	Hypomethylation	0.605	0.946	0.945	0.944	0.946	0.952	0.953	0.892	0.963	0.956	0.96	0.945
cg_1428	chr17	q21.31	MAP3K14-AS1	NR_024435	100133991	Body	0.107	0.231	0.14	Bnv	Hypermethylation	0.167	0.131	0.231	0.124	0.115	0.11	0.107	0.132	0.155	0.141	0.129	0.138
cg_1429	chr6	p22.3	CASC15	NR_015410	401237	Body	0.904	0.948	0.927	Treg	Hypomethylation	0.928	0.915	0.919	0.911	0.928	0.919	0.931	0.929	0.947	0.948	0.94	0.904
cg_1430	chr6	q22.1	DSE	NM_001080976	29940	5'UTR	0.88	0.953	0.926	Treg	Hypomethylation	0.931	0.915	0.918	0.898	0.924	0.919	0.939	0.938	0.953	0.95	0.945	0.88
cg_1431	chr6	q24.2	HIVEP2	NM_006734	3097	5'UTR	0.106	0.275	0.149	Bas	Hypermethylation	0.275	0.106	0.106	0.136	0.125	0.128	0.131	0.203	0.188	0.138	0.117	0.13
cg_1432	chr6	p22.3	FAM8A1	NM_016255	51439	Body	0.036	0.097	0.048	Treg	Hypermethylation	0.038	0.049	0.041	0.061	0.044	0.046	0.042	0.036	0.04	0.04	0.038	0.097
cg_1433	chr6	q22.31	Intergenic	NA	NA		0.061	0.235	0.112	Bas	Hypermethylation	0.235	0.071	0.061	0.07	0.068	0.078	0.065	0.23	0.122	0.206	0.064	0.078
cg_1434	chr1	q42.3	IRF2BP2	NM_001077397	359948	Body	0.058	0.127	0.081	Bnv	Hypermethylation	0.084	0.1	0.127	0.085	0.078	0.069	0.067	0.065	0.058	0.061	0.094	0.08
cg_1435	chr12	q24.31	HIP1R	NM_003959	9026	Body	0.046	0.118	0.065	Treg	Hypermethylation	0.06	0.058	0.054	0.084	0.064	0.073	0.06	0.046	0.053	0.055	0.051	0.118
cg_1436	chr17	q25.3	CBX4	NM_003655	8535	Body	0.052	0.132	0.076	Treg	Hypermethylation	0.061	0.068	0.06	0.1	0.07	0.104	0.073	0.052	0.054	0.058	0.078	0.132
cg_1437	chr7	p15.2	MIR196B	NR_029911	442920	TSS1500	0.066	0.361	0.152	NK	Hypermethylation	0.076	0.205	0.079	0.174	0.126	0.214	0.144	0.101	0.066	0.088	0.361	0.187
cg_1438	chr20	q13.12	TP53TG5	NM_014477	27296	TSS1500	0.849	0.953	0.921	Treg	Hypomethylation	0.934	0.926	0.935	0.856	0.922	0.918	0.926	0.941	0.953	0.947	0.94	0.849
cg_1439	chr6	p21.33	NCR3	NM_001145467	259197	TSS200	0.036	0.157	0.066	Eos	Hypermethylation	0.05	0.036	0.042	0.056	0.052	0.046	0.046	0.157	0.096	0.121	0.038	0.052
cg_1440	chr14	q31.1	NRXN3	NM_004796	9369	3'UTR	0.649	0.958	0.926	Bas	Hypomethylation	0.649	0.951	0.947	0.944	0.95	0.954	0.957	0.943	0.958	0.955	0.957	0.946
cg_1441	chr22	q11.23	ADORA2A	NM_000675	135	TSS200	0.05	0.22	0.08	Bas	Hypermethylation	0.22	0.05	0.057	0.073	0.064	0.055	0.052	0.052	0.14	0.058	0.073	0.069
cg_1442	chr15	q25.2	WDR73	NM_032856	84942	3'UTR	0.495	0.949	0.879	Eos	Hypomethylation	0.849	0.926	0.941	0.921	0.946	0.927	0.949	0.495	0.909	0.823	0.93	0.936
cg_1443	chr7	q22.3	Intergenic	NA	NA		0.037	0.194	0.079	CD8nv	Hypermethylation	0.047	0.044	0.06	0.072	0.189	0.081	0.194	0.037	0.039	0.038	0.094	0.054
cg_1444	chr2	p22.1	SOS1	NM_005633	6654	Body	0.94	0.962	0.947	Mono	Hypermethylation	0.946	0.945	0.944	0.94	0.944	0.942	0.944	0.952	0.962	0.954	0.952	0.94
cg_1445	chr17	q21.31	GJC1	NM_001080383	10052	1stExon	0.086	0.154	0.104	Treg	Hypermethylation	0.108	0.095	0.096	0.115	0.108	0.122	0.09	0.096	0.086	0.09	0.092	0.154
cg_1446	chr5	q34	MAT2B	NM_182796	27430	TSS200	0.049	0.118	0.071	Treg	Hypermethylation	0.065	0.089	0.066	0.092	0.066	0.075	0.068	0.053	0.049	0.05	0.056	0.118
cg_1447	chr6	p21.32	VPS52	NM_022553	6293	Body	0.944	0.966	0.952	Mono	Hypermethylation	0.95	0.944	0.945	0.947	0.952	0.949	0.951	0.954	0.966	0.962	0.962	0.944
cg_1448	chr18	q21.32	ALPK2	NM_052947	115701	TSS1500	0.463	0.953	0.849	CD4nv	Hypomethylation	0.925	0.951	0.953	0.793	0.463	0.901	0.606	0.936	0.939	0.938	0.895	0.888
cg_1449	chr10	q22.1	VSIR	NM_022153	64115	3'UTR	0.063	0.325	0.129	Treg	Hypermethylation	0.081	0.099	0.085	0.186	0.122	0.223	0.104	0.073	0.063	0.067	0.125	0.325
cg_1450	chr1	p36.32	Intergenic	NA	NA		0.717	0.97	0.944	Bas	Hypomethylation	0.717	0.965	0.969	0.954	0.967	0.964	0.97	0.959	0.969	0.97	0.963	0.956
cg_1451	chr3	q13.12	Intergenic	NA	NA		0.049	0.138	0.081	CD4mem	Hypermethylation	0.076	0.078	0.072	0.138	0.094	0.103	0.075	0.061	0.049	0.055	0.051	0.121
cg_1452	chr4	p16.3	PCGF3	NM_006315	10336	Body	0.91	0.954	0.929	Mono	Hypermethylation	0.926	0.922	0.922	0.923	0.925	0.925	0.927	0.925	0.954	0.947	0.947	0.91
cg_1453	chr10	q22.1	SLC29A3	NM_018344	55315	Body	0.692	0.938	0.909	Neu	Hypomethylation	0.924	0.915	0.923	0.922	0.932	0.925	0.938	0.932	0.938	0.692	0.935	0.929
cg_1454	chr3	p22.3	Intergenic	NA	NA		0.042	0.165	0.076	Bas	Hypermethylation	0.165	0.052	0.05	0.053	0.045	0.047	0.042	0.071	0.115	0.102	0.117	0.048
cg_1455	chr2	q36.3	COL4A3	NM_031362	1285	1stExon	0.026	0.058	0.036	CD4mem	Hypermethylation	0.03	0.027	0.028	0.058	0.04	0.046	0.035	0.027	0.026	0.03	0.032	0.058
cg_1456	chr9	q31.3	EPB41L4B	NM_019114	54566	Body	0.192	0.35	0.248	Treg	Hypermethylation	0.203	0.285	0.244	0.286	0.245	0.277	0.251	0.226	0.202	0.217	0.192	0.35
cg_1457	chr17	q12	Intergenic	NA	NA		0.662	0.953	0.872	CD4mem	Hypomethylation	0.939	0.845	0.948	0.662	0.931	0.745	0.921	0.938	0.953	0.942	0.948	0.693
cg_1458	chr13	q34	CHAMP1	NM_032436	283489	5'UTR	0.038	0.184	0.063	NK	Hypermethylation	0.047	0.038	0.044	0.052	0.072	0.065	0.082	0.044	0.038	0.045	0.184	0.049
cg_1459	chr3	p14.3	CACNA2D3	NM_018398	55799	3'UTR	0.932	0.964	0.944	Mono	Hypermethylation	0.936	0.936	0.939	0.938	0.943	0.945	0.946	0.946	0.964	0.955	0.952	0.932
cg_1460	chr11	q13.1	TM7SF2	NM_003273	7108	Body	0.038	0.106	0.058	Treg	Hypermethylation	0.048	0.052	0.038	0.096	0.051	0.083	0.046	0.041	0.04	0.044	0.047	0.106
cg_1461	chr9	q33.1	Intergenic	NA	NA		0.79	0.95	0.904	Treg	Hypomethylation	0.934	0.88	0.939	0.823	0.941	0.873	0.933	0.945	0.95	0.928	0.915	0.79
cg_1462	chr6	p22.3	RIPOR2	NM_014722	9750	TSS1500	0.043	0.103	0.057	Treg	Hypermethylation	0.052	0.045	0.043	0.071	0.057	0.069	0.057	0.047	0.046	0.049	0.047	0.103
cg_1463	chr13	q14.13	TPT1	NM_003295	7178	Body	0.828	0.949	0.92	Treg	Hypomethylation	0.933	0.922	0.949	0.896	0.946	0.9	0.946	0.92	0.935	0.917	0.944	0.828
cg_1464	chr3	p24.3	RFTN1	NM_015150	23180	5'UTR	0.053	0.184	0.09	Neu	Hypermethylation	0.08	0.067	0.058	0.121	0.082	0.061	0.072	0.129	0.092	0.184	0.053	0.079
cg_1465	chr1	p36.13	ZBTB17	NM_003443	7709	Body	0.545	0.938	0.868	NK	Hypomethylation	0.925	0.799	0.91	0.904	0.938	0.792	0.907	0.929	0.923	0.928	0.545	0.921
cg_1466	chr14	q22.2	SAMD4A	NM_001161577	23034	Body	0.073	0.189	0.097	Bnv	Hypermethylation	0.093	0.135	0.189	0.091	0.09	0.088	0.085	0.075	0.073	0.074	0.093	0.082
cg_1467	chr14	q32.33	Intergenic	NA	NA		0.08	0.2	0.126	Treg	Hypermethylation	0.102	0.124	0.109	0.198	0.125	0.162	0.101	0.095	0.088	0.08	0.132	0.2
cg_1468	chr17	p13.1	GUCY2D	NM_000180	3000	TSS200	0.035	0.07	0.046	CD4mem	Hypermethylation	0.042	0.038	0.041	0.07	0.051	0.055	0.047	0.035	0.035	0.041	0.043	0.057
cg_1469	chr1	p36.13	Intergenic	NA	NA		0.833	0.945	0.918	Treg	Hypomethylation	0.941	0.901	0.93	0.888	0.939	0.897	0.941	0.945	0.918	0.937	0.944	0.833
cg_1470	chr7	q22.1	TFR2	NM_003227	7036	Body	0.073	0.218	0.092	Eos	Hypermethylation	0.08	0.091	0.094	0.079	0.074	0.08	0.079	0.218	0.073	0.087	0.076	0.078
cg_1471	chr5	q14.1	SERINC5	NM_178276	256987	TSS1500	0.08	0.275	0.146	NK	Hypermethylation	0.188	0.128	0.189	0.08	0.137	0.107	0.135	0.111	0.142	0.14	0.275	0.117
cg_1472	chr1	p36.22	UBE4B	NM_006048	10277	Body	0.024	0.156	0.06	CD4nv	Hypermethylation	0.03	0.038	0.103	0.088	0.156	0.041	0.12	0.027	0.024	0.026	0.027	0.042
cg_1473	chr3	q26.32	TBL1XR1	NM_024665	79718	5'UTR	0.029	0.356	0.111	Bas	Hypermethylation	0.356	0.037	0.038	0.045	0.048	0.043	0.044	0.298	0.215	0.133	0.029	0.041
cg_1474	chr13	q14.11	TNFSF11	NM_033012	8600	1stExon	0.93	0.963	0.945	Mono	Hypermethylation	0.947	0.944	0.946	0.93	0.944	0.931	0.949	0.944	0.963	0.949	0.955	0.932
cg_1475	chr3	p22.1	TRAK1	NM_001042646	22906	Body	0.879	0.94	0.9	Mono	Hypermethylation	0.885	0.883	0.893	0.883	0.908	0.879	0.888	0.897	0.94	0.921	0.916	0.905
cg_1476	chr4	p16.3	SH3BP2	NM_001145855	6452	TSS1500	0.043	0.116	0.063	Bas	Hypermethylation	0.116	0.088	0.049	0.066	0.063	0.058	0.059	0.043	0.045	0.045	0.044	0.077
cg_1477	chr19	q13.32	RTN2	NM_005619	6253	TSS1500	0.056	0.181	0.092	Treg	Hypermethylation	0.069	0.072	0.077	0.17	0.095	0.105	0.074	0.06	0.056	0.056	0.085	0.181
cg_1478	chr7	q22.3	CDHR3	NM_152750	222256	Body	0.025	0.202	0.077	Eos	Hypermethylation	0.133	0.056	0.044	0.04	0.035	0.028	0.03	0.202	0.139	0.166	0.025	0.027
cg_1479	chr12	q24.31	CCDC62	NM_201435	84660	TSS200	0.056	0.142	0.084	Treg	Hypermethylation	0.079	0.071	0.065	0.124	0.088	0.104	0.068	0.082	0.056	0.058	0.068	0.142
cg_1480	chr1	p36.11	AHDC1	NM_001029882	27245	5'UTR	0.041	0.186	0.069	NK	Hypermethylation	0.049	0.071	0.091	0.054	0.048	0.076	0.053	0.041	0.042	0.041	0.186	0.073
cg_1481	chr17	q21.31	UBTF	NM_001076684	7343	Body	0.062	0.153	0.093	NK	Hypermethylation	0.118	0.062	0.118	0.081	0.096	0.077	0.071	0.089	0.077	0.084	0.153	0.093
cg_1482	chr10	q24.2	AVPI1	NM_021732	60370	TSS1500	0.232	0.949	0.819	Mono	Hypomethylation	0.82	0.918	0.939	0.928	0.941	0.949	0.949	0.764	0.232	0.493	0.945	0.948
cg_1483	chr1	p34.1	DYNLT4	NM_001013632	343521	TSS1500	0.163	0.617	0.318	NK	Hypermethylation	0.264	0.321	0.359	0.163	0.477	0.354	0.515	0.244	0.17	0.167	0.617	0.169
cg_1484	chr2	p13.3	ARHGAP25	NM_001007231	9938	Body	0.061	0.159	0.087	CD4nv	Hypermethylation	0.081	0.066	0.076	0.099	0.159	0.074	0.125	0.061	0.068	0.069	0.068	0.095
cg_1485	chr10	q21.2	ZNF365	NM_199452	22891	5'UTR	0.035	0.15	0.06	Neu	Hypermethylation	0.046	0.035	0.048	0.057	0.048	0.05	0.059	0.078	0.049	0.15	0.037	0.057
cg_1486	chr7	q36.1	LOC728743	NR_027237	728743	Body	0.041	0.32	0.13	Neu	Hypermethylation	0.237	0.041	0.045	0.065	0.057	0.058	0.052	0.311	0.26	0.32	0.06	0.054
cg_1487	chr12	q13.13	NR4A1	NM_002135	3164	Body	0.653	0.868	0.811	CD8mem	Hypomethylation	0.846	0.767	0.866	0.726	0.865	0.653	0.858	0.868	0.856	0.852	0.792	0.786
cg_1488	chr8	q24.13	TRIB1	NM_025195	10221	3'UTR	0.839	0.961	0.941	Eos	Hypomethylation	0.946	0.948	0.952	0.945	0.952	0.946	0.961	0.839	0.961	0.947	0.95	0.943
cg_1489	chr7	q36.3	DYNC2I1	NM_018051	55112	Body	0.911	0.952	0.93	Mono	Hypermethylation	0.929	0.925	0.928	0.918	0.919	0.928	0.925	0.936	0.952	0.944	0.941	0.911
cg_1490	chr16	p13.3	NHLRC4	NM_176677	283948	TSS200	0.038	0.135	0.063	NK	Hypermethylation	0.05	0.04	0.047	0.072	0.06	0.089	0.06	0.046	0.038	0.05	0.135	0.067
cg_1491	chr11	q12.3	GANAB	NM_198335	23193	Body	0.07	0.188	0.099	Bnv	Hypermethylation	0.1	0.089	0.188	0.097	0.07	0.108	0.075	0.091	0.083	0.084	0.119	0.088
cg_1492	chr17	q21.32	Intergenic	NA	NA		0.093	0.247	0.129	Treg	Hypermethylation	0.107	0.093	0.117	0.148	0.131	0.157	0.136	0.104	0.103	0.094	0.105	0.247
cg_1493	chr1	q25.3	TSEN15	NM_001127394	116461	Body	0.778	0.954	0.916	Bas	Hypomethylation	0.778	0.908	0.909	0.925	0.925	0.931	0.928	0.927	0.954	0.95	0.948	0.912
cg_1494	chr22	q12.2	AP1B1	NM_001166019	162	Body	0.812	0.943	0.915	Bnv	Hypomethylation	0.896	0.87	0.812	0.934	0.933	0.937	0.943	0.925	0.923	0.923	0.941	0.938
cg_1495	chr9	p13.3	FAM214B	NM_025182	80256	5'UTR	0.062	0.142	0.091	CD4mem	Hypermethylation	0.077	0.093	0.112	0.142	0.102	0.11	0.074	0.066	0.064	0.068	0.062	0.121
cg_1496	chr13	q14.3	NEK5	NM_199289	341676	5'UTR	0.035	0.12	0.056	CD4mem	Hypermethylation	0.042	0.042	0.037	0.12	0.052	0.093	0.049	0.035	0.038	0.041	0.039	0.082
cg_1497	chr3	q13.33	POLQ	NM_199420	10721	Body	0.041	0.336	0.12	Neu	Hypermethylation	0.207	0.041	0.046	0.058	0.053	0.052	0.042	0.245	0.254	0.336	0.043	0.06
cg_1498	chr4	p16.3	SH3BP2	NM_001145855	6452	TSS1500	0.047	0.231	0.091	Bas	Hypermethylation	0.231	0.076	0.058	0.101	0.092	0.064	0.074	0.058	0.13	0.047	0.054	0.108
cg_1499	chr10	p11.23	JCAD	NM_020848	57608	5'UTR	0.071	0.398	0.188	Bas	Hypermethylation	0.398	0.201	0.126	0.101	0.08	0.161	0.097	0.381	0.203	0.289	0.071	0.146
cg_1500	chr6	p21.2	KCNK16	NM_001135105	83795	3'UTR	0.041	0.237	0.108	NK	Hypermethylation	0.049	0.089	0.053	0.129	0.115	0.174	0.135	0.041	0.041	0.043	0.237	0.194
