# Supplementary material for: Enhanced cell deconvolution of peripheral blood using DNA methylation for high-resolution immune profiling
Source: Nat Commun. 2022 Feb 9;13:761. doi: 10.1038/s41467-021-27864-7 (PMC8828780; doi:10.1038/s41467-021-27864-7)
Supplement: Supplementary file 7 — Dataset 3 [file 41467_2021_27864_MOESM7_ESM.xlsx]

## Sheet: pickCompProbes
	CHR_hg38	cytoband	UCSC_RefGene_Name	UCSC_RefGene_Accession	EntrezID	UCSC_RefGene_Group	Cell_min	cell_max	cell_mean	Cell_deconv	Direction	Bas	Bmem	Bnv	CD4mem	CD4nv	CD8mem	CD8nv	Eos	Mono	Neu	NK	Treg
cg_1	chr12	q24.22	TESC	NR_031766	54997	Body	0.041	0.969	0.838	Bas	Hypomethylation	0.041	0.966	0.969	0.957	0.964	0.96	0.961	0.427	0.944	0.956	0.956	0.959
cg_2	chr21	q11.2	Intergenic	NA	NA	Intergenic	0.084	0.968	0.881	Bas	Hypomethylation	0.084	0.959	0.965	0.945	0.96	0.935	0.965	0.922	0.968	0.966	0.952	0.951
cg_3	chr22	q13.33	TTLL8	NM_001080447	164714	Body	0.111	0.979	0.895	Bas	Hypomethylation	0.111	0.971	0.969	0.964	0.969	0.966	0.968	0.927	0.979	0.975	0.974	0.962
cg_4	chr17	q25.3	TBCD	NM_005993	6904	Body	0.067	0.959	0.848	Bas	Hypomethylation	0.067	0.895	0.68	0.951	0.953	0.953	0.952	0.932	0.931	0.956	0.959	0.945
cg_5	chr1	p34.1	ERI3	NM_024066	79033	Body	0.11	0.978	0.892	Bas	Hypomethylation	0.11	0.973	0.975	0.966	0.966	0.966	0.965	0.888	0.978	0.972	0.976	0.963
cg_6	chr5	q31.1	Intergenic	NA	NA	Intergenic	0.114	0.967	0.885	Bas	Hypomethylation	0.114	0.96	0.955	0.95	0.953	0.954	0.954	0.953	0.967	0.965	0.961	0.94
cg_7	chr7	q34	KIAA1549	NM_001164665	57670	Body	0.117	0.966	0.876	Bas	Hypomethylation	0.117	0.952	0.96	0.946	0.951	0.957	0.935	0.865	0.966	0.961	0.952	0.953
cg_8	chr1	q42.2	C1orf198	NM_001136494	84886	3'UTR	0.092	0.954	0.844	Bas	Hypomethylation	0.092	0.954	0.95	0.927	0.939	0.893	0.911	0.811	0.947	0.92	0.931	0.857
cg_9	chr18	p11.21	LDLRAD4	NM_001276251	753	TSS1500	0.137	0.96	0.882	Bas	Hypomethylation	0.137	0.942	0.96	0.937	0.957	0.948	0.96	0.928	0.955	0.954	0.958	0.953
cg_10	chr14	q24.2	Intergenic	NA	NA	Intergenic	0.142	0.968	0.886	Bas	Hypomethylation	0.142	0.944	0.96	0.949	0.958	0.964	0.964	0.894	0.968	0.964	0.966	0.957
cg_11	chr8	q24.3	DENND3	NM_014957	22898	Body	0.119	0.97	0.859	Bas	Hypomethylation	0.119	0.95	0.964	0.922	0.963	0.915	0.957	0.696	0.97	0.958	0.966	0.925
cg_12	chr2	q32.3	Intergenic	NA	NA	Intergenic	0.133	0.971	0.872	Bas	Hypomethylation	0.133	0.964	0.967	0.951	0.959	0.966	0.966	0.696	0.971	0.957	0.966	0.962
cg_13	chr12	q13.13	ZNF740	NM_001004304	283337	Body	0.125	0.962	0.862	Bas	Hypomethylation	0.125	0.954	0.956	0.936	0.955	0.954	0.956	0.687	0.962	0.95	0.96	0.953
cg_14	chr17	q24.1	Intergenic	NA	NA	Intergenic	0.139	0.968	0.876	Bas	Hypomethylation	0.139	0.962	0.964	0.954	0.958	0.964	0.965	0.763	0.968	0.957	0.966	0.954
cg_15	chr10	q23.32	PCGF5	NM_032373	84333	Body	0.144	0.964	0.882	Bas	Hypomethylation	0.144	0.942	0.941	0.946	0.945	0.953	0.953	0.93	0.962	0.964	0.96	0.941
cg_16	chr8	q24.12	Intergenic	NA	NA	Intergenic	0.144	0.96	0.882	Bas	Hypomethylation	0.144	0.947	0.948	0.942	0.947	0.949	0.954	0.941	0.96	0.957	0.951	0.939
cg_17	chr5	q23.1	Intergenic	NA	NA	Intergenic	0.113	0.958	0.851	Bas	Hypomethylation	0.113	0.938	0.943	0.938	0.928	0.956	0.958	0.775	0.816	0.942	0.953	0.953
cg_18	chr3	q25.32	RSRC1	NM_001271834	51319	Body	0.129	0.965	0.863	Bas	Hypomethylation	0.129	0.954	0.959	0.942	0.958	0.95	0.959	0.85	0.965	0.96	0.781	0.945
cg_19	chr1	p32.1	LINC01358	NR_110626	101926925	Body	0.142	0.96	0.877	Bas	Hypomethylation	0.142	0.953	0.953	0.934	0.954	0.955	0.959	0.871	0.957	0.944	0.96	0.94
cg_20	chr12	q13.13	ZNF740	NM_001004304	283337	Body	0.146	0.959	0.882	Bas	Hypomethylation	0.146	0.947	0.953	0.943	0.954	0.947	0.956	0.918	0.957	0.953	0.959	0.949
cg_21	chr8	q22.3	ODF1	NM_024410	4956	Body	0.158	0.974	0.892	Bas	Hypomethylation	0.158	0.961	0.969	0.943	0.968	0.953	0.971	0.926	0.974	0.967	0.962	0.955
cg_22	chr7	q35	OR6B1	NM_001005281	135946	TSS200	0.109	0.968	0.836	Bas	Hypomethylation	0.109	0.945	0.952	0.948	0.96	0.943	0.951	0.418	0.966	0.949	0.968	0.921
cg_23	chr5	q22.2	MCC	NM_002387	4163	Body	0.144	0.961	0.877	Bas	Hypomethylation	0.144	0.923	0.935	0.936	0.944	0.946	0.954	0.928	0.961	0.956	0.955	0.937
cg_24	chr2	q24.2	TANC1	NM_033394	85461	Body	0.141	0.965	0.872	Bas	Hypomethylation	0.141	0.933	0.957	0.933	0.956	0.955	0.961	0.823	0.965	0.953	0.949	0.936
cg_25	chr14	q23.3	GPHN	NM_020806	10243	TSS1500	0.148	0.968	0.879	Bas	Hypomethylation	0.148	0.947	0.946	0.948	0.952	0.956	0.956	0.85	0.968	0.962	0.965	0.946
cg_26	chr2	p25.1	LINC00299	NR_034135	339789	Body	0.165	0.972	0.897	Bas	Hypomethylation	0.165	0.963	0.96	0.957	0.96	0.967	0.966	0.956	0.972	0.97	0.968	0.955
cg_27	chr15	q21.2	HDC	NM_002112	3067	5'UTR	0.157	0.962	0.887	Bas	Hypomethylation	0.157	0.953	0.96	0.948	0.949	0.954	0.956	0.938	0.962	0.957	0.958	0.948
cg_28	chr15	q22.2	Intergenic	NA	NA	Intergenic	0.125	0.946	0.851	Bas	Hypomethylation	0.125	0.922	0.942	0.89	0.94	0.929	0.946	0.851	0.946	0.937	0.946	0.839
cg_29	chr5	q22.2	MCC	NM_002387	4163	Body	0.173	0.98	0.902	Bas	Hypomethylation	0.173	0.969	0.969	0.965	0.966	0.964	0.966	0.961	0.98	0.976	0.976	0.96
cg_30	chr6	q25.3	TFB1M	NM_016020	51106	Body	0.112	0.95	0.837	Bas	Hypomethylation	0.112	0.922	0.932	0.923	0.938	0.937	0.942	0.603	0.95	0.936	0.928	0.921
cg_31	chr1	q42.2	Intergenic	NA	NA	Intergenic	0.138	0.969	0.862	Bas	Hypomethylation	0.138	0.963	0.969	0.932	0.958	0.93	0.964	0.853	0.968	0.964	0.756	0.953
cg_32	chr17	q11.2	Intergenic	NA	NA	Intergenic	0.138	0.959	0.864	Bas	Hypomethylation	0.138	0.956	0.954	0.941	0.951	0.948	0.959	0.729	0.956	0.938	0.953	0.949
cg_33	chr1	q42.13	GALNT2	NM_001291866	2590	Body	0.147	0.967	0.874	Bas	Hypomethylation	0.147	0.966	0.965	0.959	0.959	0.967	0.965	0.741	0.951	0.936	0.965	0.963
cg_34	chr8	p21.2	DPYSL2	NM_001386	1808	Body	0.167	0.971	0.893	Bas	Hypomethylation	0.167	0.96	0.962	0.957	0.96	0.964	0.967	0.921	0.971	0.967	0.969	0.958
cg_35	chr6	q13	KCNQ5-IT1	NR_120503	100507381	Body	0.166	0.967	0.891	Bas	Hypomethylation	0.166	0.953	0.954	0.952	0.956	0.962	0.963	0.941	0.967	0.967	0.967	0.948
cg_36	chr17	q23.3	STRADA	NM_001003788	92335	Body	0.143	0.961	0.868	Bas	Hypomethylation	0.143	0.953	0.954	0.91	0.886	0.956	0.918	0.879	0.961	0.959	0.957	0.939
cg_37	chr8	q24.11	EXT1	NM_000127	2131	Body	0.143	0.967	0.865	Bas	Hypomethylation	0.143	0.962	0.961	0.95	0.962	0.962	0.964	0.647	0.967	0.942	0.959	0.961
cg_38	chr18	q21.31	WDR7	NM_052834	23335	Body	0.166	0.967	0.89	Bas	Hypomethylation	0.166	0.951	0.951	0.946	0.95	0.959	0.958	0.953	0.966	0.967	0.965	0.946
cg_39	chr20	q12	PLCG1-AS1	NR_109889	101927117	Body	0.123	0.962	0.843	Bas	Hypomethylation	0.123	0.953	0.952	0.95	0.955	0.961	0.962	0.487	0.946	0.919	0.956	0.958
cg_40	chr12	q13.11	LOC100288798	NR_125379	100288798	Body	0.144	0.969	0.864	Bas	Hypomethylation	0.144	0.953	0.961	0.853	0.924	0.939	0.957	0.879	0.969	0.962	0.954	0.867
cg_41	chr13	q14.3	WDFY2	NM_052950	115825	Body	0.133	0.965	0.85	Bas	Hypomethylation	0.133	0.954	0.957	0.924	0.948	0.934	0.958	0.599	0.965	0.959	0.946	0.929
cg_42	chr10	p11.22	ZEB1	NM_001174094	6935	3'UTR	0.14	0.959	0.859	Bas	Hypomethylation	0.14	0.943	0.95	0.921	0.931	0.949	0.943	0.753	0.959	0.954	0.929	0.935
cg_43	chr2	q21.2	Intergenic	NA	NA	Intergenic	0.165	0.973	0.885	Bas	Hypomethylation	0.165	0.956	0.968	0.959	0.968	0.97	0.969	0.796	0.971	0.96	0.973	0.967
cg_44	chr10	q22.2	Intergenic	NA	NA	Intergenic	0.149	0.965	0.868	Bas	Hypomethylation	0.149	0.932	0.957	0.913	0.956	0.908	0.961	0.848	0.965	0.959	0.941	0.921
cg_45	chr12	q24.31	CLIP1	NM_001247997	6249	Body	0.15	0.956	0.869	Bas	Hypomethylation	0.15	0.928	0.943	0.929	0.947	0.925	0.951	0.858	0.956	0.954	0.954	0.934
cg_46	chr3	q22.1	ACAD11	NM_032169	84129	Body	0.165	0.971	0.883	Bas	Hypomethylation	0.165	0.952	0.958	0.92	0.956	0.951	0.963	0.913	0.971	0.967	0.965	0.922
cg_47	chr10	q25.2	VTI1A	NM_145206	143187	Body	0.118	0.964	0.831	Bas	Hypomethylation	0.118	0.953	0.951	0.941	0.952	0.951	0.959	0.328	0.964	0.95	0.963	0.947
cg_48	chr10	q22.2	ADK	NM_001123	132	Body	0.17	0.967	0.889	Bas	Hypomethylation	0.17	0.951	0.953	0.951	0.951	0.954	0.953	0.943	0.967	0.965	0.96	0.948
cg_49	chr20	p11.23	SLC24A3	NM_020689	57419	Body	0.121	0.976	0.833	Bas	Hypomethylation	0.121	0.973	0.975	0.964	0.971	0.963	0.967	0.17	0.976	0.972	0.975	0.965
cg_50	chr2	q32.2	Intergenic	NA	NA	Intergenic	0.171	0.967	0.89	Bas	Hypomethylation	0.171	0.956	0.959	0.946	0.959	0.956	0.963	0.961	0.967	0.963	0.92	0.954
cg_51	chr1	q31.3	PTPRC	NR_052021	5788	Body	0.058	0.924	0.217	Bas	Hypermethylation	0.924	0.065	0.087	0.075	0.06	0.058	0.072	0.08	0.802	0.086	0.228	0.063
cg_52	chr5	p13.1	Intergenic	NA	NA	Intergenic	0.058	0.876	0.199	Bas	Hypermethylation	0.876	0.235	0.089	0.099	0.092	0.059	0.181	0.236	0.23	0.147	0.058	0.087
cg_53	chr18	q21.1	SMAD2	NM_005901	4087	5'UTR	0.057	0.908	0.275	Bas	Hypermethylation	0.908	0.081	0.541	0.098	0.058	0.093	0.074	0.057	0.784	0.324	0.174	0.108
cg_54	chr14	q23.1	PRKCH	NM_006255	5583	Body	0.05	0.885	0.255	Bas	Hypermethylation	0.885	0.063	0.064	0.142	0.068	0.09	0.073	0.548	0.52	0.388	0.05	0.167
cg_55	chr14	q23.1	PRKCH	NM_006255	5583	Body	0.091	0.869	0.267	Bas	Hypermethylation	0.869	0.161	0.15	0.184	0.142	0.133	0.134	0.423	0.493	0.152	0.091	0.271
cg_56	chr2	q37.1	SP110	NM_001185015	3431	5'UTR	0.016	0.749	0.159	Bas	Hypermethylation	0.749	0.017	0.016	0.03	0.285	0.051	0.406	0.049	0.044	0.058	0.165	0.039
cg_57	chr2	q37.1	SP140	NM_001005176	11262	TSS200	0.054	0.853	0.265	Bas	Hypermethylation	0.853	0.054	0.063	0.121	0.368	0.177	0.534	0.215	0.188	0.201	0.264	0.142
cg_58	chr13	q14.11	RGCC	NM_014059	28984	Body	0.072	0.885	0.317	Bas	Hypermethylation	0.885	0.176	0.375	0.1	0.072	0.324	0.092	0.461	0.314	0.173	0.745	0.093
cg_59	chr19	p13.2	Intergenic	NA	NA	Intergenic	0.06	0.85	0.283	Bas	Hypermethylation	0.85	0.072	0.603	0.11	0.106	0.124	0.086	0.06	0.533	0.176	0.578	0.101
cg_60	chr14	q23.2	Intergenic	NA	NA	Intergenic	0.049	0.687	0.12	Bas	Hypermethylation	0.687	0.064	0.093	0.066	0.06	0.057	0.065	0.123	0.049	0.054	0.056	0.065
cg_61	chr13	q14.11	RGCC	NM_014059	28984	Body	0.082	0.831	0.265	Bas	Hypermethylation	0.831	0.222	0.32	0.112	0.085	0.082	0.089	0.804	0.126	0.308	0.112	0.087
cg_62	chr2	p21	Intergenic	NA	NA	Intergenic	0.059	0.803	0.244	Bas	Hypermethylation	0.803	0.066	0.179	0.089	0.071	0.059	0.068	0.323	0.541	0.208	0.457	0.065
cg_63	chr14	q23.1	PRKCH	NM_006255	5583	Body	0.069	0.82	0.256	Bas	Hypermethylation	0.82	0.089	0.082	0.131	0.086	0.115	0.113	0.478	0.515	0.418	0.069	0.16
cg_64	chr6	q21	AURKB	NM_001624	9212	Body	0.052	0.819	0.216	Bnv	Hypermethylation	0.764	0.108	0.819	0.109	0.091	0.077	0.08	0.052	0.06	0.055	0.297	0.081
cg_65	chr1	q31.3	Intergenic	NA	NA	Intergenic	0.036	0.702	0.142	Bas	Hypermethylation	0.702	0.044	0.041	0.061	0.047	0.041	0.045	0.04	0.54	0.051	0.036	0.062
cg_66	chr1	q32.1	NR5A2	NM_205860	2494	Body	0.042	0.716	0.16	Bas	Hypermethylation	0.716	0.042	0.045	0.071	0.065	0.103	0.081	0.18	0.382	0.07	0.098	0.065
cg_67	chr17	q12	LASP1	NR_073384	3927	Body	0.051	0.773	0.224	Bas	Hypermethylation	0.773	0.162	0.494	0.11	0.051	0.093	0.06	0.418	0.184	0.128	0.098	0.118
cg_68	chr10	p13	FAM107B	NM_001282697	83641	5'UTR	0.078	0.808	0.259	Bas	Hypermethylation	0.808	0.315	0.676	0.094	0.097	0.08	0.092	0.088	0.582	0.096	0.078	0.108
cg_69	chr9	q34.13	RAPGEF1	NM_198679	2889	TSS200	0.058	0.78	0.227	Bas	Hypermethylation	0.78	0.093	0.096	0.07	0.289	0.059	0.446	0.109	0.058	0.551	0.093	0.085
cg_70	chr12	q13.11	SLC38A1	NM_001278389	81539	1stExon	0.073	0.863	0.343	Bas	Hypermethylation	0.863	0.073	0.597	0.189	0.21	0.187	0.138	0.709	0.187	0.228	0.544	0.189
cg_71	chr6	p22.3	RIPOR2	NM_001286445	9750	Body	0.09	0.762	0.231	Bas	Hypermethylation	0.762	0.116	0.107	0.12	0.09	0.112	0.102	0.519	0.09	0.457	0.097	0.2
cg_72	chr8	q24.22	TG	NM_003235	7038	Body	0.041	0.654	0.134	Bas	Hypermethylation	0.654	0.073	0.37	0.077	0.065	0.052	0.074	0.041	0.05	0.055	0.043	0.056
cg_73	chr7	p21.3	RPA3	NM_002947	6119	TSS1500	0.14	0.858	0.343	Bas	Hypermethylation	0.858	0.16	0.212	0.182	0.14	0.148	0.155	0.621	0.449	0.348	0.672	0.172
cg_74	chr4	p14	Intergenic	NA	NA	Intergenic	0.074	0.717	0.22	Bas	Hypermethylation	0.717	0.099	0.097	0.137	0.116	0.098	0.096	0.679	0.282	0.094	0.074	0.147
cg_75	chr2	p21	Intergenic	NA	NA	Intergenic	0.072	0.675	0.176	Bas	Hypermethylation	0.675	0.122	0.294	0.103	0.086	0.102	0.092	0.169	0.119	0.186	0.072	0.087
cg_76	chr10	p13	FAM107B	NM_001282701	83641	TSS200	0.144	0.795	0.296	Bas	Hypermethylation	0.795	0.261	0.382	0.202	0.174	0.188	0.165	0.194	0.679	0.15	0.144	0.221
cg_77	chr20	q13.2	ZNF217	NM_006526	7764	TSS200	0.141	0.786	0.285	Bnv	Hypermethylation	0.77	0.238	0.786	0.173	0.187	0.145	0.168	0.276	0.151	0.141	0.194	0.186
cg_78	chr1	q32.1	NR5A2	NM_205860	2494	Body	0.057	0.68	0.195	Bas	Hypermethylation	0.68	0.082	0.086	0.106	0.14	0.179	0.233	0.075	0.328	0.057	0.267	0.108
cg_79	chr20	q13.2	ZNF217	NM_006526	7764	TSS200	0.032	0.675	0.166	Bnv	Hypermethylation	0.633	0.059	0.675	0.047	0.051	0.038	0.042	0.243	0.032	0.048	0.083	0.043
cg_80	chr12	q22	Intergenic	NA	NA	Intergenic	0.053	0.656	0.183	Bas	Hypermethylation	0.656	0.053	0.123	0.1	0.066	0.062	0.075	0.584	0.107	0.252	0.057	0.068
cg_81	chr21	q22.3	TRAPPC10	NM_003274	7109	Body	0.048	0.775	0.301	Bas	Hypermethylation	0.775	0.05	0.048	0.258	0.3	0.255	0.238	0.156	0.702	0.287	0.26	0.283
cg_82	chr1	q32.1	Intergenic	NA	NA	Intergenic	0.057	0.619	0.175	Bas	Hypermethylation	0.619	0.057	0.062	0.192	0.151	0.225	0.126	0.156	0.059	0.08	0.281	0.091
cg_83	chr11	p11.2	PTPRJ	NM_002843	5795	Body	0.125	0.685	0.244	Bas	Hypermethylation	0.685	0.187	0.617	0.152	0.143	0.167	0.182	0.212	0.131	0.143	0.125	0.188
cg_84	chr21	q22.3	PDE9A	NM_002606	5152	Body	0.072	0.681	0.248	Bas	Hypermethylation	0.681	0.114	0.146	0.173	0.096	0.086	0.072	0.511	0.258	0.185	0.384	0.277
cg_85	chr14	q32.11	CCDC88C	NM_001080414	440193	Body	0.028	0.517	0.076	Bas	Hypermethylation	0.517	0.028	0.029	0.038	0.04	0.039	0.039	0.033	0.042	0.029	0.031	0.047
cg_86	chr10	q26.13	FAM53B	NM_014661	9679	Body	0.077	0.649	0.202	Bas	Hypermethylation	0.649	0.077	0.144	0.141	0.139	0.084	0.135	0.143	0.519	0.241	0.077	0.081
cg_87	chr2	q11.2	Intergenic	NA	NA	Intergenic	0.062	0.585	0.153	Bas	Hypermethylation	0.585	0.062	0.064	0.112	0.078	0.105	0.128	0.233	0.073	0.101	0.198	0.096
cg_88	chr14	q32.2	EVL	NM_016337	51466	1stExon	0.063	0.594	0.16	Bas	Hypermethylation	0.594	0.082	0.096	0.077	0.073	0.078	0.069	0.371	0.098	0.235	0.063	0.088
cg_89	chr3	q25.1	MED12L	NM_053002	116931	Body	0.081	0.629	0.189	Bas	Hypermethylation	0.629	0.298	0.185	0.105	0.099	0.082	0.089	0.128	0.139	0.307	0.081	0.121
cg_90	chr15	q13.3	KLF13	NM_015995	51621	Body	0.094	0.665	0.232	Bas	Hypermethylation	0.665	0.094	0.114	0.149	0.132	0.15	0.117	0.463	0.234	0.393	0.124	0.154
cg_91	chr6	q25.3	ZDHHC14	NM_024630	79683	Body	0.045	0.672	0.247	Bas	Hypermethylation	0.672	0.193	0.086	0.201	0.11	0.236	0.153	0.527	0.217	0.26	0.045	0.267
cg_92	chr7	p13	STK17A	NM_004760	9263	Body	0.043	0.546	0.123	Bas	Hypermethylation	0.546	0.059	0.089	0.135	0.054	0.17	0.069	0.05	0.077	0.043	0.104	0.086
cg_93	chr8	q13.3	NCOA2	NM_006540	10499	Body	0.228	0.774	0.35	Bas	Hypermethylation	0.774	0.376	0.252	0.256	0.275	0.236	0.248	0.276	0.666	0.301	0.314	0.228
cg_94	chr11	q24.1	UBASH3B	NM_032873	84959	Body	0.098	0.691	0.266	Bas	Hypermethylation	0.691	0.098	0.098	0.236	0.157	0.173	0.167	0.325	0.227	0.625	0.255	0.143
cg_95	chr8	q13.3	NCOA2	NM_006540	10499	5'UTR	0.038	0.551	0.149	Bas	Hypermethylation	0.551	0.074	0.508	0.159	0.063	0.048	0.054	0.038	0.058	0.038	0.068	0.129
cg_96	chr11	q13.1	SIPA1	NM_006747	6494	5'UTR	0.05	0.559	0.154	Bas	Hypermethylation	0.559	0.05	0.054	0.159	0.136	0.067	0.121	0.093	0.278	0.06	0.067	0.208
cg_97	chr2	p22.2	QPCT	NM_012413	25797	Body	0.054	0.58	0.17	Bas	Hypermethylation	0.58	0.072	0.086	0.075	0.062	0.056	0.06	0.491	0.054	0.383	0.059	0.067
cg_98	chr9	q21.13	MIR6130	NR_106746	102466967	Body	0.067	0.637	0.23	Bas	Hypermethylation	0.637	0.073	0.176	0.108	0.236	0.067	0.095	0.507	0.288	0.332	0.108	0.13
cg_99	chrX	p22.12	SH3KBP1	NM_001024666	30011	Body	0.088	0.625	0.226	Bas	Hypermethylation	0.625	0.088	0.207	0.126	0.123	0.155	0.177	0.127	0.482	0.115	0.354	0.138
cg_100	chr20	p12.1	Intergenic	NA	NA	Intergenic	0.123	0.715	0.321	Bas	Hypermethylation	0.715	0.28	0.188	0.26	0.157	0.333	0.235	0.532	0.123	0.369	0.29	0.374
cg_101	chr17	q25.1	GRB2	NM_002086	2885	Body	0.029	0.98	0.882	Bmem	Hypomethylation	0.975	0.029	0.809	0.973	0.973	0.971	0.97	0.98	0.98	0.978	0.98	0.966
cg_102	chr17	q25.1	GRB2	NM_002086	2885	Body	0.046	0.98	0.892	Bmem	Hypomethylation	0.977	0.046	0.897	0.974	0.976	0.976	0.976	0.979	0.98	0.978	0.98	0.971
cg_103	chr12	q22	PLEKHG7	NM_001037671	440107	5'UTR	0.037	0.969	0.871	Bmem	Hypomethylation	0.966	0.037	0.887	0.918	0.963	0.943	0.961	0.969	0.969	0.966	0.967	0.902
cg_104	chr14	q32.13	TCL6	NR_028288	27004	Body	0.041	0.969	0.876	Bmem	Hypomethylation	0.96	0.041	0.881	0.954	0.957	0.949	0.961	0.957	0.968	0.969	0.965	0.945
cg_105	chr6	p25.3	Intergenic	NA	NA	Intergenic	0.042	0.974	0.876	Bmem	Hypomethylation	0.965	0.042	0.849	0.956	0.957	0.958	0.961	0.974	0.966	0.963	0.97	0.949
cg_106	chr15	q15.1	IVD	NM_002225	3712	Body	0.05	0.972	0.882	Bmem	Hypomethylation	0.967	0.05	0.911	0.956	0.962	0.948	0.961	0.968	0.972	0.97	0.97	0.943
cg_107	chr19	q13.42	EPN1	NM_001130071	29924	Body	0.057	0.977	0.872	Bmem	Hypomethylation	0.974	0.057	0.758	0.969	0.971	0.964	0.971	0.977	0.905	0.973	0.975	0.967
cg_108	chr10	q21.2	ARID5B	NM_032199	84159	Body	0.046	0.976	0.858	Bmem	Hypomethylation	0.969	0.046	0.611	0.96	0.963	0.955	0.958	0.967	0.968	0.97	0.976	0.954
cg_109	chr12	q24.31	CAMKK2	NM_172215	10645	Body	0.064	0.974	0.873	Bmem	Hypomethylation	0.971	0.064	0.806	0.961	0.963	0.952	0.953	0.974	0.971	0.966	0.955	0.945
cg_110	chr12	q24.11	TCTN1	NM_024549	79600	Body	0.069	0.971	0.879	Bmem	Hypomethylation	0.964	0.069	0.883	0.923	0.962	0.956	0.965	0.967	0.971	0.969	0.969	0.952
cg_111	chr16	p13.3	Intergenic	NA	NA	Intergenic	0.083	0.979	0.889	Bmem	Hypomethylation	0.976	0.083	0.918	0.965	0.968	0.952	0.963	0.976	0.979	0.973	0.972	0.944
cg_112	chr14	q32.32	CDC42BPB	NM_006035	9578	Body	0.056	0.974	0.856	Bmem	Hypomethylation	0.968	0.056	0.632	0.956	0.959	0.904	0.962	0.967	0.974	0.974	0.966	0.957
cg_113	chr1	p36.33	TTLL10	NM_153254	254173	3'UTR	0.1	0.988	0.904	Bmem	Hypomethylation	0.986	0.1	0.939	0.981	0.983	0.981	0.983	0.988	0.986	0.986	0.952	0.979
cg_114	chr12	q24.33	SLC15A4	NM_145648	121260	Body	0.058	0.98	0.857	Bmem	Hypomethylation	0.974	0.058	0.781	0.977	0.977	0.957	0.976	0.98	0.978	0.978	0.682	0.972
cg_115	chr1	p36.32	LINC01134	NR_024455	100133612	Body	0.041	0.965	0.837	Bmem	Hypomethylation	0.958	0.041	0.753	0.888	0.958	0.781	0.949	0.965	0.965	0.961	0.959	0.871
cg_116	chr1	q32.1	NFASC	NM_001160333	23114	Body	0.073	0.969	0.874	Bmem	Hypomethylation	0.954	0.073	0.871	0.943	0.959	0.938	0.961	0.961	0.969	0.968	0.958	0.933
cg_117	chr7	p22.3	MAD1L1	NM_003550	8379	Body	0.05	0.979	0.843	Bmem	Hypomethylation	0.976	0.05	0.317	0.969	0.97	0.974	0.976	0.977	0.979	0.977	0.978	0.97
cg_118	chr21	q21.3	Intergenic	NA	NA	Intergenic	0.077	0.966	0.873	Bmem	Hypomethylation	0.957	0.077	0.816	0.952	0.956	0.952	0.96	0.961	0.964	0.966	0.959	0.951
cg_119	chr6	p22.3	ATXN1	NM_001128164	6310	Body	0.108	0.985	0.904	Bmem	Hypomethylation	0.98	0.108	0.937	0.979	0.979	0.977	0.979	0.985	0.98	0.982	0.984	0.975
cg_120	chr11	q13.2	LRP5	NM_002335	4041	Body	0.026	0.983	0.809	Bmem	Hypomethylation	0.98	0.026	0.029	0.96	0.977	0.912	0.977	0.983	0.982	0.98	0.973	0.93
cg_121	chr14	q32.33	Intergenic	NA	NA	Intergenic	0.089	0.972	0.878	Bmem	Hypomethylation	0.962	0.089	0.854	0.95	0.961	0.948	0.956	0.968	0.972	0.963	0.956	0.959
cg_122	chr5	p15.33	CLPTM1L	NM_030782	81037	Body	0.067	0.969	0.85	Bmem	Hypomethylation	0.958	0.067	0.779	0.875	0.95	0.945	0.95	0.957	0.962	0.963	0.969	0.825
cg_123	chr16	q24.2	CA5A	NM_001739	763	Body	0.031	0.972	0.806	Bmem	Hypomethylation	0.97	0.031	0.387	0.84	0.966	0.935	0.952	0.972	0.956	0.969	0.971	0.723
cg_124	chr19	p13.3	ARID3A	NM_005224	1820	Body	0.088	0.97	0.875	Bmem	Hypomethylation	0.966	0.088	0.828	0.959	0.965	0.955	0.951	0.953	0.958	0.953	0.97	0.953
cg_125	chr17	q25.1	GRB2	NM_002086	2885	Body	0.071	0.958	0.857	Bmem	Hypomethylation	0.94	0.071	0.825	0.919	0.955	0.932	0.958	0.92	0.948	0.934	0.951	0.932
cg_126	chr11	q12.2	CYB561A3	NM_001161452	220002	TSS1500	0.08	0.966	0.865	Bmem	Hypomethylation	0.959	0.08	0.711	0.948	0.957	0.955	0.959	0.964	0.966	0.966	0.961	0.95
cg_127	chr19	q13.33	Intergenic	NA	NA	Intergenic	0.066	0.98	0.843	Bmem	Hypomethylation	0.977	0.066	0.844	0.732	0.975	0.848	0.964	0.98	0.978	0.978	0.971	0.804
cg_128	chr2	q37.3	IQCA1	NR_073043	79781	Body	0.062	0.948	0.845	Bmem	Hypomethylation	0.936	0.062	0.766	0.905	0.947	0.895	0.942	0.942	0.939	0.948	0.947	0.905
cg_129	chr2	q11.2	Intergenic	NA	NA	Intergenic	0.097	0.967	0.881	Bmem	Hypomethylation	0.958	0.097	0.883	0.943	0.956	0.958	0.961	0.966	0.964	0.967	0.964	0.952
cg_130	chr1	q32.1	MDM4	NM_001278516	4194	Body	0.106	0.976	0.89	Bmem	Hypomethylation	0.966	0.106	0.898	0.966	0.968	0.95	0.971	0.97	0.973	0.976	0.973	0.96
cg_131	chr3	q29	SENP5	NM_001308045	205564	3'UTR	0.071	0.968	0.852	Bmem	Hypomethylation	0.962	0.071	0.536	0.95	0.961	0.958	0.964	0.966	0.966	0.965	0.968	0.956
cg_132	chr3	p25.2	Intergenic	NA	NA	Intergenic	0.065	0.963	0.845	Bmem	Hypomethylation	0.957	0.065	0.515	0.945	0.954	0.956	0.958	0.963	0.958	0.958	0.96	0.951
cg_133	chr18	q23	Intergenic	NA	NA	Intergenic	0.095	0.965	0.877	Bmem	Hypomethylation	0.958	0.095	0.825	0.954	0.959	0.96	0.962	0.963	0.965	0.964	0.963	0.958
cg_134	chr2	q11.2	CHST10	NM_004854	9486	Body	0.047	0.968	0.822	Bmem	Hypomethylation	0.966	0.047	0.214	0.956	0.964	0.96	0.963	0.966	0.968	0.963	0.965	0.937
cg_135	chr10	q26.3	Intergenic	NA	NA	Intergenic	0.027	0.962	0.8	Bmem	Hypomethylation	0.962	0.027	0.04	0.958	0.956	0.946	0.951	0.957	0.961	0.956	0.962	0.926
cg_136	chr17	q25.1	GRB2	NM_002086	2885	Body	0.09	0.966	0.871	Bmem	Hypomethylation	0.952	0.09	0.883	0.859	0.948	0.961	0.958	0.96	0.966	0.96	0.963	0.953
cg_137	chr13	q34	ATP11A	NM_015205	23250	Body	0.046	0.973	0.826	Bmem	Hypomethylation	0.874	0.046	0.393	0.965	0.973	0.957	0.968	0.918	0.956	0.934	0.972	0.958
cg_138	chr5	p13.3	Intergenic	NA	NA	Intergenic	0.067	0.958	0.844	Bmem	Hypomethylation	0.95	0.067	0.746	0.884	0.946	0.921	0.949	0.952	0.958	0.949	0.95	0.854
cg_139	chr12	p13.1	Intergenic	NA	NA	Intergenic	0.053	0.955	0.829	Bmem	Hypomethylation	0.942	0.053	0.831	0.774	0.948	0.803	0.948	0.945	0.955	0.954	0.938	0.857
cg_140	chr2	q36.1	WDFY1	NM_020830	57590	Body	0.07	0.967	0.848	Bmem	Hypomethylation	0.953	0.07	0.574	0.94	0.963	0.95	0.967	0.957	0.946	0.945	0.96	0.952
cg_141	chr16	q22.1	DUS2	NM_017803	54920	Body	0.082	0.956	0.862	Bmem	Hypomethylation	0.938	0.082	0.812	0.931	0.942	0.947	0.948	0.949	0.956	0.953	0.952	0.94
cg_142	chr16	p11.2	CD19	NM_001178098	930	Body	0.088	0.963	0.866	Bmem	Hypomethylation	0.953	0.088	0.785	0.942	0.953	0.944	0.959	0.961	0.956	0.956	0.963	0.938
cg_143	chr11	q12.2	CYB561A3	NM_001161452	220002	TSS1500	0.041	0.971	0.814	Bmem	Hypomethylation	0.956	0.041	0.133	0.965	0.97	0.954	0.966	0.961	0.935	0.956	0.971	0.958
cg_144	chr17	q25.1	CYGB	NM_134268	114757	Body	0.044	0.96	0.819	Bmem	Hypomethylation	0.908	0.044	0.805	0.844	0.958	0.805	0.935	0.877	0.922	0.91	0.96	0.859
cg_145	chr17	q25.1	GRB2	NM_002086	2885	3'UTR	0.09	0.961	0.866	Bmem	Hypomethylation	0.954	0.09	0.806	0.933	0.948	0.941	0.953	0.957	0.961	0.957	0.958	0.941
cg_146	chr14	q32.13	TCL6	NR_028288	27004	Body	0.104	0.966	0.881	Bmem	Hypomethylation	0.958	0.104	0.894	0.949	0.957	0.95	0.961	0.965	0.966	0.962	0.956	0.955
cg_147	chr12	q22	Intergenic	NA	NA	Intergenic	0.09	0.958	0.865	Bmem	Hypomethylation	0.951	0.09	0.86	0.927	0.95	0.912	0.955	0.954	0.953	0.958	0.949	0.916
cg_148	chr8	q23.2	SYBU	NM_001099743	55638	Body	0.062	0.985	0.83	Bmem	Hypomethylation	0.98	0.062	0.09	0.98	0.981	0.98	0.98	0.984	0.984	0.984	0.985	0.977
cg_149	chr8	p11.21	GPAT4	NM_178819	137964	3'UTR	0.027	0.963	0.794	Bmem	Hypomethylation	0.95	0.027	0.058	0.935	0.95	0.928	0.944	0.919	0.963	0.955	0.959	0.938
cg_150	chr17	q25.3	Intergenic	NA	NA	Intergenic	0.036	0.974	0.808	Bmem	Hypomethylation	0.966	0.036	0.696	0.953	0.964	0.85	0.882	0.974	0.87	0.913	0.634	0.955
cg_151	chr9	p13.2	PAX5	NM_016734	5079	Body	0.032	0.918	0.194	Bmem	Hypermethylation	0.037	0.918	0.894	0.055	0.045	0.115	0.052	0.032	0.033	0.038	0.038	0.073
cg_152	chr17	q24.2	PITPNC1	NM_181671	26207	Body	0.035	0.95	0.221	Bnv	Hypermethylation	0.091	0.937	0.95	0.085	0.049	0.054	0.054	0.035	0.062	0.043	0.055	0.232
cg_153	chr12	q15	LOC100507250	NR_038930	100507250	Body	0.05	0.889	0.169	Bmem	Hypermethylation	0.058	0.889	0.264	0.07	0.06	0.063	0.055	0.127	0.111	0.083	0.05	0.197
cg_154	chr6	q22.31	PLN	NM_002667	5350	Body	0.076	0.909	0.195	Bmem	Hypermethylation	0.09	0.909	0.394	0.101	0.081	0.124	0.099	0.076	0.158	0.113	0.086	0.114
cg_155	chr3	q21.3	RAB43	NM_198490	339122	Body	0.053	0.921	0.231	Bmem	Hypermethylation	0.106	0.921	0.707	0.097	0.063	0.337	0.076	0.053	0.088	0.056	0.162	0.112
cg_156	chr16	p13.3	MGRN1	NM_015246	23295	Body	0.016	0.939	0.25	Bmem	Hypermethylation	0.36	0.939	0.888	0.059	0.028	0.04	0.022	0.016	0.017	0.016	0.432	0.18
cg_157	chr15	q25.1	TBC1D2B	NM_144572	23102	Body	0.033	0.819	0.124	Bmem	Hypermethylation	0.054	0.819	0.183	0.046	0.092	0.045	0.05	0.034	0.041	0.035	0.033	0.059
cg_158	chr6	q21	FYN	NM_153048	2534	TSS1500	0.039	0.87	0.186	Bmem	Hypermethylation	0.047	0.87	0.672	0.046	0.046	0.041	0.052	0.055	0.189	0.129	0.039	0.049
cg_159	chr6	q24.2	PHACTR2-AS1	NR_027114	285740	Body	0.055	0.866	0.189	Bmem	Hypermethylation	0.074	0.866	0.305	0.082	0.067	0.162	0.079	0.055	0.132	0.109	0.188	0.144
cg_160	chr6	q25.3	SYNJ2	NM_003898	8871	Body	0.025	0.917	0.268	Bmem	Hypermethylation	0.056	0.917	0.332	0.422	0.113	0.248	0.062	0.095	0.025	0.05	0.034	0.863
cg_161	chr9	p24.3	DOCK8	NM_001193536	81704	TSS1500	0.035	0.963	0.224	Bnv	Hypermethylation	0.113	0.894	0.963	0.084	0.06	0.088	0.077	0.035	0.062	0.041	0.184	0.09
cg_162	chr2	p22.1	CDKL4	NM_001009565	344387	Body	0.101	0.898	0.217	Bmem	Hypermethylation	0.245	0.898	0.357	0.113	0.124	0.11	0.109	0.128	0.147	0.159	0.101	0.111
cg_163	chr9	p24.3	DOCK8	NM_001193536	81704	TSS1500	0.032	0.951	0.221	Bnv	Hypermethylation	0.068	0.878	0.951	0.062	0.051	0.098	0.071	0.032	0.049	0.033	0.272	0.082
cg_164	chr12	q13.2	TESPA1	NM_001136030	9840	5'UTR	0.042	0.928	0.276	Bmem	Hypermethylation	0.056	0.928	0.703	0.125	0.056	0.41	0.094	0.042	0.17	0.122	0.252	0.358
cg_165	chr17	q25.3	Intergenic	NA	NA	Intergenic	0.062	0.864	0.221	Bmem	Hypermethylation	0.095	0.864	0.196	0.167	0.098	0.087	0.086	0.078	0.08	0.071	0.062	0.766
cg_166	chr10	q25.1	ADD3	NM_019903	120	5'UTR	0.043	0.855	0.21	Bmem	Hypermethylation	0.05	0.855	0.4	0.131	0.066	0.106	0.065	0.043	0.103	0.108	0.051	0.54
cg_167	chr3	q29	Intergenic	NA	NA	Intergenic	0.031	0.899	0.261	Bmem	Hypermethylation	0.031	0.899	0.195	0.432	0.397	0.079	0.139	0.031	0.059	0.04	0.047	0.781
cg_168	chr12	q23.1	Intergenic	NA	NA	Intergenic	0.061	0.877	0.22	Bmem	Hypermethylation	0.07	0.877	0.69	0.095	0.123	0.081	0.174	0.061	0.174	0.133	0.07	0.089
cg_169	chr3	p14.1	ATXN7	NM_000333	6314	Body	0.047	0.794	0.136	Bmem	Hypermethylation	0.059	0.794	0.192	0.064	0.06	0.06	0.061	0.059	0.063	0.095	0.047	0.074
cg_170	chr10	q23.1	TSPAN14	NM_001128309	81619	5'UTR	0.034	0.816	0.166	Bmem	Hypermethylation	0.061	0.816	0.67	0.05	0.049	0.047	0.055	0.034	0.056	0.042	0.035	0.083
cg_171	chr16	q23.1	Intergenic	NA	NA	Intergenic	0.059	0.942	0.317	Bmem	Hypermethylation	0.06	0.942	0.767	0.171	0.093	0.401	0.151	0.059	0.088	0.152	0.485	0.441
cg_172	chr14	q24.2	PCNX1	NM_014982	22990	Body	0.065	0.836	0.192	Bmem	Hypermethylation	0.233	0.836	0.192	0.121	0.081	0.139	0.082	0.169	0.065	0.07	0.098	0.223
cg_173	chr10	p13	NMT2	NM_004808	9397	TSS1500	0.05	0.781	0.136	Bmem	Hypermethylation	0.063	0.781	0.136	0.079	0.071	0.069	0.069	0.05	0.096	0.081	0.064	0.07
cg_174	chr8	q12.2	CHD7	NM_017780	55636	Body	0.046	0.922	0.292	Bmem	Hypermethylation	0.06	0.922	0.844	0.142	0.212	0.311	0.466	0.046	0.069	0.05	0.162	0.225
cg_175	chr1	q43	CHRM3-AS2	NR_103776	100506915	TSS1500	0.039	0.872	0.244	Bmem	Hypermethylation	0.07	0.872	0.69	0.14	0.077	0.27	0.128	0.039	0.174	0.134	0.093	0.246
cg_176	chr15	q21.3	ADAM10	NM_001110	102	Body	0.067	0.816	0.183	Bmem	Hypermethylation	0.112	0.816	0.249	0.113	0.116	0.108	0.11	0.104	0.17	0.083	0.067	0.153
cg_177	chr1	p31.1	ADGRL4	NM_022159	64123	5'UTR	0.032	0.936	0.33	Bmem	Hypermethylation	0.054	0.936	0.388	0.63	0.209	0.616	0.286	0.032	0.084	0.046	0.117	0.558
cg_178	chr13	q14.11	NAA16	NM_001110798	79612	Body	0.139	0.891	0.266	Bmem	Hypermethylation	0.184	0.891	0.66	0.157	0.147	0.163	0.162	0.139	0.183	0.162	0.161	0.185
cg_179	chr11	q13.2	GRK2	NM_001619	156	3'UTR	0.024	0.91	0.304	Bmem	Hypermethylation	0.056	0.91	0.685	0.47	0.439	0.059	0.062	0.04	0.209	0.078	0.024	0.61
cg_180	chr12	q21.33	Intergenic	NA	NA	Intergenic	0.055	0.846	0.234	Bmem	Hypermethylation	0.065	0.846	0.156	0.279	0.31	0.258	0.219	0.063	0.058	0.055	0.063	0.435
cg_181	chr5	q23.1	TNFAIP8	NM_001286817	25816	5'UTR	0.046	0.845	0.224	Bmem	Hypermethylation	0.066	0.845	0.792	0.061	0.064	0.064	0.111	0.046	0.35	0.167	0.053	0.072
cg_182	chr22	q13.1	DDX17	NM_001098504	10521	Body	0.051	0.851	0.228	Bnv	Hypermethylation	0.068	0.842	0.851	0.084	0.11	0.073	0.088	0.062	0.319	0.077	0.051	0.107
cg_183	chr6	q21	FYN	NM_002037	2534	5'UTR	0.082	0.821	0.205	Bmem	Hypermethylation	0.106	0.821	0.54	0.112	0.101	0.111	0.114	0.101	0.135	0.116	0.082	0.122
cg_184	chr7	q21.3	Intergenic	NA	NA	Intergenic	0.045	0.738	0.121	Bmem	Hypermethylation	0.056	0.738	0.146	0.071	0.064	0.053	0.062	0.045	0.052	0.049	0.049	0.064
cg_185	chr17	q21.33	Intergenic	NA	NA	Intergenic	0.071	0.882	0.283	Bmem	Hypermethylation	0.103	0.882	0.263	0.464	0.195	0.444	0.185	0.115	0.092	0.071	0.101	0.475
cg_186	chr1	q43	CHRM3-AS2	NR_103776	100506915	Body	0.062	0.938	0.255	Bnv	Hypermethylation	0.081	0.857	0.938	0.092	0.079	0.276	0.122	0.062	0.129	0.085	0.205	0.133
cg_187	chr14	q24.3	TMED10	NM_006827	10972	Body	0.066	0.848	0.235	Bmem	Hypermethylation	0.08	0.848	0.655	0.08	0.068	0.104	0.086	0.067	0.367	0.293	0.066	0.106
cg_188	chr6	q13	Intergenic	NA	NA	Intergenic	0.067	0.858	0.264	Bmem	Hypermethylation	0.092	0.858	0.594	0.21	0.148	0.213	0.115	0.145	0.071	0.067	0.396	0.259
cg_189	chr10	q26.13	FAM53B	NM_014661	9679	Body	0.054	0.805	0.209	Bmem	Hypermethylation	0.094	0.805	0.24	0.112	0.121	0.102	0.246	0.099	0.054	0.055	0.214	0.362
cg_190	chrX	p22.31	Intergenic	NA	NA	Intergenic	0.064	0.837	0.243	Bmem	Hypermethylation	0.096	0.837	0.75	0.12	0.064	0.282	0.143	0.088	0.12	0.102	0.064	0.246
cg_191	chr1	p31.3	IL23R	NM_144701	149233	Body	0.05	0.731	0.129	Bmem	Hypermethylation	0.075	0.731	0.145	0.075	0.076	0.063	0.065	0.071	0.062	0.053	0.05	0.081
cg_192	chr19	p13.3	RANBP3	NM_007322	8498	Body	0.06	0.875	0.293	Bmem	Hypermethylation	0.076	0.875	0.303	0.446	0.175	0.668	0.225	0.06	0.068	0.063	0.114	0.442
cg_193	chr10	p15.1	Intergenic	NA	NA	Intergenic	0.074	0.838	0.24	Bmem	Hypermethylation	0.132	0.838	0.619	0.1	0.13	0.081	0.098	0.19	0.3	0.186	0.074	0.127
cg_194	chr17	q24.1	Intergenic	NA	NA	Intergenic	0.048	0.798	0.203	Bmem	Hypermethylation	0.181	0.798	0.452	0.072	0.061	0.062	0.066	0.301	0.099	0.131	0.048	0.159
cg_195	chr17	q25.3	CCDC57	NM_198082	284001	Body	0.057	0.774	0.169	Bmem	Hypermethylation	0.072	0.774	0.181	0.071	0.074	0.082	0.08	0.058	0.246	0.26	0.057	0.071
cg_196	chr16	q24.3	ANKRD11	NM_013275	29123	5'UTR	0.062	0.884	0.276	Bmem	Hypermethylation	0.371	0.884	0.411	0.094	0.086	0.084	0.085	0.453	0.313	0.359	0.062	0.109
cg_197	chr2	q33.1	CASP10	NM_001306083	843	Body	0.045	0.818	0.245	Bmem	Hypermethylation	0.069	0.818	0.298	0.32	0.17	0.236	0.132	0.045	0.141	0.053	0.075	0.579
cg_198	chr9	q22.33	TRMO	NM_016481	51531	Body	0.097	0.839	0.255	Bmem	Hypermethylation	0.163	0.839	0.67	0.216	0.174	0.124	0.145	0.113	0.116	0.097	0.239	0.17
cg_199	chr8	p21.2	PTK2B	NM_173174	2185	5'UTR	0.064	0.862	0.213	Bnv	Hypermethylation	0.087	0.794	0.862	0.076	0.082	0.122	0.088	0.068	0.088	0.064	0.106	0.119
cg_200	chr5	q31.1	RAPGEF6	NM_001164388	51735	Body	0.086	0.806	0.214	Bmem	Hypermethylation	0.124	0.806	0.259	0.103	0.095	0.131	0.086	0.267	0.228	0.26	0.088	0.123
cg_201	chr8	q24.22	TG	NM_003235	7038	Body	0.044	0.98	0.87	Bnv	Hypomethylation	0.972	0.678	0.044	0.966	0.968	0.969	0.968	0.975	0.98	0.978	0.976	0.964
cg_202	chr16	q24.3	PIEZO1	NM_001142864	9780	Body	0.046	0.971	0.838	Bnv	Hypomethylation	0.934	0.664	0.046	0.965	0.965	0.966	0.964	0.694	0.968	0.961	0.971	0.963
cg_203	chr7	p22.2	CARD11	NM_032415	84433	Body	0.024	0.979	0.828	Bnv	Hypomethylation	0.974	0.204	0.024	0.969	0.97	0.964	0.966	0.979	0.978	0.975	0.978	0.958
cg_204	chr17	q25.3	BAHCC1	NM_001080519	57597	Body	0.038	0.987	0.839	Bnv	Hypomethylation	0.984	0.226	0.038	0.981	0.982	0.982	0.983	0.967	0.981	0.976	0.987	0.98
cg_205	chr3	q21.3	GP9	NM_000174	2815	TSS1500	0.024	0.98	0.824	Bnv	Hypomethylation	0.873	0.367	0.024	0.979	0.978	0.98	0.976	0.923	0.939	0.895	0.98	0.975
cg_206	chr2	p13.2	SFXN5	NM_144579	94097	Body	0.064	0.977	0.843	Bnv	Hypomethylation	0.971	0.349	0.064	0.966	0.966	0.967	0.968	0.972	0.977	0.973	0.975	0.964
cg_207	chr15	q15.1	EHD4-AS1	NR_120332	101928363	TSS1500	0.087	0.968	0.85	Bnv	Hypomethylation	0.956	0.547	0.087	0.95	0.955	0.951	0.956	0.957	0.968	0.963	0.959	0.953
cg_208	chr6	q23.3	Intergenic	NA	NA	Intergenic	0.052	0.962	0.817	Bnv	Hypomethylation	0.954	0.257	0.052	0.939	0.959	0.944	0.962	0.952	0.957	0.948	0.935	0.943
cg_209	chr9	q33.3	MAPKAP1	NM_024117	79109	Body	0.076	0.971	0.836	Bnv	Hypomethylation	0.966	0.311	0.076	0.963	0.966	0.97	0.971	0.967	0.967	0.968	0.943	0.965
cg_210	chr17	q21.31	EFTUD2	NM_001142605	9343	Body	0.089	0.97	0.843	Bnv	Hypomethylation	0.96	0.427	0.089	0.954	0.958	0.955	0.96	0.963	0.97	0.965	0.966	0.955
cg_211	chr3	q21.3	HMCES	NM_020187	56941	TSS1500	0.064	0.967	0.82	Bnv	Hypomethylation	0.948	0.265	0.064	0.929	0.948	0.948	0.959	0.943	0.967	0.955	0.963	0.949
cg_212	chr5	q14.1	SERINC5	NM_001174072	256987	Body	0.099	0.969	0.85	Bnv	Hypomethylation	0.961	0.484	0.099	0.958	0.96	0.96	0.964	0.96	0.969	0.968	0.964	0.959
cg_213	chr2	q37.1	INPP5D	NM_005541	3635	Body	0.084	0.981	0.84	Bnv	Hypomethylation	0.975	0.25	0.084	0.971	0.97	0.973	0.972	0.979	0.98	0.978	0.981	0.967
cg_214	chr12	q24.13	DTX1	NM_004416	1840	Body	0.067	0.962	0.818	Bnv	Hypomethylation	0.944	0.252	0.067	0.938	0.948	0.951	0.952	0.961	0.962	0.953	0.952	0.933
cg_215	chr14	q22.1	Intergenic	NA	NA	Intergenic	0.072	0.96	0.822	Bnv	Hypomethylation	0.937	0.296	0.072	0.947	0.956	0.943	0.96	0.951	0.951	0.942	0.956	0.951
cg_216	chr12	q22	Intergenic	NA	NA	Intergenic	0.069	0.961	0.819	Bnv	Hypomethylation	0.943	0.254	0.069	0.953	0.96	0.944	0.961	0.95	0.949	0.94	0.954	0.95
cg_217	chr14	q32.33	KLC1	NM_182923	3831	Body	0.075	0.962	0.824	Bnv	Hypomethylation	0.953	0.261	0.075	0.947	0.953	0.953	0.959	0.957	0.962	0.955	0.958	0.951
cg_218	chr3	q28	LPP	NM_001167671	4026	Body	0.124	0.968	0.864	Bnv	Hypomethylation	0.952	0.684	0.124	0.951	0.956	0.957	0.957	0.959	0.947	0.96	0.968	0.949
cg_219	chr15	q13.3	FAN1	NM_014967	22909	Body	0.082	0.954	0.828	Bnv	Hypomethylation	0.915	0.425	0.082	0.943	0.941	0.947	0.95	0.935	0.954	0.944	0.95	0.944
cg_220	chr1	q32.1	NAV1	NM_020443	89796	Body	0.09	0.968	0.837	Bnv	Hypomethylation	0.961	0.33	0.09	0.957	0.958	0.962	0.961	0.968	0.962	0.967	0.967	0.959
cg_221	chr8	q24.13	FBXO32	NM_148177	114907	5'UTR	0.118	0.962	0.857	Bnv	Hypomethylation	0.936	0.651	0.118	0.953	0.952	0.954	0.956	0.952	0.955	0.948	0.962	0.947
cg_222	chr2	q37.1	DGKD	NM_152879	8527	Body	0.072	0.962	0.815	Bnv	Hypomethylation	0.937	0.25	0.072	0.947	0.957	0.959	0.962	0.908	0.959	0.956	0.916	0.952
cg_223	chr14	q23.1	FLJ22447	NR_039985	400221	Body	0.125	0.967	0.857	Bnv	Hypomethylation	0.935	0.679	0.125	0.936	0.958	0.932	0.962	0.967	0.966	0.964	0.958	0.903
cg_224	chr3	p21.31	SHISA5	NM_001272068	51246	Body	0.1	0.966	0.835	Bnv	Hypomethylation	0.955	0.468	0.1	0.917	0.952	0.915	0.951	0.964	0.966	0.964	0.955	0.918
cg_225	chr5	q31.1	SLC22A5	NM_003060	6584	3'UTR	0.077	0.959	0.819	Bnv	Hypomethylation	0.941	0.24	0.077	0.939	0.949	0.953	0.956	0.953	0.959	0.955	0.959	0.946
cg_226	chr16	p12.1	XPO6	NM_001270940	23214	Body	0.095	0.961	0.833	Bnv	Hypomethylation	0.95	0.384	0.095	0.94	0.947	0.953	0.953	0.952	0.957	0.955	0.961	0.951
cg_227	chr20	q13.12	PKIG	NM_001281445	11142	TSS1500	0.1	0.962	0.836	Bnv	Hypomethylation	0.951	0.393	0.1	0.943	0.959	0.954	0.962	0.951	0.961	0.958	0.959	0.937
cg_228	chr8	q24.22	TG	NM_003235	7038	Body	0.148	0.966	0.874	Bnv	Hypomethylation	0.956	0.788	0.148	0.946	0.953	0.955	0.955	0.96	0.966	0.963	0.953	0.948
cg_229	chr13	q14.2	RCBTB1	NM_018191	55213	3'UTR	0.078	0.956	0.815	Bnv	Hypomethylation	0.931	0.392	0.078	0.937	0.952	0.938	0.956	0.92	0.929	0.855	0.948	0.942
cg_230	chr17	q21.2	Intergenic	NA	NA	Intergenic	0.173	0.98	0.897	Bnv	Hypomethylation	0.972	0.864	0.173	0.97	0.971	0.972	0.973	0.971	0.978	0.972	0.98	0.965
cg_231	chr12	q22	Intergenic	NA	NA	Intergenic	0.078	0.96	0.815	Bnv	Hypomethylation	0.925	0.32	0.078	0.949	0.947	0.957	0.96	0.912	0.92	0.908	0.952	0.952
cg_232	chr18	p11.22	Intergenic	NA	NA	Intergenic	0.082	0.951	0.817	Bnv	Hypomethylation	0.916	0.348	0.082	0.926	0.943	0.93	0.951	0.944	0.945	0.938	0.943	0.934
cg_233	chr1	q41	FAM177B	NM_207468	400823	5'UTR	0.073	0.954	0.809	Bnv	Hypomethylation	0.939	0.244	0.073	0.94	0.952	0.953	0.954	0.931	0.908	0.938	0.927	0.946
cg_234	chr14	q12	REC8	NM_005132	9985	Body	0.115	0.977	0.845	Bnv	Hypomethylation	0.975	0.491	0.115	0.954	0.927	0.952	0.889	0.949	0.975	0.972	0.977	0.959
cg_235	chr2	p23.1	Intergenic	NA	NA	Intergenic	0.059	0.944	0.794	Bnv	Hypomethylation	0.901	0.237	0.059	0.944	0.944	0.923	0.873	0.922	0.925	0.933	0.941	0.927
cg_236	chr20	q11.23	CTNNBL1	NM_030877	56259	Body	0.088	0.957	0.819	Bnv	Hypomethylation	0.932	0.283	0.088	0.945	0.948	0.938	0.951	0.939	0.957	0.949	0.952	0.944
cg_237	chr12	q15	IFNG-AS1	NR_104124	100885789	Body	0.105	0.967	0.836	Bnv	Hypomethylation	0.957	0.306	0.105	0.954	0.954	0.965	0.967	0.965	0.965	0.967	0.961	0.962
cg_238	chr12	q21.33	Intergenic	NA	NA	Intergenic	0.09	0.962	0.82	Bnv	Hypomethylation	0.887	0.36	0.09	0.952	0.948	0.962	0.953	0.937	0.942	0.935	0.919	0.958
cg_239	chr9	p13.2	ZCCHC7	NR_110317	84186	Body	0.135	0.957	0.858	Bnv	Hypomethylation	0.949	0.626	0.135	0.948	0.955	0.955	0.956	0.953	0.953	0.952	0.957	0.952
cg_240	chr9	q32	ZNF618	NM_133374	114991	3'UTR	0.085	0.949	0.815	Bnv	Hypomethylation	0.946	0.276	0.085	0.94	0.946	0.937	0.938	0.946	0.942	0.944	0.949	0.929
cg_241	chr4	q24	BANK1	NM_001127507	55024	Body	0.097	0.963	0.825	Bnv	Hypomethylation	0.945	0.319	0.097	0.915	0.954	0.933	0.959	0.96	0.963	0.961	0.961	0.934
cg_242	chr9	q32	SNX30	NM_001012994	401548	Body	0.146	0.967	0.865	Bnv	Hypomethylation	0.912	0.728	0.146	0.951	0.951	0.958	0.955	0.936	0.967	0.965	0.964	0.949
cg_243	chr20	q11.23	CTNNBL1	NM_030877	56259	Body	0.097	0.96	0.823	Bnv	Hypomethylation	0.932	0.362	0.097	0.932	0.943	0.93	0.947	0.946	0.96	0.952	0.95	0.927
cg_244	chr19	p13.3	MLLT1	NM_005934	4298	Body	0.07	0.962	0.792	Bnv	Hypomethylation	0.954	0.252	0.07	0.887	0.953	0.739	0.948	0.957	0.962	0.959	0.947	0.874
cg_245	chr10	q21.3	Intergenic	NA	NA	Intergenic	0.147	0.968	0.865	Bnv	Hypomethylation	0.946	0.668	0.147	0.945	0.96	0.953	0.968	0.964	0.963	0.964	0.948	0.957
cg_246	chr11	q23.3	Intergenic	NA	NA	Intergenic	0.117	0.958	0.835	Bnv	Hypomethylation	0.949	0.54	0.117	0.925	0.953	0.935	0.958	0.955	0.903	0.952	0.956	0.882
cg_247	chr9	p13.2	Intergenic	NA	NA	Intergenic	0.082	0.949	0.807	Bnv	Hypomethylation	0.933	0.257	0.082	0.927	0.928	0.936	0.941	0.94	0.937	0.949	0.938	0.92
cg_248	chr9	q33.3	Intergenic	NA	NA	Intergenic	0.058	0.953	0.788	Bnv	Hypomethylation	0.754	0.263	0.058	0.941	0.95	0.931	0.953	0.863	0.931	0.928	0.94	0.942
cg_249	chr2	p25.3	EIPR1	NM_003310	7260	Body	0.146	0.964	0.863	Bnv	Hypomethylation	0.956	0.627	0.146	0.951	0.957	0.959	0.963	0.962	0.964	0.964	0.96	0.953
cg_250	chr18	p11.31	L3MBTL4	NM_173464	91133	5'UTR	0.065	0.943	0.785	Bnv	Hypomethylation	0.921	0.272	0.065	0.86	0.942	0.85	0.937	0.929	0.943	0.927	0.933	0.841
cg_251	chr2	q11.2	MGAT4A	NM_001160154	11320	TSS1500	0.045	0.942	0.191	Bnv	Hypermethylation	0.121	0.524	0.942	0.091	0.061	0.049	0.064	0.045	0.091	0.053	0.054	0.194
cg_252	chr5	q23.1	TNFAIP8	NM_001286814	25816	Body	0.056	0.888	0.144	Bnv	Hypermethylation	0.104	0.097	0.888	0.083	0.078	0.073	0.074	0.067	0.059	0.056	0.063	0.09
cg_253	chr1	p13.2	DENND2D	NM_024901	79961	1stExon	0.025	0.97	0.205	Bnv	Hypermethylation	0.384	0.716	0.97	0.041	0.043	0.025	0.037	0.026	0.065	0.05	0.077	0.03
cg_254	chr2	q11.2	MGAT4A	NM_001160154	11320	TSS1500	0.033	0.948	0.2	Bnv	Hypermethylation	0.094	0.57	0.948	0.076	0.047	0.045	0.045	0.033	0.308	0.04	0.039	0.159
cg_255	chr2	q21.2	Intergenic	NA	NA	Intergenic	0.043	0.879	0.162	Bnv	Hypermethylation	0.1	0.084	0.879	0.08	0.119	0.071	0.106	0.044	0.079	0.043	0.276	0.062
cg_256	chr17	q24.2	PITPNC1	NM_181671	26207	Body	0.041	0.866	0.148	Bnv	Hypermethylation	0.251	0.196	0.866	0.06	0.063	0.052	0.055	0.048	0.046	0.041	0.045	0.059
cg_257	chr2	q37.1	Intergenic	NA	NA	Intergenic	0.04	0.876	0.162	Bnv	Hypermethylation	0.095	0.3	0.876	0.056	0.071	0.045	0.068	0.061	0.189	0.077	0.04	0.061
cg_258	chr21	q22.11	TIAM1	NM_003253	7074	Body	0.04	0.869	0.167	Bnv	Hypermethylation	0.057	0.522	0.869	0.051	0.049	0.065	0.055	0.04	0.062	0.047	0.122	0.061
cg_259	chr7	q21.3	SEM1	NM_001201451	7979	Body	0.045	0.838	0.152	Bnv	Hypermethylation	0.082	0.084	0.838	0.06	0.114	0.057	0.161	0.045	0.046	0.047	0.23	0.066
cg_260	chr2	q36.2	DOCK10	NM_001290263	55619	Body	0.041	0.878	0.185	Bnv	Hypermethylation	0.108	0.508	0.878	0.094	0.072	0.07	0.064	0.041	0.096	0.045	0.096	0.144
cg_261	chrX	p22.2	Intergenic	NA	NA	Intergenic	0.059	0.927	0.253	Bnv	Hypermethylation	0.101	0.457	0.927	0.186	0.074	0.315	0.175	0.059	0.163	0.132	0.06	0.388
cg_262	chr2	q37.3	HDAC4	NM_006037	9759	Body	0.033	0.885	0.223	Bnv	Hypermethylation	0.17	0.16	0.885	0.057	0.274	0.049	0.434	0.033	0.066	0.048	0.444	0.052
cg_263	chr11	q24.1	SORL1	NM_003105	6653	Body	0.034	0.912	0.25	Bnv	Hypermethylation	0.121	0.674	0.912	0.142	0.057	0.339	0.089	0.034	0.138	0.053	0.326	0.12
cg_264	chr19	q13.41	SIGLEC9	NM_014441	27180	TSS1500	0.054	0.83	0.182	Bnv	Hypermethylation	0.134	0.235	0.83	0.088	0.084	0.073	0.086	0.361	0.054	0.06	0.055	0.119
cg_265	chr3	q25.1	Intergenic	NA	NA	Intergenic	0.056	0.877	0.218	Bnv	Hypermethylation	0.5	0.302	0.877	0.106	0.115	0.112	0.113	0.056	0.078	0.056	0.183	0.114
cg_266	chr7	q22.3	Intergenic	NA	NA	Intergenic	0.05	0.896	0.262	Bnv	Hypermethylation	0.224	0.119	0.896	0.064	0.451	0.065	0.447	0.059	0.064	0.05	0.622	0.078
cg_267	chr5	q31.3	DIAPH1	NM_001079812	1729	Body	0.048	0.81	0.168	Bnv	Hypermethylation	0.438	0.138	0.81	0.067	0.063	0.06	0.069	0.049	0.061	0.048	0.141	0.064
cg_268	chr7	q36.3	ESYT2	NM_020728	57488	Body	0.055	0.923	0.269	Bnv	Hypermethylation	0.349	0.596	0.923	0.136	0.201	0.117	0.14	0.081	0.064	0.429	0.055	0.135
cg_269	chr2	q37.1	Intergenic	NA	NA	Intergenic	0.077	0.87	0.233	Bnv	Hypermethylation	0.185	0.485	0.87	0.11	0.11	0.115	0.112	0.118	0.325	0.147	0.077	0.135
cg_270	chr5	q23.2	LMNB1	NM_005573	4001	Body	0.031	0.887	0.257	Bnv	Hypermethylation	0.161	0.369	0.887	0.102	0.213	0.123	0.524	0.031	0.283	0.033	0.31	0.046
cg_271	chr11	p13	EIF3M	NM_001307929	10480	Body	0.078	0.924	0.3	Bnv	Hypermethylation	0.212	0.383	0.924	0.193	0.388	0.095	0.194	0.078	0.664	0.182	0.163	0.125
cg_272	chr12	q14.3	GNS	NM_002076	2799	Body	0.053	0.817	0.207	Bnv	Hypermethylation	0.123	0.219	0.817	0.07	0.162	0.078	0.291	0.066	0.082	0.053	0.379	0.144
cg_273	chr16	q23.3	MBTPS1	NM_003791	8720	Body	0.062	0.76	0.154	Bnv	Hypermethylation	0.121	0.111	0.76	0.078	0.115	0.067	0.107	0.062	0.068	0.131	0.16	0.073
cg_274	chr6	p23	Intergenic	NA	NA	Intergenic	0.063	0.939	0.343	Bnv	Hypermethylation	0.21	0.324	0.939	0.184	0.392	0.233	0.524	0.421	0.063	0.066	0.584	0.179
cg_275	chr5	q33.3	CYFIP2	NM_014376	26999	1stExon	0.023	0.793	0.192	Bnv	Hypermethylation	0.16	0.347	0.793	0.101	0.092	0.082	0.084	0.023	0.1	0.029	0.384	0.109
cg_276	chr5	p13.2	WDR70	NM_018034	55100	Body	0.071	0.868	0.272	Bnv	Hypermethylation	0.139	0.212	0.868	0.173	0.449	0.165	0.373	0.268	0.071	0.127	0.31	0.108
cg_277	chr8	q21.13	PAG1	NM_018440	55824	5'UTR	0.068	0.799	0.205	Bnv	Hypermethylation	0.096	0.619	0.799	0.077	0.078	0.068	0.069	0.207	0.2	0.068	0.098	0.085
cg_278	chr1	q42.12	ITPKB	NM_002221	3707	Body	0.029	0.902	0.307	Bnv	Hypermethylation	0.42	0.478	0.902	0.222	0.279	0.107	0.187	0.029	0.54	0.044	0.295	0.181
cg_279	chr11	q24.3	ETS1	NM_005238	2113	Body	0.042	0.716	0.133	Bnv	Hypermethylation	0.13	0.082	0.716	0.066	0.054	0.052	0.052	0.042	0.247	0.051	0.058	0.049
cg_280	chr2	q22.1	Intergenic	NA	NA	Intergenic	0.121	0.89	0.309	Bnv	Hypermethylation	0.145	0.188	0.89	0.178	0.306	0.176	0.393	0.315	0.258	0.325	0.412	0.121
cg_281	chr15	q23	PKM	NM_182470	5315	5'UTR	0.062	0.759	0.184	Bnv	Hypermethylation	0.121	0.104	0.759	0.107	0.146	0.101	0.163	0.071	0.064	0.062	0.404	0.109
cg_282	chr20	q13.12	ZSWIM1	NM_080603	90204	3'UTR	0.068	0.777	0.199	Bnv	Hypermethylation	0.079	0.124	0.777	0.109	0.144	0.099	0.118	0.143	0.068	0.284	0.348	0.096
cg_283	chr17	q21.2	STAT5B	NM_012448	6777	5'UTR	0.057	0.915	0.334	Bnv	Hypermethylation	0.09	0.494	0.915	0.288	0.469	0.163	0.541	0.057	0.328	0.105	0.4	0.153
cg_284	chr4	p16.1	WDR1	NM_005112	9948	Body	0.097	0.785	0.207	Bnv	Hypermethylation	0.202	0.155	0.785	0.146	0.17	0.122	0.123	0.169	0.102	0.303	0.097	0.114
cg_285	chr12	q13.12	TMBIM6	NM_001098576	7009	Body	0.058	0.727	0.155	Bnv	Hypermethylation	0.164	0.124	0.727	0.096	0.106	0.086	0.106	0.077	0.078	0.058	0.138	0.096
cg_286	chr5	q15	LNPEP	NM_175920	4012	TSS200	0.061	0.821	0.253	Bnv	Hypermethylation	0.143	0.103	0.821	0.112	0.45	0.118	0.379	0.073	0.09	0.061	0.564	0.121
cg_287	chr20	q11.21	POFUT1	NM_015352	23509	Body	0.065	0.751	0.183	Bnv	Hypermethylation	0.086	0.303	0.751	0.085	0.094	0.087	0.088	0.076	0.067	0.065	0.39	0.101
cg_288	chr15	q21.3	RAB27A	NM_183235	5873	5'UTR	0.052	0.746	0.173	Bnv	Hypermethylation	0.105	0.085	0.746	0.073	0.329	0.053	0.105	0.098	0.078	0.28	0.052	0.068
cg_289	chr1	p36.33	SKI	NM_003036	6497	Body	0.053	0.735	0.176	Bnv	Hypermethylation	0.077	0.42	0.735	0.093	0.124	0.067	0.085	0.097	0.109	0.053	0.055	0.193
cg_290	chr10	p12.1	Intergenic	NA	NA	Intergenic	0.084	0.843	0.28	Bnv	Hypermethylation	0.127	0.315	0.843	0.084	0.09	0.093	0.114	0.297	0.319	0.518	0.459	0.095
cg_291	chr3	q29	Intergenic	NA	NA	Intergenic	0.044	0.745	0.188	Bnv	Hypermethylation	0.071	0.341	0.745	0.203	0.301	0.177	0.093	0.044	0.052	0.051	0.085	0.098
cg_292	chr10	p12.33	STAM	NR_037774	8027	Body	0.043	0.733	0.177	Bnv	Hypermethylation	0.061	0.364	0.733	0.071	0.145	0.162	0.155	0.045	0.057	0.043	0.225	0.062
cg_293	chr1	p13.1	CD101	NM_004258	9398	TSS200	0.037	0.693	0.149	Bnv	Hypermethylation	0.082	0.045	0.693	0.144	0.058	0.118	0.147	0.037	0.043	0.038	0.333	0.056
cg_294	chr2	q37.3	HDAC4	NM_006037	9759	Body	0.064	0.836	0.281	Bnv	Hypermethylation	0.243	0.323	0.836	0.13	0.358	0.109	0.473	0.064	0.147	0.115	0.468	0.102
cg_295	chr6	p22.3	DTNBP1	NM_183040	84062	Body	0.094	0.827	0.275	Bnv	Hypermethylation	0.16	0.522	0.827	0.25	0.275	0.115	0.186	0.13	0.099	0.283	0.094	0.359
cg_296	chr17	q21.31	KANSL1	NM_001193466	284058	5'UTR	0.036	0.846	0.315	Bnv	Hypermethylation	0.273	0.385	0.846	0.458	0.299	0.345	0.304	0.036	0.06	0.049	0.173	0.549
cg_297	chr19	p13.13	CALR	NM_004343	811	Body	0.038	0.806	0.272	Bnv	Hypermethylation	0.171	0.144	0.806	0.182	0.461	0.17	0.395	0.038	0.135	0.055	0.531	0.18
cg_298	chr3	q26.32	Intergenic	NA	NA	Intergenic	0.099	0.73	0.192	Bnv	Hypermethylation	0.18	0.178	0.73	0.155	0.156	0.136	0.141	0.13	0.124	0.099	0.107	0.164
cg_299	chr22	q12.3	SYN3	NM_003490	8224	Body	0.06	0.76	0.222	Bnv	Hypermethylation	0.068	0.51	0.76	0.179	0.348	0.1	0.088	0.158	0.103	0.106	0.06	0.184
cg_300	chr18	q21.2	Intergenic	NA	NA	Intergenic	0.032	0.752	0.223	Bnv	Hypermethylation	0.206	0.06	0.752	0.138	0.352	0.124	0.408	0.036	0.04	0.032	0.462	0.067
cg_301	chr4	p14	Intergenic	NA	NA	Intergenic	0.149	0.959	0.798	CD4mem	Hypomethylation	0.945	0.918	0.934	0.149	0.908	0.743	0.922	0.946	0.959	0.953	0.939	0.263
cg_302	chr17	q25.3	RPTOR	NM_001163034	57521	Body	0.201	0.973	0.816	CD4mem	Hypomethylation	0.964	0.968	0.969	0.201	0.655	0.863	0.915	0.969	0.973	0.966	0.969	0.382
cg_303	chr7	q22.1	TRRAP	NM_003496	8295	Body	0.18	0.956	0.765	CD4mem	Hypomethylation	0.938	0.832	0.925	0.18	0.829	0.55	0.882	0.84	0.956	0.939	0.951	0.363
cg_304	chr8	p23.1	Intergenic	NA	NA	Intergenic	0.252	0.956	0.828	CD4mem	Hypomethylation	0.942	0.907	0.948	0.252	0.937	0.663	0.917	0.952	0.953	0.956	0.941	0.57
cg_305	chr8	p11.21	PLAT	NM_000930	5327	Body	0.219	0.96	0.789	CD4mem	Hypomethylation	0.948	0.756	0.94	0.219	0.888	0.653	0.877	0.954	0.96	0.955	0.952	0.366
cg_306	chr2	q33.2	ICOS	NM_012092	29851	Body	0.254	0.96	0.816	CD4mem	Hypomethylation	0.945	0.941	0.938	0.254	0.869	0.775	0.936	0.948	0.96	0.953	0.956	0.313
cg_307	chr8	p11.21	AP3M2	NM_006803	10947	5'UTR	0.224	0.968	0.783	CD4mem	Hypomethylation	0.935	0.879	0.956	0.224	0.651	0.667	0.921	0.962	0.968	0.96	0.964	0.304
cg_308	chr3	q12.3	Intergenic	NA	NA	Intergenic	0.167	0.915	0.716	CD4mem	Hypomethylation	0.89	0.832	0.909	0.167	0.637	0.602	0.798	0.851	0.903	0.843	0.915	0.242
cg_309	chr8	q11.23	ATP6V1H	NM_015941	51606	TSS1500	0.247	0.964	0.801	CD4mem	Hypomethylation	0.954	0.907	0.946	0.247	0.582	0.713	0.936	0.964	0.964	0.907	0.914	0.577
cg_310	chr7	q22.1	SMURF1	NM_020429	57154	Body	0.247	0.952	0.779	CD4mem	Hypomethylation	0.948	0.701	0.947	0.247	0.762	0.754	0.905	0.951	0.949	0.948	0.952	0.287
cg_311	chr8	p23.1	Intergenic	NA	NA	Intergenic	0.177	0.894	0.707	CD4mem	Hypomethylation	0.817	0.648	0.894	0.177	0.811	0.511	0.844	0.87	0.847	0.876	0.825	0.358
cg_312	chr2	q36.3	Intergenic	NA	NA	Intergenic	0.274	0.961	0.802	CD4mem	Hypomethylation	0.941	0.82	0.958	0.274	0.897	0.606	0.841	0.956	0.961	0.961	0.951	0.458
cg_313	chr6	q13	Intergenic	NA	NA	Intergenic	0.281	0.941	0.812	CD4mem	Hypomethylation	0.926	0.89	0.932	0.281	0.827	0.747	0.734	0.938	0.94	0.941	0.911	0.678
cg_314	chr7	q22.1	TRRAP	NM_001244580	8295	Body	0.298	0.967	0.821	CD4mem	Hypomethylation	0.951	0.86	0.957	0.298	0.865	0.677	0.941	0.912	0.967	0.96	0.961	0.509
cg_315	chr8	q11.23	ATP6V1H	NM_015941	51606	TSS1500	0.253	0.949	0.779	CD4mem	Hypomethylation	0.944	0.809	0.93	0.253	0.629	0.73	0.906	0.949	0.787	0.947	0.897	0.562
cg_316	chr13	q22.2	LMO7	NM_005358	4008	Body	0.278	0.955	0.797	CD4mem	Hypomethylation	0.95	0.706	0.955	0.278	0.905	0.549	0.913	0.952	0.951	0.951	0.931	0.523
cg_317	chr17	q25.3	RPTOR	NM_001163034	57521	Body	0.279	0.962	0.794	CD4mem	Hypomethylation	0.951	0.758	0.948	0.279	0.878	0.686	0.904	0.958	0.842	0.962	0.957	0.409
cg_318	chr12	q15	Intergenic	NA	NA	Intergenic	0.257	0.941	0.768	CD4mem	Hypomethylation	0.928	0.747	0.931	0.257	0.893	0.533	0.878	0.937	0.941	0.934	0.837	0.406
cg_319	chr21	q22.2	Intergenic	NA	NA	Intergenic	0.313	0.969	0.823	CD4mem	Hypomethylation	0.957	0.871	0.956	0.313	0.71	0.699	0.908	0.965	0.969	0.967	0.947	0.611
cg_320	chrX	p11.21	PAGE2B	NM_001015038	389860	TSS1500	0.266	0.937	0.771	CD4mem	Hypomethylation	0.937	0.553	0.923	0.266	0.836	0.694	0.89	0.921	0.926	0.929	0.918	0.464
cg_321	chr11	q14.2	ME3	NM_001014811	10873	Body	0.31	0.954	0.799	CD4mem	Hypomethylation	0.947	0.881	0.953	0.31	0.756	0.705	0.888	0.946	0.95	0.945	0.954	0.348
cg_322	chr10	p11.22	ARHGAP12	NM_001270699	94134	Body	0.319	0.966	0.812	CD4mem	Hypomethylation	0.957	0.781	0.954	0.319	0.932	0.51	0.919	0.961	0.966	0.964	0.912	0.568
cg_323	chr4	q31.21	INPP4B	NM_003866	8821	5'UTR	0.32	0.942	0.811	CD4mem	Hypomethylation	0.905	0.866	0.891	0.32	0.819	0.77	0.905	0.905	0.942	0.942	0.931	0.539
cg_324	chr8	p21.3	PEBP4	NM_144962	157310	Body	0.326	0.964	0.811	CD4mem	Hypomethylation	0.948	0.934	0.947	0.326	0.773	0.506	0.83	0.952	0.964	0.951	0.94	0.666
cg_325	chr4	q27	IL21	NM_021803	59067	Body	0.337	0.944	0.824	CD4mem	Hypomethylation	0.918	0.896	0.944	0.337	0.808	0.629	0.918	0.93	0.927	0.934	0.881	0.77
cg_326	chr6	q25.3	ZDHHC14	NM_024630	79683	Body	0.339	0.949	0.818	CD4mem	Hypomethylation	0.929	0.796	0.924	0.339	0.906	0.771	0.927	0.934	0.949	0.943	0.948	0.45
cg_327	chr1	p34.3	Intergenic	NA	NA	Intergenic	0.295	0.939	0.77	CD4mem	Hypomethylation	0.9	0.81	0.915	0.295	0.823	0.56	0.861	0.926	0.932	0.939	0.785	0.499
cg_328	chr12	q13.2	TESPA1	NM_001098815	9840	TSS1500	0.307	0.944	0.781	CD4mem	Hypomethylation	0.836	0.904	0.935	0.307	0.74	0.677	0.894	0.917	0.94	0.93	0.944	0.353
cg_329	chr4	q31.21	INPP4B	NM_003866	8821	Body	0.326	0.938	0.801	CD4mem	Hypomethylation	0.895	0.856	0.889	0.326	0.877	0.649	0.905	0.908	0.938	0.933	0.937	0.5
cg_330	chr7	q36.3	Intergenic	NA	NA	Intergenic	0.355	0.959	0.83	CD4mem	Hypomethylation	0.945	0.899	0.935	0.355	0.92	0.701	0.897	0.937	0.956	0.944	0.959	0.513
cg_331	chrX	p22.11	PHEX	NM_000444	5251	1stExon	0.374	0.945	0.858	CD4mem	Hypomethylation	0.933	0.919	0.925	0.374	0.887	0.775	0.892	0.926	0.945	0.938	0.928	0.853
cg_332	chr2	p21	Intergenic	NA	NA	Intergenic	0.342	0.955	0.813	CD4mem	Hypomethylation	0.939	0.863	0.945	0.342	0.925	0.492	0.922	0.95	0.955	0.952	0.933	0.538
cg_333	chr7	q32.2	UBE2H	NM_003344	7328	Body	0.357	0.958	0.828	CD4mem	Hypomethylation	0.94	0.859	0.929	0.357	0.88	0.766	0.9	0.945	0.958	0.956	0.957	0.493
cg_334	chr19	p13.2	DNMT1	NM_001130823	1786	Body	0.335	0.967	0.806	CD4mem	Hypomethylation	0.957	0.953	0.957	0.335	0.668	0.614	0.767	0.962	0.967	0.955	0.946	0.591
cg_335	chr21	q22.3	TRAPPC10	NM_003274	7109	Body	0.404	0.96	0.874	CD4mem	Hypomethylation	0.944	0.929	0.938	0.404	0.925	0.884	0.939	0.949	0.96	0.96	0.956	0.7
cg_336	chr22	q12.2	SF3A1	NM_005877	10291	Body	0.328	0.926	0.789	CD4mem	Hypomethylation	0.911	0.898	0.917	0.328	0.753	0.646	0.843	0.926	0.922	0.921	0.924	0.475
cg_337	chr1	p34.3	Intergenic	NA	NA	Intergenic	0.395	0.981	0.852	CD4mem	Hypomethylation	0.975	0.941	0.979	0.395	0.958	0.676	0.945	0.977	0.981	0.972	0.98	0.447
cg_338	chr1	p13.2	SYT6	NM_205848	148281	Body	0.306	0.95	0.767	CD4mem	Hypomethylation	0.933	0.733	0.937	0.306	0.811	0.541	0.856	0.95	0.919	0.902	0.86	0.46
cg_339	chr11	p15.4	Intergenic	NA	NA	Intergenic	0.344	0.952	0.812	Treg	Hypomethylation	0.937	0.908	0.935	0.362	0.829	0.759	0.881	0.951	0.951	0.952	0.932	0.344
cg_340	chr2	q37.3	PER2	NM_022817	8864	Body	0.359	0.962	0.814	CD4mem	Hypomethylation	0.955	0.914	0.962	0.359	0.635	0.765	0.859	0.955	0.961	0.957	0.956	0.485
cg_341	chr2	q12.3	LIMS1	NM_004987	3987	5'UTR	0.4	0.953	0.859	CD4mem	Hypomethylation	0.892	0.94	0.946	0.4	0.894	0.882	0.948	0.936	0.953	0.944	0.939	0.63
cg_342	chr1	p34.3	Intergenic	NA	NA	Intergenic	0.378	0.96	0.823	CD4mem	Hypomethylation	0.949	0.827	0.942	0.378	0.929	0.674	0.928	0.948	0.957	0.91	0.96	0.478
cg_343	chr8	p23.1	CTSB	NM_147780	1508	5'UTR	0.437	0.963	0.888	CD4mem	Hypomethylation	0.931	0.942	0.954	0.437	0.898	0.942	0.958	0.963	0.944	0.958	0.959	0.775
cg_344	chr12	q22	Intergenic	NA	NA	Intergenic	0.397	0.952	0.842	CD4mem	Hypomethylation	0.926	0.898	0.941	0.397	0.909	0.796	0.933	0.928	0.952	0.942	0.872	0.608
cg_345	chr3	q29	Intergenic	NA	NA	Intergenic	0.392	0.951	0.835	CD4mem	Hypomethylation	0.938	0.871	0.95	0.392	0.909	0.618	0.923	0.951	0.947	0.948	0.904	0.663
cg_346	chrX	q26.3	CD40LG	NM_000074	959	TSS1500	0.377	0.942	0.819	CD4mem	Hypomethylation	0.915	0.848	0.893	0.377	0.76	0.799	0.914	0.92	0.941	0.942	0.941	0.583
cg_347	chr7	q36.3	Intergenic	NA	NA	Intergenic	0.353	0.929	0.795	CD4mem	Hypomethylation	0.908	0.695	0.929	0.353	0.92	0.655	0.895	0.926	0.922	0.91	0.907	0.519
cg_348	chr11	q21	MAML2	NM_032427	84441	Body	0.412	0.956	0.853	CD4mem	Hypomethylation	0.945	0.942	0.949	0.412	0.931	0.533	0.935	0.952	0.951	0.956	0.935	0.795
cg_349	chr1	p32.3	FAF1	NM_007051	11124	Body	0.367	0.95	0.803	CD4mem	Hypomethylation	0.929	0.682	0.915	0.367	0.898	0.755	0.906	0.936	0.95	0.948	0.934	0.421
cg_350	chr1	q32.2	HSD11B1	NM_181755	3290	5'UTR	0.4	0.955	0.839	CD4mem	Hypomethylation	0.93	0.897	0.947	0.4	0.78	0.756	0.92	0.946	0.955	0.95	0.938	0.647
cg_351	chr15	q15.1	DNAJC17	NM_018163	55192	Body	0.059	0.735	0.238	CD4mem	Hypermethylation	0.136	0.076	0.064	0.735	0.209	0.488	0.133	0.062	0.059	0.076	0.347	0.469
cg_352	chr11	q24.1	GRAMD1B	NM_020716	57476	Body	0.043	0.637	0.168	CD4mem	Hypermethylation	0.063	0.115	0.046	0.637	0.071	0.512	0.061	0.044	0.046	0.043	0.043	0.336
cg_353	chr11	p15.5	C11orf21	NR_024621	29125	Body	0.02	0.592	0.151	CD4mem	Hypermethylation	0.027	0.079	0.062	0.592	0.356	0.22	0.036	0.02	0.021	0.023	0.023	0.349
cg_354	chr5	q14.1	Intergenic	NA	NA	Intergenic	0.016	0.515	0.121	CD4mem	Hypermethylation	0.018	0.165	0.017	0.515	0.033	0.453	0.049	0.016	0.016	0.018	0.018	0.131
cg_355	chr1	p36.11	CNR2	NM_001841	1269	TSS200	0.062	0.545	0.169	CD4mem	Hypermethylation	0.081	0.074	0.077	0.545	0.185	0.169	0.102	0.063	0.062	0.071	0.068	0.537
cg_356	chr3	p21.31	CCRL2	NM_003965	9034	5'UTR	0.056	0.625	0.241	CD4mem	Hypermethylation	0.076	0.291	0.095	0.625	0.327	0.383	0.328	0.056	0.072	0.098	0.239	0.305
cg_357	chr11	p15.5	C11orf21	NR_024621	29125	Body	0.031	0.471	0.09	CD4mem	Hypermethylation	0.043	0.045	0.048	0.471	0.109	0.085	0.047	0.045	0.031	0.032	0.033	0.088
cg_358	chr6	q25.1	ESR1	NM_000125	2099	TSS1500	0.104	0.531	0.188	CD4mem	Hypermethylation	0.138	0.119	0.104	0.531	0.2	0.19	0.143	0.13	0.105	0.124	0.115	0.362
cg_359	chr5	q31.2	Intergenic	NA	NA	Intergenic	0.014	0.424	0.087	CD4mem	Hypermethylation	0.017	0.015	0.015	0.424	0.025	0.149	0.028	0.014	0.014	0.017	0.016	0.313
cg_360	chr10	q22.1	DDIT4	NM_019058	54541	TSS1500	0.017	0.425	0.096	CD4mem	Hypermethylation	0.021	0.025	0.02	0.425	0.075	0.207	0.038	0.017	0.018	0.022	0.02	0.271
cg_361	chr15	q23	Intergenic	NA	NA	Intergenic	0.025	0.459	0.134	CD4mem	Hypermethylation	0.025	0.181	0.035	0.459	0.094	0.305	0.079	0.038	0.037	0.034	0.034	0.288
cg_362	chr4	q22.1	SNCA	NM_001146055	6622	5'UTR	0.024	0.423	0.106	CD4mem	Hypermethylation	0.027	0.112	0.03	0.423	0.056	0.317	0.069	0.026	0.024	0.024	0.034	0.129
cg_363	chr3	p25.3	ATG7	NM_001136031	10533	5'UTR	0.048	0.441	0.139	CD4mem	Hypermethylation	0.066	0.072	0.072	0.441	0.256	0.086	0.066	0.058	0.048	0.049	0.049	0.4
cg_364	chr6	p21.32	HLA-DMB	NM_002118	3109	Body	0.045	0.465	0.164	CD4mem	Hypermethylation	0.076	0.045	0.051	0.465	0.172	0.272	0.132	0.09	0.064	0.113	0.165	0.328
cg_365	chr1	p22.1	GFI1	NM_001127216	2672	TSS1500	0.019	0.388	0.084	CD4mem	Hypermethylation	0.022	0.02	0.019	0.388	0.254	0.077	0.08	0.019	0.019	0.021	0.021	0.073
cg_366	chr11	p15.5	KCNQ1	NM_000218	3784	Body	0.022	0.392	0.1	CD4mem	Hypermethylation	0.029	0.115	0.031	0.392	0.059	0.099	0.034	0.022	0.024	0.027	0.027	0.336
cg_367	chr6	q25.1	ESR1	NM_000125	2099	TSS1500	0.069	0.465	0.175	CD4mem	Hypermethylation	0.082	0.132	0.103	0.465	0.181	0.307	0.137	0.07	0.07	0.069	0.095	0.389
cg_368	chr5	p15.33	AHRR	NM_020731	57491	Body	0.02	0.387	0.093	CD4mem	Hypermethylation	0.026	0.022	0.022	0.387	0.085	0.245	0.088	0.022	0.02	0.022	0.026	0.156
cg_369	chr3	p21.31	CCRL2	NM_003965	9034	5'UTR	0.034	0.393	0.099	CD4mem	Hypermethylation	0.042	0.155	0.046	0.393	0.143	0.068	0.086	0.039	0.034	0.04	0.047	0.09
cg_370	chr9	q34.3	Intergenic	NA	NA	Intergenic	0.019	0.353	0.066	CD4mem	Hypermethylation	0.022	0.096	0.026	0.353	0.061	0.026	0.025	0.021	0.033	0.026	0.019	0.088
cg_371	chr22	q13.33	MLC1	NM_139202	23209	TSS1500	0.089	0.438	0.173	CD4mem	Hypermethylation	0.126	0.187	0.156	0.438	0.207	0.124	0.108	0.089	0.096	0.089	0.098	0.36
cg_372	chr5	q14.1	Intergenic	NA	NA	Intergenic	0.038	0.371	0.104	CD4mem	Hypermethylation	0.038	0.111	0.056	0.371	0.106	0.144	0.068	0.04	0.071	0.05	0.07	0.121
cg_373	chr19	p13.3	PIP5K1C	NM_012398	23396	Body	0.017	0.349	0.089	CD4mem	Hypermethylation	0.02	0.03	0.023	0.349	0.173	0.137	0.053	0.018	0.017	0.022	0.019	0.205
cg_374	chr8	q24.3	Intergenic	NA	NA	Intergenic	0.022	0.366	0.11	CD4mem	Hypermethylation	0.026	0.04	0.029	0.366	0.178	0.259	0.094	0.022	0.025	0.024	0.052	0.209
cg_375	chr19	q13.2	RINL	NM_198445	126432	Body	0.046	0.387	0.138	CD4mem	Hypermethylation	0.083	0.046	0.091	0.387	0.124	0.2	0.09	0.112	0.135	0.072	0.079	0.233
cg_376	chr14	q12	REC8	NM_001048205	9985	TSS200	0.016	0.316	0.067	CD4mem	Hypermethylation	0.019	0.018	0.016	0.316	0.04	0.178	0.036	0.016	0.017	0.019	0.022	0.113
cg_377	chr17	p13.3	MYO1C	NM_033375	4641	5'UTR	0.018	0.338	0.096	CD4mem	Hypermethylation	0.024	0.019	0.018	0.338	0.064	0.19	0.04	0.026	0.028	0.032	0.07	0.306
cg_378	chr5	q31.2	Intergenic	NA	NA	Intergenic	0.056	0.372	0.13	CD4mem	Hypermethylation	0.081	0.062	0.056	0.372	0.123	0.203	0.107	0.072	0.069	0.075	0.065	0.278
cg_379	chr15	q15.1	DNAJC17	NM_018163	55192	Body	0.068	0.401	0.162	CD4mem	Hypermethylation	0.157	0.068	0.076	0.401	0.102	0.272	0.095	0.077	0.075	0.115	0.182	0.317
cg_380	chr1	q32.1	Intergenic	NA	NA	Intergenic	0.048	0.343	0.1	CD4mem	Hypermethylation	0.066	0.074	0.056	0.343	0.049	0.22	0.048	0.052	0.053	0.053	0.05	0.138
cg_381	chr11	p15.2	Intergenic	NA	NA	Intergenic	0.029	0.326	0.084	CD4mem	Hypermethylation	0.042	0.031	0.032	0.326	0.15	0.057	0.039	0.034	0.029	0.042	0.03	0.199
cg_382	chr1	q24.1	ILDR2	NM_199351	387597	Body	0.019	0.329	0.093	CD4mem	Hypermethylation	0.025	0.11	0.025	0.329	0.048	0.203	0.045	0.019	0.019	0.021	0.023	0.247
cg_383	chr8	p11.21	ANK1	NM_000037	286	TSS200	0.014	0.315	0.082	CD4mem	Hypermethylation	0.015	0.055	0.016	0.315	0.066	0.19	0.039	0.014	0.014	0.016	0.016	0.233
cg_384	chr14	q12	REC8	NM_001048205	9985	TSS200	0.035	0.337	0.103	CD4mem	Hypermethylation	0.048	0.043	0.038	0.337	0.104	0.228	0.08	0.037	0.035	0.044	0.051	0.188
cg_385	chr1	p22.1	GFI1	NM_001127216	2672	TSS1500	0.015	0.308	0.072	CD4mem	Hypermethylation	0.017	0.019	0.017	0.308	0.138	0.128	0.081	0.023	0.015	0.02	0.017	0.075
cg_386	chr19	p13.11	IL12RB1	NM_001290024	3594	TSS200	0.014	0.313	0.081	CD4mem	Hypermethylation	0.018	0.015	0.015	0.313	0.154	0.122	0.053	0.014	0.026	0.027	0.08	0.138
cg_387	chr2	p11.2	CAPG	NM_001256139	822	1stExon	0.016	0.312	0.08	CD4mem	Hypermethylation	0.021	0.072	0.017	0.312	0.076	0.242	0.038	0.016	0.017	0.021	0.029	0.104
cg_388	chr15	q22.2	RAB8B	NM_016530	51762	Body	0.061	0.371	0.143	CD4mem	Hypermethylation	0.108	0.104	0.108	0.371	0.254	0.097	0.085	0.09	0.083	0.071	0.061	0.28
cg_389	chr1	p22.1	GFI1	NM_001127216	2672	TSS1500	0.017	0.29	0.058	CD4mem	Hypermethylation	0.02	0.018	0.019	0.29	0.157	0.034	0.04	0.017	0.018	0.02	0.019	0.044
cg_390	chr7	p14.3	CHN2	NM_001293072	1124	TSS1500	0.077	0.381	0.156	CD4mem	Hypermethylation	0.104	0.133	0.134	0.381	0.203	0.105	0.126	0.095	0.084	0.111	0.077	0.318
cg_391	chr6	q25.1	ESR1	NM_000125	2099	TSS1500	0.102	0.41	0.188	CD4mem	Hypermethylation	0.121	0.195	0.149	0.41	0.158	0.281	0.14	0.106	0.122	0.102	0.133	0.34
cg_392	chr11	p15.5	C11orf21	NR_024621	29125	Body	0.026	0.303	0.079	CD4mem	Hypermethylation	0.034	0.031	0.034	0.303	0.131	0.057	0.033	0.026	0.03	0.032	0.031	0.205
cg_393	chr6	q24.2	PHACTR2	NM_001100164	9749	Body	0.025	0.307	0.086	CD4mem	Hypermethylation	0.037	0.036	0.038	0.307	0.038	0.231	0.029	0.025	0.028	0.03	0.028	0.201
cg_394	chr10	p15.1	TASOR2	NM_017782	54906	5'UTR	0.015	0.303	0.081	CD4mem	Hypermethylation	0.026	0.024	0.028	0.303	0.121	0.144	0.07	0.015	0.022	0.02	0.024	0.176
cg_395	chr11	p15.5	C11orf21	NR_024621	29125	Body	0.014	0.282	0.062	CD4mem	Hypermethylation	0.016	0.038	0.02	0.282	0.062	0.076	0.02	0.015	0.014	0.015	0.015	0.175
cg_396	chr2	q37.3	MIR149	NR_029702	406941	TSS200	0.081	0.385	0.164	CD4mem	Hypermethylation	0.107	0.165	0.128	0.385	0.195	0.199	0.172	0.081	0.105	0.101	0.127	0.201
cg_397	chr14	q12	REC8	NM_001048205	9985	TSS200	0.034	0.316	0.105	CD4mem	Hypermethylation	0.046	0.054	0.043	0.316	0.106	0.233	0.095	0.034	0.038	0.04	0.063	0.188
cg_398	chr2	p15	USP34	NM_014709	9736	Body	0.124	0.427	0.215	CD4mem	Hypermethylation	0.212	0.142	0.142	0.427	0.222	0.313	0.186	0.124	0.17	0.154	0.174	0.316
cg_399	chr7	p14.3	SCRN1	NM_014766	9805	TSS1500	0.022	0.299	0.091	CD4mem	Hypermethylation	0.025	0.026	0.026	0.299	0.137	0.184	0.072	0.024	0.022	0.026	0.039	0.216
cg_400	chr11	p15.5	C11orf21	NR_024621	29125	Body	0.124	0.406	0.195	CD4mem	Hypermethylation	0.179	0.175	0.158	0.406	0.292	0.224	0.13	0.134	0.129	0.124	0.124	0.272
cg_401	chr7	p14.1	CDK13	NM_003718	8621	Body	0.095	0.969	0.801	CD4nv	Hypomethylation	0.961	0.952	0.956	0.709	0.095	0.936	0.239	0.963	0.969	0.966	0.959	0.913
cg_402	chr3	p13	FOXP1	NM_001244816	27086	5'UTR	0.093	0.966	0.768	CD4nv	Hypomethylation	0.949	0.931	0.94	0.698	0.093	0.832	0.215	0.956	0.966	0.963	0.951	0.723
cg_403	chr17	q24.1	AXIN2	NM_004655	8313	Body	0.113	0.968	0.786	CD4nv	Hypomethylation	0.959	0.92	0.96	0.685	0.113	0.849	0.284	0.967	0.968	0.965	0.914	0.848
cg_404	chr21	q22.3	Intergenic	NA	NA	Intergenic	0.126	0.965	0.798	CD4nv	Hypomethylation	0.959	0.965	0.963	0.653	0.126	0.962	0.29	0.96	0.958	0.954	0.93	0.861
cg_405	chr3	p13	FOXP1	NM_001244815	27086	TSS1500	0.089	0.954	0.766	CD4nv	Hypomethylation	0.82	0.76	0.941	0.717	0.089	0.95	0.256	0.918	0.954	0.943	0.953	0.89
cg_406	chr3	p24.3	SATB1	NM_002971	6304	Body	0.087	0.956	0.748	CD4nv	Hypomethylation	0.935	0.936	0.949	0.795	0.087	0.658	0.196	0.945	0.956	0.952	0.664	0.902
cg_407	chr3	p24.3	SATB1	NM_002971	6304	Body	0.102	0.965	0.761	CD4nv	Hypomethylation	0.958	0.952	0.958	0.743	0.102	0.677	0.218	0.96	0.965	0.964	0.805	0.825
cg_408	chr6	q25.2	OPRM1	NM_001008503	4988	Body	0.08	0.956	0.73	CD4nv	Hypomethylation	0.948	0.922	0.948	0.377	0.08	0.615	0.395	0.951	0.952	0.948	0.956	0.662
cg_409	chr5	q11.2	Intergenic	NA	NA	Intergenic	0.098	0.97	0.75	CD4nv	Hypomethylation	0.955	0.959	0.96	0.521	0.098	0.946	0.254	0.964	0.97	0.967	0.725	0.674
cg_410	chr17	q25.3	RPTOR	NM_020761	57521	Body	0.142	0.968	0.802	CD4nv	Hypomethylation	0.953	0.96	0.963	0.647	0.142	0.959	0.309	0.945	0.968	0.955	0.958	0.866
cg_411	chr12	q13.11	H1-7	NM_181788	341567	1stExon	0.063	0.9	0.717	CD4nv	Hypomethylation	0.749	0.885	0.88	0.245	0.063	0.769	0.798	0.9	0.868	0.834	0.85	0.759
cg_412	chr16	q13	NLRC5	NM_032206	84166	TSS1500	0.116	0.962	0.768	CD4nv	Hypomethylation	0.946	0.942	0.941	0.596	0.116	0.939	0.241	0.958	0.962	0.959	0.961	0.652
cg_413	chr2	p24.1	KLHL29	NM_052920	114818	5'UTR	0.097	0.955	0.749	CD4nv	Hypomethylation	0.924	0.934	0.936	0.58	0.097	0.888	0.198	0.941	0.955	0.95	0.868	0.722
cg_414	chr14	q24.1	Intergenic	NA	NA	Intergenic	0.181	0.973	0.842	CD4nv	Hypomethylation	0.959	0.958	0.961	0.9	0.181	0.965	0.389	0.96	0.973	0.968	0.931	0.953
cg_415	chrX	p22.2	MSL3	NM_006800	10943	Body	0.137	0.966	0.786	CD4nv	Hypomethylation	0.954	0.951	0.944	0.627	0.137	0.93	0.297	0.959	0.966	0.958	0.964	0.751
cg_416	chr12	q21.33	Intergenic	NA	NA	Intergenic	0.15	0.957	0.803	CD4nv	Hypomethylation	0.948	0.943	0.947	0.718	0.15	0.948	0.308	0.954	0.957	0.953	0.95	0.864
cg_417	chr14	q11.2	Intergenic	NA	NA	Intergenic	0.154	0.952	0.803	CD4nv	Hypomethylation	0.937	0.893	0.948	0.722	0.154	0.789	0.542	0.934	0.952	0.941	0.946	0.883
cg_418	chr6	q27	RNASET2	NM_003730	8635	Body	0.149	0.962	0.785	CD4nv	Hypomethylation	0.942	0.925	0.94	0.445	0.149	0.932	0.622	0.947	0.962	0.96	0.956	0.637
cg_419	chr1	q43	CHRM3-AS2	NR_103776	100506915	Body	0.1	0.953	0.735	CD4nv	Hypomethylation	0.909	0.899	0.935	0.443	0.1	0.681	0.409	0.925	0.953	0.943	0.95	0.671
cg_420	chr3	p13	FOXP1	NM_001244815	27086	TSS1500	0.145	0.952	0.796	CD4nv	Hypomethylation	0.85	0.838	0.931	0.801	0.145	0.95	0.356	0.925	0.952	0.949	0.947	0.905
cg_421	chr1	p12	Intergenic	NA	NA	Intergenic	0.15	0.962	0.791	CD4nv	Hypomethylation	0.915	0.848	0.951	0.677	0.15	0.954	0.398	0.951	0.962	0.961	0.959	0.77
cg_422	chr2	p23.3	ADCY3	NM_004036	109	Body	0.14	0.908	0.775	CD4nv	Hypomethylation	0.776	0.906	0.907	0.313	0.14	0.871	0.893	0.9	0.908	0.898	0.897	0.889
cg_423	chr7	p14.1	CDK13	NM_003718	8621	Body	0.12	0.951	0.746	CD4nv	Hypomethylation	0.934	0.894	0.934	0.584	0.12	0.793	0.208	0.938	0.951	0.945	0.864	0.78
cg_424	chr2	q37.3	Intergenic	NA	NA	Intergenic	0.118	0.957	0.735	CD4nv	Hypomethylation	0.943	0.876	0.956	0.4	0.118	0.845	0.38	0.945	0.957	0.938	0.854	0.613
cg_425	chr10	p11.22	Intergenic	NA	NA	Intergenic	0.143	0.939	0.77	CD4nv	Hypomethylation	0.926	0.916	0.907	0.64	0.143	0.881	0.281	0.939	0.937	0.925	0.899	0.846
cg_426	chr2	q37.1	Intergenic	NA	NA	Intergenic	0.21	0.962	0.838	CD4nv	Hypomethylation	0.953	0.937	0.949	0.881	0.21	0.953	0.523	0.959	0.962	0.937	0.962	0.838
cg_427	chr8	q24.22	Intergenic	NA	NA	Intergenic	0.121	0.947	0.747	CD4nv	Hypomethylation	0.934	0.855	0.927	0.618	0.121	0.85	0.23	0.947	0.929	0.94	0.785	0.827
cg_428	chr6	q27	RNASET2	NM_003730	8635	Body	0.112	0.947	0.72	CD4nv	Hypomethylation	0.932	0.855	0.936	0.331	0.112	0.896	0.463	0.871	0.947	0.905	0.924	0.465
cg_429	chr8	p21.3	BIN3	NM_018688	55909	Body	0.131	0.928	0.75	CD4nv	Hypomethylation	0.813	0.888	0.904	0.51	0.131	0.874	0.438	0.878	0.928	0.898	0.918	0.823
cg_430	chr2	q36.1	SERPINE2	NM_006216	5270	5'UTR	0.092	0.943	0.707	CD4nv	Hypomethylation	0.891	0.815	0.943	0.55	0.092	0.786	0.253	0.904	0.9	0.844	0.855	0.653
cg_431	chr16	q13	NLRC5	NM_032206	84166	TSS1500	0.173	0.957	0.783	CD4nv	Hypomethylation	0.944	0.95	0.953	0.606	0.173	0.942	0.318	0.956	0.957	0.953	0.946	0.704
cg_432	chr5	q31.3	PFDN1	NM_002622	5201	Body	0.163	0.964	0.773	CD4nv	Hypomethylation	0.946	0.944	0.945	0.569	0.163	0.934	0.328	0.95	0.964	0.962	0.796	0.776
cg_433	chr11	q22.2	Intergenic	NA	NA	Intergenic	0.149	0.94	0.767	CD4nv	Hypomethylation	0.931	0.816	0.779	0.832	0.149	0.89	0.238	0.926	0.939	0.94	0.9	0.862
cg_434	chr15	q15.2	TMEM62	NM_024956	80021	Body	0.19	0.938	0.799	CD4nv	Hypomethylation	0.822	0.911	0.928	0.359	0.19	0.883	0.914	0.937	0.938	0.918	0.91	0.878
cg_435	chr1	q41	CENPF	NM_016343	1063	Body	0.209	0.964	0.821	CD4nv	Hypomethylation	0.952	0.936	0.941	0.647	0.209	0.918	0.503	0.955	0.964	0.961	0.962	0.903
cg_436	chr2	q13	EDAR	NM_022336	10913	5'UTR	0.185	0.967	0.79	CD4nv	Hypomethylation	0.956	0.955	0.965	0.546	0.185	0.667	0.534	0.965	0.966	0.967	0.964	0.807
cg_437	chr2	p11.2	Intergenic	NA	NA	Intergenic	0.181	0.964	0.793	CD4nv	Hypomethylation	0.953	0.944	0.931	0.709	0.181	0.929	0.233	0.955	0.963	0.964	0.844	0.913
cg_438	chr7	q11.23	CCDC146	NM_020879	57639	Body	0.15	0.953	0.746	CD4nv	Hypomethylation	0.942	0.943	0.949	0.501	0.15	0.764	0.388	0.953	0.953	0.946	0.936	0.525
cg_439	chr4	q24	Intergenic	NA	NA	Intergenic	0.165	0.942	0.773	CD4nv	Hypomethylation	0.917	0.874	0.887	0.704	0.165	0.93	0.306	0.928	0.94	0.942	0.942	0.736
cg_440	chr10	q25.3	ABLIM1	NM_001003408	3983	Body	0.157	0.95	0.775	CD4nv	Hypomethylation	0.845	0.898	0.827	0.88	0.157	0.945	0.326	0.848	0.841	0.861	0.95	0.923
cg_441	chr4	p14	KLF3-AS1	NR_026804	79667	Body	0.218	0.954	0.828	CD4nv	Hypomethylation	0.931	0.913	0.919	0.813	0.218	0.919	0.534	0.948	0.954	0.953	0.942	0.896
cg_442	chr2	q11.2	Intergenic	NA	NA	Intergenic	0.174	0.958	0.776	CD4nv	Hypomethylation	0.945	0.921	0.949	0.684	0.174	0.827	0.268	0.958	0.95	0.948	0.932	0.758
cg_443	chr5	q11.2	IL6ST	NM_002184	3572	5'UTR	0.129	0.941	0.73	CD4nv	Hypomethylation	0.847	0.937	0.902	0.509	0.129	0.941	0.431	0.874	0.718	0.854	0.94	0.677
cg_444	chrX	p22.2	MSL3	NM_006800	10943	Body	0.197	0.974	0.783	CD4nv	Hypomethylation	0.966	0.96	0.94	0.538	0.197	0.914	0.433	0.959	0.956	0.971	0.974	0.591
cg_445	chr1	p36.11	MAN1C1	NM_020379	57134	Body	0.21	0.953	0.809	CD4nv	Hypomethylation	0.928	0.882	0.928	0.819	0.21	0.927	0.415	0.941	0.953	0.945	0.949	0.813
cg_446	chr8	p21.3	Intergenic	NA	NA	Intergenic	0.084	0.954	0.685	CD4nv	Hypomethylation	0.863	0.807	0.919	0.562	0.084	0.925	0.281	0.621	0.603	0.815	0.954	0.781
cg_447	chr4	p15.2	STIM2	NM_001169117	57620	Body	0.167	0.964	0.766	CD4nv	Hypomethylation	0.946	0.693	0.897	0.692	0.167	0.897	0.298	0.958	0.964	0.964	0.942	0.772
cg_448	chr7	q36.1	KMT2C	NM_170606	58508	Body	0.181	0.965	0.76	CD4nv	Hypomethylation	0.911	0.956	0.956	0.515	0.181	0.873	0.52	0.931	0.965	0.959	0.948	0.41
cg_449	chr13	q32.3	Intergenic	NA	NA	Intergenic	0.202	0.934	0.8	CD4nv	Hypomethylation	0.893	0.91	0.934	0.841	0.202	0.925	0.365	0.902	0.932	0.915	0.934	0.844
cg_450	chr2	p11.2	TRABD2A	NM_001080824	129293	Body	0.223	0.966	0.821	CD4nv	Hypomethylation	0.959	0.899	0.945	0.797	0.223	0.955	0.345	0.956	0.966	0.96	0.958	0.886
cg_451	chr9	q33.3	Intergenic	NA	NA	Intergenic	0.036	0.848	0.193	CD4nv	Hypermethylation	0.09	0.036	0.037	0.154	0.848	0.127	0.663	0.098	0.038	0.042	0.039	0.141
cg_452	chr2	p25.1	Intergenic	NA	NA	Intergenic	0.014	0.824	0.192	CD4nv	Hypermethylation	0.02	0.042	0.028	0.402	0.824	0.059	0.684	0.015	0.014	0.02	0.015	0.184
cg_453	chr22	q13.33	Intergenic	NA	NA	Intergenic	0.125	0.891	0.274	CD4nv	Hypermethylation	0.222	0.131	0.141	0.736	0.891	0.207	0.16	0.148	0.178	0.154	0.125	0.199
cg_454	chr8	q24.21	ASAP1	NM_001247996	50807	Body	0.034	0.858	0.25	CD4nv	Hypermethylation	0.114	0.051	0.221	0.465	0.858	0.074	0.585	0.034	0.068	0.04	0.035	0.46
cg_455	chr16	q24.1	USP10	NR_073578	9100	Body	0.066	0.869	0.27	CD4nv	Hypermethylation	0.09	0.105	0.107	0.31	0.869	0.241	0.676	0.082	0.07	0.066	0.072	0.549
cg_456	chr22	q13.1	GGA1	NM_001001560	26088	3'UTR	0.03	0.776	0.17	CD4nv	Hypermethylation	0.048	0.052	0.192	0.282	0.776	0.069	0.292	0.03	0.038	0.042	0.046	0.172
cg_457	chr15	q21.3	Intergenic	NA	NA	Intergenic	0.039	0.827	0.25	CD4nv	Hypermethylation	0.048	0.109	0.049	0.503	0.827	0.184	0.573	0.119	0.039	0.06	0.076	0.41
cg_458	chr15	q21.3	RAB27A	NM_183236	5873	Body	0.042	0.842	0.278	CD4nv	Hypermethylation	0.079	0.246	0.498	0.502	0.842	0.08	0.505	0.042	0.058	0.056	0.063	0.368
cg_459	chr20	q11.23	Intergenic	NA	NA	Intergenic	0.086	0.825	0.259	CD4nv	Hypermethylation	0.128	0.164	0.169	0.325	0.825	0.133	0.75	0.137	0.107	0.086	0.106	0.174
cg_460	chr16	p11.2	ITGAX	NM_000887	3687	TSS200	0.014	0.715	0.164	CD4nv	Hypermethylation	0.016	0.018	0.566	0.223	0.715	0.03	0.25	0.014	0.015	0.016	0.016	0.085
cg_461	chr17	p11.2	B9D1	NM_001243475	27077	5'UTR	0.037	0.754	0.203	CD4nv	Hypermethylation	0.045	0.045	0.058	0.337	0.754	0.126	0.589	0.042	0.037	0.05	0.039	0.32
cg_462	chr1	q32.1	PIGR	NM_002644	5284	3'UTR	0.026	0.745	0.205	CD4nv	Hypermethylation	0.211	0.028	0.026	0.514	0.745	0.177	0.22	0.198	0.026	0.041	0.089	0.186
cg_463	chr16	p13.13	CLEC16A	NM_001243403	23274	Body	0.044	0.807	0.281	CD4nv	Hypermethylation	0.05	0.366	0.354	0.446	0.807	0.251	0.502	0.052	0.044	0.044	0.128	0.331
cg_464	chr2	q12.2	NCK2	NM_001004722	8440	Body	0.029	0.748	0.229	CD4nv	Hypermethylation	0.122	0.06	0.623	0.13	0.748	0.076	0.467	0.029	0.079	0.095	0.255	0.061
cg_465	chr3	q26.2	SKIL	NM_001145098	6498	TSS1500	0.067	0.734	0.248	CD4nv	Hypermethylation	0.098	0.08	0.084	0.513	0.734	0.341	0.462	0.119	0.067	0.069	0.103	0.308
cg_466	chr5	q14.1	ARSB	NM_198709	411	TSS200	0.074	0.671	0.175	CD4nv	Hypermethylation	0.095	0.098	0.094	0.206	0.671	0.106	0.395	0.074	0.082	0.078	0.075	0.126
cg_467	chr10	q22.1	PSAP	NM_002778	5660	Body	0.087	0.79	0.312	CD4nv	Hypermethylation	0.176	0.254	0.22	0.585	0.79	0.2	0.414	0.175	0.109	0.1	0.087	0.638
cg_468	chr14	q32.2	Intergenic	NA	NA	Intergenic	0.035	0.698	0.203	CD4nv	Hypermethylation	0.078	0.14	0.14	0.204	0.698	0.114	0.646	0.075	0.035	0.066	0.145	0.091
cg_469	chr6	q21	AURKB	NM_001624	9212	Body	0.074	0.672	0.183	CD4nv	Hypermethylation	0.137	0.116	0.146	0.191	0.672	0.102	0.29	0.098	0.086	0.074	0.135	0.153
cg_470	chr16	p12.1	IL21R	NM_181078	50615	3'UTR	0.048	0.773	0.291	CD4nv	Hypermethylation	0.246	0.087	0.048	0.538	0.773	0.251	0.434	0.254	0.216	0.217	0.159	0.273
cg_471	chr13	q14.11	FOXO1	NM_002015	2308	Body	0.058	0.731	0.263	CD4nv	Hypermethylation	0.076	0.261	0.134	0.527	0.731	0.289	0.382	0.065	0.079	0.058	0.082	0.472
cg_472	chr16	q11.2	DNAJA2	NM_005880	10294	Body	0.08	0.663	0.191	CD4nv	Hypermethylation	0.088	0.153	0.248	0.338	0.663	0.092	0.097	0.085	0.109	0.167	0.08	0.168
cg_473	chr4	q34.2	SPATA4	NM_144644	132851	1stExon	0.02	0.575	0.111	CD4nv	Hypermethylation	0.116	0.02	0.021	0.446	0.575	0.024	0.022	0.021	0.02	0.022	0.022	0.026
cg_474	chr4	p15.32	FGFBP2	NM_031950	83888	TSS1500	0.035	0.615	0.164	CD4nv	Hypermethylation	0.071	0.055	0.072	0.366	0.615	0.208	0.198	0.04	0.037	0.035	0.044	0.223
cg_475	chr8	q22.3	NCALD	NM_001040627	83988	TSS1500	0.142	0.786	0.343	CD4nv	Hypermethylation	0.187	0.263	0.248	0.506	0.786	0.34	0.41	0.203	0.216	0.23	0.142	0.583
cg_476	chr1	p13.1	TTF2	NM_003594	8458	TSS1500	0.166	0.795	0.347	CD4nv	Hypermethylation	0.222	0.276	0.234	0.388	0.795	0.39	0.616	0.208	0.167	0.166	0.368	0.334
cg_477	chr14	q24.2	Intergenic	NA	NA	Intergenic	0.054	0.667	0.223	CD4nv	Hypermethylation	0.13	0.086	0.203	0.283	0.667	0.162	0.42	0.068	0.059	0.054	0.281	0.264
cg_478	chr2	q14.1	Intergenic	NA	NA	Intergenic	0.115	0.704	0.252	CD4nv	Hypermethylation	0.165	0.22	0.441	0.186	0.704	0.147	0.47	0.124	0.121	0.121	0.115	0.215
cg_479	chr19	p13.13	Intergenic	NA	NA	Intergenic	0.031	0.615	0.167	CD4nv	Hypermethylation	0.049	0.033	0.036	0.188	0.615	0.109	0.547	0.035	0.031	0.036	0.255	0.067
cg_480	chr2	p24.3	Intergenic	NA	NA	Intergenic	0.07	0.652	0.202	CD4nv	Hypermethylation	0.122	0.148	0.184	0.163	0.652	0.11	0.54	0.132	0.078	0.07	0.086	0.145
cg_481	chr16	q12.1	Intergenic	NA	NA	Intergenic	0.162	0.853	0.41	CD4nv	Hypermethylation	0.285	0.162	0.235	0.377	0.853	0.368	0.429	0.578	0.424	0.473	0.422	0.314
cg_482	chr21	q21.3	BACH1	NM_001186	571	5'UTR	0.044	0.724	0.272	CD4nv	Hypermethylation	0.336	0.048	0.044	0.394	0.724	0.379	0.481	0.049	0.261	0.27	0.198	0.085
cg_483	chr5	p15.2	OTULIN	NM_138348	90268	Body	0.047	0.608	0.175	CD4nv	Hypermethylation	0.065	0.104	0.073	0.356	0.608	0.094	0.286	0.056	0.047	0.092	0.056	0.268
cg_484	chr14	q32.12	ASB2	NM_001202429	51676	Body	0.05	0.582	0.144	CD4nv	Hypermethylation	0.07	0.062	0.051	0.152	0.582	0.072	0.367	0.06	0.05	0.057	0.074	0.136
cg_485	chr11	q13.1	CTSW	NM_001335	1521	Body	0.047	0.692	0.263	CD4nv	Hypermethylation	0.085	0.255	0.507	0.393	0.692	0.075	0.162	0.236	0.149	0.195	0.047	0.36
cg_486	chr16	q22.1	TSNAXIP1	NM_018430	55815	TSS1500	0.016	0.528	0.098	CD4nv	Hypermethylation	0.053	0.016	0.017	0.426	0.528	0.019	0.019	0.018	0.018	0.018	0.019	0.022
cg_487	chr5	q11.2	Intergenic	NA	NA	Intergenic	0.055	0.623	0.194	CD4nv	Hypermethylation	0.074	0.074	0.065	0.319	0.623	0.187	0.544	0.061	0.055	0.082	0.074	0.175
cg_488	chr13	q14.13	LCP1	NM_002298	3936	TSS1500	0.043	0.599	0.164	CD4nv	Hypermethylation	0.051	0.048	0.045	0.184	0.599	0.079	0.407	0.043	0.078	0.261	0.07	0.101
cg_489	chr20	q13.2	Intergenic	NA	NA	Intergenic	0.055	0.587	0.164	CD4nv	Hypermethylation	0.068	0.079	0.086	0.204	0.587	0.134	0.451	0.072	0.055	0.057	0.071	0.104
cg_490	chr16	p11.2	ITGAX	NM_000887	3687	TSS200	0.019	0.534	0.119	CD4nv	Hypermethylation	0.023	0.022	0.464	0.105	0.534	0.029	0.116	0.019	0.02	0.023	0.021	0.051
cg_491	chr12	p13.31	Intergenic	NA	NA	Intergenic	0.048	0.616	0.206	CD4nv	Hypermethylation	0.056	0.057	0.116	0.382	0.616	0.221	0.376	0.061	0.048	0.071	0.292	0.18
cg_492	chr2	q14.2	EPB41L5	NM_020909	57669	TSS200	0.017	0.504	0.096	CD4nv	Hypermethylation	0.099	0.017	0.018	0.352	0.504	0.024	0.022	0.022	0.018	0.024	0.023	0.028
cg_493	chr6	p22.3	ATXN1	NM_001128164	6310	5'UTR	0.077	0.585	0.184	CD4nv	Hypermethylation	0.087	0.105	0.15	0.238	0.585	0.098	0.366	0.081	0.086	0.077	0.088	0.253
cg_494	chr5	q14.1	ARSB	NM_198709	411	TSS200	0.094	0.604	0.202	CD4nv	Hypermethylation	0.112	0.129	0.154	0.28	0.604	0.136	0.443	0.094	0.1	0.102	0.114	0.155
cg_495	chr1	p34.2	HIVEP3	NM_024503	59269	5'UTR	0.062	0.576	0.178	CD4nv	Hypermethylation	0.08	0.075	0.07	0.3	0.576	0.104	0.48	0.066	0.073	0.062	0.067	0.184
cg_496	chr2	p25.1	Intergenic	NA	NA	Intergenic	0.016	0.5	0.1	CD4nv	Hypermethylation	0.019	0.021	0.017	0.088	0.5	0.022	0.424	0.016	0.019	0.024	0.02	0.035
cg_497	chr6	p21.32	B3GALT4	NM_003782	8705	1stExon	0.022	0.563	0.179	CD4nv	Hypermethylation	0.061	0.022	0.277	0.29	0.563	0.078	0.218	0.043	0.087	0.079	0.119	0.309
cg_498	chr16	p13.3	TELO2	NM_016111	9894	5'UTR	0.031	0.5	0.111	CD4nv	Hypermethylation	0.121	0.035	0.035	0.387	0.5	0.04	0.038	0.031	0.032	0.035	0.038	0.043
cg_499	chr16	q24.2	ZCCHC14-DT	NR_110943	101928737	Body	0.054	0.599	0.211	CD4nv	Hypermethylation	0.133	0.135	0.197	0.232	0.599	0.153	0.487	0.2	0.08	0.102	0.054	0.155
cg_500	chr15	q26.1	ZNF710	NM_198526	374655	5'UTR	0.044	0.539	0.151	CD4nv	Hypermethylation	0.064	0.088	0.258	0.132	0.539	0.072	0.38	0.05	0.054	0.044	0.047	0.081
cg_501	chr2	p22.1	SRSF7	NM_001195446	6432	ExonBnd	0.087	0.966	0.801	CD8mem	Hypomethylation	0.952	0.926	0.94	0.413	0.95	0.087	0.923	0.95	0.966	0.959	0.962	0.59
cg_502	chr1	p22.1	BRDT	NM_207189	676	TSS1500	0.098	0.97	0.785	CD8mem	Hypomethylation	0.922	0.97	0.969	0.536	0.958	0.098	0.852	0.962	0.961	0.956	0.296	0.936
cg_503	chr12	p13.31	LAG3	NM_002286	3902	Body	0.159	0.944	0.834	CD8mem	Hypomethylation	0.925	0.913	0.944	0.75	0.927	0.159	0.849	0.932	0.938	0.93	0.871	0.874
cg_504	chr3	p21.31	CCR5	NM_000579	1234	5'UTR	0.122	0.956	0.782	CD8mem	Hypomethylation	0.91	0.78	0.947	0.57	0.956	0.122	0.91	0.954	0.95	0.953	0.858	0.472
cg_505	chr1	q25.3	NIBAN1	NM_052966	116496	Body	0.126	0.961	0.767	CD8mem	Hypomethylation	0.952	0.902	0.949	0.489	0.94	0.126	0.9	0.939	0.961	0.956	0.562	0.522
cg_506	chr19	p13.3	ZBTB7A	NM_015898	51341	5'UTR	0.057	0.961	0.712	CD8mem	Hypomethylation	0.895	0.398	0.94	0.779	0.961	0.057	0.805	0.88	0.845	0.853	0.559	0.569
cg_507	chr12	q15	IFNG	NM_000619	3458	1stExon	0.158	0.949	0.797	CD8mem	Hypomethylation	0.933	0.912	0.922	0.764	0.925	0.158	0.92	0.94	0.949	0.948	0.272	0.922
cg_508	chr1	p22.1	BRDT	NM_207189	676	TSS200	0.167	0.964	0.799	CD8mem	Hypomethylation	0.946	0.948	0.947	0.603	0.941	0.167	0.9	0.961	0.964	0.961	0.313	0.939
cg_509	chr13	q34	ATP4B	NM_000705	496	Body	0.18	0.977	0.809	CD8mem	Hypomethylation	0.972	0.882	0.966	0.746	0.957	0.18	0.85	0.977	0.974	0.971	0.284	0.947
cg_510	chr3	p21.31	CCR5	NM_000579	1234	5'UTR	0.158	0.95	0.779	CD8mem	Hypomethylation	0.757	0.854	0.95	0.642	0.947	0.158	0.914	0.905	0.915	0.915	0.837	0.551
cg_511	chr12	q24.31	DIABLO	NM_019887	56616	TSS1500	0.197	0.968	0.813	CD8mem	Hypomethylation	0.95	0.94	0.941	0.897	0.936	0.197	0.818	0.96	0.968	0.966	0.246	0.939
cg_512	chr1	p22.1	BRDT	NM_001242808	676	TSS200	0.23	0.966	0.838	CD8mem	Hypomethylation	0.959	0.954	0.955	0.675	0.953	0.23	0.921	0.966	0.966	0.961	0.57	0.945
cg_513	chr2	p25.1	Intergenic	NA	NA	Intergenic	0.156	0.966	0.763	CD8mem	Hypomethylation	0.958	0.95	0.958	0.464	0.664	0.156	0.492	0.966	0.963	0.963	0.721	0.905
cg_514	chr14	q11.2	CPNE6	NM_006032	9362	TSS200	0.158	0.944	0.749	CD8mem	Hypomethylation	0.944	0.847	0.942	0.345	0.921	0.158	0.868	0.92	0.938	0.708	0.862	0.539
cg_515	chr16	p13.3	MEIOB	NM_152764	254528	Body	0.186	0.952	0.788	CD8mem	Hypomethylation	0.918	0.506	0.908	0.586	0.926	0.186	0.922	0.937	0.952	0.948	0.919	0.744
cg_516	chr14	q11.2	CPNE6	NM_006032	9362	TSS200	0.201	0.964	0.785	CD8mem	Hypomethylation	0.956	0.874	0.955	0.451	0.939	0.201	0.897	0.938	0.964	0.754	0.905	0.592
cg_517	chr15	q21.3	RAB27A	NM_183234	5873	5'UTR	0.204	0.928	0.802	CD8mem	Hypomethylation	0.913	0.639	0.918	0.766	0.928	0.204	0.901	0.915	0.745	0.898	0.886	0.905
cg_518	chr6	p22.1	Intergenic	NA	NA	Intergenic	0.222	0.936	0.81	CD8mem	Hypomethylation	0.879	0.699	0.921	0.655	0.925	0.222	0.907	0.929	0.932	0.936	0.919	0.796
cg_519	chr16	p11.2	MAZ	NM_002383	4150	Body	0.12	0.911	0.695	CD8mem	Hypomethylation	0.848	0.837	0.911	0.429	0.796	0.12	0.498	0.819	0.896	0.85	0.77	0.564
cg_520	chr14	q23.2	RHOJ	NM_020663	57381	ExonBnd	0.22	0.972	0.789	CD8mem	Hypomethylation	0.961	0.578	0.959	0.468	0.96	0.22	0.922	0.972	0.968	0.969	0.904	0.593
cg_521	chr4	q23	DAPP1	NM_001306151	27071	3'UTR	0.198	0.949	0.767	CD8mem	Hypomethylation	0.93	0.753	0.949	0.562	0.942	0.198	0.892	0.622	0.933	0.848	0.84	0.735
cg_522	chr2	q22.3	Intergenic	NA	NA	Intergenic	0.268	0.954	0.839	CD8mem	Hypomethylation	0.937	0.752	0.933	0.744	0.94	0.268	0.928	0.943	0.954	0.952	0.92	0.803
cg_523	chr17	q12	SYNRG	NM_001163547	11276	Body	0.177	0.963	0.738	CD8mem	Hypomethylation	0.67	0.948	0.963	0.453	0.876	0.177	0.693	0.951	0.958	0.949	0.585	0.635
cg_524	chr19	q13.32	ARHGAP35	NM_004491	2909	ExonBnd	0.27	0.935	0.838	CD8mem	Hypomethylation	0.916	0.928	0.934	0.746	0.935	0.27	0.899	0.913	0.921	0.922	0.757	0.917
cg_525	chr14	q24.3	SNW1	NM_012245	22938	Body	0.266	0.964	0.825	CD8mem	Hypomethylation	0.953	0.772	0.95	0.688	0.95	0.266	0.946	0.956	0.964	0.959	0.929	0.574
cg_526	chr17	q25.3	Intergenic	NA	NA	Intergenic	0.309	0.97	0.874	CD8mem	Hypomethylation	0.961	0.959	0.961	0.938	0.954	0.309	0.859	0.968	0.97	0.968	0.683	0.957
cg_527	chr17	p13.2	ITGAE	NM_002208	3682	Body	0.232	0.959	0.79	CD8mem	Hypomethylation	0.945	0.759	0.959	0.742	0.933	0.232	0.79	0.949	0.955	0.944	0.628	0.641
cg_528	chr5	q13.3	F2R	NM_001992	2149	Body	0.178	0.945	0.746	CD8mem	Hypomethylation	0.935	0.458	0.922	0.559	0.918	0.178	0.807	0.945	0.937	0.88	0.603	0.815
cg_529	chr6	q24.2	Intergenic	NA	NA	Intergenic	0.246	0.963	0.804	CD8mem	Hypomethylation	0.954	0.885	0.958	0.63	0.924	0.246	0.842	0.963	0.956	0.955	0.394	0.94
cg_530	chr17	q12	SLFN12L	NM_001145027	100506736	TSS1500	0.252	0.946	0.806	CD8mem	Hypomethylation	0.93	0.769	0.937	0.62	0.922	0.252	0.919	0.943	0.945	0.946	0.648	0.843
cg_531	chr5	p12	Intergenic	NA	NA	Intergenic	0.128	0.857	0.669	CD8mem	Hypomethylation	0.814	0.857	0.832	0.315	0.771	0.128	0.686	0.799	0.822	0.818	0.756	0.43
cg_532	chr2	p25.3	EIPR1	NM_003310	7260	Body	0.237	0.968	0.781	CD8mem	Hypomethylation	0.94	0.945	0.959	0.575	0.793	0.237	0.832	0.947	0.968	0.956	0.457	0.758
cg_533	chr14	q32.33	Intergenic	NA	NA	Intergenic	0.232	0.952	0.79	CD8mem	Hypomethylation	0.94	0.465	0.866	0.661	0.934	0.232	0.903	0.95	0.952	0.952	0.839	0.786
cg_534	chr8	q13.3	SLCO5A1	NM_001146009	81796	Body	0.231	0.949	0.771	CD8mem	Hypomethylation	0.893	0.789	0.911	0.425	0.9	0.231	0.898	0.917	0.942	0.949	0.885	0.508
cg_535	chr8	q24.3	PTK2	NM_153831	5747	5'UTR	0.229	0.933	0.761	CD8mem	Hypomethylation	0.896	0.92	0.929	0.533	0.933	0.229	0.88	0.911	0.895	0.899	0.777	0.332
cg_536	chr1	p36.22	KIF1B	NM_183416	23095	3'UTR	0.209	0.95	0.744	CD8mem	Hypomethylation	0.927	0.772	0.923	0.448	0.889	0.209	0.841	0.933	0.95	0.937	0.517	0.579
cg_537	chr7	p22.3	PDGFA	NM_002607	5154	Body	0.295	0.931	0.848	CD8mem	Hypomethylation	0.916	0.815	0.917	0.835	0.918	0.295	0.902	0.923	0.931	0.923	0.905	0.899
cg_538	chr4	q23	DAPP1	NM_001306151	27071	3'UTR	0.173	0.949	0.714	CD8mem	Hypomethylation	0.931	0.606	0.946	0.506	0.949	0.173	0.895	0.477	0.911	0.719	0.827	0.626
cg_539	chr2	q33.3	Intergenic	NA	NA	Intergenic	0.272	0.942	0.815	CD8mem	Hypomethylation	0.906	0.78	0.938	0.657	0.936	0.272	0.917	0.942	0.923	0.94	0.877	0.687
cg_540	chr5	q11.2	Intergenic	NA	NA	Intergenic	0.263	0.951	0.817	CD8mem	Hypomethylation	0.936	0.477	0.927	0.683	0.934	0.263	0.928	0.943	0.951	0.951	0.926	0.883
cg_541	chr6	q21	Intergenic	NA	NA	Intergenic	0.281	0.949	0.817	CD8mem	Hypomethylation	0.92	0.705	0.944	0.747	0.941	0.281	0.921	0.942	0.949	0.94	0.881	0.636
cg_542	chr12	q12	PPHLN1	NM_001143789	51535	Body	0.298	0.961	0.833	CD8mem	Hypomethylation	0.94	0.723	0.93	0.718	0.948	0.298	0.939	0.94	0.961	0.961	0.931	0.707
cg_543	chr7	p22.3	PDGFA	NM_002607	5154	Body	0.335	0.954	0.874	CD8mem	Hypomethylation	0.932	0.886	0.922	0.875	0.93	0.335	0.92	0.939	0.954	0.946	0.932	0.921
cg_544	chr21	q22.3	TRAPPC10	NM_003274	7109	Body	0.206	0.953	0.735	CD8mem	Hypomethylation	0.941	0.672	0.932	0.555	0.703	0.206	0.785	0.934	0.953	0.931	0.549	0.659
cg_545	chr1	p22.3	Intergenic	NA	NA	Intergenic	0.274	0.937	0.806	CD8mem	Hypomethylation	0.897	0.706	0.87	0.769	0.914	0.274	0.922	0.914	0.937	0.925	0.899	0.647
cg_546	chr7	q21.13	CDK14	NM_012395	5218	TSS1500	0.242	0.938	0.761	CD8mem	Hypomethylation	0.912	0.738	0.892	0.414	0.897	0.242	0.894	0.919	0.938	0.935	0.888	0.464
cg_547	chr2	q31.1	Intergenic	NA	NA	Intergenic	0.301	0.957	0.825	CD8mem	Hypomethylation	0.95	0.896	0.95	0.727	0.944	0.301	0.902	0.953	0.955	0.957	0.525	0.836
cg_548	chr2	q12.2	NCK2	NM_003581	8440	5'UTR	0.29	0.952	0.81	CD8mem	Hypomethylation	0.941	0.845	0.937	0.45	0.934	0.29	0.924	0.944	0.952	0.947	0.899	0.655
cg_549	chr21	q22.3	Intergenic	NA	NA	Intergenic	0.176	0.881	0.691	CD8mem	Hypomethylation	0.854	0.824	0.877	0.429	0.755	0.176	0.556	0.881	0.873	0.865	0.821	0.386
cg_550	chr5	q11.2	LOC102467081	NR_104662	102467081	TSS1500	0.344	0.961	0.874	CD8mem	Hypomethylation	0.935	0.937	0.947	0.739	0.932	0.344	0.912	0.953	0.961	0.957	0.94	0.934
cg_551	chr1	p32.3	SSBP3	NM_001009955	23648	Body	0.026	0.932	0.183	CD8mem	Hypermethylation	0.032	0.19	0.06	0.308	0.039	0.932	0.058	0.026	0.031	0.028	0.418	0.079
cg_552	chr17	q25.3	Intergenic	NA	NA	Intergenic	0.03	0.894	0.178	CD8mem	Hypermethylation	0.036	0.038	0.036	0.185	0.053	0.894	0.431	0.03	0.032	0.031	0.141	0.227
cg_553	chr11	q24.3	ETS1	NM_001143820	2113	Body	0.035	0.855	0.198	CD8mem	Hypermethylation	0.046	0.194	0.049	0.367	0.082	0.855	0.175	0.047	0.035	0.044	0.065	0.423
cg_554	chr14	q32.33	Intergenic	NA	NA	Intergenic	0.025	0.922	0.285	CD8mem	Hypermethylation	0.03	0.178	0.038	0.603	0.313	0.922	0.301	0.025	0.028	0.042	0.332	0.61
cg_555	chr3	q23	RASA2	NM_006506	5922	Body	0.038	0.923	0.284	CD8mem	Hypermethylation	0.046	0.546	0.113	0.447	0.068	0.923	0.188	0.038	0.047	0.071	0.473	0.444
cg_556	chr14	q32.12	RIN3	NM_024832	79890	Body	0.032	0.739	0.114	CD8mem	Hypermethylation	0.037	0.05	0.04	0.16	0.051	0.739	0.074	0.035	0.032	0.038	0.056	0.051
cg_557	chr3	p13	FOXP1	NM_032682	27086	5'UTR	0.077	0.928	0.321	CD8mem	Hypermethylation	0.119	0.389	0.081	0.613	0.077	0.928	0.216	0.129	0.154	0.105	0.561	0.475
cg_558	chr7	p13	BLVRA	NM_000712	644	5'UTR	0.066	0.894	0.293	CD8mem	Hypermethylation	0.095	0.105	0.176	0.425	0.256	0.894	0.324	0.067	0.066	0.091	0.449	0.563
cg_559	chr14	q32.33	Intergenic	NA	NA	Intergenic	0.048	0.81	0.206	CD8mem	Hypermethylation	0.062	0.065	0.059	0.468	0.091	0.81	0.198	0.052	0.048	0.057	0.136	0.421
cg_560	chr7	p22.1	RNF216	NM_207111	54476	Body	0.051	0.834	0.243	CD8mem	Hypermethylation	0.063	0.059	0.077	0.335	0.077	0.834	0.152	0.051	0.066	0.065	0.709	0.433
cg_561	chr1	p36.12	LUZP1	NM_033631	7798	TSS1500	0.046	0.843	0.247	CD8mem	Hypermethylation	0.057	0.222	0.051	0.481	0.134	0.843	0.244	0.048	0.049	0.046	0.324	0.466
cg_562	chr3	q29	XXYLT1	NM_152531	152002	Body	0.036	0.731	0.132	CD8mem	Hypermethylation	0.058	0.068	0.045	0.236	0.068	0.731	0.119	0.057	0.036	0.037	0.063	0.065
cg_563	chr10	p13	CUBN	NM_001081	8029	Body	0.068	0.896	0.316	CD8mem	Hypermethylation	0.096	0.417	0.158	0.589	0.156	0.896	0.226	0.095	0.075	0.068	0.465	0.546
cg_564	chr6	p21.31	FKBP5	NM_001145775	2289	5'UTR	0.044	0.764	0.184	CD8mem	Hypermethylation	0.051	0.057	0.056	0.198	0.072	0.764	0.131	0.044	0.05	0.044	0.41	0.325
cg_565	chr1	q43	CEP170	NM_001042405	9859	5'UTR	0.044	0.819	0.251	CD8mem	Hypermethylation	0.066	0.071	0.085	0.559	0.168	0.819	0.315	0.049	0.048	0.044	0.231	0.552
cg_566	chr1	q44	ZBTB18	NM_205768	10472	TSS1500	0.074	0.818	0.254	CD8mem	Hypermethylation	0.097	0.118	0.094	0.5	0.123	0.818	0.167	0.079	0.074	0.079	0.245	0.652
cg_567	chr10	q24.32	ARL3	NM_004311	403	3'UTR	0.065	0.811	0.25	CD8mem	Hypermethylation	0.074	0.075	0.105	0.459	0.177	0.811	0.235	0.07	0.065	0.075	0.162	0.691
cg_568	chr8	q24.21	Intergenic	NA	NA	Intergenic	0.052	0.755	0.181	CD8mem	Hypermethylation	0.07	0.067	0.075	0.373	0.091	0.755	0.169	0.052	0.057	0.059	0.2	0.205
cg_569	chr3	q26.33	GNB4	NM_021629	59345	5'UTR	0.057	0.828	0.269	CD8mem	Hypermethylation	0.079	0.153	0.094	0.574	0.263	0.828	0.332	0.058	0.057	0.059	0.179	0.547
cg_570	chr2	p16.1	RTN4	NM_153828	57142	Body	0.1	0.83	0.27	CD8mem	Hypermethylation	0.116	0.19	0.15	0.522	0.125	0.83	0.186	0.112	0.1	0.148	0.189	0.572
cg_571	chr20	p13	SLC23A2	NM_005116	9962	5'UTR	0.054	0.8	0.243	CD8mem	Hypermethylation	0.062	0.061	0.062	0.554	0.26	0.8	0.318	0.055	0.054	0.059	0.084	0.544
cg_572	chr3	p24.1	Intergenic	NA	NA	Intergenic	0.192	0.915	0.349	CD8mem	Hypermethylation	0.21	0.232	0.226	0.396	0.305	0.915	0.349	0.192	0.227	0.22	0.63	0.286
cg_573	chr12	q14.1	Intergenic	NA	NA	Intergenic	0.083	0.865	0.31	CD8mem	Hypermethylation	0.096	0.232	0.129	0.516	0.279	0.865	0.485	0.086	0.083	0.104	0.281	0.56
cg_574	chr1	q42.3	Intergenic	NA	NA	Intergenic	0.033	0.796	0.243	CD8mem	Hypermethylation	0.062	0.217	0.109	0.44	0.103	0.796	0.236	0.033	0.033	0.036	0.313	0.539
cg_575	chr1	p32.3	SSBP3	NM_001009955	23648	Body	0.048	0.884	0.32	CD8mem	Hypermethylation	0.078	0.447	0.462	0.42	0.076	0.884	0.145	0.048	0.249	0.229	0.568	0.237
cg_576	chr1	q32.3	NSL1	NM_001297739	25936	Body	0.043	0.789	0.242	CD8mem	Hypermethylation	0.175	0.051	0.053	0.385	0.06	0.789	0.134	0.043	0.094	0.053	0.605	0.457
cg_577	chr1	p33	FOXD2-AS1	NR_026878	84793	Body	0.096	0.872	0.325	CD8mem	Hypermethylation	0.126	0.297	0.144	0.592	0.253	0.872	0.314	0.096	0.101	0.106	0.377	0.616
cg_578	chr6	p21.31	FKBP5	NM_001145775	2289	5'UTR	0.072	0.798	0.252	CD8mem	Hypermethylation	0.087	0.117	0.099	0.355	0.117	0.798	0.268	0.078	0.072	0.074	0.471	0.482
cg_579	chr10	q23.2	BMPR1A	NM_004329	657	5'UTR	0.038	0.738	0.196	CD8mem	Hypermethylation	0.046	0.168	0.058	0.539	0.063	0.738	0.08	0.04	0.038	0.038	0.062	0.486
cg_580	chr10	p13	Intergenic	NA	NA	Intergenic	0.023	0.728	0.186	CD8mem	Hypermethylation	0.028	0.265	0.033	0.3	0.042	0.728	0.09	0.023	0.024	0.026	0.067	0.605
cg_581	chr1	q42.3	Intergenic	NA	NA	Intergenic	0.046	0.739	0.198	CD8mem	Hypermethylation	0.056	0.117	0.09	0.338	0.076	0.739	0.157	0.053	0.046	0.055	0.252	0.401
cg_582	chr7	q22.3	ATXN7L1	NM_138495	222255	TSS200	0.073	0.823	0.285	CD8mem	Hypermethylation	0.09	0.141	0.078	0.465	0.246	0.823	0.458	0.083	0.073	0.091	0.415	0.461
cg_583	chr19	q13.2	CD79A	NM_001783	973	1stExon	0.028	0.721	0.183	CD8mem	Hypermethylation	0.068	0.028	0.03	0.417	0.157	0.721	0.069	0.045	0.064	0.052	0.31	0.23
cg_584	chr10	q22.2	KAT6B	NM_012330	23522	Body	0.061	0.837	0.296	CD8mem	Hypermethylation	0.174	0.106	0.073	0.616	0.217	0.837	0.346	0.061	0.389	0.154	0.172	0.409
cg_585	chr3	p13	FOXP1	NM_032682	27086	5'UTR	0.061	0.748	0.206	CD8mem	Hypermethylation	0.08	0.227	0.063	0.433	0.077	0.748	0.148	0.061	0.095	0.085	0.133	0.322
cg_586	chr14	q32.12	RIN3	NM_024832	79890	Body	0.088	0.782	0.237	CD8mem	Hypermethylation	0.107	0.275	0.148	0.491	0.158	0.782	0.227	0.089	0.088	0.13	0.186	0.164
cg_587	chr3	q12.3	Intergenic	NA	NA	Intergenic	0.116	0.862	0.325	CD8mem	Hypermethylation	0.138	0.444	0.181	0.621	0.145	0.862	0.234	0.116	0.121	0.224	0.371	0.447
cg_588	chr10	p12.31	Intergenic	NA	NA	Intergenic	0.072	0.768	0.234	CD8mem	Hypermethylation	0.077	0.172	0.089	0.462	0.195	0.768	0.291	0.073	0.083	0.072	0.134	0.393
cg_589	chr9	q33.2	DAB2IP	NM_032552	153090	Body	0.021	0.67	0.136	CD8mem	Hypermethylation	0.035	0.169	0.032	0.165	0.039	0.67	0.101	0.021	0.026	0.027	0.102	0.247
cg_590	chr1	p36.23	RERE	NM_001042681	473	5'UTR	0.03	0.758	0.241	CD8mem	Hypermethylation	0.039	0.242	0.052	0.458	0.151	0.758	0.225	0.03	0.046	0.047	0.402	0.437
cg_591	chr1	q24.2	SELL	NM_000655	6402	Body	0.158	0.902	0.376	CD8mem	Hypermethylation	0.211	0.528	0.282	0.563	0.221	0.902	0.223	0.37	0.158	0.228	0.503	0.32
cg_592	chr10	p15.1	Intergenic	NA	NA	Intergenic	0.032	0.696	0.166	CD8mem	Hypermethylation	0.043	0.248	0.053	0.247	0.055	0.696	0.11	0.032	0.041	0.039	0.343	0.082
cg_593	chr11	q21	LOC100129203	NR_110295	100129203	TSS1500	0.049	0.746	0.231	CD8mem	Hypermethylation	0.069	0.082	0.077	0.301	0.1	0.746	0.272	0.053	0.049	0.06	0.595	0.368
cg_594	chr7	q36.1	ATP6V0E2	NM_145230	155066	TSS200	0.074	0.824	0.306	CD8mem	Hypermethylation	0.074	0.35	0.157	0.462	0.268	0.824	0.411	0.078	0.122	0.1	0.386	0.439
cg_595	chr7	q32.3	LINC-PINT	NR_015431	378805	TSS1500	0.048	0.745	0.225	CD8mem	Hypermethylation	0.059	0.114	0.083	0.358	0.31	0.745	0.396	0.051	0.048	0.057	0.241	0.237
cg_596	chr3	p24.1	Intergenic	NA	NA	Intergenic	0.136	0.841	0.323	CD8mem	Hypermethylation	0.165	0.387	0.193	0.438	0.221	0.841	0.298	0.136	0.184	0.173	0.457	0.388
cg_597	chr3	q25.1	Intergenic	NA	NA	Intergenic	0.054	0.695	0.184	CD8mem	Hypermethylation	0.068	0.083	0.077	0.255	0.1	0.695	0.213	0.055	0.054	0.058	0.173	0.383
cg_598	chr22	q12.1	HPS4	NM_152841	89781	1stExon	0.036	0.712	0.209	CD8mem	Hypermethylation	0.047	0.072	0.047	0.373	0.19	0.712	0.225	0.036	0.041	0.057	0.262	0.442
cg_599	chr3	p13	FOXP1	NM_001244812	27086	TSS1500	0.067	0.808	0.294	CD8mem	Hypermethylation	0.196	0.268	0.067	0.525	0.116	0.808	0.209	0.138	0.319	0.244	0.284	0.349
cg_600	chr1	q24.2	SELL	NR_029467	6402	Body	0.07	0.749	0.229	CD8mem	Hypermethylation	0.09	0.259	0.127	0.235	0.07	0.749	0.099	0.164	0.202	0.302	0.358	0.091
cg_601	chr10	q26.11	RGS10	NM_001005339	6001	Body	0.085	0.962	0.827	CD8nv	Hypomethylation	0.93	0.924	0.935	0.873	0.599	0.87	0.085	0.94	0.962	0.946	0.955	0.904
cg_602	chr10	q26.11	RGS10	NM_001005339	6001	Body	0.14	0.981	0.831	CD8nv	Hypomethylation	0.974	0.975	0.974	0.83	0.589	0.671	0.14	0.976	0.981	0.972	0.979	0.912
cg_603	chr11	q13.2	CD248	NM_020404	57124	1stExon	0.23	0.984	0.878	CD8nv	Hypomethylation	0.98	0.977	0.983	0.961	0.945	0.585	0.23	0.981	0.984	0.977	0.981	0.954
cg_604	chr2	p11.2	CD8A	NM_001145873	925	3'UTR	0.193	0.959	0.822	CD8nv	Hypomethylation	0.957	0.952	0.952	0.876	0.924	0.31	0.193	0.958	0.959	0.958	0.953	0.867
cg_605	chr2	p11.2	CD8B	NM_172213	926	Body	0.221	0.963	0.839	CD8nv	Hypomethylation	0.95	0.868	0.953	0.872	0.916	0.55	0.221	0.953	0.963	0.954	0.953	0.915
cg_606	chr10	q26.11	RGS10	NM_001005339	6001	Body	0.261	0.984	0.883	CD8nv	Hypomethylation	0.979	0.983	0.984	0.947	0.69	0.858	0.261	0.983	0.981	0.981	0.982	0.963
cg_607	chr11	q13.2	CD248	NM_020404	57124	1stExon	0.167	0.935	0.78	CD8nv	Hypomethylation	0.897	0.829	0.935	0.796	0.838	0.471	0.167	0.906	0.929	0.898	0.897	0.792
cg_608	chr1	p34.2	Intergenic	NA	NA	Intergenic	0.217	0.952	0.82	CD8nv	Hypomethylation	0.942	0.927	0.937	0.809	0.65	0.729	0.217	0.941	0.952	0.951	0.94	0.84
cg_609	chr1	p36.23	Intergenic	NA	NA	Intergenic	0.256	0.97	0.861	CD8nv	Hypomethylation	0.961	0.958	0.96	0.903	0.729	0.75	0.256	0.966	0.97	0.967	0.962	0.954
cg_610	chr2	q32.2	MFSD6	NM_017694	54842	TSS1500	0.165	0.928	0.767	CD8nv	Hypomethylation	0.849	0.928	0.928	0.821	0.432	0.622	0.165	0.899	0.909	0.895	0.895	0.858
cg_611	chr2	p11.2	CD8A	NM_001145873	925	5'UTR	0.186	0.953	0.779	CD8nv	Hypomethylation	0.932	0.83	0.948	0.858	0.846	0.321	0.186	0.953	0.93	0.941	0.726	0.88
cg_612	chr11	q13.2	CD248	NM_020404	57124	1stExon	0.198	0.94	0.796	CD8nv	Hypomethylation	0.908	0.776	0.889	0.849	0.875	0.47	0.198	0.93	0.94	0.915	0.927	0.88
cg_613	chr22	q13.1	GRAP2	NM_004810	9402	5'UTR	0.171	0.953	0.764	CD8nv	Hypomethylation	0.834	0.762	0.938	0.81	0.491	0.59	0.171	0.911	0.953	0.936	0.942	0.825
cg_614	chr16	p12.2	PRKCB	NM_002738	5579	Body	0.17	0.953	0.757	CD8nv	Hypomethylation	0.914	0.833	0.932	0.659	0.443	0.629	0.17	0.882	0.953	0.951	0.799	0.92
cg_615	chr1	q44	ZNF496	NM_032752	84838	Body	0.163	0.95	0.738	CD8nv	Hypomethylation	0.93	0.928	0.95	0.618	0.411	0.527	0.163	0.94	0.948	0.941	0.924	0.58
cg_616	chr2	p11.2	RMND5A	NM_022780	64795	ExonBnd	0.158	0.919	0.741	CD8nv	Hypomethylation	0.897	0.763	0.908	0.762	0.686	0.297	0.158	0.919	0.913	0.913	0.879	0.798
cg_617	chr2	q31.1	Intergenic	NA	NA	Intergenic	0.222	0.956	0.796	CD8nv	Hypomethylation	0.941	0.927	0.949	0.584	0.6	0.911	0.222	0.939	0.953	0.948	0.956	0.62
cg_618	chr17	q25.3	B3GNTL1	NM_001009905	146712	Body	0.194	0.92	0.765	CD8nv	Hypomethylation	0.79	0.912	0.92	0.873	0.783	0.651	0.194	0.903	0.889	0.834	0.514	0.914
cg_619	chr17	q25.3	B3GNTL1	NM_001009905	146712	Body	0.151	0.941	0.712	CD8nv	Hypomethylation	0.778	0.916	0.941	0.751	0.712	0.308	0.151	0.912	0.923	0.856	0.424	0.872
cg_620	chr1	p36.11	SLC9A1	NM_003047	6548	Body	0.264	0.983	0.827	CD8nv	Hypomethylation	0.978	0.982	0.982	0.743	0.493	0.685	0.264	0.98	0.983	0.971	0.982	0.886
cg_621	chr11	p15.5	PHRF1	NM_020901	57661	5'UTR	0.185	0.941	0.74	CD8nv	Hypomethylation	0.933	0.555	0.93	0.58	0.825	0.447	0.185	0.915	0.941	0.934	0.909	0.722
cg_622	chr6	p21.1	SUPT3H	NM_181356	8464	Body	0.168	0.923	0.716	CD8nv	Hypomethylation	0.685	0.914	0.923	0.85	0.856	0.462	0.168	0.889	0.846	0.868	0.276	0.854
cg_623	chr1	p36.11	LDLRAP1	NM_015627	26119	Body	0.296	0.97	0.855	CD8nv	Hypomethylation	0.961	0.934	0.964	0.929	0.413	0.968	0.296	0.954	0.97	0.96	0.961	0.948
cg_624	chr17	q24.1	Intergenic	NA	NA	Intergenic	0.268	0.948	0.812	CD8nv	Hypomethylation	0.923	0.911	0.948	0.867	0.512	0.696	0.268	0.939	0.942	0.937	0.924	0.879
cg_625	chr2	q21.1	ARHGEF4	NM_032995	50649	Body	0.15	0.909	0.688	CD8nv	Hypomethylation	0.791	0.78	0.909	0.519	0.555	0.47	0.15	0.832	0.851	0.845	0.881	0.67
cg_626	chr19	p13.3	CNN2	NM_004368	1265	Body	0.336	0.982	0.874	CD8nv	Hypomethylation	0.976	0.964	0.971	0.815	0.862	0.681	0.336	0.981	0.982	0.98	0.979	0.956
cg_627	chr3	p24.3	SATB1	NM_001131010	6304	Body	0.303	0.961	0.846	CD8nv	Hypomethylation	0.943	0.932	0.93	0.925	0.549	0.91	0.303	0.945	0.961	0.959	0.901	0.894
cg_628	chr11	q12.1	TMX2-CTNND1	NR_037646	100528016	Body	0.346	0.968	0.887	CD8nv	Hypomethylation	0.952	0.947	0.949	0.939	0.891	0.935	0.346	0.96	0.968	0.965	0.841	0.949
cg_629	chr2	p25.1	Intergenic	NA	NA	Intergenic	0.152	0.923	0.687	CD8nv	Hypomethylation	0.805	0.783	0.923	0.597	0.533	0.375	0.152	0.91	0.854	0.865	0.646	0.8
cg_630	chr1	q42.13	Intergenic	NA	NA	Intergenic	0.315	0.943	0.851	CD8nv	Hypomethylation	0.922	0.919	0.917	0.855	0.905	0.774	0.315	0.939	0.94	0.943	0.93	0.858
cg_631	chr7	q22.1	Intergenic	NA	NA	Intergenic	0.21	0.905	0.738	CD8nv	Hypomethylation	0.896	0.807	0.898	0.701	0.579	0.506	0.21	0.886	0.905	0.886	0.892	0.695
cg_632	chr8	q24.13	ZHX2	NM_014943	22882	5'UTR	0.324	0.987	0.855	CD8nv	Hypomethylation	0.983	0.984	0.983	0.925	0.474	0.801	0.324	0.985	0.987	0.985	0.864	0.961
cg_633	chr12	q24.33	CHFR	NM_001161345	55743	Body	0.331	0.979	0.856	CD8nv	Hypomethylation	0.973	0.974	0.973	0.835	0.592	0.791	0.331	0.972	0.979	0.976	0.977	0.907
cg_634	chr14	q12	AKAP6	NM_004274	9472	TSS1500	0.253	0.954	0.774	CD8nv	Hypomethylation	0.718	0.918	0.954	0.773	0.886	0.301	0.253	0.946	0.946	0.944	0.796	0.849
cg_635	chr2	p21	TTC7A	NM_001288955	57217	Body	0.251	0.935	0.774	CD8nv	Hypomethylation	0.914	0.867	0.747	0.734	0.41	0.902	0.251	0.921	0.935	0.914	0.836	0.857
cg_636	chr17	q24.2	PRKCA	NM_002737	5578	Body	0.317	0.958	0.84	CD8nv	Hypomethylation	0.932	0.854	0.927	0.909	0.763	0.838	0.317	0.932	0.958	0.945	0.785	0.924
cg_637	chr2	p11.2	CD8B	NM_172213	926	Body	0.297	0.935	0.814	CD8nv	Hypomethylation	0.914	0.835	0.932	0.829	0.928	0.475	0.297	0.923	0.928	0.935	0.908	0.867
cg_638	chr14	q24.1	ACTN1	NM_001130004	87	Body	0.318	0.963	0.843	CD8nv	Hypomethylation	0.942	0.938	0.948	0.901	0.777	0.922	0.318	0.833	0.963	0.68	0.952	0.937
cg_639	chr22	q12.3	APOL3	NM_145642	80833	TSS200	0.323	0.929	0.836	CD8nv	Hypomethylation	0.907	0.89	0.909	0.882	0.882	0.703	0.323	0.914	0.929	0.907	0.89	0.9
cg_640	chr20	p11.21	PYGB	NM_002862	5834	Body	0.36	0.969	0.877	CD8nv	Hypomethylation	0.958	0.956	0.96	0.937	0.592	0.955	0.36	0.967	0.969	0.966	0.962	0.941
cg_641	chr1	p22.2	Intergenic	NA	NA	Intergenic	0.274	0.951	0.783	CD8nv	Hypomethylation	0.938	0.918	0.927	0.695	0.39	0.88	0.274	0.945	0.951	0.934	0.702	0.849
cg_642	chr7	q22.1	STAG3	NM_001282718	10734	ExonBnd	0.303	0.934	0.809	CD8nv	Hypomethylation	0.934	0.9	0.927	0.744	0.782	0.543	0.303	0.926	0.934	0.934	0.92	0.867
cg_643	chr18	p11.32	NDC80	NM_006101	10403	Body	0.318	0.952	0.829	CD8nv	Hypomethylation	0.939	0.917	0.923	0.874	0.39	0.936	0.318	0.934	0.951	0.952	0.949	0.868
cg_644	chr15	q26.1	CRTC3	NM_022769	64784	Body	0.276	0.908	0.789	CD8nv	Hypomethylation	0.802	0.908	0.862	0.899	0.388	0.908	0.276	0.896	0.891	0.877	0.879	0.883
cg_645	chr14	q32.2	Intergenic	NA	NA	Intergenic	0.237	0.89	0.736	CD8nv	Hypomethylation	0.859	0.864	0.886	0.739	0.757	0.341	0.237	0.89	0.868	0.881	0.624	0.883
cg_646	chr7	p22.1	FOXK1	NM_001037165	221937	Body	0.343	0.96	0.849	CD8nv	Hypomethylation	0.919	0.886	0.765	0.932	0.743	0.939	0.343	0.879	0.96	0.942	0.936	0.941
cg_647	chr2	q21.1	ARHGEF4	NM_032995	50649	Body	0.254	0.922	0.747	CD8nv	Hypomethylation	0.876	0.821	0.921	0.611	0.773	0.412	0.254	0.922	0.918	0.92	0.754	0.78
cg_648	chr11	q13.2	CD248	NM_020404	57124	1stExon	0.336	0.922	0.838	CD8nv	Hypomethylation	0.9	0.914	0.886	0.882	0.785	0.894	0.336	0.9	0.881	0.855	0.922	0.903
cg_649	chr12	q14.2	RASSF3	NM_178169	283349	Body	0.301	0.941	0.802	CD8nv	Hypomethylation	0.92	0.872	0.9	0.828	0.342	0.887	0.301	0.9	0.941	0.932	0.93	0.872
cg_650	chr22	q12.2	MORC2	NM_014941	22880	Body	0.303	0.952	0.797	CD8nv	Hypomethylation	0.892	0.914	0.941	0.704	0.474	0.826	0.303	0.915	0.952	0.939	0.934	0.774
cg_651	chr12	q23.3	CHST11	NM_018413	50515	Body	0.042	0.89	0.22	CD8nv	Hypermethylation	0.052	0.066	0.061	0.398	0.71	0.097	0.89	0.042	0.045	0.128	0.057	0.093
cg_652	chr10	q21.2	ARID5B	NM_032199	84159	Body	0.051	0.692	0.135	CD8nv	Hypermethylation	0.073	0.101	0.077	0.068	0.184	0.114	0.692	0.06	0.055	0.051	0.072	0.077
cg_653	chr21	q22.11	TIAM1	NM_003253	7074	Body	0.036	0.744	0.196	CD8nv	Hypermethylation	0.04	0.124	0.111	0.181	0.183	0.593	0.744	0.038	0.036	0.037	0.198	0.062
cg_654	chr1	q42.2	TARBP1	NM_005646	6894	Body	0.053	0.735	0.202	CD8nv	Hypermethylation	0.063	0.081	0.076	0.198	0.343	0.412	0.735	0.055	0.054	0.053	0.193	0.164
cg_655	chr6	p21.33	TNF	NM_000594	7124	1stExon	0.078	0.803	0.275	CD8nv	Hypermethylation	0.262	0.078	0.153	0.094	0.499	0.233	0.803	0.241	0.096	0.124	0.597	0.115
cg_656	chr6	p22.3	ATXN1	NM_001128164	6310	5'UTR	0.051	0.737	0.216	CD8nv	Hypermethylation	0.07	0.071	0.176	0.104	0.543	0.126	0.737	0.054	0.057	0.051	0.418	0.184
cg_657	chr6	q14.3	Intergenic	NA	NA	Intergenic	0.078	0.777	0.262	CD8nv	Hypermethylation	0.095	0.1	0.109	0.293	0.481	0.452	0.777	0.107	0.078	0.08	0.284	0.288
cg_658	chr2	p25.1	Intergenic	NA	NA	Intergenic	0.075	0.772	0.254	CD8nv	Hypermethylation	0.159	0.208	0.139	0.204	0.708	0.153	0.772	0.157	0.104	0.075	0.239	0.131
cg_659	chr6	p21.33	TNF	NM_000594	7124	TSS200	0.047	0.721	0.22	CD8nv	Hypermethylation	0.383	0.05	0.062	0.069	0.297	0.095	0.721	0.31	0.047	0.07	0.47	0.06
cg_660	chr2	p25.1	Intergenic	NA	NA	Intergenic	0.035	0.676	0.182	CD8nv	Hypermethylation	0.055	0.044	0.045	0.211	0.627	0.141	0.676	0.035	0.051	0.04	0.169	0.09
cg_661	chr2	q33.2	Intergenic	NA	NA	Intergenic	0.054	0.701	0.212	CD8nv	Hypermethylation	0.082	0.093	0.091	0.165	0.514	0.189	0.701	0.088	0.054	0.069	0.407	0.096
cg_662	chr3	q26.33	NDUFB5	NM_001199958	4711	Body	0.077	0.719	0.239	CD8nv	Hypermethylation	0.157	0.1	0.118	0.133	0.606	0.178	0.719	0.099	0.077	0.108	0.454	0.125
cg_663	chr10	q26.13	FAM53B	NM_014661	9679	5'UTR	0.125	0.773	0.295	CD8nv	Hypermethylation	0.229	0.187	0.226	0.19	0.563	0.216	0.773	0.139	0.127	0.125	0.63	0.138
cg_664	chr16	q24.3	PIEZO1	NM_001142864	9780	Body	0.054	0.645	0.168	CD8nv	Hypermethylation	0.068	0.135	0.086	0.091	0.324	0.085	0.645	0.059	0.054	0.058	0.253	0.164
cg_665	chr9	q31.3	PALM2AKAP2	NM_001136562	445815	Body	0.126	0.786	0.307	CD8nv	Hypermethylation	0.206	0.225	0.207	0.257	0.627	0.264	0.786	0.177	0.126	0.298	0.27	0.24
cg_666	chr6	p21.33	TNF	NM_000594	7124	1stExon	0.075	0.732	0.27	CD8nv	Hypermethylation	0.236	0.075	0.171	0.107	0.504	0.27	0.732	0.225	0.111	0.138	0.545	0.127
cg_667	chr6	p21.33	TNF	NM_000594	7124	1stExon	0.046	0.657	0.201	CD8nv	Hypermethylation	0.164	0.047	0.102	0.065	0.398	0.178	0.657	0.167	0.046	0.065	0.417	0.103
cg_668	chr10	p15.1	Intergenic	NA	NA	Intergenic	0.145	0.811	0.347	CD8nv	Hypermethylation	0.275	0.495	0.333	0.288	0.583	0.366	0.811	0.19	0.18	0.145	0.261	0.238
cg_669	chr8	q21.3	RIPK2	NM_003821	8767	Body	0.119	0.714	0.257	CD8nv	Hypermethylation	0.173	0.187	0.19	0.21	0.657	0.239	0.714	0.148	0.128	0.119	0.134	0.19
cg_670	chr13	q33.2	Intergenic	NA	NA	Intergenic	0.085	0.793	0.341	CD8nv	Hypermethylation	0.322	0.087	0.085	0.422	0.595	0.416	0.793	0.283	0.206	0.341	0.307	0.24
cg_671	chr3	q26.31	Intergenic	NA	NA	Intergenic	0.052	0.652	0.204	CD8nv	Hypermethylation	0.102	0.187	0.224	0.161	0.528	0.178	0.652	0.066	0.065	0.052	0.072	0.165
cg_672	chr3	p25.1	FBLN2	NM_001998	2199	TSS1500	0.194	0.792	0.359	CD8nv	Hypermethylation	0.257	0.283	0.254	0.407	0.431	0.639	0.792	0.194	0.209	0.225	0.195	0.428
cg_673	chr1	q25.3	Intergenic	NA	NA	Intergenic	0.124	0.763	0.326	CD8nv	Hypermethylation	0.182	0.238	0.257	0.213	0.502	0.367	0.763	0.269	0.188	0.208	0.6	0.124
cg_674	chr11	q24.1	CRTAM	NM_019604	56253	Body	0.089	0.667	0.235	CD8nv	Hypermethylation	0.119	0.089	0.119	0.138	0.355	0.442	0.667	0.131	0.097	0.106	0.402	0.151
cg_675	chr18	p11.22	Intergenic	NA	NA	Intergenic	0.077	0.737	0.308	CD8nv	Hypermethylation	0.283	0.1	0.281	0.245	0.391	0.359	0.737	0.077	0.124	0.204	0.468	0.431
cg_676	chr7	p12.3	UPP1	NM_001287429	7378	TSS1500	0.019	0.563	0.127	CD8nv	Hypermethylation	0.023	0.023	0.025	0.225	0.449	0.032	0.563	0.02	0.019	0.023	0.024	0.102
cg_677	chr6	p21.33	TNF	NM_000594	7124	1stExon	0.043	0.583	0.159	CD8nv	Hypermethylation	0.087	0.053	0.057	0.068	0.363	0.151	0.583	0.055	0.043	0.05	0.347	0.049
cg_678	chr20	q13.2	NFATC2	NM_001136021	4773	Body	0.105	0.694	0.272	CD8nv	Hypermethylation	0.167	0.37	0.308	0.197	0.492	0.228	0.694	0.179	0.105	0.14	0.126	0.26
cg_679	chr2	q37.1	INPP5D	NM_005541	3635	Body	0.066	0.638	0.224	CD8nv	Hypermethylation	0.067	0.066	0.18	0.239	0.341	0.265	0.638	0.084	0.136	0.157	0.377	0.143
cg_680	chr3	q29	NRROS	NM_198565	375387	TSS1500	0.035	0.61	0.201	CD8nv	Hypermethylation	0.046	0.15	0.076	0.282	0.407	0.365	0.61	0.035	0.043	0.045	0.054	0.299
cg_681	chr11	q13.4	ATG16L2	NM_033388	89849	TSS1500	0.049	0.629	0.213	CD8nv	Hypermethylation	0.061	0.236	0.353	0.141	0.477	0.105	0.629	0.049	0.057	0.089	0.169	0.192
cg_682	chr12	p13.33	NINJ2	NM_001294346	4815	TSS200	0.092	0.662	0.247	CD8nv	Hypermethylation	0.22	0.119	0.222	0.228	0.468	0.392	0.662	0.092	0.171	0.103	0.143	0.148
cg_683	chr15	q23	Intergenic	NA	NA	Intergenic	0.053	0.619	0.211	CD8nv	Hypermethylation	0.126	0.117	0.07	0.185	0.55	0.276	0.619	0.104	0.053	0.063	0.231	0.134
cg_684	chr19	p13.3	Intergenic	NA	NA	Intergenic	0.051	0.582	0.176	CD8nv	Hypermethylation	0.058	0.133	0.071	0.184	0.372	0.171	0.582	0.055	0.057	0.051	0.246	0.126
cg_685	chr18	p11.31	Intergenic	NA	NA	Intergenic	0.04	0.576	0.172	CD8nv	Hypermethylation	0.064	0.091	0.056	0.186	0.498	0.084	0.576	0.044	0.04	0.04	0.194	0.189
cg_686	chr6	p22.1	H2BC11	NM_021058	8970	TSS1500	0.086	0.649	0.245	CD8nv	Hypermethylation	0.17	0.086	0.267	0.13	0.508	0.169	0.649	0.156	0.155	0.184	0.324	0.136
cg_687	chr3	q26.31	Intergenic	NA	NA	Intergenic	0.026	0.592	0.199	CD8nv	Hypermethylation	0.034	0.193	0.136	0.183	0.31	0.175	0.592	0.029	0.029	0.026	0.313	0.368
cg_688	chr21	q22.11	Intergenic	NA	NA	Intergenic	0.071	0.657	0.256	CD8nv	Hypermethylation	0.198	0.208	0.256	0.182	0.428	0.173	0.657	0.231	0.071	0.18	0.337	0.153
cg_689	chr7	p21.1	AHR	NM_001621	196	Body	0.072	0.603	0.21	CD8nv	Hypermethylation	0.092	0.103	0.106	0.197	0.362	0.525	0.603	0.119	0.081	0.072	0.104	0.15
cg_690	chr17	q24.2	PRKAR1A	NM_001278433	5573	5'UTR	0.048	0.581	0.189	CD8nv	Hypermethylation	0.056	0.049	0.048	0.237	0.458	0.304	0.581	0.052	0.049	0.052	0.279	0.103
cg_691	chr1	q32.3	LINC02608	NR_125982	101929541	TSS200	0.093	0.635	0.237	CD8nv	Hypermethylation	0.219	0.171	0.253	0.205	0.533	0.156	0.635	0.158	0.103	0.101	0.093	0.217
cg_692	chr7	p12.1	COBL	NM_015198	23242	Body	0.07	0.627	0.241	CD8nv	Hypermethylation	0.101	0.086	0.07	0.228	0.428	0.433	0.627	0.102	0.107	0.111	0.397	0.202
cg_693	chr5	q11.2	Intergenic	NA	NA	Intergenic	0.049	0.594	0.207	CD8nv	Hypermethylation	0.062	0.117	0.076	0.213	0.369	0.384	0.594	0.052	0.049	0.052	0.358	0.161
cg_694	chr4	q24	Intergenic	NA	NA	Intergenic	0.062	0.569	0.174	CD8nv	Hypermethylation	0.115	0.063	0.214	0.079	0.477	0.083	0.569	0.087	0.062	0.07	0.196	0.078
cg_695	chr12	q23.1	TMPO-AS1	NR_027157	100128191	TSS1500	0.113	0.665	0.271	CD8nv	Hypermethylation	0.25	0.223	0.354	0.2	0.442	0.237	0.665	0.237	0.113	0.167	0.22	0.143
cg_696	chr8	q24.21	Intergenic	NA	NA	Intergenic	0.086	0.579	0.186	CD8nv	Hypermethylation	0.104	0.104	0.106	0.155	0.5	0.114	0.579	0.091	0.086	0.128	0.124	0.14
cg_697	chr8	q21.3	LOC101929709	NR_125822	101929709	Body	0.039	0.557	0.17	CD8nv	Hypermethylation	0.073	0.056	0.289	0.176	0.474	0.1	0.557	0.039	0.042	0.043	0.049	0.138
cg_698	chr9	q21.33	DAPK1	NM_004938	1612	Body	0.071	0.619	0.237	CD8nv	Hypermethylation	0.089	0.127	0.155	0.259	0.486	0.335	0.619	0.104	0.071	0.084	0.329	0.186
cg_699	chr1	q32.3	Intergenic	NA	NA	Intergenic	0.033	0.544	0.157	CD8nv	Hypermethylation	0.056	0.084	0.173	0.095	0.429	0.129	0.544	0.033	0.082	0.041	0.152	0.067
cg_700	chr2	q12.2	Intergenic	NA	NA	Intergenic	0.031	0.51	0.121	CD8nv	Hypermethylation	0.041	0.05	0.043	0.077	0.438	0.064	0.51	0.039	0.031	0.044	0.036	0.08
cg_701	chr3	q29	PCYT1A	NM_005017	5130	Body	0.026	0.987	0.895	Eos	Hypomethylation	0.975	0.983	0.981	0.971	0.979	0.978	0.981	0.026	0.987	0.913	0.985	0.976
cg_702	chr6	q27	RPS6KA2	NM_001006932	6196	Body	0.026	0.968	0.871	Eos	Hypomethylation	0.968	0.959	0.954	0.967	0.964	0.965	0.961	0.026	0.962	0.879	0.893	0.957
cg_703	chr21	q22.11	PAXBP1	NR_027873	94104	Body	0.068	0.969	0.878	Eos	Hypomethylation	0.951	0.955	0.956	0.95	0.956	0.959	0.962	0.068	0.969	0.894	0.965	0.954
cg_704	chr1	q25.3	Intergenic	NA	NA		0.075	0.966	0.881	Eos	Hypomethylation	0.937	0.966	0.964	0.952	0.961	0.963	0.963	0.075	0.949	0.914	0.962	0.961
cg_705	chr11	q12.1	STX3	NM_004177	6809	Body	0.057	0.968	0.862	Eos	Hypomethylation	0.858	0.952	0.957	0.936	0.955	0.945	0.963	0.057	0.968	0.868	0.96	0.921
cg_706	chr5	q31.1	Intergenic	NA	NA		0.061	0.957	0.864	Eos	Hypomethylation	0.931	0.952	0.954	0.946	0.95	0.955	0.954	0.061	0.957	0.838	0.921	0.949
cg_707	chr9	q22.2	Intergenic	NA	NA		0.061	0.97	0.865	Eos	Hypomethylation	0.831	0.936	0.958	0.952	0.956	0.963	0.965	0.061	0.97	0.912	0.926	0.955
cg_708	chr5	q35.1	Intergenic	NA	NA		0.059	0.968	0.863	Eos	Hypomethylation	0.888	0.956	0.958	0.952	0.956	0.963	0.963	0.059	0.945	0.795	0.968	0.955
cg_709	chr4	q31.23	Intergenic	NA	NA		0.065	0.958	0.865	Eos	Hypomethylation	0.884	0.927	0.956	0.926	0.952	0.946	0.958	0.065	0.956	0.923	0.94	0.946
cg_710	chr17	q21.31	KANSL1	NM_001193466	284058	Body	0.061	0.956	0.861	Eos	Hypomethylation	0.928	0.939	0.951	0.938	0.949	0.925	0.956	0.061	0.95	0.85	0.938	0.95
cg_711	chr3	q13.12	BBX	NM_020235	56987	5'UTR	0.073	0.97	0.872	Eos	Hypomethylation	0.875	0.937	0.928	0.952	0.952	0.96	0.961	0.073	0.959	0.952	0.97	0.949
cg_712	chr6	q27	RPS6KA2	NM_001006932	6196	Body	0.038	0.986	0.849	Eos	Hypomethylation	0.364	0.984	0.985	0.979	0.981	0.981	0.981	0.038	0.985	0.943	0.986	0.98
cg_713	chr12	q24.31	SBNO1	NM_018183	55206	3'UTR	0.067	0.963	0.866	Eos	Hypomethylation	0.875	0.952	0.963	0.947	0.955	0.953	0.959	0.067	0.944	0.859	0.958	0.957
cg_714	chr15	q26.3	IGF1R	NM_000875	3480	Body	0.055	0.961	0.85	Eos	Hypomethylation	0.85	0.92	0.961	0.89	0.957	0.904	0.955	0.055	0.961	0.899	0.946	0.899
cg_715	chr3	q29	SLC51A	NM_152672	200931	Body	0.033	0.983	0.841	Eos	Hypomethylation	0.978	0.979	0.976	0.964	0.973	0.974	0.971	0.033	0.969	0.313	0.983	0.973
cg_716	chr9	q21.32	TLE1	NM_005077	7088	Body	0.073	0.952	0.866	Eos	Hypomethylation	0.934	0.945	0.946	0.929	0.939	0.946	0.949	0.073	0.95	0.896	0.952	0.933
cg_717	chr14	q23.1	PRKCH	NM_006255	5583	Body	0.065	0.964	0.858	Eos	Hypomethylation	0.798	0.955	0.957	0.94	0.955	0.939	0.958	0.065	0.964	0.937	0.892	0.935
cg_718	chr4	p16.3	HTT	NM_002111	3064	Body	0.089	0.967	0.881	Eos	Hypomethylation	0.951	0.961	0.962	0.954	0.957	0.962	0.962	0.089	0.967	0.886	0.966	0.958
cg_719	chr9	q22.33	GALNT12	NM_024642	79695	Body	0.091	0.963	0.881	Eos	Hypomethylation	0.951	0.95	0.953	0.951	0.953	0.955	0.956	0.091	0.96	0.937	0.963	0.947
cg_720	chr14	q12	HEATR5A	NM_015473	25938	5'UTR	0.059	0.966	0.853	Eos	Hypomethylation	0.894	0.941	0.966	0.952	0.962	0.943	0.966	0.059	0.937	0.698	0.958	0.956
cg_721	chr9	q22.32	Intergenic	NA	NA		0.081	0.96	0.868	Eos	Hypomethylation	0.957	0.922	0.96	0.938	0.957	0.927	0.96	0.081	0.96	0.863	0.956	0.935
cg_722	chr2	p22.1	ATL2	NM_022374	64225	Body	0.057	0.96	0.847	Eos	Hypomethylation	0.719	0.934	0.939	0.943	0.942	0.947	0.947	0.057	0.951	0.884	0.96	0.938
cg_723	chr9	p24.3	DOCK8	NM_203447	81704	Body	0.09	0.972	0.876	Eos	Hypomethylation	0.951	0.959	0.958	0.957	0.957	0.963	0.96	0.09	0.972	0.815	0.972	0.96
cg_724	chr9	q22.33	TBC1D2	NR_051978	55357	Body	0.088	0.962	0.872	Eos	Hypomethylation	0.866	0.947	0.951	0.944	0.957	0.955	0.961	0.088	0.962	0.924	0.96	0.948
cg_725	chr13	q14.13	CPB2	NM_001872	1361	Body	0.069	0.946	0.852	Eos	Hypomethylation	0.939	0.938	0.938	0.938	0.944	0.942	0.946	0.069	0.834	0.864	0.94	0.932
cg_726	chr15	q25.1	TMED3	NM_007364	23423	Body	0.081	0.967	0.866	Eos	Hypomethylation	0.884	0.951	0.953	0.952	0.954	0.956	0.961	0.081	0.967	0.814	0.966	0.952
cg_727	chr11	p11.2	HSD17B12	NM_016142	51144	Body	0.077	0.964	0.859	Eos	Hypomethylation	0.865	0.922	0.954	0.934	0.956	0.933	0.964	0.077	0.915	0.922	0.939	0.932
cg_728	chr17	p13.3	Intergenic	NA	NA		0.089	0.963	0.872	Eos	Hypomethylation	0.857	0.959	0.957	0.944	0.953	0.955	0.958	0.089	0.962	0.92	0.963	0.951
cg_729	chr10	q25.3	Intergenic	NA	NA		0.066	0.951	0.85	Eos	Hypomethylation	0.797	0.908	0.947	0.926	0.942	0.926	0.949	0.066	0.951	0.91	0.937	0.938
cg_730	chr13	q32.1	MBNL2	NM_144778	10150	Body	0.079	0.967	0.864	Eos	Hypomethylation	0.959	0.959	0.954	0.953	0.957	0.963	0.964	0.079	0.967	0.688	0.967	0.953
cg_731	chr21	q22.12	Intergenic	NA	NA		0.068	0.958	0.851	Eos	Hypomethylation	0.911	0.926	0.943	0.943	0.947	0.942	0.944	0.068	0.947	0.749	0.958	0.935
cg_732	chr2	q23.3	NEB	NM_004543	4703	Body	0.102	0.966	0.88	Eos	Hypomethylation	0.918	0.953	0.953	0.93	0.958	0.961	0.961	0.102	0.964	0.945	0.966	0.956
cg_733	chr19	p13.13	FARSA	NM_004461	2193	Body	0.073	0.97	0.858	Eos	Hypomethylation	0.924	0.967	0.97	0.961	0.962	0.964	0.962	0.073	0.929	0.652	0.97	0.96
cg_734	chr10	p15.1	Intergenic	NA	NA		0.067	0.97	0.84	Eos	Hypomethylation	0.851	0.949	0.949	0.913	0.953	0.941	0.96	0.067	0.97	0.853	0.963	0.706
cg_735	chr15	q26.3	IGF1R	NM_000875	3480	Body	0.028	0.967	0.816	Eos	Hypomethylation	0.955	0.946	0.953	0.953	0.955	0.946	0.948	0.028	0.965	0.249	0.967	0.928
cg_736	chr13	q32.1	DNAJC3	NM_006260	5611	Body	0.086	0.957	0.862	Eos	Hypomethylation	0.899	0.932	0.936	0.941	0.944	0.948	0.95	0.086	0.957	0.864	0.952	0.938
cg_737	chr17	q25.3	TIMP2	NM_003255	7077	3'UTR	0.058	0.964	0.84	Eos	Hypomethylation	0.795	0.942	0.956	0.939	0.955	0.941	0.961	0.058	0.964	0.668	0.956	0.951
cg_738	chr5	q15	RHOBTB3	NM_014899	22836	Body	0.055	0.968	0.838	Eos	Hypomethylation	0.477	0.959	0.956	0.935	0.959	0.94	0.96	0.055	0.968	0.946	0.955	0.946
cg_739	chr15	q23	HEXA	NM_000520	3073	3'UTR	0.076	0.942	0.848	Eos	Hypomethylation	0.933	0.924	0.942	0.883	0.934	0.899	0.937	0.076	0.938	0.881	0.932	0.894
cg_740	chr11	q12.1	STX3	NM_004177	6809	Body	0.104	0.962	0.876	Eos	Hypomethylation	0.944	0.943	0.946	0.941	0.944	0.945	0.947	0.104	0.962	0.943	0.959	0.934
cg_741	chr3	q26.33	Intergenic	NA	NA		0.089	0.961	0.86	Eos	Hypomethylation	0.933	0.886	0.943	0.916	0.943	0.922	0.952	0.089	0.961	0.932	0.951	0.892
cg_742	chr11	q24.3	APLP2	NR_024516	334	Body	0.081	0.973	0.86	Eos	Hypomethylation	0.617	0.959	0.957	0.956	0.957	0.965	0.966	0.081	0.973	0.956	0.97	0.961
cg_743	chr15	q23	HEXA	NM_000520	3073	Body	0.056	0.945	0.833	Eos	Hypomethylation	0.711	0.917	0.942	0.918	0.945	0.915	0.945	0.056	0.918	0.864	0.94	0.926
cg_744	chr12	q24.31	RNF10	NM_014868	9921	Body	0.079	0.96	0.853	Eos	Hypomethylation	0.93	0.947	0.96	0.947	0.956	0.943	0.957	0.079	0.888	0.754	0.929	0.951
cg_745	chr3	p22.1	Intergenic	NA	NA		0.102	0.966	0.874	Eos	Hypomethylation	0.889	0.956	0.958	0.951	0.956	0.957	0.954	0.102	0.907	0.935	0.966	0.952
cg_746	chr6	q23.3	Intergenic	NA	NA		0.104	0.965	0.874	Eos	Hypomethylation	0.947	0.92	0.947	0.951	0.954	0.956	0.959	0.104	0.965	0.883	0.962	0.94
cg_747	chr8	q24.23	KHDRBS3	NM_006558	10656	Body	0.098	0.962	0.866	Eos	Hypomethylation	0.914	0.923	0.962	0.913	0.959	0.928	0.962	0.098	0.951	0.914	0.945	0.918
cg_748	chr15	q24.1	NPTN	NM_017455	27020	Body	0.096	0.953	0.864	Eos	Hypomethylation	0.898	0.937	0.934	0.927	0.938	0.943	0.936	0.096	0.953	0.935	0.949	0.919
cg_749	chr17	q21.33	ACSF2	NM_001288972	80221	5'UTR	0.073	0.943	0.839	Eos	Hypomethylation	0.857	0.937	0.938	0.888	0.94	0.889	0.943	0.073	0.914	0.863	0.923	0.901
cg_750	chr12	p11.23	Intergenic	NA	NA		0.107	0.967	0.873	Eos	Hypomethylation	0.863	0.96	0.967	0.941	0.963	0.938	0.965	0.107	0.965	0.928	0.947	0.931
cg_751	chr2	p22.1	Intergenic	NA	NA	Intergenic	0.052	0.465	0.113	Eos	Hypermethylation	0.19	0.063	0.095	0.062	0.058	0.059	0.061	0.465	0.053	0.137	0.052	0.063
cg_752	chr7	q22.1	TFR2	NM_001206855	7036	Body	0.016	0.399	0.059	Eos	Hypermethylation	0.05	0.016	0.017	0.025	0.025	0.021	0.024	0.399	0.018	0.053	0.04	0.026
cg_753	chr11	q12.3	AHNAK	NM_001620	79026	5'UTR	0.047	0.443	0.104	Eos	Hypermethylation	0.073	0.047	0.048	0.066	0.066	0.049	0.079	0.443	0.05	0.208	0.068	0.053
cg_754	chr2	q11.2	LINC02611	NR_126337	101927070	Body	0.037	0.462	0.13	Eos	Hypermethylation	0.237	0.101	0.214	0.052	0.042	0.037	0.046	0.462	0.044	0.241	0.037	0.048
cg_755	chr1	p31.2	Intergenic	NA	NA	Intergenic	0.31	0.74	0.414	Eos	Hypermethylation	0.508	0.346	0.381	0.335	0.356	0.36	0.381	0.74	0.458	0.411	0.382	0.31
cg_756	chr6	q22.33	Intergenic	NA	NA	Intergenic	0.042	0.445	0.121	Eos	Hypermethylation	0.251	0.058	0.053	0.061	0.062	0.051	0.069	0.445	0.061	0.235	0.042	0.064
cg_757	chrX	q11.1	ARHGEF9	NM_001173480	23229	5'UTR	0.069	0.536	0.215	Eos	Hypermethylation	0.293	0.189	0.223	0.118	0.14	0.117	0.149	0.536	0.295	0.321	0.069	0.132
cg_758	chr3	q27.2	DGKG	NM_001346	1608	Body	0.137	0.573	0.257	Eos	Hypermethylation	0.137	0.285	0.222	0.184	0.171	0.196	0.244	0.573	0.298	0.385	0.245	0.147
cg_759	chr12	q24.33	EP400	NM_015409	57634	Body	0.056	0.462	0.187	Eos	Hypermethylation	0.143	0.056	0.083	0.112	0.191	0.167	0.166	0.462	0.116	0.179	0.366	0.205
cg_760	chr1	q32.3	PPP2R5A	NM_001199756	5525	Body	0.322	0.646	0.384	Eos	Hypermethylation	0.457	0.349	0.388	0.338	0.322	0.366	0.356	0.646	0.371	0.345	0.349	0.322
cg_761	chr14	q23.3	CHURC1	NM_001204064	91612	Body	0.046	0.369	0.108	Eos	Hypermethylation	0.08	0.055	0.061	0.061	0.059	0.057	0.057	0.369	0.161	0.217	0.046	0.068
cg_762	chr1	p12	Intergenic	NA	NA	Intergenic	0.047	0.365	0.108	Eos	Hypermethylation	0.138	0.052	0.047	0.067	0.062	0.065	0.056	0.365	0.14	0.19	0.048	0.066
cg_763	chr4	q21.21	LINC00989	NR_038826	100506035	Body	0.108	0.423	0.176	Eos	Hypermethylation	0.174	0.171	0.172	0.122	0.139	0.108	0.136	0.423	0.122	0.265	0.119	0.161
cg_764	chr14	q24.3	BBOF1	NM_025057	80127	Body	0.479	0.836	0.589	Eos	Hypermethylation	0.636	0.554	0.606	0.525	0.545	0.545	0.577	0.836	0.637	0.564	0.563	0.479
cg_765	chr4	q21.3	MAPK10	NM_002753	5602	TSS1500	0.311	0.605	0.361	Eos	Hypermethylation	0.382	0.334	0.316	0.334	0.336	0.345	0.37	0.605	0.349	0.318	0.328	0.311
cg_766	chrX	p22.2	CTPS2	NM_019857	56474	Body	0.511	0.81	0.583	Eos	Hypermethylation	0.511	0.612	0.618	0.557	0.53	0.547	0.549	0.81	0.609	0.565	0.539	0.543
cg_767	chr12	q21.2	Intergenic	NA	NA	Intergenic	0.055	0.382	0.162	Eos	Hypermethylation	0.17	0.144	0.187	0.112	0.076	0.207	0.069	0.382	0.132	0.183	0.055	0.229
cg_768	chr22	q13.33	PIM3	NM_001001852	415116	Body	0.039	0.349	0.129	Eos	Hypermethylation	0.24	0.039	0.088	0.067	0.14	0.11	0.104	0.349	0.051	0.1	0.211	0.053
cg_769	chr5	p13.1	FYB1	NM_199335	2533	TSS1500	0.46	0.765	0.545	Eos	Hypermethylation	0.61	0.497	0.533	0.507	0.497	0.521	0.517	0.765	0.559	0.526	0.545	0.46
cg_770	chr6	q21	SLC16A10	NM_018593	117247	Body	0.093	0.401	0.181	Eos	Hypermethylation	0.166	0.173	0.169	0.14	0.164	0.16	0.137	0.401	0.172	0.248	0.093	0.141
cg_771	chr7	q22.1	TFR2	NM_003227	7036	Body	0.177	0.486	0.272	Eos	Hypermethylation	0.296	0.205	0.199	0.303	0.259	0.295	0.303	0.486	0.177	0.208	0.229	0.307
cg_772	chr6	q24.2	HIVEP2	NM_006734	3097	5'UTR	0.07	0.335	0.126	Eos	Hypermethylation	0.102	0.096	0.105	0.105	0.097	0.082	0.082	0.335	0.096	0.223	0.07	0.113
cg_773	chr19	p13.3	TPGS1	NM_033513	91978	Body	0.041	0.303	0.1	Eos	Hypermethylation	0.189	0.055	0.071	0.049	0.046	0.045	0.041	0.303	0.12	0.139	0.087	0.053
cg_774	chr9	q34.3	NOTCH1	NM_017617	4851	Body	0.072	0.343	0.144	Eos	Hypermethylation	0.156	0.171	0.135	0.156	0.095	0.143	0.112	0.343	0.072	0.145	0.078	0.117
cg_775	chr4	q31.1	MGST2	NM_002413	4258	Body	0.466	0.709	0.515	Eos	Hypermethylation	0.507	0.479	0.58	0.484	0.489	0.479	0.506	0.709	0.527	0.475	0.485	0.466
cg_776	chr9	q21.11	PIP5K1B	NM_003558	8395	Body	0.075	0.333	0.138	Eos	Hypermethylation	0.204	0.11	0.098	0.116	0.076	0.19	0.086	0.333	0.075	0.191	0.08	0.099
cg_777	chr13	q34	Intergenic	NA	NA	Intergenic	0.052	0.254	0.08	Eos	Hypermethylation	0.055	0.058	0.061	0.061	0.062	0.058	0.054	0.254	0.076	0.1	0.052	0.066
cg_778	chr1	p34.1	TESK2	NM_007170	10420	5'UTR	0.015	0.208	0.035	Eos	Hypermethylation	0.019	0.015	0.018	0.025	0.025	0.017	0.018	0.208	0.017	0.018	0.018	0.022
cg_779	chr6	q23.3	PDE7B	NM_018945	27115	Body	0.04	0.255	0.081	Eos	Hypermethylation	0.063	0.049	0.04	0.057	0.051	0.054	0.048	0.255	0.071	0.181	0.043	0.067
cg_780	chr7	q22.1	TFR2	NM_003227	7036	Body	0.05	0.25	0.081	Eos	Hypermethylation	0.075	0.05	0.059	0.076	0.074	0.072	0.07	0.25	0.055	0.063	0.064	0.069
cg_781	chr22	q13.31	TBC1D22A	NM_014346	25771	Body	0.059	0.255	0.088	Eos	Hypermethylation	0.141	0.069	0.065	0.067	0.072	0.063	0.063	0.255	0.061	0.077	0.059	0.065
cg_782	chr7	q22.1	TFR2	NM_003227	7036	Body	0.133	0.375	0.212	Eos	Hypermethylation	0.248	0.226	0.179	0.226	0.183	0.227	0.175	0.375	0.133	0.169	0.15	0.252
cg_783	chr9	p13.2	Intergenic	NA	NA	Intergenic	0.538	0.77	0.604	Eos	Hypermethylation	0.636	0.584	0.615	0.554	0.569	0.595	0.609	0.77	0.632	0.577	0.575	0.538
cg_784	chr9	q33.2	Intergenic	NA	NA	Intergenic	0.061	0.243	0.095	Eos	Hypermethylation	0.135	0.103	0.081	0.076	0.067	0.076	0.061	0.243	0.076	0.072	0.083	0.07
cg_785	chr16	p12.3	Intergenic	NA	NA	Intergenic	0.045	0.2	0.069	Eos	Hypermethylation	0.052	0.045	0.052	0.059	0.054	0.053	0.052	0.2	0.058	0.095	0.047	0.064
cg_786	chr2	q33.1	CDK15	NM_001261436	65061	Body	0.044	0.213	0.087	Eos	Hypermethylation	0.124	0.068	0.059	0.101	0.08	0.076	0.072	0.213	0.044	0.053	0.056	0.096
cg_787	chr7	q22.1	TFR2	NM_003227	7036	Body	0.073	0.218	0.092	Eos	Hypermethylation	0.08	0.091	0.094	0.079	0.074	0.08	0.079	0.218	0.073	0.087	0.076	0.078
cg_788	chr11	p15.4	ZNF143	NM_001282656	7702	Body	0.547	0.727	0.603	Eos	Hypermethylation	0.644	0.585	0.605	0.573	0.59	0.572	0.593	0.727	0.617	0.587	0.591	0.547
cg_789	chr7	q22.1	TFR2	NM_003227	7036	Body	0.048	0.189	0.068	Eos	Hypermethylation	0.048	0.051	0.05	0.059	0.057	0.055	0.068	0.189	0.052	0.071	0.056	0.062
cg_790	chr13	q32.2	STK24	NM_003576	8428	Body	0.046	0.186	0.065	Eos	Hypermethylation	0.054	0.049	0.054	0.051	0.059	0.05	0.06	0.186	0.049	0.065	0.046	0.055
cg_791	chr19	q13.2	DEDD2	NM_133328	162989	3'UTR	0.079	0.227	0.111	Eos	Hypermethylation	0.097	0.088	0.091	0.093	0.087	0.082	0.079	0.227	0.194	0.118	0.082	0.095
cg_792	chr22	q11.22	Intergenic	NA	NA	Intergenic	0.033	0.19	0.075	Eos	Hypermethylation	0.09	0.115	0.088	0.048	0.048	0.039	0.038	0.19	0.038	0.054	0.033	0.113
cg_793	chr19	q13.41	ETFB	NM_001014763	2109	TSS1500	0.642	0.792	0.677	Eos	Hypermethylation	0.703	0.687	0.687	0.647	0.659	0.67	0.661	0.792	0.669	0.642	0.653	0.652
cg_794	chr1	p35.2	LCK	NM_005356	3932	TSS200	0.041	0.189	0.073	Eos	Hypermethylation	0.114	0.048	0.047	0.055	0.047	0.049	0.049	0.189	0.088	0.092	0.041	0.051
cg_795	chr14	q32.33	Intergenic	NA	NA	Intergenic	0.062	0.222	0.111	Eos	Hypermethylation	0.093	0.175	0.104	0.099	0.09	0.08	0.086	0.222	0.078	0.106	0.062	0.139
cg_796	chr10	q26.11	EMX2OS	NR_002791	196047	Body	0.043	0.17	0.062	Eos	Hypermethylation	0.046	0.043	0.052	0.054	0.054	0.059	0.063	0.17	0.046	0.05	0.051	0.059
cg_797	chr1	p36.11	MAN1C1	NM_020379	57134	Body	0.061	0.191	0.083	Eos	Hypermethylation	0.07	0.075	0.082	0.071	0.085	0.061	0.085	0.191	0.073	0.066	0.063	0.069
cg_798	chr8	q21.2	Intergenic	NA	NA	Intergenic	0.066	0.224	0.12	Eos	Hypermethylation	0.105	0.104	0.132	0.16	0.109	0.108	0.111	0.224	0.066	0.092	0.106	0.116
cg_799	chr7	q22.1	TFR2	NM_001206855	7036	1stExon	0.017	0.145	0.04	Eos	Hypermethylation	0.034	0.034	0.024	0.035	0.03	0.03	0.033	0.145	0.017	0.028	0.031	0.034
cg_800	chr17	q21.31	Intergenic	NA	NA	Intergenic	0.559	0.701	0.599	Eos	Hypermethylation	0.635	0.563	0.601	0.588	0.602	0.57	0.578	0.701	0.606	0.591	0.595	0.559
cg_801	chr6	q26	PRKN	NM_004562	5071	Body	0.021	0.971	0.883	Mono	Hypomethylation	0.96	0.966	0.963	0.969	0.938	0.962	0.957	0.969	0.021	0.966	0.971	0.955
cg_802	chr6	q26	PRKN	NM_004562	5071	Body	0.038	0.981	0.898	Mono	Hypomethylation	0.974	0.98	0.979	0.975	0.959	0.978	0.978	0.979	0.038	0.978	0.981	0.973
cg_803	chr15	q15.1	EHD4	NM_139265	30844	Body	0.031	0.976	0.823	Mono	Hypomethylation	0.957	0.893	0.965	0.891	0.967	0.966	0.966	0.774	0.031	0.741	0.976	0.754
cg_804	chr8	p23.3	ERICH1	NM_207332	157697	Body	0.073	0.956	0.856	Mono	Hypomethylation	0.949	0.946	0.947	0.898	0.937	0.88	0.908	0.956	0.073	0.937	0.954	0.89
cg_805	chr8	q24.21	Intergenic	NA	NA	Intergenic	0.097	0.967	0.882	Mono	Hypomethylation	0.934	0.959	0.965	0.959	0.961	0.96	0.967	0.957	0.097	0.898	0.962	0.963
cg_806	chr2	p23.3	CENPA	NM_001809	1058	Body	0.095	0.968	0.879	Mono	Hypomethylation	0.954	0.938	0.953	0.953	0.954	0.959	0.962	0.936	0.095	0.919	0.968	0.955
cg_807	chr14	q24.1	DCAF5	NM_001284207	8816	Body	0.095	0.967	0.873	Mono	Hypomethylation	0.946	0.93	0.952	0.946	0.955	0.947	0.958	0.911	0.095	0.918	0.967	0.946
cg_808	chr18	q23	ATP9B	NM_198531	374868	Body	0.107	0.962	0.883	Mono	Hypomethylation	0.951	0.921	0.956	0.955	0.956	0.959	0.96	0.955	0.107	0.959	0.962	0.956
cg_809	chr19	q13.42	LILRA6	NM_024318	79168	1stExon	0.078	0.977	0.842	Mono	Hypomethylation	0.969	0.971	0.875	0.867	0.977	0.867	0.952	0.964	0.078	0.937	0.874	0.773
cg_810	chr17	q11.2	ADAP2	NM_018404	55803	Body	0.095	0.961	0.87	Mono	Hypomethylation	0.944	0.954	0.957	0.948	0.95	0.951	0.957	0.945	0.095	0.83	0.961	0.944
cg_811	chr22	q11.22	PPM1F	NM_014634	9647	Body	0.081	0.963	0.855	Mono	Hypomethylation	0.93	0.949	0.963	0.928	0.947	0.933	0.952	0.922	0.081	0.797	0.935	0.927
cg_812	chr11	q24.3	Intergenic	NA	NA	Intergenic	0.095	0.971	0.868	Mono	Hypomethylation	0.95	0.835	0.955	0.926	0.956	0.931	0.96	0.971	0.095	0.951	0.962	0.922
cg_813	chr14	q11.2	RBM23	NM_018107	55147	Body	0.109	0.972	0.879	Mono	Hypomethylation	0.961	0.952	0.959	0.96	0.96	0.964	0.963	0.967	0.109	0.819	0.972	0.96
cg_814	chr14	q24.1	DCAF5	NM_001284207	8816	Body	0.11	0.961	0.876	Mono	Hypomethylation	0.942	0.935	0.941	0.944	0.94	0.948	0.951	0.945	0.11	0.954	0.961	0.943
cg_815	chr1	q42.3	LYST	NR_102436	1130	Body	0.121	0.967	0.885	Mono	Hypomethylation	0.953	0.96	0.958	0.956	0.957	0.945	0.963	0.959	0.121	0.923	0.967	0.958
cg_816	chr11	q24.1	UBASH3B	NM_032873	84959	Body	0.086	0.959	0.844	Mono	Hypomethylation	0.943	0.929	0.84	0.94	0.943	0.959	0.954	0.781	0.086	0.855	0.954	0.949
cg_817	chr8	q11.21	SPIDR	NR_104581	23514	Body	0.093	0.957	0.852	Mono	Hypomethylation	0.924	0.938	0.945	0.946	0.945	0.952	0.951	0.777	0.093	0.856	0.957	0.94
cg_818	chr5	p15.2	TRIO	NM_007118	7204	Body	0.074	0.959	0.834	Mono	Hypomethylation	0.954	0.906	0.95	0.852	0.955	0.837	0.954	0.952	0.074	0.734	0.959	0.886
cg_819	chr8	q22.1	Intergenic	NA	NA	Intergenic	0.094	0.951	0.852	Mono	Hypomethylation	0.93	0.862	0.941	0.938	0.944	0.936	0.951	0.921	0.094	0.818	0.948	0.944
cg_820	chr17	p11.2	SPECC1	NM_152904	92521	Body	0.1	0.945	0.852	Mono	Hypomethylation	0.927	0.849	0.933	0.924	0.935	0.934	0.937	0.897	0.1	0.912	0.945	0.933
cg_821	chr8	p23.1	Intergenic	NA	NA	Intergenic	0.131	0.963	0.881	Mono	Hypomethylation	0.942	0.958	0.963	0.95	0.96	0.942	0.962	0.956	0.131	0.903	0.958	0.951
cg_822	chr6	q26	Intergenic	NA	NA	Intergenic	0.128	0.969	0.88	Mono	Hypomethylation	0.952	0.936	0.964	0.95	0.961	0.958	0.966	0.962	0.128	0.863	0.969	0.953
cg_823	chr2	p11.2	Intergenic	NA	NA	Intergenic	0.112	0.962	0.863	Mono	Hypomethylation	0.917	0.957	0.959	0.928	0.958	0.936	0.962	0.931	0.112	0.812	0.948	0.937
cg_824	chr8	q13.1	Intergenic	NA	NA	Intergenic	0.098	0.946	0.848	Mono	Hypomethylation	0.932	0.917	0.932	0.93	0.939	0.943	0.946	0.918	0.098	0.812	0.886	0.926
cg_825	chr12	q24.33	GLT1D1	NM_144669	144423	Body	0.101	0.964	0.854	Mono	Hypomethylation	0.926	0.94	0.952	0.939	0.95	0.951	0.958	0.907	0.101	0.715	0.964	0.939
cg_826	chr19	p13.3	MYDGF	NM_019107	56005	Body	0.091	0.954	0.844	Mono	Hypomethylation	0.919	0.933	0.954	0.945	0.951	0.944	0.943	0.881	0.091	0.678	0.952	0.934
cg_827	chr11	p15.3	FAR1	NM_032228	84188	5'UTR	0.128	0.956	0.875	Mono	Hypomethylation	0.945	0.903	0.938	0.944	0.945	0.954	0.951	0.948	0.128	0.952	0.956	0.938
cg_828	chr3	q12.3	Intergenic	NA	NA	Intergenic	0.073	0.955	0.823	Mono	Hypomethylation	0.897	0.861	0.949	0.906	0.949	0.919	0.955	0.744	0.073	0.767	0.946	0.905
cg_829	chr2	q35	LINC00607	NR_037195	646324	Body	0.119	0.947	0.865	Mono	Hypomethylation	0.935	0.931	0.944	0.922	0.943	0.933	0.947	0.935	0.119	0.913	0.946	0.909
cg_830	chr2	q33.3	KLF7	NM_003709	8609	Body	0.075	0.951	0.823	Mono	Hypomethylation	0.916	0.904	0.878	0.934	0.946	0.928	0.951	0.724	0.075	0.748	0.948	0.924
cg_831	chr7	q36.1	Intergenic	NA	NA	Intergenic	0.085	0.952	0.837	Mono	Hypomethylation	0.926	0.935	0.947	0.923	0.947	0.923	0.952	0.915	0.085	0.637	0.945	0.909
cg_832	chr14	q24.3	Intergenic	NA	NA	Intergenic	0.072	0.953	0.823	Mono	Hypomethylation	0.946	0.81	0.885	0.892	0.95	0.885	0.953	0.928	0.072	0.704	0.953	0.902
cg_833	chr13	q14.13	COG3	NM_031431	83548	Body	0.103	0.946	0.851	Mono	Hypomethylation	0.916	0.92	0.941	0.927	0.943	0.939	0.946	0.884	0.103	0.817	0.945	0.933
cg_834	chr9	q31.1	Intergenic	NA	NA	Intergenic	0.118	0.956	0.864	Mono	Hypomethylation	0.942	0.945	0.949	0.939	0.943	0.946	0.948	0.919	0.118	0.838	0.956	0.928
cg_835	chr1	q44	NLRP3	NM_001127461	114548	5'UTR	0.072	0.958	0.824	Mono	Hypomethylation	0.929	0.948	0.949	0.943	0.949	0.952	0.954	0.799	0.072	0.49	0.958	0.949
cg_836	chr10	q21.3	Intergenic	NA	NA	Intergenic	0.089	0.96	0.842	Mono	Hypomethylation	0.928	0.786	0.941	0.957	0.957	0.955	0.96	0.951	0.089	0.66	0.957	0.96
cg_837	chr10	q25.3	TCF7L2	NM_001146284	6934	Body	0.069	0.957	0.811	Mono	Hypomethylation	0.847	0.931	0.953	0.85	0.819	0.85	0.896	0.858	0.069	0.811	0.957	0.891
cg_838	chr20	q11.21	NOL4L-DT	NR_034152	149950	Body	0.075	0.938	0.82	Mono	Hypomethylation	0.839	0.865	0.921	0.913	0.93	0.91	0.938	0.835	0.075	0.787	0.894	0.927
cg_839	chr8	q24.12	SAMD12	NR_109794	401474	Body	0.141	0.959	0.88	Mono	Hypomethylation	0.941	0.941	0.947	0.936	0.951	0.949	0.957	0.948	0.141	0.946	0.959	0.94
cg_840	chr17	q12	SLFN5	NM_144975	162394	5'UTR	0.124	0.95	0.864	Mono	Hypomethylation	0.923	0.892	0.938	0.93	0.93	0.945	0.95	0.944	0.124	0.907	0.945	0.947
cg_841	chr22	q13.1	PICK1	NM_001039584	9463	Body	0.088	0.938	0.828	Mono	Hypomethylation	0.911	0.847	0.894	0.922	0.926	0.925	0.923	0.795	0.088	0.856	0.938	0.907
cg_842	chr3	p25.3	HRH1	NM_001098211	3269	TSS1500	0.086	0.963	0.834	Mono	Hypomethylation	0.934	0.883	0.963	0.92	0.959	0.921	0.963	0.961	0.086	0.562	0.93	0.921
cg_843	chr11	q24.1	UBASH3B	NM_032873	84959	Body	0.067	0.934	0.805	Mono	Hypomethylation	0.898	0.832	0.753	0.892	0.912	0.924	0.934	0.806	0.067	0.851	0.866	0.921
cg_844	chr19	q13.41	Intergenic	NA	NA	Intergenic	0.114	0.951	0.848	Mono	Hypomethylation	0.93	0.911	0.93	0.934	0.937	0.942	0.944	0.897	0.114	0.896	0.951	0.786
cg_845	chr4	q21.23	Intergenic	NA	NA	Intergenic	0.06	0.945	0.804	Mono	Hypomethylation	0.931	0.624	0.933	0.845	0.942	0.855	0.945	0.925	0.06	0.789	0.932	0.867
cg_846	chr2	p11.2	KCMF1	NM_020122	56888	3'UTR	0.101	0.954	0.838	Mono	Hypomethylation	0.938	0.927	0.954	0.852	0.938	0.917	0.95	0.912	0.101	0.774	0.91	0.887
cg_847	chr2	q11.2	Intergenic	NA	NA	Intergenic	0.107	0.964	0.852	Mono	Hypomethylation	0.941	0.959	0.962	0.954	0.959	0.958	0.964	0.95	0.107	0.559	0.964	0.954
cg_848	chr8	p12	KIF13B	NM_015254	23303	Body	0.07	0.938	0.812	Mono	Hypomethylation	0.867	0.894	0.889	0.935	0.932	0.938	0.928	0.825	0.07	0.632	0.908	0.926
cg_849	chr10	q25.3	SHTN1	NM_018330	57698	Body	0.099	0.949	0.832	Mono	Hypomethylation	0.934	0.809	0.942	0.852	0.941	0.815	0.949	0.934	0.099	0.915	0.912	0.878
cg_850	chr4	p15.2	Intergenic	NA	NA	Intergenic	0.14	0.96	0.873	Mono	Hypomethylation	0.944	0.902	0.946	0.926	0.947	0.937	0.952	0.952	0.14	0.96	0.944	0.929
cg_851	chr16	q24.1	COTL1	NM_021149	23406	Body	0.092	0.863	0.243	Mono	Hypermethylation	0.303	0.092	0.503	0.122	0.222	0.095	0.145	0.095	0.863	0.214	0.098	0.164
cg_852	chr16	q24.1	COTL1	NM_021149	23406	Body	0.041	0.823	0.219	Mono	Hypermethylation	0.072	0.041	0.463	0.056	0.243	0.045	0.091	0.045	0.823	0.628	0.047	0.074
cg_853	chr18	q23	NFATC1	NM_006162	4772	Body	0.023	0.723	0.141	Mono	Hypermethylation	0.423	0.023	0.035	0.034	0.048	0.031	0.032	0.123	0.723	0.126	0.048	0.042
cg_854	chr2	q33.1	ANKRD44	NM_001195144	91526	Body	0.05	0.731	0.166	Mono	Hypermethylation	0.239	0.16	0.202	0.077	0.063	0.09	0.071	0.05	0.731	0.064	0.085	0.166
cg_855	chr17	p13.3	YWHAE	NR_024058	7531	Body	0.059	0.764	0.195	Mono	Hypermethylation	0.097	0.103	0.083	0.089	0.078	0.081	0.071	0.172	0.764	0.657	0.059	0.091
cg_856	chr9	q33.2	DAB2IP	NM_032552	153090	Body	0.1	0.821	0.264	Mono	Hypermethylation	0.112	0.196	0.189	0.196	0.183	0.144	0.139	0.136	0.821	0.627	0.1	0.325
cg_857	chr17	q12	IKZF3	NM_001284516	22806	5'UTR	0.042	0.744	0.186	Mono	Hypermethylation	0.112	0.042	0.096	0.091	0.068	0.049	0.074	0.055	0.744	0.658	0.19	0.058
cg_858	chr16	q24.1	COTL1	NM_021149	23406	Body	0.023	0.658	0.136	Mono	Hypermethylation	0.096	0.028	0.447	0.036	0.117	0.024	0.04	0.023	0.658	0.093	0.029	0.046
cg_859	chr10	q22.3	ANXA11	NM_145868	311	5'UTR	0.041	0.708	0.19	Mono	Hypermethylation	0.146	0.173	0.625	0.089	0.094	0.066	0.074	0.041	0.708	0.073	0.106	0.08
cg_860	chr19	p13.11	SLC35E1	NM_024881	79939	Body	0.045	0.654	0.132	Mono	Hypermethylation	0.072	0.259	0.109	0.062	0.06	0.059	0.057	0.045	0.654	0.094	0.048	0.064
cg_861	chr17	q25.3	SEPTIN9	NM_001113493	10801	Body	0.074	0.761	0.234	Mono	Hypermethylation	0.323	0.09	0.158	0.097	0.081	0.107	0.077	0.114	0.761	0.519	0.408	0.074
cg_862	chr10	p12.1	APBB1IP	NM_019043	54518	5'UTR	0.048	0.67	0.147	Mono	Hypermethylation	0.297	0.073	0.064	0.068	0.068	0.065	0.065	0.059	0.67	0.2	0.048	0.088
cg_863	chr2	q31.3	LINC01934	NR_130784	101927156	Body	0.049	0.79	0.278	Mono	Hypermethylation	0.149	0.081	0.066	0.386	0.401	0.276	0.504	0.074	0.79	0.244	0.049	0.313
cg_864	chr4	q24	NFKB1	NM_003998	4790	Body	0.128	0.892	0.381	Mono	Hypermethylation	0.627	0.386	0.495	0.259	0.355	0.231	0.232	0.245	0.892	0.339	0.128	0.382
cg_865	chr3	q26.2	Intergenic	NA	NA	Intergenic	0.056	0.684	0.192	Bnv	Hypermethylation	0.108	0.146	0.684	0.104	0.133	0.082	0.099	0.059	0.672	0.059	0.056	0.097
cg_866	chr2	p11.2	IMMT	NM_001100170	10989	Body	0.04	0.601	0.134	Mono	Hypermethylation	0.278	0.052	0.048	0.067	0.057	0.053	0.069	0.051	0.601	0.209	0.04	0.088
cg_867	chr3	q25.1	Intergenic	NA	NA	Intergenic	0.127	0.717	0.262	Mono	Hypermethylation	0.334	0.228	0.64	0.147	0.134	0.157	0.154	0.169	0.717	0.132	0.127	0.205
cg_868	chr2	q12.2	NCK2	NM_003581	8440	5'UTR	0.095	0.717	0.27	Mono	Hypermethylation	0.24	0.336	0.286	0.177	0.147	0.183	0.145	0.133	0.717	0.095	0.509	0.274
cg_869	chr16	q13	NLRC5	NM_032206	84166	Body	0.042	0.619	0.161	Mono	Hypermethylation	0.117	0.055	0.282	0.056	0.071	0.054	0.059	0.114	0.619	0.404	0.042	0.055
cg_870	chr5	q33.3	CYFIP2	NM_001037333	26999	5'UTR	0.048	0.64	0.197	Mono	Hypermethylation	0.212	0.225	0.177	0.15	0.066	0.099	0.059	0.048	0.64	0.235	0.348	0.107
cg_871	chr8	q13.3	LACTB2	NM_016027	51110	Body	0.083	0.629	0.189	Mono	Hypermethylation	0.411	0.123	0.193	0.111	0.1	0.109	0.099	0.124	0.629	0.143	0.083	0.141
cg_872	chr9	q34.11	FNBP1	NM_015033	23048	Body	0.038	0.59	0.157	Mono	Hypermethylation	0.312	0.038	0.043	0.056	0.051	0.051	0.047	0.121	0.59	0.313	0.212	0.045
cg_873	chr9	q34.13	RAPGEF1	NM_198679	2889	Body	0.05	0.576	0.157	Mono	Hypermethylation	0.091	0.158	0.138	0.073	0.068	0.071	0.074	0.067	0.576	0.432	0.05	0.085
cg_874	chr17	p13.3	METTL16	NM_024086	79066	Body	0.067	0.569	0.174	Mono	Hypermethylation	0.103	0.339	0.191	0.087	0.104	0.079	0.091	0.09	0.569	0.266	0.067	0.106
cg_875	chr3	p25.3	IRAK2	NM_001570	3656	3'UTR	0.043	0.554	0.164	Mono	Hypermethylation	0.173	0.245	0.435	0.061	0.062	0.046	0.057	0.047	0.554	0.198	0.043	0.053
cg_876	chr12	p12.3	ARHGDIB	NM_001175	397	5'UTR	0.059	0.551	0.173	Mono	Hypermethylation	0.134	0.059	0.253	0.074	0.07	0.071	0.064	0.065	0.551	0.382	0.281	0.064
cg_877	chr7	q22.1	LOC100630923	NR_038967	100630923	Body	0.031	0.475	0.101	Mono	Hypermethylation	0.06	0.034	0.07	0.044	0.045	0.04	0.04	0.032	0.475	0.291	0.031	0.054
cg_878	chr13	q14.2	Intergenic	NA	NA	Intergenic	0.084	0.543	0.179	Mono	Hypermethylation	0.149	0.107	0.084	0.108	0.105	0.106	0.116	0.099	0.543	0.241	0.354	0.137
cg_879	chr8	q24.21	ASAP1	NM_001247996	50807	Body	0.05	0.539	0.174	Mono	Hypermethylation	0.385	0.056	0.19	0.086	0.117	0.084	0.109	0.055	0.539	0.331	0.05	0.082
cg_880	chr6	q15	RARS2	NM_020320	57038	Body	0.052	0.493	0.167	Mono	Hypermethylation	0.317	0.11	0.301	0.107	0.112	0.088	0.123	0.052	0.493	0.057	0.055	0.184
cg_881	chr2	p13.3	Intergenic	NA	NA	Intergenic	0.067	0.47	0.164	Mono	Hypermethylation	0.112	0.196	0.188	0.105	0.101	0.085	0.237	0.094	0.47	0.203	0.067	0.107
cg_882	chr5	q22.2	MCC	NM_001085377	4163	3'UTR	0.039	0.392	0.112	Mono	Hypermethylation	0.062	0.089	0.095	0.052	0.05	0.05	0.05	0.127	0.392	0.284	0.039	0.052
cg_883	chr2	p23.3	ATAD2B	NR_125717	54454	Body	0.034	0.352	0.085	Mono	Hypermethylation	0.106	0.038	0.034	0.061	0.053	0.088	0.053	0.036	0.352	0.061	0.063	0.071
cg_884	chr16	p13.13	SNX29	NM_032167	92017	Body	0.076	0.439	0.17	Mono	Hypermethylation	0.099	0.112	0.129	0.126	0.093	0.208	0.101	0.076	0.439	0.358	0.111	0.187
cg_885	chr7	q11.23	PHTF2	NM_001127360	57157	5'UTR	0.213	0.594	0.325	Mono	Hypermethylation	0.279	0.284	0.332	0.219	0.27	0.243	0.306	0.31	0.594	0.464	0.388	0.213
cg_886	chr7	q34	Intergenic	NA	NA	Intergenic	0.048	0.379	0.115	Mono	Hypermethylation	0.142	0.054	0.053	0.057	0.061	0.057	0.06	0.099	0.379	0.311	0.048	0.061
cg_887	chr10	q25.2	PDCD4-AS1	NR_026932	282997	Body	0.035	0.331	0.081	Mono	Hypermethylation	0.109	0.041	0.042	0.054	0.045	0.043	0.041	0.041	0.331	0.104	0.035	0.081
cg_888	chr8	p21.3	CHMP7	NM_152272	91782	TSS200	0.035	0.344	0.102	Mono	Hypermethylation	0.18	0.038	0.035	0.05	0.048	0.046	0.048	0.193	0.344	0.141	0.046	0.058
cg_889	chr20	q13.13	PREX1	NM_020820	57580	Body	0.034	0.328	0.098	Mono	Hypermethylation	0.176	0.034	0.055	0.055	0.231	0.057	0.062	0.039	0.328	0.047	0.062	0.034
cg_890	chr8	p21.2	PTK2B	NM_173174	2185	5'UTR	0.043	0.348	0.123	Mono	Hypermethylation	0.172	0.046	0.24	0.065	0.156	0.049	0.105	0.054	0.348	0.137	0.043	0.057
cg_891	chr10	p11.23	MAP3K8	NM_001244134	1326	5'UTR	0.055	0.35	0.129	Mono	Hypermethylation	0.108	0.081	0.086	0.1	0.159	0.072	0.133	0.066	0.35	0.199	0.055	0.142
cg_892	chr11	p15.5	AP2A2	NM_001242837	161	Body	0.039	0.332	0.111	Mono	Hypermethylation	0.124	0.102	0.12	0.043	0.043	0.04	0.042	0.158	0.332	0.251	0.039	0.044
cg_893	chr14	q24.2	SIPA1L1	NM_015556	26037	5'UTR	0.037	0.288	0.077	Mono	Hypermethylation	0.106	0.053	0.043	0.055	0.045	0.05	0.044	0.082	0.288	0.076	0.037	0.05
cg_894	chr12	q24.31	RHOF	NM_019034	54509	Body	0.031	0.284	0.076	Mono	Hypermethylation	0.246	0.035	0.035	0.039	0.038	0.032	0.036	0.051	0.284	0.051	0.031	0.039
cg_895	chr5	q33.3	CYFIP2	NM_001037333	26999	5'UTR	0.051	0.344	0.151	Mono	Hypermethylation	0.221	0.069	0.068	0.218	0.095	0.151	0.071	0.051	0.344	0.099	0.158	0.259
cg_896	chr13	q31.1	Intergenic	NA	NA	Intergenic	0.065	0.331	0.131	Mono	Hypermethylation	0.109	0.107	0.107	0.108	0.088	0.103	0.127	0.081	0.331	0.208	0.065	0.139
cg_897	chr17	q21.32	Intergenic	NA	NA	Intergenic	0.056	0.324	0.121	Mono	Hypermethylation	0.098	0.18	0.097	0.073	0.074	0.067	0.072	0.123	0.324	0.237	0.056	0.057
cg_898	chr8	q24.12	SNTB1	NM_021021	6641	Body	0.073	0.347	0.148	Mono	Hypermethylation	0.213	0.143	0.15	0.109	0.106	0.096	0.097	0.099	0.347	0.219	0.073	0.121
cg_899	chr1	q23.3	SLAMF6	NM_052931	114836	Body	0.057	0.306	0.121	Mono	Hypermethylation	0.173	0.088	0.234	0.08	0.081	0.084	0.093	0.057	0.306	0.096	0.065	0.093
cg_900	chr1	q31.2	Intergenic	NA	NA	Intergenic	0.046	0.247	0.084	Mono	Hypermethylation	0.136	0.046	0.055	0.057	0.058	0.055	0.052	0.125	0.247	0.068	0.047	0.055
cg_901	chr3	q27.1	MCF2L2	NM_015078	23101	Body	0.054	0.97	0.856	Neu	Hypomethylation	0.965	0.969	0.97	0.96	0.967	0.965	0.963	0.726	0.806	0.054	0.966	0.957
cg_902	chr22	q13.33	MOV10L1	NM_018995	54456	Body	0.026	0.986	0.822	Eos	Hypomethylation	0.984	0.985	0.986	0.98	0.982	0.982	0.982	0.026	0.949	0.042	0.986	0.979
cg_903	chr14	q32.31	WDR20	NM_181291	91833	Body	0.037	0.979	0.812	Eos	Hypomethylation	0.968	0.97	0.967	0.969	0.968	0.962	0.962	0.037	0.971	0.037	0.979	0.955
cg_904	chr1	p36.22	Intergenic	NA	NA	Intergenic	0.07	0.983	0.854	Neu	Hypomethylation	0.976	0.983	0.983	0.975	0.89	0.979	0.952	0.961	0.53	0.07	0.981	0.973
cg_905	chr16	q24.3	GALNS	NM_000512	2588	Body	0.013	0.987	0.808	Eos	Hypomethylation	0.98	0.987	0.986	0.976	0.981	0.982	0.98	0.013	0.804	0.041	0.985	0.979
cg_906	chr9	q22.33	GALNT12	NM_024642	79695	Body	0.075	0.957	0.844	Neu	Hypomethylation	0.943	0.935	0.939	0.924	0.941	0.931	0.934	0.675	0.957	0.075	0.957	0.916
cg_907	chr1	q32.1	CHI3L1	NM_001276	1116	TSS1500	0.078	0.967	0.848	Neu	Hypomethylation	0.936	0.94	0.967	0.93	0.96	0.931	0.961	0.927	0.701	0.078	0.95	0.891
cg_908	chr1	p36.23	ENO1	NM_001428	2023	Body	0.119	0.976	0.887	Neu	Hypomethylation	0.967	0.966	0.968	0.962	0.967	0.968	0.969	0.923	0.897	0.119	0.976	0.962
cg_909	chr4	q24	PPP3CA	NM_001130691	5530	Body	0.09	0.954	0.854	Neu	Hypomethylation	0.951	0.947	0.951	0.942	0.95	0.948	0.953	0.66	0.95	0.09	0.954	0.948
cg_910	chr3	p13	FOXP1	NM_032682	27086	Body	0.069	0.961	0.829	Neu	Hypomethylation	0.853	0.928	0.946	0.95	0.952	0.949	0.944	0.624	0.836	0.069	0.961	0.94
cg_911	chr10	q26.13	CHST15	NM_015892	51363	Body	0.056	0.964	0.815	Neu	Hypomethylation	0.937	0.954	0.959	0.949	0.945	0.948	0.947	0.634	0.544	0.056	0.964	0.942
cg_912	chr17	p13.2	ANKFY1	NM_016376	51479	Body	0.121	0.964	0.875	Neu	Hypomethylation	0.959	0.953	0.951	0.905	0.944	0.947	0.954	0.905	0.964	0.121	0.958	0.943
cg_913	chr12	q15	CPM	NM_001874	1368	5'UTR	0.127	0.96	0.881	Neu	Hypomethylation	0.945	0.952	0.95	0.948	0.951	0.943	0.944	0.95	0.96	0.127	0.956	0.945
cg_914	chr8	p21.3	LOC254896	NR_046173	254896	Body	0.099	0.956	0.849	Neu	Hypomethylation	0.951	0.954	0.953	0.948	0.949	0.955	0.954	0.566	0.956	0.099	0.955	0.948
cg_915	chr17	q25.3	Intergenic	NA	NA		0.047	0.97	0.798	Eos	Hypomethylation	0.958	0.963	0.961	0.957	0.962	0.963	0.963	0.047	0.833	0.054	0.97	0.952
cg_916	chr5	q35.3	FAM193B	NM_001190946	54540	Body	0.128	0.968	0.878	Neu	Hypomethylation	0.961	0.962	0.959	0.958	0.962	0.968	0.964	0.787	0.968	0.128	0.968	0.954
cg_917	chr20	q13.12	Intergenic	NA	NA	Intergenic	0.122	0.957	0.87	Neu	Hypomethylation	0.946	0.936	0.954	0.93	0.949	0.925	0.953	0.943	0.896	0.122	0.957	0.933
cg_918	chr3	q29	SLC51A	NM_152672	200931	Body	0.025	0.967	0.774	Eos	Hypomethylation	0.957	0.959	0.967	0.962	0.962	0.959	0.958	0.025	0.63	0.033	0.925	0.953
cg_919	chr16	q22.2	DHODH	NM_001361	1723	TSS1500	0.053	0.973	0.795	Neu	Hypomethylation	0.912	0.968	0.967	0.959	0.967	0.969	0.968	0.09	0.746	0.053	0.973	0.963
cg_920	chr12	q13.13	SCN8A	NM_014191	6334	Body	0.093	0.963	0.841	Neu	Hypomethylation	0.951	0.873	0.951	0.924	0.951	0.892	0.951	0.947	0.695	0.093	0.963	0.901
cg_921	chr16	q24.1	EMC8	NM_006067	10328	Body	0.04	0.961	0.8	Eos	Hypomethylation	0.928	0.953	0.956	0.947	0.954	0.957	0.96	0.04	0.928	0.062	0.961	0.951
cg_922	chr16	p13.3	PTX4	NM_001013658	390667	TSS200	0.118	0.973	0.863	Neu	Hypomethylation	0.967	0.966	0.97	0.961	0.968	0.964	0.965	0.814	0.738	0.118	0.973	0.951
cg_923	chr5	q35.3	COL23A1	NM_173465	91522	Body	0.065	0.973	0.816	Neu	Hypomethylation	0.968	0.969	0.962	0.971	0.969	0.964	0.96	0.886	0.144	0.065	0.973	0.958
cg_924	chr7	q32.2	NRF1	NM_005011	4899	Body	0.1	0.951	0.843	Neu	Hypomethylation	0.928	0.919	0.925	0.923	0.932	0.935	0.94	0.718	0.915	0.1	0.951	0.926
cg_925	chr10	p15.3	DIP2C	NM_014974	22982	Body	0.076	0.961	0.818	Neu	Hypomethylation	0.907	0.911	0.945	0.926	0.947	0.935	0.941	0.612	0.736	0.076	0.961	0.924
cg_926	chr5	q22.3	AP3S1	NM_001284	1176	Body	0.112	0.957	0.853	Neu	Hypomethylation	0.929	0.929	0.93	0.931	0.938	0.927	0.948	0.74	0.957	0.112	0.951	0.939
cg_927	chr17	q22	MPO	NM_000250	4353	Body	0.023	0.961	0.772	Mono	Hypomethylation	0.935	0.947	0.949	0.94	0.943	0.952	0.937	0.707	0.023	0.026	0.961	0.944
cg_928	chr9	q34.13	MED27	NM_004269	9442	Body	0.092	0.965	0.826	Neu	Hypomethylation	0.952	0.957	0.965	0.954	0.961	0.959	0.964	0.291	0.904	0.092	0.96	0.956
cg_929	chr10	q11.21	MARCHF8	NM_001002265	220972	Body	0.107	0.969	0.846	Neu	Hypomethylation	0.943	0.907	0.969	0.947	0.967	0.947	0.96	0.606	0.88	0.107	0.969	0.95
cg_930	chr1	p36.12	EIF4G3	NM_001198803	8672	Body	0.101	0.955	0.837	Neu	Hypomethylation	0.944	0.943	0.939	0.945	0.944	0.944	0.951	0.481	0.942	0.101	0.955	0.948
cg_931	chr2	p25.1	CPSF3	NM_016207	51692	Body	0.062	0.962	0.809	Eos	Hypomethylation	0.951	0.954	0.959	0.953	0.957	0.962	0.96	0.062	0.957	0.078	0.958	0.954
cg_932	chr14	q21.1	MIA2	NM_203354	4253	Body	0.056	0.967	0.798	Neu	Hypomethylation	0.777	0.967	0.967	0.959	0.965	0.967	0.965	0.491	0.536	0.056	0.966	0.962
cg_933	chr5	q32	MIR145	NR_029686	406937	TSS200	0.078	0.978	0.817	Neu	Hypomethylation	0.801	0.974	0.978	0.962	0.969	0.955	0.956	0.483	0.735	0.078	0.969	0.947
cg_934	chr13	q14.3	DLEU1-AS1	NR_125753	103689915	TSS1500	0.11	0.953	0.849	Neu	Hypomethylation	0.897	0.941	0.943	0.911	0.836	0.952	0.926	0.894	0.887	0.11	0.953	0.939
cg_935	chr2	p22.2	Intergenic	NA	NA		0.027	0.947	0.774	Eos	Hypomethylation	0.914	0.937	0.947	0.933	0.945	0.938	0.943	0.027	0.782	0.045	0.944	0.934
cg_936	chr11	q25	ACAD8	NM_014384	27034	Body	0.05	0.964	0.805	Eos	Hypomethylation	0.943	0.957	0.961	0.944	0.959	0.95	0.964	0.05	0.937	0.077	0.957	0.956
cg_937	chr1	p34.2	SZT2	NM_015284	23334	Body	0.051	0.966	0.79	Eos	Hypomethylation	0.876	0.939	0.956	0.936	0.952	0.94	0.958	0.051	0.901	0.061	0.966	0.943
cg_938	chr13	q14.11	LOC101929140	NR_120423	101929140	Body	0.134	0.953	0.868	Neu	Hypomethylation	0.937	0.929	0.935	0.933	0.942	0.939	0.943	0.892	0.948	0.134	0.953	0.931
cg_939	chr2	q36.1	FARSB	NR_130154	10056	Body	0.11	0.961	0.842	Neu	Hypomethylation	0.946	0.95	0.951	0.942	0.948	0.947	0.953	0.573	0.875	0.11	0.961	0.945
cg_940	chr7	p13	LUARIS	NR_038276	100506895	Body	0.072	0.958	0.801	Neu	Hypomethylation	0.95	0.948	0.949	0.947	0.95	0.955	0.954	0.233	0.742	0.072	0.958	0.951
cg_941	chr11	p13	HIPK3	NM_001048200	10114	Body	0.156	0.965	0.888	Neu	Hypomethylation	0.954	0.962	0.96	0.954	0.959	0.962	0.962	0.917	0.95	0.156	0.965	0.954
cg_942	chr15	q21.3	TCF12	NM_003205	6938	Body	0.123	0.959	0.852	Neu	Hypomethylation	0.942	0.937	0.941	0.946	0.95	0.957	0.955	0.618	0.949	0.123	0.959	0.948
cg_943	chr14	q32.31	WDR20	NM_181291	91833	Body	0.04	0.966	0.794	Eos	Hypomethylation	0.91	0.956	0.95	0.953	0.954	0.961	0.958	0.04	0.85	0.069	0.966	0.955
cg_944	chr1	p31.3	Intergenic	NA	NA	Intergenic	0.135	0.955	0.866	Neu	Hypomethylation	0.922	0.948	0.955	0.938	0.948	0.946	0.951	0.912	0.857	0.135	0.94	0.945
cg_945	chr9	q31.3	Intergenic	NA	NA	Intergenic	0.107	0.96	0.841	Neu	Hypomethylation	0.919	0.863	0.951	0.944	0.951	0.95	0.951	0.825	0.734	0.107	0.96	0.94
cg_946	chr5	q31.3	Intergenic	NA	NA	Intergenic	0.11	0.948	0.838	Neu	Hypomethylation	0.909	0.923	0.939	0.934	0.945	0.939	0.948	0.615	0.926	0.11	0.934	0.934
cg_947	chr5	q13.2	BDP1	NM_018429	55814	Body	0.132	0.958	0.859	Neu	Hypomethylation	0.94	0.944	0.944	0.939	0.946	0.946	0.949	0.718	0.958	0.132	0.957	0.942
cg_948	chr12	q24.31	VPS33A	NM_022916	65082	Body	0.063	0.958	0.786	Neu	Hypomethylation	0.936	0.935	0.94	0.945	0.946	0.947	0.949	0.098	0.777	0.063	0.958	0.936
cg_949	chr1	p21.2	Intergenic	NA	NA	Intergenic	0.071	0.961	0.793	Neu	Hypomethylation	0.928	0.94	0.943	0.933	0.939	0.948	0.954	0.071	0.884	0.071	0.961	0.941
cg_950	chr8	q24.12	Intergenic	NA	NA	Intergenic	0.094	0.961	0.818	Neu	Hypomethylation	0.95	0.937	0.95	0.933	0.949	0.941	0.954	0.368	0.852	0.094	0.961	0.925
cg_951	chr1	q42.12	TMEM63A	NM_014698	9725	Body	0.04	0.87	0.216	Neu	Hypermethylation	0.132	0.04	0.049	0.308	0.103	0.063	0.059	0.365	0.227	0.87	0.095	0.281
cg_952	chr16	p13.3	CREBBP	NM_004380	1387	Body	0.085	0.909	0.285	Neu	Hypermethylation	0.181	0.228	0.251	0.125	0.143	0.116	0.137	0.182	0.895	0.909	0.085	0.171
cg_953	chr12	q21.33	LINC01619	NR_046159	256021	Body	0.088	0.921	0.316	Neu	Hypermethylation	0.256	0.109	0.871	0.096	0.142	0.088	0.156	0.339	0.175	0.921	0.546	0.094
cg_954	chr18	q21.33	BCL2	NM_000633	596	Body	0.07	0.849	0.248	Neu	Hypermethylation	0.232	0.097	0.18	0.097	0.106	0.091	0.096	0.539	0.509	0.849	0.07	0.111
cg_955	chr6	q24.2	UTRN	NM_007124	7402	Body	0.052	0.883	0.308	Neu	Hypermethylation	0.185	0.052	0.053	0.3	0.419	0.166	0.282	0.849	0.334	0.883	0.053	0.12
cg_956	chr6	p22.3	RIPOR2	NM_001286445	9750	TSS1500	0.037	0.778	0.209	Neu	Hypermethylation	0.141	0.037	0.079	0.067	0.045	0.079	0.051	0.758	0.371	0.778	0.057	0.045
cg_957	chr2	p13.3	Intergenic	NA	NA	Intergenic	0.065	0.806	0.242	Neu	Hypermethylation	0.369	0.065	0.15	0.082	0.068	0.07	0.074	0.554	0.435	0.806	0.154	0.075
cg_958	chr13	q32.2	STK24	NM_001032296	8428	Body	0.082	0.798	0.256	Neu	Hypermethylation	0.584	0.082	0.085	0.137	0.099	0.101	0.101	0.679	0.146	0.798	0.167	0.098
cg_959	chr13	q32.3	UBAC2	NR_026644	337867	Body	0.073	0.816	0.292	Neu	Hypermethylation	0.101	0.185	0.637	0.089	0.073	0.096	0.226	0.138	0.456	0.816	0.487	0.194
cg_960	chr1	q32.1	Intergenic	NA	NA	Intergenic	0.07	0.742	0.221	Neu	Hypermethylation	0.132	0.122	0.18	0.146	0.086	0.078	0.086	0.246	0.484	0.742	0.07	0.28
cg_961	chr2	p15	USP34	NM_014709	9736	Body	0.04	0.729	0.206	Neu	Hypermethylation	0.096	0.081	0.299	0.062	0.101	0.048	0.063	0.179	0.7	0.729	0.04	0.073
cg_962	chr2	q37.3	Intergenic	NA	NA	Intergenic	0.079	0.751	0.25	Neu	Hypermethylation	0.249	0.123	0.119	0.125	0.154	0.112	0.118	0.662	0.378	0.751	0.079	0.126
cg_963	chr17	q21.2	CCR7	NM_001838	1236	Body	0.032	0.671	0.177	Neu	Hypermethylation	0.169	0.032	0.037	0.05	0.044	0.034	0.036	0.553	0.426	0.671	0.032	0.034
cg_964	chr6	p25.2	SERPINB9P1	NR_033851	221756	Body	0.052	0.638	0.153	Neu	Hypermethylation	0.087	0.08	0.058	0.073	0.065	0.054	0.064	0.19	0.414	0.638	0.052	0.064
cg_965	chr2	p21	CAMKMT	NM_024766	79823	Body	0.165	0.859	0.388	Neu	Hypermethylation	0.38	0.269	0.642	0.198	0.186	0.239	0.165	0.433	0.667	0.859	0.375	0.247
cg_966	chr10	p12.2	PIP4K2A	NM_005028	5305	Body	0.049	0.638	0.188	Neu	Hypermethylation	0.069	0.225	0.333	0.068	0.069	0.062	0.063	0.064	0.541	0.638	0.049	0.081
cg_967	chr5	q23.2	Intergenic	NA	NA	Intergenic	0.07	0.687	0.263	Neu	Hypermethylation	0.125	0.071	0.07	0.129	0.163	0.16	0.356	0.392	0.571	0.687	0.34	0.088
cg_968	chr4	q24	PPP3CA	NM_001130691	5530	Body	0.045	0.601	0.171	Neu	Hypermethylation	0.458	0.058	0.063	0.067	0.061	0.063	0.059	0.176	0.334	0.601	0.045	0.068
cg_969	chr12	q21.33	BTG1	NM_001731	694	3'UTR	0.131	0.672	0.263	Neu	Hypermethylation	0.203	0.239	0.239	0.174	0.175	0.157	0.14	0.161	0.671	0.672	0.131	0.19
cg_970	chr6	p21.33	FLOT1	NM_005803	10211	Body	0.121	0.666	0.279	Neu	Hypermethylation	0.46	0.154	0.289	0.231	0.17	0.175	0.146	0.413	0.159	0.666	0.121	0.364
cg_971	chr2	p21	THADA	NR_073394	63892	Body	0.036	0.491	0.104	Neu	Hypermethylation	0.049	0.037	0.037	0.055	0.158	0.05	0.174	0.054	0.039	0.491	0.036	0.073
cg_972	chr8	q12.1	Intergenic	NA	NA	Intergenic	0.038	0.656	0.261	Neu	Hypermethylation	0.225	0.159	0.236	0.237	0.355	0.095	0.284	0.156	0.576	0.656	0.038	0.119
cg_973	chr11	q24.1	SORL1	NM_003105	6653	Body	0.043	0.544	0.158	Neu	Hypermethylation	0.087	0.047	0.043	0.079	0.057	0.184	0.061	0.056	0.495	0.544	0.177	0.071
cg_974	chr16	q22.1	SLC7A6	NM_003983	9057	Body	0.051	0.505	0.128	Neu	Hypermethylation	0.077	0.055	0.058	0.073	0.064	0.108	0.072	0.068	0.25	0.505	0.051	0.155
cg_975	chr10	q25.1	ADD3	NM_019903	120	5'UTR	0.152	0.642	0.272	Neu	Hypermethylation	0.267	0.337	0.323	0.22	0.22	0.187	0.159	0.395	0.152	0.642	0.17	0.194
cg_976	chr7	p14.3	ZNRF2	NM_147128	223082	Body	0.064	0.535	0.17	Neu	Hypermethylation	0.32	0.072	0.5	0.081	0.07	0.064	0.081	0.094	0.086	0.535	0.065	0.076
cg_977	chr21	q22.12	Intergenic	NA	NA	Intergenic	0.068	0.54	0.173	Neu	Hypermethylation	0.206	0.075	0.075	0.119	0.095	0.081	0.09	0.12	0.533	0.54	0.068	0.079
cg_978	chr9	q33.2	GGTA2P	NR_003191	121328	Body	0.05	0.462	0.106	Neu	Hypermethylation	0.065	0.071	0.07	0.065	0.062	0.064	0.067	0.141	0.07	0.462	0.05	0.085
cg_979	chr22	q11.23	Intergenic	NA	NA	Intergenic	0.042	0.578	0.233	Neu	Hypermethylation	0.056	0.049	0.203	0.217	0.334	0.204	0.434	0.364	0.042	0.578	0.148	0.17
cg_980	chr6	p22.2	CARMIL1	NM_017640	55604	Body	0.308	0.84	0.485	Neu	Hypermethylation	0.676	0.485	0.442	0.395	0.346	0.381	0.339	0.684	0.44	0.84	0.308	0.482
cg_981	chr14	q31.1	TSHR	NM_001018036	7253	Body	0.049	0.497	0.14	Neu	Hypermethylation	0.392	0.049	0.054	0.088	0.066	0.059	0.067	0.17	0.101	0.497	0.062	0.072
cg_982	chr12	p13.31	Intergenic	NA	NA	Intergenic	0.018	0.429	0.078	Neu	Hypermethylation	0.032	0.018	0.025	0.024	0.023	0.02	0.022	0.018	0.276	0.429	0.024	0.024
cg_983	chr14	q24.3	Intergenic	NA	NA	Intergenic	0.121	0.546	0.206	Neu	Hypermethylation	0.307	0.219	0.213	0.138	0.152	0.135	0.128	0.185	0.167	0.546	0.121	0.159
cg_984	chr20	q11.21	KIF3B	NM_004798	9371	5'UTR	0.034	0.459	0.125	Neu	Hypermethylation	0.05	0.052	0.064	0.057	0.122	0.045	0.176	0.059	0.327	0.459	0.034	0.055
cg_985	chr5	q15	LNPEP	NM_175920	4012	5'UTR	0.059	0.515	0.19	Neu	Hypermethylation	0.194	0.095	0.136	0.103	0.079	0.089	0.093	0.313	0.461	0.515	0.059	0.138
cg_986	chr11	q22.3	Intergenic	NA	NA	Intergenic	0.114	0.626	0.31	Neu	Hypermethylation	0.277	0.144	0.114	0.233	0.24	0.308	0.3	0.471	0.379	0.626	0.457	0.164
cg_987	chr5	q33.1	CCDC69	NM_015621	26112	Body	0.061	0.504	0.188	Neu	Hypermethylation	0.14	0.061	0.063	0.199	0.215	0.091	0.093	0.205	0.467	0.504	0.064	0.155
cg_988	chr12	q15	Intergenic	NA	NA	Intergenic	0.054	0.464	0.158	Neu	Hypermethylation	0.234	0.097	0.096	0.078	0.081	0.072	0.076	0.351	0.197	0.464	0.054	0.095
cg_989	chr9	q34.11	GPR107	NM_001287346	57720	3'UTR	0.038	0.412	0.111	Neu	Hypermethylation	0.059	0.038	0.234	0.055	0.124	0.047	0.089	0.083	0.099	0.412	0.045	0.048
cg_990	chr2	p16.3	FOXN2	NM_002158	3344	TSS1500	0.049	0.417	0.117	Neu	Hypermethylation	0.068	0.061	0.089	0.065	0.062	0.07	0.067	0.076	0.31	0.417	0.049	0.075
cg_991	chr14	q31.1	TSHR	NM_001018036	7253	Body	0.049	0.419	0.117	Neu	Hypermethylation	0.311	0.049	0.053	0.07	0.066	0.058	0.069	0.108	0.079	0.419	0.057	0.059
cg_992	chr17	q11.2	Intergenic	NA	NA	Intergenic	0.055	0.44	0.142	Neu	Hypermethylation	0.091	0.055	0.072	0.084	0.083	0.074	0.089	0.194	0.385	0.44	0.058	0.079
cg_993	chr10	p14	SFMBT2	NM_001029880	57713	Body	0.041	0.421	0.129	Neu	Hypermethylation	0.067	0.043	0.041	0.061	0.042	0.19	0.047	0.095	0.152	0.421	0.333	0.055
cg_994	chr2	p25.1	LPIN1	NM_001261429	23175	Body	0.045	0.403	0.112	Neu	Hypermethylation	0.127	0.063	0.061	0.059	0.082	0.063	0.129	0.08	0.157	0.403	0.045	0.069
cg_995	chr13	q32.3	UBAC2	NM_001144072	337867	Body	0.039	0.416	0.129	Neu	Hypermethylation	0.326	0.039	0.044	0.086	0.054	0.066	0.051	0.05	0.041	0.416	0.184	0.186
cg_996	chr5	q31.1	IRF1-AS1	NR_045116	441108	Body	0.036	0.384	0.107	Neu	Hypermethylation	0.071	0.042	0.049	0.048	0.045	0.053	0.047	0.264	0.191	0.384	0.036	0.052
cg_997	chr14	q21.2	PRPF39	NM_017922	55015	5'UTR	0.361	0.729	0.461	Neu	Hypermethylation	0.431	0.384	0.43	0.372	0.471	0.377	0.517	0.521	0.551	0.729	0.361	0.386
cg_998	chr9	q34.2	RALGDS	NM_001042368	5900	Body	0.039	0.347	0.094	Neu	Hypermethylation	0.04	0.043	0.247	0.049	0.051	0.039	0.05	0.047	0.119	0.347	0.045	0.046
cg_999	chr2	q35	USP37	NM_020935	57695	Body	0.083	0.433	0.184	Neu	Hypermethylation	0.138	0.135	0.13	0.125	0.113	0.162	0.119	0.211	0.386	0.433	0.083	0.171
cg_1000	chr19	p13.11	EPS15L1	NR_047665	58513	Body	0.078	0.363	0.124	Neu	Hypermethylation	0.118	0.09	0.084	0.098	0.087	0.101	0.084	0.203	0.087	0.363	0.078	0.089
cg_1001	chr12	q24.33	SLC15A4	NM_145648	121260	Body	0.034	0.976	0.881	NK	Hypomethylation	0.946	0.953	0.963	0.963	0.963	0.946	0.96	0.96	0.976	0.956	0.034	0.948
cg_1002	chr14	q32.2	Intergenic	NA	NA	Intergenic	0.032	0.957	0.864	NK	Hypomethylation	0.949	0.921	0.922	0.946	0.946	0.926	0.941	0.944	0.957	0.956	0.032	0.928
cg_1003	chr12	p13.2	KLRD1	NM_002262	3824	Body	0.056	0.973	0.886	NK	Hypomethylation	0.97	0.971	0.97	0.963	0.962	0.924	0.952	0.969	0.973	0.968	0.056	0.948
cg_1004	chr2	q12.1	IL18RAP	NM_003853	8807	TSS1500	0.058	0.972	0.855	NK	Hypomethylation	0.94	0.967	0.965	0.941	0.964	0.608	0.957	0.959	0.972	0.961	0.058	0.961
cg_1005	chr1	q32.1	Intergenic	NA	NA	Intergenic	0.083	0.961	0.876	NK	Hypomethylation	0.95	0.94	0.935	0.945	0.947	0.948	0.952	0.957	0.961	0.949	0.083	0.946
cg_1006	chr1	p36.21	KAZN	NM_201628	23254	Body	0.068	0.955	0.86	NK	Hypomethylation	0.935	0.922	0.918	0.927	0.935	0.889	0.939	0.946	0.955	0.954	0.068	0.928
cg_1007	chr11	q14.2	ME3	NM_006680	10873	Body	0.073	0.962	0.86	NK	Hypomethylation	0.951	0.938	0.941	0.929	0.945	0.781	0.94	0.955	0.962	0.96	0.073	0.942
cg_1008	chr19	q13.42	Intergenic	NA	NA	Intergenic	0.08	0.966	0.867	NK	Hypomethylation	0.955	0.88	0.951	0.92	0.951	0.886	0.952	0.961	0.966	0.964	0.08	0.944
cg_1009	chr2	q14.2	CLASP1	NM_001142274	23332	Body	0.083	0.962	0.866	NK	Hypomethylation	0.952	0.95	0.951	0.922	0.946	0.839	0.946	0.956	0.962	0.957	0.083	0.929
cg_1010	chr6	p21.33	ZBTB12	NM_181842	221527	Body	0.043	0.98	0.82	NK	Hypomethylation	0.894	0.98	0.976	0.949	0.968	0.555	0.756	0.825	0.97	0.963	0.043	0.959
cg_1011	chr19	p13.3	DPP9	NM_139159	91039	Body	0.074	0.967	0.847	NK	Hypomethylation	0.951	0.925	0.934	0.924	0.96	0.605	0.949	0.961	0.967	0.963	0.074	0.955
cg_1012	chr17	q24.2	PITPNC1	NM_181671	26207	Body	0.103	0.97	0.878	NK	Hypomethylation	0.93	0.956	0.956	0.946	0.947	0.929	0.949	0.938	0.97	0.962	0.103	0.95
cg_1013	chr17	p13.3	Intergenic	NA	NA	Intergenic	0.077	0.947	0.848	NK	Hypomethylation	0.932	0.902	0.898	0.931	0.928	0.907	0.907	0.937	0.942	0.947	0.077	0.871
cg_1014	chr8	q11.23	Intergenic	NA	NA	Intergenic	0.087	0.956	0.859	NK	Hypomethylation	0.941	0.874	0.94	0.903	0.947	0.875	0.949	0.95	0.956	0.956	0.087	0.929
cg_1015	chr2	p25.1	Intergenic	NA	NA	Intergenic	0.048	0.965	0.816	NK	Hypomethylation	0.784	0.953	0.956	0.823	0.949	0.63	0.907	0.921	0.965	0.956	0.048	0.906
cg_1016	chr1	q23.3	PBX1-AS1	NR_038072	100505795	TSS1500	0.069	0.941	0.844	NK	Hypomethylation	0.75	0.93	0.932	0.934	0.941	0.939	0.94	0.925	0.925	0.933	0.069	0.916
cg_1017	chr4	q12	HOPX	NM_001145459	84525	3'UTR	0.048	0.962	0.811	NK	Hypomethylation	0.944	0.945	0.962	0.829	0.952	0.402	0.916	0.951	0.903	0.934	0.048	0.948
cg_1018	chr12	p13.31	KLRF1	NR_120305	51348	Body	0.083	0.946	0.854	NK	Hypomethylation	0.908	0.896	0.936	0.919	0.944	0.893	0.946	0.925	0.939	0.935	0.083	0.919
cg_1019	chr6	q21	FYN	NM_153048	2534	5'UTR	0.057	0.97	0.818	NK	Hypomethylation	0.961	0.839	0.954	0.936	0.957	0.318	0.937	0.961	0.97	0.966	0.057	0.958
cg_1020	chr1	p21.2	Intergenic	NA	NA	Intergenic	0.084	0.964	0.846	NK	Hypomethylation	0.95	0.935	0.954	0.88	0.954	0.643	0.946	0.952	0.964	0.964	0.084	0.921
cg_1021	chr1	p31.3	IL23R	NM_144701	149233	Body	0.066	0.954	0.826	NK	Hypomethylation	0.903	0.889	0.954	0.924	0.945	0.519	0.945	0.93	0.946	0.944	0.066	0.94
cg_1022	chr2	p25.1	Intergenic	NA	NA	Intergenic	0.06	0.958	0.818	NK	Hypomethylation	0.848	0.919	0.955	0.776	0.95	0.59	0.939	0.947	0.958	0.952	0.06	0.926
cg_1023	chr12	p13.2	KLRD1	NM_002262	3824	TSS1500	0.081	0.959	0.838	NK	Hypomethylation	0.948	0.895	0.949	0.877	0.941	0.659	0.935	0.952	0.959	0.949	0.081	0.914
cg_1024	chr5	q23.2	Intergenic	NA	NA	Intergenic	0.058	0.957	0.82	NK	Hypomethylation	0.811	0.942	0.957	0.895	0.948	0.675	0.926	0.941	0.819	0.922	0.058	0.94
cg_1025	chr2	p23.2	BABAM2	NM_199192	9577	Body	0.087	0.958	0.843	NK	Hypomethylation	0.952	0.953	0.952	0.935	0.945	0.53	0.941	0.958	0.958	0.954	0.087	0.949
cg_1026	chr7	q32.3	PLXNA4	NM_020911	91584	Body	0.064	0.948	0.826	NK	Hypomethylation	0.791	0.876	0.948	0.911	0.946	0.793	0.915	0.925	0.948	0.921	0.064	0.869
cg_1027	chr4	p16.3	ZFYVE28	NM_020972	57732	Body	0.073	0.966	0.834	NK	Hypomethylation	0.954	0.714	0.937	0.929	0.956	0.662	0.942	0.966	0.959	0.961	0.073	0.957
cg_1028	chr19	q13.42	KIR2DL4	NM_002255	3805	TSS200	0.123	0.966	0.882	NK	Hypomethylation	0.951	0.952	0.954	0.942	0.95	0.905	0.955	0.965	0.966	0.962	0.123	0.953
cg_1029	chr12	p13.2	KLRD1	NM_002262	3824	TSS1500	0.112	0.965	0.867	NK	Hypomethylation	0.958	0.95	0.955	0.932	0.953	0.761	0.949	0.962	0.965	0.964	0.112	0.942
cg_1030	chr3	p25.1	ANKRD28	NM_015199	23243	Body	0.126	0.958	0.883	NK	Hypomethylation	0.948	0.951	0.951	0.947	0.95	0.949	0.958	0.952	0.956	0.952	0.126	0.951
cg_1031	chr10	q11.23	Intergenic	NA	NA	Intergenic	0.088	0.958	0.839	NK	Hypomethylation	0.937	0.943	0.943	0.872	0.942	0.624	0.936	0.949	0.958	0.953	0.088	0.927
cg_1032	chr5	q14.1	ARSB	NM_000046	411	Body	0.092	0.955	0.845	NK	Hypomethylation	0.931	0.935	0.938	0.931	0.941	0.666	0.938	0.922	0.955	0.939	0.092	0.948
cg_1033	chr1	q25.2	RASAL2	NM_004841	9462	Body	0.069	0.964	0.82	NK	Hypomethylation	0.932	0.886	0.964	0.837	0.939	0.649	0.888	0.917	0.941	0.937	0.069	0.884
cg_1034	chr15	q24.1	ARID3B	NM_006465	10620	Body	0.074	0.964	0.818	NK	Hypomethylation	0.96	0.91	0.957	0.862	0.949	0.368	0.904	0.958	0.964	0.961	0.074	0.949
cg_1035	chr16	q24.2	MVD	NM_002461	4597	Body	0.133	0.964	0.881	NK	Hypomethylation	0.952	0.954	0.961	0.933	0.953	0.918	0.957	0.958	0.964	0.955	0.133	0.929
cg_1036	chr7	q33	EXOC4	NM_001037126	60412	Body	0.129	0.966	0.875	NK	Hypomethylation	0.953	0.955	0.952	0.944	0.942	0.836	0.943	0.966	0.965	0.963	0.129	0.955
cg_1037	chr12	q24.33	SLC15A4	NM_145648	121260	Body	0.103	0.955	0.855	NK	Hypomethylation	0.867	0.933	0.951	0.947	0.954	0.938	0.955	0.907	0.944	0.81	0.103	0.95
cg_1038	chr12	p13.2	KLRD1	NM_002262	3824	1stExon	0.074	0.964	0.808	NK	Hypomethylation	0.953	0.939	0.956	0.784	0.914	0.433	0.914	0.963	0.964	0.96	0.074	0.839
cg_1039	chr17	p13.2	ZNF594	NM_032530	84622	5'UTR	0.089	0.963	0.827	NK	Hypomethylation	0.952	0.95	0.959	0.923	0.948	0.339	0.93	0.963	0.961	0.955	0.089	0.951
cg_1040	chr6	p25.1	CDYL	NR_026590	9425	Body	0.103	0.95	0.844	NK	Hypomethylation	0.946	0.925	0.943	0.893	0.943	0.708	0.932	0.94	0.95	0.924	0.103	0.926
cg_1041	chr11	q23.2	USP28	NM_020886	57646	Body	0.089	0.962	0.826	NK	Hypomethylation	0.949	0.943	0.948	0.904	0.946	0.37	0.942	0.954	0.962	0.959	0.089	0.95
cg_1042	chr5	q31.3	ARHGAP26	NM_001135608	23092	Body	0.129	0.966	0.872	NK	Hypomethylation	0.951	0.945	0.953	0.935	0.948	0.833	0.949	0.957	0.966	0.963	0.129	0.933
cg_1043	chr14	q32.2	WDR25	NM_024515	79446	Body	0.094	0.97	0.831	NK	Hypomethylation	0.908	0.94	0.964	0.87	0.951	0.494	0.918	0.956	0.97	0.965	0.094	0.939
cg_1044	chr1	q24.3	Intergenic	NA	NA	Intergenic	0.071	0.943	0.817	NK	Hypomethylation	0.934	0.79	0.921	0.942	0.929	0.831	0.94	0.829	0.814	0.86	0.071	0.943
cg_1045	chr1	q32.3	Intergenic	NA	NA	Intergenic	0.092	0.956	0.834	NK	Hypomethylation	0.918	0.942	0.946	0.802	0.941	0.763	0.937	0.951	0.956	0.827	0.092	0.927
cg_1046	chr19	q13.12	TYROBP	NR_033390	7305	Body	0.07	0.97	0.801	NK	Hypomethylation	0.904	0.929	0.964	0.872	0.961	0.328	0.946	0.775	0.97	0.964	0.07	0.933
cg_1047	chrX	p22.31	PUDP	NM_001135565	8226	Body	0.104	0.951	0.848	NK	Hypomethylation	0.924	0.832	0.931	0.935	0.942	0.836	0.951	0.928	0.924	0.92	0.104	0.95
cg_1048	chr12	p13.31	KLRB1	NM_002258	3820	Body	0.095	0.958	0.83	NK	Hypomethylation	0.94	0.928	0.936	0.834	0.938	0.574	0.942	0.945	0.958	0.958	0.095	0.912
cg_1049	chr12	p13.2	KLRD1	NM_002262	3824	1stExon	0.084	0.963	0.815	NK	Hypomethylation	0.954	0.938	0.95	0.798	0.928	0.435	0.931	0.953	0.963	0.958	0.084	0.892
cg_1050	chr19	p13.11	ELL	NM_006532	8178	Body	0.059	0.956	0.791	NK	Hypomethylation	0.926	0.887	0.955	0.813	0.944	0.208	0.913	0.945	0.956	0.946	0.059	0.945
cg_1051	chr5	q31.3	NR3C1	NM_001018077	2908	1stExon	0.055	0.918	0.264	NK	Hypermethylation	0.104	0.092	0.055	0.289	0.081	0.653	0.152	0.067	0.055	0.245	0.918	0.458
cg_1052	chr1	p36.11	LDLRAP1	NM_015627	26119	Body	0.05	0.89	0.214	NK	Hypermethylation	0.474	0.058	0.111	0.071	0.052	0.15	0.05	0.315	0.094	0.23	0.89	0.079
cg_1053	chr12	q23.1	ELK3	NM_005230	2004	5'UTR	0.052	0.811	0.148	NK	Hypermethylation	0.06	0.065	0.057	0.067	0.059	0.157	0.232	0.073	0.052	0.081	0.811	0.066
cg_1054	chr3	q13.13	Intergenic	NA	NA	Intergenic	0.055	0.903	0.261	NK	Hypermethylation	0.07	0.238	0.119	0.292	0.139	0.322	0.164	0.07	0.068	0.055	0.903	0.691
cg_1055	chr3	q27.3	Intergenic	NA	NA	Intergenic	0.053	0.953	0.33	NK	Hypermethylation	0.193	0.054	0.053	0.266	0.144	0.574	0.232	0.25	0.494	0.233	0.953	0.514
cg_1056	chr1	q23.3	SLAMF1	NM_003037	6504	5'UTR	0.056	0.775	0.158	NK	Hypermethylation	0.175	0.09	0.056	0.071	0.066	0.198	0.123	0.143	0.056	0.077	0.775	0.064
cg_1057	chr19	q13.33	Intergenic	NA	NA	Intergenic	0.049	0.834	0.221	NK	Hypermethylation	0.439	0.049	0.057	0.115	0.069	0.274	0.097	0.264	0.118	0.199	0.834	0.132
cg_1058	chr15	q23	TLE3	NM_001105192	7090	Body	0.04	0.805	0.223	NK	Hypermethylation	0.108	0.09	0.04	0.176	0.04	0.511	0.064	0.163	0.11	0.126	0.805	0.443
cg_1059	chr2	p13.3	ARHGAP25	NM_001166277	9938	TSS1500	0.052	0.837	0.26	NK	Hypermethylation	0.166	0.215	0.463	0.157	0.238	0.267	0.355	0.052	0.145	0.085	0.837	0.138
cg_1060	chr19	q13.33	SHANK1	NM_016148	50944	Body	0.02	0.796	0.227	NK	Hypermethylation	0.023	0.054	0.044	0.31	0.371	0.351	0.407	0.02	0.024	0.045	0.796	0.283
cg_1061	chr14	q32.2	BCL11B	NM_022898	64919	Body	0.124	0.827	0.267	NK	Hypermethylation	0.194	0.297	0.219	0.124	0.21	0.217	0.26	0.193	0.208	0.229	0.827	0.227
cg_1062	chr16	q22.1	DPEP2	NM_022355	64174	TSS1500	0.041	0.723	0.203	NK	Hypermethylation	0.207	0.053	0.097	0.185	0.056	0.622	0.128	0.043	0.096	0.041	0.723	0.182
cg_1063	chr8	q21.13	LINC01111	NR_105006	101926978	Body	0.117	0.795	0.285	NK	Hypermethylation	0.316	0.13	0.117	0.178	0.132	0.425	0.27	0.278	0.311	0.293	0.795	0.169
cg_1064	chr2	q37.3	HDAC4	NM_006037	9759	5'UTR	0.075	0.763	0.258	NK	Hypermethylation	0.526	0.079	0.139	0.178	0.132	0.358	0.278	0.285	0.075	0.078	0.763	0.209
cg_1065	chr1	p36.23	RERE	NM_001042682	473	5'UTR	0.066	0.71	0.219	NK	Hypermethylation	0.095	0.337	0.13	0.128	0.092	0.496	0.159	0.087	0.072	0.066	0.71	0.255
cg_1066	chr1	p34.1	BTBD19	NM_001136537	149478	TSS1500	0.115	0.822	0.334	NK	Hypermethylation	0.378	0.278	0.614	0.138	0.401	0.238	0.276	0.369	0.115	0.255	0.822	0.123
cg_1067	chr11	q12.1	SLC43A3	NM_014096	29015	Body	0.032	0.637	0.155	NK	Hypermethylation	0.043	0.139	0.095	0.162	0.271	0.103	0.213	0.032	0.04	0.044	0.637	0.08
cg_1068	chr22	q13.1	GRAP2	NM_001291825	9402	5'UTR	0.114	0.836	0.368	NK	Hypermethylation	0.114	0.402	0.395	0.469	0.222	0.618	0.267	0.214	0.174	0.29	0.836	0.412
cg_1069	chr12	p12.2	PDE3A	NM_000921	5139	Body	0.062	0.634	0.157	NK	Hypermethylation	0.081	0.105	0.091	0.12	0.158	0.16	0.204	0.072	0.062	0.066	0.634	0.128
cg_1070	chr12	p13.31	CLEC2D	NM_001197319	29121	TSS1500	0.178	0.819	0.351	NK	Hypermethylation	0.225	0.461	0.674	0.214	0.352	0.358	0.273	0.214	0.178	0.239	0.819	0.205
cg_1071	chr2	p21	Intergenic	NA	NA	Intergenic	0.06	0.601	0.137	NK	Hypermethylation	0.173	0.095	0.088	0.1	0.089	0.088	0.086	0.101	0.072	0.06	0.601	0.089
cg_1072	chr1	p13.1	ATP1A1	NM_001160233	476	Body	0.247	0.851	0.395	NK	Hypermethylation	0.427	0.401	0.676	0.343	0.304	0.281	0.279	0.331	0.264	0.247	0.851	0.331
cg_1073	chr11	q13.1	NRXN2	NM_138734	9379	Body	0.059	0.649	0.197	NK	Hypermethylation	0.074	0.198	0.088	0.177	0.147	0.376	0.25	0.059	0.078	0.061	0.649	0.207
cg_1074	chr6	p21.1	Intergenic	NA	NA	Intergenic	0.056	0.584	0.134	NK	Hypermethylation	0.068	0.062	0.103	0.076	0.056	0.188	0.076	0.078	0.086	0.151	0.584	0.08
cg_1075	chr10	q25.3	ABLIM1	NM_001003408	3983	Body	0.084	0.656	0.208	NK	Hypermethylation	0.208	0.174	0.101	0.105	0.084	0.349	0.109	0.181	0.145	0.154	0.656	0.234
cg_1076	chr1	p34.1	BTBD19	NM_001136537	149478	TSS1500	0.048	0.556	0.107	NK	Hypermethylation	0.063	0.078	0.104	0.052	0.061	0.1	0.055	0.06	0.048	0.049	0.556	0.058
cg_1077	chr2	q11.2	MAP4K4	NM_145687	9448	Body	0.043	0.616	0.159	NK	Hypermethylation	0.095	0.043	0.045	0.059	0.06	0.069	0.055	0.046	0.468	0.295	0.616	0.054
cg_1078	chr17	q25.3	SEPTIN9	NM_001113493	10801	Body	0.089	0.674	0.233	NK	Hypermethylation	0.106	0.329	0.287	0.178	0.104	0.397	0.157	0.1	0.089	0.089	0.674	0.292
cg_1079	chr4	q31.1	Intergenic	NA	NA	Intergenic	0.055	0.662	0.226	NK	Hypermethylation	0.068	0.171	0.067	0.234	0.318	0.369	0.27	0.055	0.063	0.073	0.662	0.366
cg_1080	chr1	q23.3	SLAMF1	NM_003037	6504	5'UTR	0.055	0.581	0.137	NK	Hypermethylation	0.098	0.091	0.066	0.073	0.074	0.174	0.108	0.092	0.136	0.055	0.581	0.092
cg_1081	chr19	q13.42	LILRA2	NM_001130917	11027	TSS1500	0.052	0.636	0.199	NK	Hypermethylation	0.061	0.249	0.068	0.271	0.184	0.26	0.191	0.053	0.056	0.052	0.636	0.301
cg_1082	chr2	p14	MEIS1	NM_002398	4211	Body	0.025	0.54	0.102	NK	Hypermethylation	0.029	0.077	0.032	0.083	0.059	0.17	0.061	0.025	0.03	0.031	0.54	0.086
cg_1083	chr9	q34.11	Intergenic	NA	NA	Intergenic	0.103	0.659	0.227	NK	Hypermethylation	0.169	0.205	0.279	0.329	0.122	0.301	0.123	0.156	0.103	0.125	0.659	0.148
cg_1084	chr7	p15.2	HOXA10-AS	NR_046609	100874323	Body	0.143	0.803	0.379	NK	Hypermethylation	0.143	0.237	0.206	0.409	0.372	0.547	0.4	0.387	0.237	0.327	0.803	0.484
cg_1085	chr4	q23	Intergenic	NA	NA	Intergenic	0.052	0.591	0.153	NK	Hypermethylation	0.278	0.052	0.066	0.134	0.08	0.18	0.089	0.134	0.072	0.068	0.591	0.09
cg_1086	chr18	q12.1	Intergenic	NA	NA	Intergenic	0.063	0.68	0.253	NK	Hypermethylation	0.101	0.144	0.188	0.287	0.368	0.349	0.402	0.096	0.063	0.081	0.68	0.284
cg_1087	chr17	q25.3	PGS1	NR_110602	9489	Body	0.052	0.66	0.231	NK	Hypermethylation	0.392	0.052	0.163	0.22	0.113	0.357	0.238	0.08	0.148	0.07	0.66	0.273
cg_1088	chr6	q21	AURKB	NM_001624	9212	Body	0.069	0.565	0.133	NK	Hypermethylation	0.092	0.097	0.098	0.086	0.107	0.093	0.133	0.069	0.075	0.072	0.565	0.107
cg_1089	chr15	q21.2	LYSMD2	NM_153374	256586	Body	0.133	0.714	0.289	NK	Hypermethylation	0.234	0.148	0.188	0.355	0.357	0.392	0.402	0.133	0.141	0.156	0.714	0.25
cg_1090	chr2	p13.3	ARHGAP25	NM_001166277	9938	Body	0.041	0.524	0.098	NK	Hypermethylation	0.106	0.041	0.045	0.064	0.06	0.054	0.052	0.077	0.044	0.047	0.524	0.058
cg_1091	chr1	p34.1	BTBD19	NM_001136537	149478	Body	0.018	0.56	0.135	NK	Hypermethylation	0.29	0.019	0.023	0.054	0.048	0.296	0.093	0.163	0.018	0.024	0.56	0.032
cg_1092	chr12	q24.13	TPCN1	NM_001143819	53373	5'UTR	0.089	0.688	0.262	NK	Hypermethylation	0.242	0.089	0.254	0.134	0.124	0.331	0.234	0.213	0.293	0.363	0.688	0.18
cg_1093	chr2	p14	MEIS1	NM_002398	4211	Body	0.094	0.602	0.179	NK	Hypermethylation	0.153	0.174	0.137	0.141	0.14	0.159	0.145	0.126	0.101	0.094	0.602	0.175
cg_1094	chr12	p13.2	ETV6	NM_001987	2120	Body	0.064	0.636	0.211	NK	Hypermethylation	0.373	0.064	0.104	0.094	0.115	0.282	0.211	0.205	0.275	0.105	0.636	0.067
cg_1095	chr5	q35.1	NPM1	NM_002520	4869	Body	0.1	0.757	0.335	NK	Hypermethylation	0.317	0.1	0.51	0.207	0.417	0.308	0.365	0.281	0.357	0.291	0.757	0.115
cg_1096	chr12	q13.11	Intergenic	NA	NA	Intergenic	0.033	0.545	0.132	NK	Hypermethylation	0.048	0.089	0.076	0.147	0.07	0.283	0.079	0.037	0.033	0.038	0.545	0.138
cg_1097	chr3	q27.1	KLHL6	NM_130446	89857	Body	0.138	0.751	0.341	NK	Hypermethylation	0.183	0.138	0.291	0.302	0.324	0.618	0.346	0.222	0.302	0.328	0.751	0.291
cg_1098	chr14	q32.2	BCL11B	NM_022898	64919	Body	0.101	0.622	0.206	NK	Hypermethylation	0.136	0.384	0.175	0.101	0.136	0.206	0.154	0.106	0.126	0.122	0.622	0.205
cg_1099	chr9	q34.13	GFI1B	NM_001135031	8328	TSS200	0.085	0.631	0.229	NK	Hypermethylation	0.139	0.148	0.14	0.299	0.227	0.364	0.226	0.113	0.085	0.09	0.631	0.28
cg_1100	chr1	q25.1	TNFSF4	NM_003326	7292	TSS200	0.042	0.591	0.188	NK	Hypermethylation	0.057	0.271	0.117	0.232	0.082	0.372	0.104	0.042	0.048	0.073	0.591	0.271
cg_1101	chr8	p11.21	CHRNB3	NM_000749	1142	5'UTR	0.118	0.96	0.815	Treg	Hypomethylation	0.944	0.809	0.946	0.527	0.953	0.707	0.947	0.952	0.96	0.96	0.955	0.118
cg_1102	chr1	p36.33	SDF4	NM_016176	51150	Body	0.16	0.981	0.842	Treg	Hypomethylation	0.975	0.955	0.976	0.318	0.967	0.865	0.968	0.98	0.981	0.979	0.979	0.16
cg_1103	chr2	q33.2	CTLA4	NM_001037631	1493	Body	0.125	0.958	0.793	Treg	Hypomethylation	0.938	0.889	0.937	0.369	0.792	0.757	0.911	0.945	0.958	0.948	0.953	0.125
cg_1104	chr13	q22.2	TBC1D4	NM_014832	9882	Body	0.094	0.951	0.764	Treg	Hypomethylation	0.899	0.602	0.943	0.348	0.927	0.681	0.932	0.912	0.951	0.939	0.933	0.094
cg_1105	chr1	p36.22	Intergenic	NA	NA	Intergenic	0.114	0.967	0.783	Treg	Hypomethylation	0.961	0.565	0.92	0.385	0.838	0.845	0.909	0.967	0.963	0.965	0.967	0.114
cg_1106	chr8	q24.13	ZHX1	NM_007222	11244	5'UTR	0.162	0.95	0.827	Treg	Hypomethylation	0.893	0.886	0.9	0.56	0.926	0.9	0.931	0.924	0.949	0.95	0.942	0.162
cg_1107	chr5	q33.3	Intergenic	NA	NA	Intergenic	0.206	0.953	0.87	Treg	Hypomethylation	0.934	0.934	0.94	0.825	0.942	0.926	0.947	0.94	0.951	0.947	0.953	0.206
cg_1108	chr21	q22.13	HLCS	NM_000411	3141	Body	0.194	0.976	0.851	Treg	Hypomethylation	0.97	0.918	0.973	0.464	0.965	0.879	0.969	0.975	0.96	0.964	0.976	0.194
cg_1109	chr11	q13.4	Intergenic	NA	NA	Intergenic	0.192	0.961	0.853	Treg	Hypomethylation	0.94	0.778	0.931	0.764	0.949	0.922	0.942	0.946	0.961	0.958	0.957	0.192
cg_1110	chr12	q21.2	Intergenic	NA	NA	Intergenic	0.11	0.939	0.762	Treg	Hypomethylation	0.911	0.812	0.845	0.435	0.86	0.661	0.883	0.939	0.921	0.865	0.903	0.11
cg_1111	chr6	p22.3	Intergenic	NA	NA	Intergenic	0.113	0.938	0.768	Treg	Hypomethylation	0.822	0.789	0.938	0.366	0.743	0.86	0.905	0.892	0.936	0.923	0.928	0.113
cg_1112	chr3	q13.31	ZBTB20	NM_015642	26137	3'UTR	0.158	0.963	0.803	Treg	Hypomethylation	0.921	0.941	0.943	0.577	0.926	0.62	0.904	0.946	0.963	0.956	0.777	0.158
cg_1113	chr13	q14.13	GTF2F2	NM_004128	2963	Body	0.177	0.94	0.832	Treg	Hypomethylation	0.827	0.891	0.914	0.742	0.92	0.88	0.922	0.898	0.94	0.938	0.937	0.177
cg_1114	chr4	q32.3	KLHL2	NM_007246	11275	Body	0.134	0.965	0.781	Treg	Hypomethylation	0.95	0.713	0.941	0.391	0.911	0.61	0.883	0.959	0.965	0.964	0.949	0.134
cg_1115	chr5	q33.3	Intergenic	NA	NA	Intergenic	0.123	0.945	0.767	Treg	Hypomethylation	0.912	0.752	0.943	0.416	0.945	0.531	0.924	0.929	0.943	0.932	0.851	0.123
cg_1116	chr12	q13.2	RPS26	NM_001029	6231	TSS1500	0.209	0.955	0.857	Treg	Hypomethylation	0.939	0.919	0.953	0.679	0.937	0.904	0.944	0.943	0.952	0.947	0.955	0.209
cg_1117	chr3	q12.3	SENP7	NM_001282802	57337	5'UTR	0.114	0.94	0.747	Treg	Hypomethylation	0.886	0.846	0.932	0.455	0.841	0.435	0.846	0.916	0.94	0.916	0.839	0.114
cg_1118	chr8	p11.21	CHRNB3	NM_000749	1142	1stExon	0.19	0.958	0.83	Treg	Hypomethylation	0.937	0.859	0.941	0.609	0.935	0.751	0.941	0.943	0.958	0.949	0.943	0.19
cg_1119	chr21	q11.2	LOC388813	NM_001256579	388813	Body	0.137	0.945	0.775	Treg	Hypomethylation	0.892	0.626	0.929	0.48	0.924	0.641	0.927	0.943	0.943	0.945	0.917	0.137
cg_1120	chr15	q21.2	MYO5C	NM_018728	55930	Body	0.22	0.962	0.861	Treg	Hypomethylation	0.948	0.822	0.948	0.781	0.946	0.88	0.947	0.955	0.962	0.96	0.961	0.22
cg_1121	chr2	q33.2	CTLA4	NM_001037631	1493	Body	0.132	0.951	0.77	Treg	Hypomethylation	0.915	0.733	0.929	0.523	0.585	0.885	0.831	0.916	0.951	0.929	0.913	0.132
cg_1122	chr15	q26.1	CHD2	NM_001271	1106	Body	0.193	0.968	0.817	Treg	Hypomethylation	0.957	0.946	0.966	0.477	0.86	0.7	0.89	0.949	0.968	0.958	0.941	0.193
cg_1123	chr2	q33.2	CD28	NM_006139	940	Body	0.189	0.955	0.812	Treg	Hypomethylation	0.938	0.92	0.939	0.41	0.904	0.732	0.919	0.94	0.955	0.947	0.953	0.189
cg_1124	chr2	q37.3	SCLY	NM_016510	51540	Body	0.183	0.957	0.807	Treg	Hypomethylation	0.952	0.834	0.956	0.382	0.931	0.712	0.924	0.957	0.957	0.946	0.951	0.183
cg_1125	chr12	q21.2	Intergenic	NA	NA	Intergenic	0.179	0.946	0.799	Treg	Hypomethylation	0.931	0.877	0.929	0.475	0.918	0.605	0.925	0.937	0.929	0.946	0.939	0.179
cg_1126	chr1	p36.23	RERE	NM_001042681	473	5'UTR	0.107	0.934	0.729	Treg	Hypomethylation	0.911	0.722	0.934	0.499	0.72	0.592	0.796	0.908	0.916	0.913	0.728	0.107
cg_1127	chr3	q28	IL1RAP	NM_001167930	3556	Body	0.183	0.931	0.81	Treg	Hypomethylation	0.92	0.811	0.931	0.665	0.904	0.751	0.914	0.924	0.913	0.894	0.91	0.183
cg_1128	chr22	q12.2	SFI1	NM_001007467	9814	Body	0.176	0.968	0.795	Treg	Hypomethylation	0.954	0.815	0.937	0.448	0.933	0.519	0.933	0.956	0.968	0.966	0.936	0.176
cg_1129	chr3	p22.3	CCR4	NM_005508	1233	3'UTR	0.233	0.956	0.858	Treg	Hypomethylation	0.942	0.93	0.942	0.669	0.94	0.897	0.941	0.947	0.956	0.952	0.949	0.233
cg_1130	chr20	p12.3	Intergenic	NA	NA	Intergenic	0.212	0.956	0.835	Treg	Hypomethylation	0.947	0.93	0.941	0.592	0.948	0.776	0.949	0.954	0.862	0.949	0.956	0.212
cg_1131	chr1	q31.2	Intergenic	NA	NA	Intergenic	0.2	0.949	0.819	Treg	Hypomethylation	0.935	0.783	0.913	0.628	0.931	0.742	0.933	0.938	0.949	0.948	0.927	0.2
cg_1132	chr3	p22.3	CCR4	NM_005508	1233	Body	0.221	0.947	0.839	Treg	Hypomethylation	0.93	0.899	0.926	0.633	0.88	0.867	0.937	0.938	0.947	0.947	0.938	0.221
cg_1133	chr6	q27	RPS6KA2	NM_021135	6196	Body	0.211	0.98	0.819	Treg	Hypomethylation	0.974	0.973	0.972	0.431	0.881	0.722	0.823	0.977	0.98	0.977	0.905	0.211
cg_1134	chr5	q33.3	MIR3142	NR_036095	100422938	TSS1500	0.259	0.961	0.877	Treg	Hypomethylation	0.945	0.895	0.943	0.832	0.942	0.926	0.948	0.953	0.958	0.958	0.961	0.259
cg_1135	chr5	q21.3	EFNA5	NM_001962	1946	Body	0.251	0.965	0.866	Treg	Hypomethylation	0.947	0.959	0.959	0.763	0.879	0.895	0.949	0.96	0.965	0.957	0.909	0.251
cg_1136	chr17	q23.3	SMURF2	NM_022739	64750	Body	0.233	0.954	0.845	Treg	Hypomethylation	0.932	0.915	0.933	0.566	0.935	0.895	0.938	0.944	0.954	0.95	0.949	0.233
cg_1137	chr2	q33.2	Intergenic	NA	NA	Intergenic	0.246	0.956	0.86	Treg	Hypomethylation	0.931	0.903	0.938	0.722	0.944	0.899	0.95	0.933	0.956	0.953	0.944	0.246
cg_1138	chr21	q22.3	Intergenic	NA	NA	Intergenic	0.21	0.951	0.815	Treg	Hypomethylation	0.937	0.896	0.935	0.499	0.911	0.678	0.928	0.948	0.951	0.945	0.941	0.21
cg_1139	chr8	q24.13	ZHX1	NM_007222	11244	5'UTR	0.231	0.964	0.838	Treg	Hypomethylation	0.953	0.9	0.949	0.479	0.947	0.815	0.945	0.949	0.964	0.96	0.959	0.231
cg_1140	chr15	q24.3	PSTPIP1	NM_003978	9051	TSS1500	0.176	0.94	0.777	Treg	Hypomethylation	0.913	0.91	0.933	0.337	0.909	0.63	0.904	0.817	0.93	0.92	0.94	0.176
cg_1141	chr10	q24.1	Intergenic	NA	NA	Intergenic	0.147	0.955	0.763	Treg	Hypomethylation	0.492	0.884	0.94	0.52	0.798	0.779	0.916	0.912	0.955	0.911	0.905	0.147
cg_1142	chr6	p21.2	CCDC167	NM_138493	154467	Body	0.139	0.951	0.749	Treg	Hypomethylation	0.847	0.595	0.947	0.531	0.853	0.644	0.894	0.744	0.951	0.929	0.918	0.139
cg_1143	chr14	q32.11	Intergenic	NA	NA	Intergenic	0.213	0.969	0.819	Treg	Hypomethylation	0.954	0.929	0.956	0.533	0.723	0.799	0.874	0.96	0.969	0.961	0.959	0.213
cg_1144	chr22	q13.2	TCF20	NM_181492	6942	Body	0.212	0.97	0.821	Treg	Hypomethylation	0.96	0.676	0.944	0.567	0.923	0.786	0.947	0.965	0.97	0.97	0.938	0.212
cg_1145	chr2	p21	Intergenic	NA	NA	Intergenic	0.199	0.952	0.8	Treg	Hypomethylation	0.931	0.922	0.935	0.588	0.906	0.454	0.879	0.935	0.952	0.95	0.943	0.199
cg_1146	chr10	q24.33	SH3PXD2A	NM_014631	9644	Body	0.17	0.951	0.773	Treg	Hypomethylation	0.927	0.769	0.951	0.421	0.805	0.647	0.924	0.925	0.916	0.906	0.914	0.17
cg_1147	chr12	q13.2	IKZF4	NM_022465	64375	Body	0.196	0.956	0.798	Treg	Hypomethylation	0.953	0.931	0.953	0.623	0.842	0.68	0.795	0.874	0.956	0.838	0.932	0.196
cg_1148	chr11	q22.3	Intergenic	NA	NA	Intergenic	0.234	0.959	0.835	Treg	Hypomethylation	0.944	0.868	0.938	0.658	0.946	0.779	0.951	0.949	0.934	0.959	0.858	0.234
cg_1149	chr3	p13	Intergenic	NA	NA	Intergenic	0.22	0.963	0.818	Treg	Hypomethylation	0.923	0.86	0.939	0.565	0.935	0.631	0.93	0.944	0.963	0.959	0.952	0.22
cg_1150	chr8	p23.3	MYOM2	NM_003970	9172	Body	0.213	0.946	0.811	Treg	Hypomethylation	0.918	0.836	0.843	0.764	0.918	0.873	0.885	0.92	0.946	0.942	0.676	0.213
cg_1151	chr8	q24.13	MTSS1	NM_014751	9788	Body	0.073	0.866	0.223	Treg	Hypermethylation	0.1	0.139	0.129	0.412	0.175	0.346	0.167	0.087	0.073	0.081	0.1	0.866
cg_1152	chr17	q21.1	Intergenic	NA	NA	Intergenic	0.055	0.838	0.203	Treg	Hypermethylation	0.07	0.172	0.087	0.314	0.222	0.124	0.138	0.086	0.069	0.259	0.055	0.838
cg_1153	chr20	q13.2	Intergenic	NA	NA	Intergenic	0.042	0.819	0.19	Treg	Hypermethylation	0.061	0.162	0.197	0.275	0.273	0.101	0.217	0.042	0.044	0.043	0.043	0.819
cg_1154	chr13	q14.11	Intergenic	NA	NA	Intergenic	0.034	0.848	0.23	Treg	Hypermethylation	0.034	0.225	0.086	0.423	0.107	0.499	0.315	0.046	0.057	0.072	0.051	0.848
cg_1155	chr5	q21.1	PAM	NR_033440	5066	Body	0.042	0.805	0.191	Treg	Hypermethylation	0.053	0.068	0.059	0.517	0.207	0.275	0.13	0.044	0.042	0.043	0.047	0.805
cg_1156	chr16	q23.2	Intergenic	NA	NA	Intergenic	0.029	0.831	0.221	Treg	Hypermethylation	0.049	0.195	0.165	0.613	0.171	0.258	0.141	0.029	0.042	0.038	0.126	0.831
cg_1157	chr16	p12.2	PRKCB	NM_002738	5579	Body	0.047	0.824	0.216	Treg	Hypermethylation	0.076	0.106	0.076	0.557	0.312	0.138	0.093	0.112	0.121	0.129	0.047	0.824
cg_1158	chr14	q32.2	Intergenic	NA	NA	Intergenic	0.061	0.798	0.204	Treg	Hypermethylation	0.109	0.292	0.122	0.474	0.152	0.134	0.094	0.061	0.086	0.067	0.061	0.798
cg_1159	chr16	p12.1	NSMCE1	NM_145080	197370	Body	0.038	0.794	0.208	Treg	Hypermethylation	0.082	0.101	0.044	0.407	0.14	0.52	0.097	0.051	0.072	0.15	0.038	0.794
cg_1160	chr3	p13	Intergenic	NA	NA	Intergenic	0.033	0.773	0.188	Treg	Hypermethylation	0.047	0.244	0.103	0.295	0.42	0.088	0.11	0.05	0.043	0.053	0.033	0.773
cg_1161	chr19	p13.3	MATK	NM_002378	4145	5'UTR	0.049	0.853	0.275	Treg	Hypermethylation	0.183	0.425	0.225	0.554	0.252	0.104	0.109	0.237	0.162	0.151	0.049	0.853
cg_1162	chr10	q24.1	PIK3AP1	NM_152309	118788	Body	0.026	0.707	0.152	Treg	Hypermethylation	0.035	0.034	0.035	0.46	0.175	0.164	0.106	0.027	0.026	0.027	0.03	0.707
cg_1163	chr1	p13.1	IGSF3	NM_001542	3321	1stExon	0.047	0.718	0.184	Treg	Hypermethylation	0.052	0.216	0.06	0.454	0.094	0.321	0.093	0.047	0.048	0.051	0.052	0.718
cg_1164	chr14	q32.33	KLC1	NM_001130107	3831	5'UTR	0.063	0.745	0.215	Treg	Hypermethylation	0.116	0.112	0.117	0.602	0.195	0.184	0.133	0.069	0.117	0.131	0.063	0.745
cg_1165	chr9	q31.1	NR4A3	NM_173200	8013	5'UTR	0.059	0.78	0.254	Treg	Hypermethylation	0.078	0.203	0.128	0.469	0.244	0.487	0.278	0.059	0.091	0.079	0.152	0.78
cg_1166	chr10	q26.11	CACUL1	NM_153810	143384	Body	0.075	0.715	0.197	Treg	Hypermethylation	0.109	0.143	0.136	0.377	0.131	0.262	0.116	0.107	0.099	0.075	0.096	0.715
cg_1167	chr15	q23	MIR548H4	NR_031680	100313884	Body	0.097	0.794	0.281	Treg	Hypermethylation	0.198	0.134	0.131	0.597	0.17	0.42	0.217	0.218	0.097	0.193	0.207	0.794
cg_1168	chr5	q21.1	PAM	NM_138821	5066	5'UTR	0.018	0.617	0.104	Treg	Hypermethylation	0.021	0.037	0.018	0.388	0.029	0.038	0.024	0.018	0.018	0.02	0.019	0.617
cg_1169	chr13	q22.1	KLF12	NM_007249	11278	5'UTR	0.099	0.75	0.241	Treg	Hypermethylation	0.205	0.141	0.213	0.334	0.111	0.182	0.099	0.143	0.259	0.235	0.225	0.75
cg_1170	chr10	q24.31	SCD	NM_005063	6319	Body	0.075	0.748	0.245	Treg	Hypermethylation	0.096	0.244	0.175	0.423	0.237	0.214	0.204	0.075	0.178	0.076	0.275	0.748
cg_1171	chr2	p21	Intergenic	NA	NA	Intergenic	0.053	0.67	0.187	Treg	Hypermethylation	0.103	0.083	0.089	0.438	0.306	0.199	0.105	0.08	0.058	0.053	0.062	0.67
cg_1172	chr3	p14.3	ARHGEF3	NM_001128616	50650	Body	0.04	0.638	0.158	Treg	Hypermethylation	0.049	0.04	0.04	0.454	0.149	0.25	0.107	0.04	0.041	0.047	0.043	0.638
cg_1173	chr10	q23.32	CPEB3	NM_014912	22849	5'UTR	0.058	0.658	0.178	Treg	Hypermethylation	0.085	0.142	0.092	0.36	0.088	0.319	0.092	0.065	0.058	0.061	0.11	0.658
cg_1174	chr3	q13.32	B4GALT4	NM_212543	8702	5'UTR	0.037	0.63	0.147	Treg	Hypermethylation	0.051	0.12	0.127	0.369	0.063	0.071	0.179	0.037	0.038	0.039	0.038	0.63
cg_1175	chr8	q24.13	MTSS1	NM_014751	9788	Body	0.07	0.703	0.227	Treg	Hypermethylation	0.106	0.11	0.114	0.298	0.411	0.353	0.223	0.089	0.081	0.07	0.16	0.703
cg_1176	chr4	q23	Intergenic	NA	NA	Intergenic	0.069	0.692	0.214	Treg	Hypermethylation	0.13	0.195	0.158	0.36	0.173	0.264	0.247	0.107	0.075	0.069	0.103	0.692
cg_1177	chr5	q21.1	PAM	NR_033440	5066	Body	0.053	0.619	0.151	Treg	Hypermethylation	0.071	0.066	0.066	0.375	0.106	0.191	0.084	0.06	0.062	0.057	0.053	0.619
cg_1178	chr4	q21.22	PLAC8	NM_016619	51316	TSS200	0.025	0.584	0.118	Treg	Hypermethylation	0.038	0.159	0.04	0.227	0.037	0.181	0.039	0.031	0.028	0.029	0.025	0.584
cg_1179	chr12	q24.23	BICDL1	NM_207311	92558	Body	0.065	0.63	0.161	Treg	Hypermethylation	0.095	0.278	0.102	0.176	0.086	0.119	0.081	0.073	0.069	0.065	0.16	0.63
cg_1180	chr10	q24.1	PIK3AP1	NM_152309	118788	Body	0.05	0.66	0.194	Treg	Hypermethylation	0.062	0.052	0.05	0.354	0.369	0.101	0.1	0.143	0.056	0.32	0.058	0.66
cg_1181	chr10	q23.32	CPEB3	NM_001178137	22849	TSS200	0.068	0.646	0.192	Treg	Hypermethylation	0.083	0.142	0.096	0.401	0.106	0.358	0.117	0.072	0.074	0.068	0.139	0.646
cg_1182	chr6	p22.3	RIPOR2	NM_014722	9750	5'UTR	0.063	0.654	0.196	Treg	Hypermethylation	0.104	0.069	0.068	0.414	0.298	0.198	0.198	0.078	0.083	0.122	0.063	0.654
cg_1183	chr15	q22.31	ZNF609	NM_015042	23060	Body	0.027	0.604	0.154	Treg	Hypermethylation	0.064	0.031	0.058	0.306	0.044	0.436	0.085	0.027	0.034	0.034	0.132	0.604
cg_1184	chr1	p13.1	IGSF3	NM_001542	3321	1stExon	0.064	0.651	0.197	Treg	Hypermethylation	0.068	0.234	0.068	0.438	0.127	0.347	0.139	0.064	0.068	0.075	0.087	0.651
cg_1185	chr14	q22.1	NIN	NM_020921	51199	Body	0.062	0.672	0.223	Treg	Hypermethylation	0.106	0.116	0.349	0.431	0.259	0.179	0.138	0.062	0.065	0.062	0.242	0.672
cg_1186	chr9	q33.3	DENND1A	NM_020946	57706	Body	0.061	0.665	0.205	Treg	Hypermethylation	0.076	0.376	0.122	0.289	0.123	0.279	0.092	0.061	0.129	0.137	0.116	0.665
cg_1187	chr20	q13.32	Intergenic	NA	NA	Intergenic	0.064	0.672	0.217	Treg	Hypermethylation	0.169	0.25	0.13	0.424	0.18	0.278	0.137	0.086	0.096	0.064	0.12	0.672
cg_1188	chr10	q23.32	CPEB3	NM_001178137	22849	TSS200	0.065	0.61	0.159	Treg	Hypermethylation	0.083	0.111	0.08	0.276	0.102	0.243	0.102	0.075	0.067	0.065	0.088	0.61
cg_1189	chr6	q24.1	TXLNB	NM_153235	167838	Body	0.033	0.583	0.135	Treg	Hypermethylation	0.042	0.041	0.046	0.294	0.063	0.294	0.075	0.04	0.033	0.038	0.066	0.583
cg_1190	chr5	q13.1	PIK3R1	NM_181523	5295	Body	0.04	0.606	0.151	Treg	Hypermethylation	0.048	0.331	0.057	0.341	0.057	0.135	0.058	0.044	0.047	0.044	0.04	0.606
cg_1191	chr2	p22.2	Intergenic	NA	NA	Intergenic	0.018	0.581	0.138	Treg	Hypermethylation	0.018	0.018	0.023	0.41	0.076	0.296	0.112	0.026	0.02	0.043	0.027	0.581
cg_1192	chrX	p11.21	NBDY	NR_015367	550643	Body	0.202	0.806	0.356	Treg	Hypermethylation	0.316	0.306	0.357	0.423	0.33	0.304	0.341	0.363	0.202	0.285	0.239	0.806
cg_1193	chr20	p12.3	PLCB1	NM_182734	23236	Body	0.037	0.597	0.162	Treg	Hypermethylation	0.049	0.127	0.053	0.375	0.223	0.143	0.219	0.037	0.039	0.045	0.038	0.597
cg_1194	chr1	p32.3	USP24	NM_015306	23358	Body	0.062	0.624	0.196	Treg	Hypermethylation	0.089	0.08	0.1	0.312	0.095	0.398	0.199	0.067	0.062	0.064	0.267	0.624
cg_1195	chr4	q21.22	PLAC8	NM_001130715	51316	5'UTR	0.032	0.554	0.123	Treg	Hypermethylation	0.052	0.106	0.039	0.254	0.044	0.24	0.049	0.034	0.034	0.032	0.033	0.554
cg_1196	chr1	p31.3	NFIA	NM_001145511	4774	TSS1500	0.056	0.635	0.205	Treg	Hypermethylation	0.072	0.191	0.191	0.387	0.157	0.17	0.109	0.056	0.1	0.147	0.243	0.635
cg_1197	chr20	p11.21	NINL	NM_025176	22981	Body	0.092	0.652	0.221	Treg	Hypermethylation	0.126	0.271	0.107	0.219	0.169	0.423	0.249	0.154	0.094	0.098	0.092	0.652
cg_1198	chr8	q12.3	Intergenic	NA	NA	Intergenic	0.055	0.636	0.211	Treg	Hypermethylation	0.078	0.152	0.204	0.38	0.303	0.251	0.281	0.068	0.061	0.056	0.055	0.636
cg_1199	chr5	q21.1	PAM	NM_138821	5066	5'UTR	0.017	0.512	0.089	Treg	Hypermethylation	0.018	0.042	0.021	0.317	0.029	0.038	0.021	0.017	0.018	0.019	0.018	0.512
cg_1200	chr15	q23	Intergenic	NA	NA	Intergenic	0.035	0.582	0.154	Treg	Hypermethylation	0.048	0.181	0.095	0.186	0.384	0.058	0.165	0.035	0.037	0.046	0.035	0.582
