# Supplementary material for: Enhanced cell deconvolution of peripheral blood using DNA methylation for high-resolution immune profiling
Source: Nat Commun. 2022 Feb 9;13:761. doi: 10.1038/s41467-021-27864-7 (PMC8828780; doi:10.1038/s41467-021-27864-7)
Supplement: Supplementary file 8 — Dataset 4 [file 41467_2021_27864_MOESM8_ESM.xlsx]

## Sheet: Supplementary Data File 4
GSEA pathway (v.7.2)	N	DM	P-value	FDR
AIZARANI LIVER C1 NK NKT CELLS 1	147	32	3.61e-12	1.12e-07
ZHENG BOUND BY FOXP3	479	68	2.62e-11	3.62e-07
GSE10325 LUPUS CD4 TCELL VS LUPUS BCELL UP	188	37	4.66e-11	3.62e-07
GO T CELL ACTIVATION	455	55	4.46e-11	3.62e-07
GO CELL ACTIVATION	1338	112	7.33e-11	4.56e-07
GSE10325 CD4 TCELL VS MYELOID UP	189	35	1.65e-10	8.54e-07
GO POSITIVE REGULATION OF IMMUNE SYSTEM PROCESS	940	82	7.62e-10	3.38e-06
GO REGULATION OF CELL CELL ADHESION	419	52	1.37e-09	4.74e-06
HAY BONE MARROW NAIVE T CELL	372	46	1.35e-09	4.74e-06
GO LYMPHOCYTE ACTIVATION	652	64	2.95e-09	8.3e-06
GO POSITIVE REGULATION OF IMMUNE RESPONSE	621	60	3.2e-09	8.3e-06
GO REGULATION OF T CELL ACTIVATION	317	40	3.19e-09	8.3e-06
GO LEUKOCYTE CELL CELL ADHESION	343	42	5.06e-09	1.21e-05
GSE1460 INTRATHYMIC T PROGENITOR VS CD4 THYMOCYTE DN	191	34	5.51e-09	1.22e-05
CHEN METABOLIC SYNDROM NETWORK	1180	101	9.4e-09	1.86e-05
GO REGULATION OF IMMUNE SYSTEM PROCESS	1443	108	9.59e-09	1.86e-05
GO REGULATION OF CELL ADHESION	701	74	1.07e-08	1.96e-05
GO REGULATION OF IMMUNE RESPONSE	857	71	1.45e-08	2.37e-05
GO REGULATION OF CELL ACTIVATION	553	55	1.38e-08	2.37e-05
LEE DIFFERENTIATING T LYMPHOCYTE	189	32	1.73e-08	2.69e-05
GSE4590 LARGE PRE BCELL VS VPREB POS LARGE PRE BCELL DN	174	32	2.21e-08	3.27e-05
GSE10325 CD4 TCELL VS BCELL UP	184	32	2.52e-08	3.56e-05
GO REGULATION OF LYMPHOCYTE ACTIVATION	422	45	1.23e-07	0.000167
GO NEGATIVE REGULATION OF CELL CELL ADHESION	181	26	3.05e-07	0.000395
GSE11057 NAIVE VS CENT MEMORY CD4 TCELL DN	193	32	3.49e-07	0.000427
GSE22886 NAIVE TCELL VS MONOCYTE UP	187	29	3.98e-07	0.000427
GSE22886 NAIVE CD4 TCELL VS MONOCYTE UP	181	29	3.67e-07	0.000427
MANNO MIDBRAIN NEUROTYPES HMGL	552	53	3.86e-07	0.000427
HAY BONE MARROW NK CELLS	346	41	3.93e-07	0.000427
HU FETAL RETINA MICROGLIA	357	40	4.59e-07	0.000476
GO POSITIVE REGULATION OF LEUKOCYTE CELL CELL ADHESION	222	30	5.3e-07	0.000532
GO CD4 POSITIVE ALPHA BETA T CELL ACTIVATION	91	17	6.17e-07	0.000599
MARTENS BOUND BY PML RARA FUSION	447	53	9.18e-07	0.000865
GSE11386 NAIVE VS MEMORY BCELL DN	151	27	1.25e-06	0.00114
GSE14699 NAIVE VS DELETIONAL TOLERANCE CD8 TCELL UP	147	26	1.3e-06	0.00116
GSE22886 TCELL VS BCELL NAIVE UP	193	27	1.45e-06	0.00116
GSE22886 NAIVE CD8 TCELL VS DC UP	186	26	1.37e-06	0.00116
GSE15330 LYMPHOID MULTIPOTENT VS MEGAKARYOCYTE ERYTHROID PROGENITOR IKAROS KO DN	169	25	1.47e-06	0.00116
GO ACTIVATION OF IMMUNE RESPONSE	428	44	1.46e-06	0.00116
GO CELL ACTIVATION INVOLVED IN IMMUNE RESPONSE	683	56	1.49e-06	0.00116
GSE7460 CD8 TCELL VS CD4 TCELL ACT UP	185	26	1.53e-06	0.00116
GO CD4 POSITIVE ALPHA BETA T CELL DIFFERENTIATION	75	15	1.7e-06	0.00124
GO POSITIVE REGULATION OF CELL ACTIVATION	330	36	1.72e-06	0.00124
RYTTCCTG ETS2 B	1052	90	1.96e-06	0.00139
AIZARANI LIVER C5 NK NKT CELLS 3	115	19	2.26e-06	0.00156
GSE13306 LAMINA PROPRIA VS SPLEEN TREG UP	192	27	2.36e-06	0.00158
GO IMMUNE EFFECTOR PROCESS	1131	80	2.53e-06	0.00158
GO ALPHA BETA T CELL ACTIVATION	137	21	2.46e-06	0.00158
GO POSITIVE REGULATION OF LYMPHOCYTE ACTIVATION	269	31	2.54e-06	0.00158
FAN EMBRYONIC CTX BRAIN NAIVE LIKE T CELL	152	22	2.41e-06	0.00158
GO T CELL DIFFERENTIATION	247	30	2.7e-06	0.00161
GAO LARGE INTESTINE ADULT CI MESENCHYMAL CELLS	338	39	2.7e-06	0.00161
GSE10325 LUPUS CD4 TCELL VS LUPUS MYELOID UP	182	27	3.19e-06	0.00182
GSE7218 UNSTIM VS ANTIGEN STIM THROUGH IGG BCELL DN	165	22	3.11e-06	0.00182
GSE24726 WT VS E2 2 KO PDC DAY6 POST DELETION DN	187	28	3.21e-06	0.00182
GSE29618 BCELL VS PDC UP	178	26	3.37e-06	0.00185
GO NEGATIVE REGULATION OF LEUKOCYTE CELL CELL ADHESION	128	18	3.38e-06	0.00185
GO ALPHA BETA T CELL DIFFERENTIATION	102	18	4.23e-06	0.00227
GSE22886 DC VS MONOCYTE DN	190	26	4.53e-06	0.00227
GSE37301 PRO BCELL VS CD4 TCELL UP	161	25	4.5e-06	0.00227
GAO LARGE INTESTINE 24W C11 PANETH LIKE CELL	307	33	4.39e-06	0.00227
CUI DEVELOPING HEART C9 B T CELL	147	22	4.41e-06	0.00227
GO IMMUNE RESPONSE REGULATING SIGNALING PATHWAY	382	41	6.34e-06	0.00313
GO POSITIVE REGULATION OF CELL CELL ADHESION	266	32	6.71e-06	0.00326
GO REGULATORY T CELL DIFFERENTIATION	34	9	6.85e-06	0.00328
GO CD8 POSITIVE ALPHA BETA T CELL DIFFERENTIATION	15	7	6.96e-06	0.00328
GSE17186 NAIVE VS CD21LOW TRANSITIONAL BCELL CORD BLOOD UP	189	27	8.17e-06	0.00363
GSE16266 CTRL VS LPS STIM MEF UP	190	28	8.13e-06	0.00363
GO POSITIVE REGULATION OF CELL ADHESION	410	45	8.05e-06	0.00363
ZHENG CORD BLOOD C10 MULTILYMPHOID PROGENITOR	91	18	7.85e-06	0.00363
GSE25087 TREG VS TCONV ADULT UP	194	26	8.55e-06	0.00375
GSE37301 HEMATOPOIETIC STEM CELL VS GRAN MONO PROGENITOR UP	156	24	8.76e-06	0.00375
GO LEUKOCYTE PROLIFERATION	290	29	8.81e-06	0.00375
GO NEGATIVE REGULATION OF IMMUNE SYSTEM PROCESS	439	40	9.67e-06	0.00406
GSE22601 DOUBLE POSITIVE VS CD8 SINGLE POSITIVE THYMOCYTE UP	198	27	1e-05	0.00413
GSE3039 ALPHABETA CD8 TCELL VS B1 BCELL DN	187	24	1.01e-05	0.00413
GSE14415 NATURAL TREG VS TCONV UP	153	22	1.08e-05	0.0043
GO NEGATIVE REGULATION OF LYMPHOCYTE ACTIVATION	145	20	1.08e-05	0.0043
GSE36476 CTRL VS TSST ACT 16H MEMORY CD4 TCELL YOUNG UP	188	26	1.25e-05	0.00485
REACTOME INNATE IMMUNE SYSTEM	986	71	1.24e-05	0.00485
GSE29949 MICROGLIA BRAIN VS CD8 POS DC SPLEEN UP	186	25	1.31e-05	0.00502
GO REGULATION OF ANTIGEN RECEPTOR MEDIATED SIGNALING PATHWAY	66	13	1.35e-05	0.00513
GSE14415 INDUCED TREG VS FOXP3 KO INDUCED TREG UP	161	23	1.4e-05	0.00523
GSE22886 NAIVE TCELL VS DC UP	191	24	1.43e-05	0.00527
GSE13522 WT VS IFNAR KO SKING T CRUZI Y STRAIN INF UP	196	27	1.44e-05	0.00527
GSE16385 ROSIGLITAZONE IL4 VS IFNG TNF STIM MACROPHAGE UP	192	27	1.47e-05	0.0053
ZNF597 TARGET GENES	769	63	1.48e-05	0.0053
GSE22886 NAIVE CD8 TCELL VS MONOCYTE UP	181	25	1.52e-05	0.00536
GSE36476 CTRL VS TSST ACT 40H MEMORY CD4 TCELL YOUNG UP	193	26	1.7e-05	0.00595
DURANTE ADULT OLFACTORY NEUROEPITHELIUM NK CELLS	78	13	1.86e-05	0.00641
DURANTE ADULT OLFACTORY NEUROEPITHELIUM CD8 T CELLS	64	11	1.89e-05	0.00645
ZHENG FOXP3 TARGETS IN T LYMPHOCYTE DN	39	12	1.91e-05	0.00646
GSE11057 NAIVE VS EFF MEMORY CD4 TCELL UP	185	27	2e-05	0.00668
HAY BONE MARROW CD8 T CELL	67	12	2.07e-05	0.00686
GSE29618 BCELL VS MONOCYTE UP	175	24	2.23e-05	0.0073
GSE14699 NAIVE VS ACT CD8 TCELL DN	167	25	2.33e-05	0.00754
GO NEGATIVE REGULATION OF CELL ADHESION	285	32	2.38e-05	0.00763
GSE13547 CTRL VS ANTI IGM STIM ZFX KO BCELL 12H DN	153	24	2.62e-05	0.00832
GSE14350 TREG VS TEFF UP	191	25	2.68e-05	0.00834
GSE9988 ANTI TREM1 VS VEHICLE TREATED MONOCYTES DN	193	26	2.68e-05	0.00834
GSE22886 NAIVE BCELL VS MONOCYTE DN	196	26	2.73e-05	0.00841
GSE26343 WT VS NFAT5 KO MACROPHAGE LPS STIM UP	197	23	2.9e-05	0.00852
GO CD8 POSITIVE ALPHA BETA T CELL ACTIVATION	26	8	2.84e-05	0.00852
GO B CELL RECEPTOR SIGNALING PATHWAY	60	13	2.87e-05	0.00852
ZNF184 TARGET GENES	1283	93	2.9e-05	0.00852
CUI DEVELOPING HEART C8 MACROPHAGE	264	28	2.84e-05	0.00852
HADDAD B LYMPHOCYTE PROGENITOR	272	33	3.46e-05	0.01
GSE3565 CTRL VS LPS INJECTED SPLENOCYTES DN	169	24	3.47e-05	0.01
SIG INSULIN RECEPTOR PATHWAY IN CARDIAC MYOCYTES	48	12	3.63e-05	0.0104
AIZARANI LIVER C3 NK NKT CELLS 2	149	20	3.68e-05	0.0104
THEILGAARD NEUTROPHIL AT SKIN WOUND DN	216	28	3.89e-05	0.0108
GO LYMPHOCYTE DIFFERENTIATION	347	34	3.88e-05	0.0108
GSE13306 RA VS UNTREATED MEM CD4 TCELL UP	194	26	3.94e-05	0.0109
GSE7219 UNSTIM VS LPS AND ANTI CD40 STIM NIK NFKB2 KO DC DN	190	25	4.17e-05	0.0114
GOLDRATH NAIVE VS EFF CD8 TCELL UP	194	25	4.56e-05	0.0123
GSE31082 DN VS CD8 SP THYMOCYTE DN	196	27	4.66e-05	0.0123
GSE26488 CTRL VS PEPTIDE INJECTION OT2 THYMOCYTE DN	178	25	4.61e-05	0.0123
GO CELL CELL ADHESION	840	71	4.66e-05	0.0123
GNF2 JAK1	32	9	4.78e-05	0.0125
GSE16450 IMMATURE VS MATURE NEURON CELL LINE UP	181	25	4.86e-05	0.0126
GSE36476 CTRL VS TSST ACT 72H MEMORY CD4 TCELL YOUNG UP	190	25	5.04e-05	0.013
GSE17721 POLYIC VS PAM3CSK4 16H BMDC UP	195	24	5.14e-05	0.013
GSE17974 CTRL VS ACT IL4 AND ANTI IL12 24H CD4 TCELL UP	182	24	5.25e-05	0.013
GSE23502 BM VS COLON TUMOR MYELOID DERIVED SUPPRESSOR CELL DN	192	23	5.23e-05	0.013
GSE33425 CD8 ALPHAALPHA VS ALPHABETA CD161 HIGH TCELL DN	196	23	5.17e-05	0.013
ZHONG PFC MAJOR TYPES MICROGLIA	414	40	5.26e-05	0.013
GSE9988 ANTI TREM1 VS CTRL TREATED MONOCYTES DN	197	25	5.91e-05	0.0145
OSMAN BLADDER CANCER DN	394	37	6.07e-05	0.0145
MULLIGHAN MLL SIGNATURE 1 UP	365	35	6.02e-05	0.0145
GSE17721 LPS VS CPG 1H BMDC DN	197	24	6.05e-05	0.0145
GO REGULATION OF LEUKOCYTE PROLIFERATION	227	23	6.18e-05	0.0147
GO 14 3 3 PROTEIN BINDING	31	10	6.41e-05	0.0151
GSE15330 HSC VS LYMPHOID PRIMED MULTIPOTENT PROGENITOR DN	175	21	6.49e-05	0.0152
GO NEGATIVE REGULATION OF CELL ACTIVATION	197	23	6.64e-05	0.0154
GSE9601 UNTREATED VS NFKB INHIBITOR TREATED HCMV INF MONOCYTE DN	169	23	6.75e-05	0.0155
GSE15330 LYMPHOID MULTIPOTENT VS MEGAKARYOCYTE ERYTHROID PROGENITOR IKAROS KO UP	158	23	6.77e-05	0.0155
HALLMARK IL2 STAT5 SIGNALING	194	24	6.92e-05	0.0157
GSE45739 UNSTIM VS ACD3 ACD28 STIM NRAS KO CD4 TCELL UP	183	24	7.33e-05	0.0165
GSE21033 CTRL VS POLYIC STIM DC 12H UP	152	20	7.45e-05	0.0167
GSE8384 CTRL VS B ABORTUS 4H MAC CELL LINE DN	189	22	8.13e-05	0.0181
GSE41867 DAY6 EFFECTOR VS DAY30 EXHAUSTED CD8 TCELL LCMV CLONE13 UP	195	23	8.34e-05	0.0184
GSE26290 CTRL VS AKT INHIBITOR TREATED ANTI CD3 AND IL2 STIM CD8 TCELL DN	189	25	8.45e-05	0.0185
GSE15735 2H VS 12H HDAC INHIBITOR TREATED CD4 TCELL DN	192	24	8.6e-05	0.0187
GSE3920 IFNA VS IFNB TREATED ENDOTHELIAL CELL DN	160	23	8.8e-05	0.0188
GSE17301 ACD3 ACD28 VS ACD3 ACD28 AND IFNA5 STIM CD8 TCELL DN	194	23	8.81e-05	0.0188
GO LYMPHOCYTE ACTIVATION INVOLVED IN IMMUNE RESPONSE	172	19	8.79e-05	0.0188
GO T CELL PROLIFERATION	182	20	8.89e-05	0.0188
FAN EMBRYONIC CTX BRAIN EFFECTOR T CELL	125	16	9.2e-05	0.0193
GSE15330 HSC VS MEGAKARYOCYTE ERYTHROID PROGENITOR UP	158	23	9.29e-05	0.0194
GSE3565 DUSP1 VS WT SPLENOCYTES DN	175	23	9.52e-05	0.0197
GSE24634 NAIVE CD4 TCELL VS DAY3 IL4 CONV TREG UP	189	23	9.71e-05	0.0199
GSE18893 TCONV VS TREG 24H CULTURE DN	186	23	9.84e-05	0.0199
GSE21360 PRIMARY VS TERTIARY MEMORY CD8 TCELL UP	190	23	9.78e-05	0.0199
GSE43863 DAY6 EFF VS DAY150 MEM LY6C INT CXCR5POS CD4 TCELL UP	191	25	9.73e-05	0.0199
ZHENG FOXP3 TARGETS IN THYMUS UP	195	26	0.000102	0.02
RUTELLA RESPONSE TO HGF DN	227	27	0.000102	0.02
GSE1460 INTRATHYMIC T PROGENITOR VS NAIVE CD4 TCELL ADULT BLOOD DN	185	23	0.000101	0.02
GSE33425 CD161 HIGH VS INT CD8 TCELL DN	192	22	0.000101	0.02
GO ANTIGEN RECEPTOR MEDIATED SIGNALING PATHWAY	232	27	0.000101	0.02
GSE28737 BCL6 HET VS BCL6 KO FOLLICULAR BCELL UP	190	24	0.000104	0.0203
GSE25677 MPL VS R848 STIM BCELL DN	174	24	0.000111	0.0215
KRIGE RESPONSE TO TOSEDOSTAT 24HR UP	719	59	0.000113	0.0217
MODULE 84	511	42	0.000116	0.0221
FAN EMBRYONIC CTX BIG GROUPS MICROGLIA	354	33	0.000117	0.0222
POU2AF1 TARGET GENES	788	61	0.000118	0.0222
GSE5542 UNTREATED VS IFNA TREATED EPITHELIAL CELLS 24H UP	192	28	0.00012	0.0224
GOLDRATH NAIVE VS MEMORY CD8 TCELL UP	195	25	0.000124	0.0231
GSE3039 NKT CELL VS ALPHAALPHA CD8 TCELL DN	191	21	0.000134	0.0247
GSE8621 LPS STIM VS LPS PRIMED AND LPS STIM MACROPHAGE DN	194	23	0.000134	0.0247
GSE24574 BCL6 HIGH TFH VS TFH CD4 TCELL DN	191	23	0.000139	0.0254
GSE3920 UNTREATED VS IFNA TREATED FIBROBLAST UP	165	22	0.000141	0.0256
GSE11057 NAIVE VS MEMORY CD4 TCELL UP	181	23	0.000145	0.0261
GSE21063 CTRL VS ANTI IGM STIM BCELL NFATC1 KO 16H UP	193	22	0.000145	0.0261
MAML1 TARGET GENES	255	28	0.00015	0.0268
GNF2 PTPRC	65	12	0.000152	0.027
GSE3982 DC VS TH1 DN	187	22	0.000153	0.0271
GSE6092 B BURGDOFERI VS B BURGDORFERI AND IFNG STIM ENDOTHELIAL CELL UP	170	23	0.000156	0.0273
GSE16450 IMMATURE VS MATURE NEURON CELL LINE 12H IFNA STIM UP	192	25	0.000156	0.0273
GSE29164 CD8 TCELL VS CD8 TCELL AND IL12 TREATED MELANOMA DAY3 DN	191	23	0.000159	0.0275
GSE40225 WT VS RIP B7X DIABETIC MOUSE PANCREATIC CD8 TCELL UP	190	24	0.000159	0.0275
JAATINEN HEMATOPOIETIC STEM CELL DN	223	22	0.000161	0.0276
GSE31082 DP VS CD8 SP THYMOCYTE DN	193	22	0.000164	0.0279
GO REGULATION OF HEMOPOIESIS	476	40	0.000164	0.0279
GSE22601 IMMATURE CD4 SINGLE POSITIVE VS CD8 SINGLE POSITIVE THYMOCYTE UP	194	22	0.000169	0.0285
GSE2770 TGFB AND IL4 ACT VS ACT CD4 TCELL 48H DN	189	21	0.00017	0.0286
GO T CELL ACTIVATION INVOLVED IN IMMUNE RESPONSE	99	13	0.000173	0.029
KAECH NAIVE VS DAY8 EFF CD8 TCELL UP	196	25	0.000177	0.0294
GSE16385 IFNG TNF VS UNSTIM MACROPHAGE ROSIGLITAZONE TREATED DN	185	22	0.000181	0.0299
GSE17974 0H VS 2H IN VITRO ACT CD4 TCELL UP	184	21	0.000186	0.0306
GO REGULATION OF CD8 POSITIVE ALPHA BETA T CELL DIFFERENTIATION	6	4	0.000189	0.0309
GSE29618 MONOCYTE VS PDC UP	191	22	0.000192	0.0311
GO REGULATION OF CD4 POSITIVE ALPHA BETA T CELL ACTIVATION	58	10	0.000192	0.0311
ETS Q4	238	26	0.000196	0.0316
GSE41867 DAY8 VS DAY15 LCMV CLONE13 EFFECTOR CD8 TCELL UP	194	23	0.000198	0.0317
GSE12366 PLASMA CELL VS NAIVE BCELL DN	186	22	0.000202	0.0322
GO NEGATIVE REGULATION OF SIGNALING	1420	100	0.000204	0.0324
GSE24574 NAIVE VS TCONV CD4 TCELL UP	192	23	0.000207	0.0326
MODULE 46	373	29	0.00021	0.0329
GSE5589 LPS VS LPS AND IL10 STIM MACROPHAGE 45MIN UP	189	21	0.00021	0.0329
GO ACTIVATION OF MAPKKK ACTIVITY	12	5	0.000213	0.0331
GSE26495 NAIVE VS PD1HIGH CD8 TCELL UP	177	23	0.000214	0.0331
HP ACUTE LEUKEMIA	86	13	0.000219	0.0337
GSE9988 ANTI TREM1 AND LPS VS CTRL TREATED MONOCYTES DN	194	22	0.000224	0.0343
GSE16451 CTRL VS WEST EQUINE ENC VIRUS MATURE NEURON CELL LINE DN	192	23	0.000225	0.0343
QI PLASMACYTOMA UP	244	25	0.000235	0.0354
STTTCRNTTT IRF Q6	182	23	0.000234	0.0354
GSE6259 33D1 POS VS DEC205 POS FLT3L INDUCED SPLENIC DC DN	167	22	0.000244	0.0366
RYAN MANTLE CELL LYMPHOMA NOTCH DIRECT UP	146	21	0.000245	0.0366
GSE21670 UNTREATED VS IL6 TREATED STAT3 KO CD4 TCELL UP	186	23	0.000246	0.0366
GSE40273 EOS KO VS WT TREG DN	196	24	0.000248	0.0367
GO ACTIN CYTOSKELETON	490	49	0.000258	0.038
GO IMMUNE SYSTEM DEVELOPMENT	976	71	0.000259	0.038
GO REGULATION OF LEUKOCYTE MIGRATION	199	20	0.000268	0.039
GO NEGATIVE REGULATION OF REGULATORY T CELL DIFFERENTIATION	7	3	0.000268	0.039
GSE21033 CTRL VS POLYIC STIM DC 24H UP	150	21	0.00027	0.0391
GO REGULATION OF T CELL DIFFERENTIATION	147	18	0.000272	0.0391
GSE1460 DP VS CD4 THYMOCYTE DN	192	23	0.000277	0.0397
GSE40666 WT VS STAT1 KO CD8 TCELL UP	190	25	0.000279	0.0399
HP ABNORMALITY OF THE LYMPH NODES	174	21	0.000296	0.0421
GSE21033 1H VS 24H POLYIC STIM DC UP	159	22	0.000298	0.0421
GSE17974 2H VS 72H UNTREATED IN VITRO CD4 TCELL DN	188	19	0.000302	0.0425
SIG BCR SIGNALING PATHWAY	45	11	0.000312	0.0427
GSE11057 PBMC VS MEM CD4 TCELL DN	183	22	0.000308	0.0427
GSE26495 NAIVE VS PD1HIGH CD8 TCELL DN	193	25	0.000312	0.0427
GSE21670 STAT3 KO VS WT CD4 TCELL TGFB IL6 TREATED DN	192	24	0.000306	0.0427
GSE20727 CTRL VS H2O2 TREATED DC UP	192	24	0.000311	0.0427
GO RESPONSE TO MUSCLE INACTIVITY	11	5	0.000307	0.0427
GSE22886 CD8 TCELL VS BCELL NAIVE UP	193	23	0.000317	0.0431
GSE22886 NAIVE TCELL VS MONOCYTE DN	193	23	0.00032	0.0431
GSE22432 CDC VS COMMON DC PROGENITOR UP	188	24	0.00032	0.0431
GO NEGATIVE REGULATION OF RESPONSE TO STIMULUS	1670	111	0.000319	0.0431
GSE17974 0H VS 4H IN VITRO ACT CD4 TCELL UP	174	22	0.000323	0.0432
GSE2935 UV INACTIVATED VS LIVE SENDAI VIRUS INF MACROPHAGE UP	164	23	0.000324	0.0432
ZNF669 TARGET GENES	112	14	0.000325	0.0432
GO CELLULAR RESPONSE TO HORMONE STIMULUS	611	52	0.000334	0.0442
GSE28726 NAIVE VS ACTIVATED CD4 TCELL UP	191	22	0.000338	0.0446
TONKS TARGETS OF RUNX1 RUNX1T1 FUSION HSC DN	181	22	0.000351	0.0451
MIR12133	365	40	0.000348	0.0451
GSE1460 INTRATHYMIC T PROGENITOR VS NAIVE CD4 TCELL CORD BLOOD DN	190	22	0.000346	0.0451
GSE26495 NAIVE VS PD1LOW CD8 TCELL DN	193	26	0.000351	0.0451
GO NEGATIVE REGULATION OF HEMOPOIESIS	150	17	0.000346	0.0451
WP MICRORNAS IN CARDIOMYOCYTE HYPERTROPHY	99	15	0.000349	0.0451
GOLDRATH ANTIGEN RESPONSE	338	28	0.00036	0.0454
CAGCTTT MIR320	231	27	0.000356	0.0454
GSE29618 BCELL VS MDC UP	176	22	0.000361	0.0454
GSE7218 IGM VS IGG SIGNAL THGOUGH ANTIGEN BCELL DN	169	17	0.000361	0.0454
GSE7219 WT VS NIK NFKB2 KO DC DN	160	21	0.000356	0.0454
WP TCELL RECEPTOR AND COSTIMULATORY SIGNALING	29	8	0.000362	0.0454
FAN EMBRYONIC CTX BIG GROUPS BRAIN IMMUNE	144	18	0.000364	0.0454
GSE22886 DAY0 VS DAY7 MONOCYTE IN CULTURE UP	188	22	0.000366	0.0454
GSE7460 FOXP3 MUT VS WT ACT WITH TGFB TCONV DN	193	25	0.000367	0.0454
GO ALPHA BETA T CELL ACTIVATION INVOLVED IN IMMUNE RESPONSE	61	10	0.000386	0.0477
GSE7460 TCONV VS TREG THYMUS DN	194	21	0.000392	0.0481
GSE22601 IMMATURE CD4 SINGLE POSITIVE VS DOUBLE POSITIVE THYMOCYTE DN	196	23	0.000397	0.0482
GO NEGATIVE REGULATION OF PROTEIN MODIFICATION PROCESS	611	50	0.000396	0.0482
GO LEUKOCYTE MIGRATION	436	36	0.000397	0.0482
GSE24142 EARLY THYMIC PROGENITOR VS DN2 THYMOCYTE UP	195	24	0.0004	0.0485
PID ANGIOPOIETIN RECEPTOR PATHWAY	47	10	0.000406	0.0487
MIR1271 5P	368	40	0.000409	0.0487
GSE360 LOW DOSE B MALAYI VS M TUBERCULOSIS MAC UP	189	23	0.000406	0.0487
GSE7852 TREG VS TCONV LN UP	188	24	0.000409	0.0487
GSE6259 FLT3L INDUCED 33D1 POS DC VS BCELL DN	188	23	0.00041	0.0487
MIR3166	110	17	0.000418	0.0488
LYF1 01	255	28	0.00042	0.0488
GSE13411 IGM MEMORY BCELL VS PLASMA CELL UP	184	22	0.000425	0.0488
GSE31082 DP VS CD4 SP THYMOCYTE DN	190	22	0.000414	0.0488
GSE360 CTRL VS T GONDII MAC UP	191	21	0.000424	0.0488
GSE3039 ALPHABETA CD8 TCELL VS B2 BCELL UP	192	24	0.000422	0.0488
GSE21774 CD62L POS CD56 DIM VS CD62L NEG CD56 DIM NK CELL UP	190	24	0.000424	0.0488
GSE28726 ACT CD4 TCELL VS ACT NKTCELL DN	191	22	0.000418	0.0488
GO POSITIVE REGULATION OF ALPHA BETA T CELL DIFFERENTIATION	44	9	0.000423	0.0488
HOEBEKE LYMPHOID STEM CELL UP	94	17	0.000427	0.0488
ODONNELL TARGETS OF MYC AND TFRC UP	74	11	0.000435	0.0495
GO POSITIVE REGULATION OF RESPONSE TO EXTERNAL STIMULUS	505	38	0.000436	0.0495
GSE11057 CD4 CENT MEM VS PBMC UP	192	23	0.000441	0.0495
GSE1448 ANTI VALPHA2 VS VBETA5 DP THYMOCYTE DN	188	21	0.00044	0.0495
GO POSITIVE REGULATION OF LYMPHOCYTE DIFFERENTIATION	99	14	0.000439	0.0495
Notes: N: is the number of genes contained in the curated pathway, DM is the number of differentially methylated genes corrected for probes assigned to multiple genes or transcripts of the same gene, P-value is the p-value for the hypergeometric test of overrepresentation, and FDR is the Q-value false discovery rate to compare for multiple comparisons.
