# Supplementary material for: Enhanced cell deconvolution of peripheral blood using DNA methylation for high-resolution immune profiling
Source: Nat Commun. 2022 Feb 9;13:761. doi: 10.1038/s41467-021-27864-7 (PMC8828780; doi:10.1038/s41467-021-27864-7)
Supplement: Supplementary file 10 — Source Data [file 41467_2021_27864_MOESM10_ESM.xlsx]

## Sheet: Contents
Source data Table of contents
Figure 2. Comparison of estimate cell proportions using constrained projection/quadratic programming (CP/QP) versus the reconstructed (true) DNA fraction in the artificial DNA mixtures using the EPIC IDOL-Ext method.
(a) Cell-specific DNA proportions per sample included in the training set, R2 and RMSE using the EPIC IDOL-Ext method per cell-type.
(b) Cell-specific DNA proportions per sample included in the testing set, R2 and RMSE using the EPIC IDOL-Ext method per cell-type.
(c) Cell-specific DNA proportions per sample included in an independent validation set (using isolated cells not included in the testing or training), R2 and RMSE using the EPIC IDOL-Ext method per cell-type.
Figure 3. Comparison of the selected CpG among the EPIC IDOL-Ext, 450k IDOL-Ext (legacy), and pickComProbes.
(a) DNA methylation of the 1200 CpG probe EPIC IDOL-Ext library with average methylation for cell type samples shown in columns as labeled and tracking bars for CpG probes information in the rows, including: present on 450k array, tracking to transcription factor binding site (TFBS), DNA hypersensitivity site (DHS), enhancer region from Phantom5 annotation, and genomic context relative to gene (F…
(b) DNA methylation of the 1500 CpG probe 450k IDOL-Ext (legacy) library and
(c) DNA methylation of the 1200 CpG pickComProbes library.
Figure 4. Validation of the library using flow cytometry-FCM and independent artificial mixtures for adult EPIC IDOL-Ext (a and b) and 450k IDOL-Ext (c and d) Notes: The area of each pieplot corresponds to the estimated proportion of the cell-types within each group. Gran (Granulocytes) corresponds to the sum of Neu-neutrophils, Eos-eosinophils, and Bas-basophils. CD4T corresponds to the sum of C…
(a) flow cytometry-FCM EPIC IDOL-Ext
(b) independent artificial mixtures for adult EPIC IDOL-Ext
(c) flow cytometry-FCM 450k IDOL-Ext
(d) independent artificial mixtures for adult 450k IDOL-Ext
Figure 5. Examples of differentially methylated sites demarcating the different cell lineages
Supplementary Fig. 1. Cell purity estimated by flow sorting verification (a), and estimated DNA methylation purity (b)
Supplementary Fig. 2. Known SNPs tracing to genetic ancestry markers distribution across the cell-types in the libraries
Supplementary Fig. 3. Principal component regression analysis of phenotype and technical variables for the samples included in the library
Supplementary Table 5. Enrichment of genomic context areas in the libraries vs. the background probes used for selection after exclusion of cross reactive, polymorphic, CpH and sex chromosomes
Supplementary Fig. 4. Comparison of the EPIC IDOL-ext, 450k IDOL-Ext and minfi pickCompProbes automatic selection estimations per cell-type. Automatic selection is severely biased for T-cells subtypes, Bcell naïve and eosinophils
Supplementary Fig. 5. Comparison between cell proportion estimations from the EPIC IDOL-ext (a) and cell counts estimations (b) in whole blood DNA samples with FCM data.
(a) proportion estimates
(b) cell counts estimates
Supplementary Fig. 6. Validation of additional components of the EPIC IDOL-ext (a) and 450k IDOL-ext (b) libraries using flow cytometry
(a) EPIC IDOL-Ext
(b) 450k IDOL-Ext
Supplementary Fig. 7. Exploratory analysis applying the libraries to umbilical cord blood datasets.
(a) References vs umbilical and adult isolated samples
(b) Estimates using flow cytometry
© Estimates vs umbilical cord blood artificial mixtures
Supplementary Fig. 8. eForge 2.0 enrichment for differentially methylated regions ENCODE H3K4me1 (primed enhancers) (all panels)
Supplementary Fig. 9. Predicted immune cell proportions in whole blood samples between multiple sclerosis cases (n=13) and normal controls (n=14) (450k)
Supplementary Fig. 10. Predicted immune cell proportions in peripheral blood leukocyte samples between rheumatoid arthritis cases (n=354) and normal controls (n=335) (450k)
Supplementary Fig. 11. Predicted immune cell proportions in peripheral blood samples from early breast cancer patients before and after receiving radiation therapy only (a n=74) and radiation therapy plus chemotherapy (b, n=70) (EPIC)
Supplementary Fig. 12. Changes in estimated immune cell proportions between subjects with COVID-19 infection with and without remission compared to healthy subjects (EPIC)
Supplementary Fig. 13. Differences of predicted immune cell proportions in whole blood samples between pairs of twins in monozygotic twins (n=852) and dizygotic twins (n=612) (450k)
Supplementary Fig. 14. Trajectories of several cell subpopulation ratios across different ages (in years) using publicly available datasets (n=2504) Supplementary Fig. 15. Changes in predicted immune cell proportions with aging using samples from ages zero to greater than 90 years (n=2504) (450k and EPIC)
Supplementary Fig. 16. Longitudinal changes of predicted immune cell proportions between 3 months to 5 years after birth in human blood leukocytes of 10 healthy girls
Supplementary Fig. 17. Bland Altman plots comparing the estimation using constrained projection/quadratic programming (CP/QP) versus the true values using the EPIC IDOL-Ext and the 450k IDOL-Ext libraries
Supplementary Fig. 18. Bland Altman plots comparing three different statistical deconvolution methods (CIBERSORT- CBS, constrained projection/quadratic programming-CP/QP, robust partial correlations-RPC) estimates versus the true values using the EPIC IDOL-Ext library

## Sheet: Figure2a_x0009_
Figure 2a Source Data
Barplot and observed data (x axes)
	Bas	Bmem	Bnv	CD4mem	CD4nv	CD8mem	CD8nv	Eos	Mono	Neu	NK	Treg
1	0	8.4	14.1	13	5.7	7.7	13.2	3.9	8.2	8.8	17	0
2	0	13.3	7.7	7.8	16.8	5.4	5.9	20	6.5	5.8	10.8	0
3	9.4	4.4	6.4	20.8	10.8	8.2	8	6.5	9.5	8.2	7.8	0
4	10.4	8.7	23.8	8.9	8.8	5.5	5.5	6.5	5.5	7.5	8.9	0
5	0	11.2	14.4	0	8	8.2	5.6	10.8	18.1	12	5.7	6
6	0	7.5	11	0	9.9	11.6	8.7	10.6	5.2	15.4	9	11.1
Predicted data (y axes)
	Bas	Bmem	Bnv	CD4mem	CD4nv	CD8mem	CD8nv	Eos	Mono	Neu	NK	Treg
1	0	7.9	14.5	12.3	6.1	7.9	13.4	3.8	8.3	8.8	17	0
2	0	12.6	8.2	7	17.5	5.6	6.1	19.9	6.6	5.8	10.8	0
3	9.4	3.5	7	19.7	11.5	8.5	8.2	6.4	9.7	8.1	7.9	0
4	10.4	8.3	24.1	8.4	9.1	5.6	5.6	6.4	5.6	7.5	8.9	0
5	0	10.1	15.1	0	8.2	7.9	6.1	10.5	18.4	11.9	5.9	5.9
6	0	6.8	11.4	0	10.1	11.5	9	10.5	5.2	15.3	9.1	11.1

## Sheet: Figure 2b
Figure 2b Source data
Barplot and observed data (x axes)
	Bas	Bmem	Bnv	CD4mem	CD4nv	CD8mem	CD8nv	Eos	Mono	Neu	NK	Treg
1	0	5.1	14.7	0	3.3	8.4	5.6	22.7	10.2	7.2	6.8	16
2	0	16.3	9.7	0	18.4	6.5	9.3	12.9	2.2	7.5	4.7	12.5
3	0	7.3	8.7	5.4	14	7.7	7.3	16.2	3.2	4.6	10.4	15.2
4	0	16.5	11.3	8.2	10.5	9.2	6.2	5.8	6	3.7	12.5	10.1
5	8	7.4	4.3	16.3	8.9	9.4	8.9	9.7	9.7	7.8	6	3.6
6	13.2	3.6	12.4	11.4	14.8	3.9	7.3	8.6	5.3	6.7	2.8	10
Predicted data (y axes)
	Bas	Bmem	Bnv	CD4mem	CD4nv	CD8mem	CD8nv	Eos	Mono	Neu	NK	Treg
1	0	4.1	16.1	0	2.8	8.8	5.6	21.9	10.6	7.2	7.7	15.2
2	0	16.7	10.1	0	18.5	5.9	10.8	12.3	2.5	7	4.6	11.5
3	0	6.7	8.6	4.3	14.9	8	7.4	16	3.8	4.7	11.2	14.3
4	0	16.1	11.9	8.1	9.9	8.7	7.4	5.7	5.7	4.2	12.2	10
5	7.2	7.3	4.1	16.7	9	9.8	9	10.1	10.1	7.8	6.4	2.5
6	13	2.6	12.5	11.8	15.5	4.5	7.6	8.3	5.8	6.3	2.8	9.3

## Sheet: Figure 2c
Figure 2c Source data
Barplot and observed data (x axes)
	Bas	Bmem	Bnv	CD4mem	CD4nv	CD8mem	CD8nv	Eos	Mono	Neu	NK	Treg
1	8.7	11.1	3.7	21.3	10.2	11.8	2.8	5.1	3.9	3.6	5.1	12.7
2	0	8	10.3	2.7	9.1	9.8	14.1	16.1	9	11	6	4
3	7	5.2	5.2	6	7.6	8.3	8.2	5.1	8.1	8.3	22.2	8.8
4	2.3	7.9	6.5	8.5	9.6	9.5	10	11.3	13.3	9.2	4.5	7.5
5	13.1	13.3	6.5	10.1	4.5	11	6	9	6.9	3	6.4	10.3
6	5.6	5.4	7.6	6.2	4.2	5.1	3.8	8	10.6	15.7	16.9	11
7	9.4	12.5	7.1	8.1	5.1	4.9	6.8	10.4	5	15.7	9.7	5.2
8	7.4	7.8	11.2	14.1	8.4	6.5	1.9	10.3	6.4	13.7	8.2	4.1
9	8.5	7.2	18.8	4.7	7.9	9.8	14.8	7	5.8	3.9	7.4	4.2
10	0	5.2	13.4	12.9	12.3	14.5	7.5	6.9	7.3	8.3	7	4.7
11	11.5	8.6	6.7	8.7	8.1	9.1	6.2	8.6	3.7	8.6	8.4	11.7
12	5.1	7.5	6.7	7.2	11.9	9.4	10	7.2	11	9.9	5.1	9.1
Predicted data (y axes)
	Bas	Bmem	Bnv	CD4mem	CD4nv	CD8mem	CD8nv	Eos	Mono	Neu	NK	Treg
1	9.1	9.3	3.5	25.4	8.7	10.8	1.1	6.4	3.7	3.7	4.2	10.1
2	0.9	7.2	9.9	5.7	8.9	7.1	12.1	17.3	9	9.4	5.9	4.1
3	7.9	5	5.4	9.1	6.7	6.8	7.7	6.8	7.6	7.7	19.2	7.9
4	3.1	7.2	6.5	12.6	8.9	7.5	8.6	12.8	11.6	8.2	4.4	6.4
5	13.7	12.1	5.9	13.1	3.6	8.8	6.8	10.1	6.2	3.5	5.5	8.5
6	6.3	4.4	8.3	10	4.4	3.4	2.9	9.8	10	13.3	14.6	10.2
7	9.3	11.3	7	10.8	4.9	3.6	6	11.7	6.2	13.2	8.7	5.1
8	7.9	6.8	10.4	18.4	6.3	5.3	2.3	11.8	6.9	11.3	7.1	3.2
9	8.8	6.3	17.1	7.2	6.9	7.2	14.1	8.6	6.1	4.4	6.2	4.4
10	0	4.6	12.2	16.9	10	13.8	6.8	9	7.4	7.7	5.9	2.9
11	12	7.7	6.9	11.9	6.7	8.1	5.5	10	4.4	7.2	6.8	10.6
12	5.8	6.8	6.7	12.2	10.4	8.2	8.2	9	10.2	9	4.4	7.2

## Sheet: Figure 3a
Figure 3a Source data
	HM450k	TFBS	OpenChromatin	DHS	Enhancer	Function	CGI	Bmem	Bnv	NK	CD4nv	CD8nv	CD8mem	CD4mem	Treg	Bas	Eos	Mono	Neu
cg1	Yes	No	No	Yes	No	5'UTR	Shores	0.088	0.749	0.789	0.837	0.788	0.688	0.763	0.74	0.778	0.78	0.786	0.803
cg2	NA	No	No	Yes	No	Intergenic	OpenSea	0.06	0.734	0.884	0.935	0.935	0.794	0.778	0.798	0.844	0.716	0.802	0.861
cg3	NA	No	No	Yes	No	Intergenic	OpenSea	0.075	0.83	0.938	0.94	0.943	0.886	0.886	0.898	0.925	0.74	0.929	0.896
cg4	NA	Yes	Yes	No	No	ExonBnd	OpenSea	0.253	0.88	0.858	0.943	0.949	0.948	0.935	0.945	0.815	0.934	0.845	0.904
cg5	Yes	No	No	Yes	No	TSS1500	Shores	0.337	0.806	0.897	0.901	0.904	0.894	0.887	0.913	0.872	0.894	0.891	0.898
cg6	Yes	Yes	Yes	No	No	Intergenic	OpenSea	0.412	0.864	0.901	0.919	0.912	0.864	0.92	0.89	0.907	0.909	0.91	0.899
cg7	NA	Yes	No	No	No	Body	OpenSea	0.445	0.943	0.966	0.96	0.963	0.951	0.94	0.938	0.957	0.966	0.968	0.965
cg8	Yes	No	Yes	No	No	Body	Shores	0.277	0.855	0.94	0.948	0.955	0.942	0.927	0.941	0.92	0.867	0.95	0.92
cg9	NA	No	No	Yes	No	ExonBnd	OpenSea	0.321	0.864	0.945	0.946	0.954	0.95	0.932	0.944	0.917	0.903	0.939	0.909
cg10	NA	Yes	Yes	No	Yes	Intergenic	OpenSea	0.289	0.903	0.943	0.955	0.958	0.926	0.927	0.939	0.95	0.944	0.957	0.958
cg11	Yes	No	No	Yes	No	Body	Island	0.304	0.924	0.953	0.952	0.958	0.956	0.953	0.955	0.957	0.956	0.958	0.956
cg12	NA	Yes	Yes	No	No	Body	OpenSea	0.329	0.908	0.956	0.959	0.961	0.942	0.941	0.949	0.941	0.942	0.955	0.949
cg13	NA	Yes	Yes	No	No	TSS1500	Shores	0.225	0.931	0.959	0.927	0.916	0.956	0.947	0.945	0.954	0.959	0.965	0.964
cg14	NA	No	Yes	No	No	Body	OpenSea	0.263	0.898	0.962	0.955	0.956	0.953	0.952	0.951	0.955	0.96	0.958	0.962
cg15	Yes	No	No	Yes	No	Body	Island	0.236	0.909	0.961	0.954	0.962	0.959	0.949	0.957	0.958	0.965	0.962	0.962
cg16	NA	No	No	Yes	No	Body	OpenSea	0.291	0.882	0.957	0.954	0.956	0.954	0.88	0.765	0.954	0.967	0.96	0.964
cg17	Yes	No	No	Yes	No	Body	OpenSea	0.304	0.907	0.88	0.929	0.93	0.874	0.891	0.875	0.925	0.936	0.943	0.937
cg18	NA	No	Yes	No	No	Body	OpenSea	0.326	0.891	0.909	0.952	0.953	0.846	0.904	0.871	0.945	0.945	0.959	0.938
cg19	NA	No	No	Yes	No	Body	OpenSea	0.214	0.883	0.939	0.939	0.947	0.808	0.827	0.829	0.943	0.951	0.954	0.948
cg20	NA	No	No	Yes	No	Intergenic	OpenSea	0.199	0.876	0.926	0.94	0.939	0.866	0.778	0.795	0.937	0.939	0.929	0.942
cg21	Yes	No	No	No	No	Intergenic	OpenSea	0.124	0.878	0.938	0.941	0.943	0.832	0.857	0.789	0.895	0.92	0.88	0.929
cg22	NA	No	No	Yes	No	Intergenic	OpenSea	0.061	0.849	0.903	0.943	0.941	0.772	0.793	0.812	0.918	0.946	0.941	0.948
cg23	Yes	No	No	Yes	No	TSS1500	Shelves	0.074	0.813	0.949	0.944	0.944	0.838	0.864	0.815	0.949	0.954	0.957	0.951
cg24	Yes	No	No	No	No	Body	OpenSea	0.247	0.846	0.897	0.904	0.922	0.895	0.89	0.877	0.915	0.905	0.894	0.895
cg25	NA	Yes	Yes	No	No	Body	OpenSea	0.165	0.82	0.918	0.921	0.918	0.901	0.888	0.902	0.913	0.905	0.902	0.907
cg26	NA	Yes	Yes	No	No	Body	OpenSea	0.19	0.794	0.885	0.888	0.884	0.875	0.881	0.88	0.891	0.896	0.873	0.877
cg27	Yes	No	No	Yes	No	Body	Shores	0.131	0.861	0.893	0.918	0.938	0.886	0.828	0.896	0.853	0.86	0.909	0.906
cg28	Yes	No	No	Yes	No	Body	Shelves	0.144	0.825	0.9	0.877	0.862	0.849	0.854	0.815	0.887	0.885	0.907	0.901
cg29	Yes	No	No	No	No	Body	Shelves	0.215	0.846	0.896	0.883	0.892	0.873	0.859	0.834	0.908	0.92	0.915	0.902
cg30	NA	No	No	Yes	No	Intergenic	OpenSea	0.189	0.833	0.925	0.914	0.907	0.85	0.84	0.844	0.925	0.939	0.933	0.929
cg31	Yes	No	No	Yes	No	TSS1500	Shores	0.076	0.807	0.937	0.953	0.943	0.826	0.855	0.871	0.904	0.869	0.817	0.865
cg32	NA	No	No	Yes	No	Intergenic	OpenSea	0.143	0.747	0.905	0.861	0.868	0.794	0.835	0.882	0.867	0.898	0.87	0.873
cg33	NA	No	No	Yes	No	Intergenic	OpenSea	0.111	0.751	0.857	0.916	0.912	0.811	0.838	0.832	0.87	0.879	0.912	0.91
cg34	NA	No	No	Yes	No	Intergenic	OpenSea	0.071	0.78	0.913	0.903	0.899	0.795	0.876	0.875	0.904	0.911	0.915	0.918
cg35	Yes	No	No	Yes	No	5'UTR	OpenSea	0.074	0.812	0.946	0.942	0.945	0.941	0.933	0.929	0.896	0.857	0.752	0.925
cg36	NA	No	No	Yes	No	Intergenic	OpenSea	0.107	0.841	0.93	0.958	0.965	0.953	0.952	0.955	0.915	0.961	0.843	0.967
cg37	NA	No	No	Yes	Yes	Intergenic	OpenSea	0.097	0.85	0.942	0.94	0.945	0.924	0.903	0.895	0.927	0.923	0.917	0.925
cg38	NA	No	No	Yes	No	Intergenic	OpenSea	0.082	0.883	0.928	0.95	0.951	0.91	0.908	0.901	0.934	0.941	0.853	0.918
cg39	NA	No	Yes	No	No	Body	Shores	0.194	0.82	0.937	0.96	0.964	0.938	0.939	0.946	0.948	0.902	0.933	0.919
cg40	Yes	No	No	Yes	No	Body	Shores	0.221	0.851	0.954	0.952	0.949	0.918	0.899	0.911	0.924	0.927	0.931	0.928
cg41	NA	No	No	Yes	No	Intergenic	OpenSea	0.177	0.819	0.938	0.943	0.948	0.92	0.914	0.914	0.932	0.939	0.934	0.939
cg42	Yes	No	No	Yes	No	Body	OpenSea	0.19	0.858	0.94	0.924	0.934	0.92	0.925	0.915	0.936	0.933	0.935	0.937
cg43	Yes	Yes	No	No	No	Body	OpenSea	0.157	0.896	0.915	0.948	0.948	0.845	0.874	0.884	0.928	0.931	0.95	0.943
cg44	Yes	No	No	Yes	No	Body	Shores	0.134	0.898	0.93	0.941	0.945	0.906	0.889	0.885	0.889	0.948	0.961	0.962
cg45	Yes	No	No	Yes	No	Intergenic	OpenSea	0.167	0.908	0.931	0.93	0.939	0.914	0.91	0.921	0.932	0.936	0.941	0.948
cg46	NA	No	Yes	No	No	Body	OpenSea	0.131	0.889	0.94	0.927	0.929	0.918	0.901	0.915	0.917	0.932	0.943	0.95
cg47	NA	No	No	Yes	No	Body	OpenSea	0.162	0.907	0.965	0.954	0.96	0.945	0.922	0.877	0.957	0.963	0.966	0.966
cg48	NA	No	No	Yes	No	Intergenic	OpenSea	0.189	0.894	0.943	0.959	0.961	0.93	0.937	0.941	0.951	0.957	0.962	0.961
cg49	NA	No	No	Yes	Yes	Intergenic	OpenSea	0.151	0.912	0.956	0.955	0.96	0.935	0.934	0.938	0.954	0.956	0.964	0.96
cg50	NA	No	No	No	No	Intergenic	Shelves	0.135	0.854	0.956	0.952	0.957	0.893	0.91	0.906	0.954	0.963	0.962	0.96
cg51	NA	No	No	Yes	No	3'UTR	Shelves	0.113	0.877	0.956	0.945	0.952	0.939	0.941	0.939	0.942	0.949	0.956	0.959
cg52	NA	Yes	No	No	No	Body	OpenSea	0.126	0.899	0.947	0.942	0.945	0.919	0.922	0.908	0.946	0.947	0.96	0.949
cg53	Yes	Yes	Yes	No	No	Intergenic	OpenSea	0.111	0.903	0.953	0.945	0.942	0.942	0.934	0.914	0.945	0.953	0.955	0.955
cg54	Yes	No	Yes	No	No	Intergenic	Shores	0.1	0.901	0.952	0.945	0.941	0.931	0.941	0.915	0.957	0.957	0.964	0.953
cg55	NA	No	No	Yes	No	Intergenic	OpenSea	0.101	0.918	0.914	0.955	0.958	0.913	0.922	0.914	0.942	0.947	0.957	0.957
cg56	NA	No	No	Yes	No	Intergenic	OpenSea	0.121	0.925	0.961	0.948	0.952	0.914	0.896	0.923	0.953	0.953	0.964	0.961
cg57	NA	Yes	Yes	No	No	Intergenic	OpenSea	0.089	0.848	0.959	0.944	0.951	0.942	0.925	0.82	0.953	0.956	0.949	0.962
cg58	Yes	No	No	Yes	No	TSS1500	Shores	0.111	0.839	0.962	0.952	0.956	0.954	0.937	0.832	0.954	0.962	0.959	0.96
cg59	NA	Yes	Yes	No	No	Body	OpenSea	0.097	0.813	0.938	0.955	0.958	0.914	0.93	0.94	0.95	0.951	0.939	0.949
cg60	Yes	No	No	Yes	No	3'UTR	OpenSea	0.094	0.836	0.943	0.94	0.946	0.928	0.916	0.921	0.926	0.934	0.942	0.944
cg61	Yes	No	No	Yes	No	Body	OpenSea	0.071	0.825	0.951	0.955	0.958	0.932	0.919	0.932	0.94	0.92	0.948	0.934
cg62	NA	No	No	Yes	No	Body	OpenSea	0.062	0.766	0.947	0.947	0.942	0.895	0.905	0.905	0.936	0.942	0.939	0.948
cg63	NA	No	No	Yes	Yes	Intergenic	OpenSea	0.131	0.784	0.947	0.943	0.945	0.915	0.912	0.918	0.941	0.941	0.946	0.947
cg64	NA	No	No	Yes	No	Body	OpenSea	0.153	0.741	0.964	0.957	0.962	0.954	0.945	0.944	0.961	0.966	0.967	0.966
cg65	NA	Yes	No	No	No	Body	OpenSea	0.171	0.761	0.953	0.956	0.956	0.926	0.93	0.928	0.949	0.951	0.959	0.958
cg66	NA	No	No	Yes	No	Body	OpenSea	0.106	0.875	0.97	0.967	0.968	0.959	0.958	0.963	0.961	0.97	0.973	0.895
cg67	NA	Yes	Yes	No	No	Intergenic	OpenSea	0.077	0.816	0.959	0.956	0.96	0.952	0.952	0.951	0.957	0.961	0.964	0.966
cg68	Yes	No	Yes	No	No	5'UTR	OpenSea	0.125	0.836	0.962	0.956	0.959	0.956	0.95	0.952	0.947	0.959	0.961	0.963
cg69	NA	Yes	Yes	No	No	Body	OpenSea	0.416	0.094	0.865	0.636	0.669	0.812	0.737	0.752	0.874	0.872	0.765	0.769
cg70	NA	Yes	No	No	No	Body	OpenSea	0.478	0.105	0.756	0.848	0.865	0.795	0.783	0.78	0.88	0.912	0.821	0.815
cg71	Yes	No	Yes	No	No	Body	OpenSea	0.337	0.062	0.742	0.732	0.736	0.812	0.87	0.842	0.866	0.773	0.893	0.874
cg72	NA	No	No	Yes	No	Body	OpenSea	0.833	0.177	0.767	0.917	0.932	0.93	0.892	0.937	0.82	0.935	0.807	0.85
cg73	Yes	No	Yes	No	No	Body	OpenSea	0.746	0.215	0.672	0.905	0.871	0.92	0.915	0.927	0.934	0.956	0.963	0.962
cg74	NA	No	No	No	No	Body	OpenSea	0.74	0.171	0.747	0.889	0.95	0.961	0.958	0.963	0.95	0.851	0.902	0.952
cg75	NA	Yes	No	No	No	Body	OpenSea	0.549	0.166	0.938	0.956	0.963	0.953	0.948	0.954	0.946	0.948	0.853	0.778
cg76	Yes	No	Yes	No	No	Body	OpenSea	0.646	0.223	0.915	0.933	0.93	0.924	0.926	0.928	0.912	0.817	0.871	0.749
cg77	Yes	No	No	Yes	No	Body	Shelves	0.707	0.322	0.954	0.948	0.935	0.953	0.947	0.946	0.941	0.949	0.961	0.948
cg78	NA	No	No	Yes	Yes	Body	OpenSea	0.788	0.148	0.953	0.953	0.955	0.955	0.946	0.948	0.956	0.96	0.966	0.963
cg79	NA	No	No	Yes	No	Body	OpenSea	0.817	0.24	0.916	0.956	0.959	0.957	0.954	0.947	0.921	0.948	0.944	0.95
cg80	NA	No	No	Yes	No	Body	OpenSea	0.612	0.134	0.908	0.895	0.897	0.938	0.92	0.931	0.934	0.954	0.967	0.957
cg81	NA	No	No	Yes	No	1stExon	OpenSea	0.66	0.159	0.84	0.89	0.9	0.886	0.886	0.903	0.895	0.929	0.901	0.884
cg82	NA	No	No	Yes	No	Intergenic	OpenSea	0.666	0.18	0.95	0.949	0.949	0.811	0.882	0.902	0.939	0.953	0.957	0.961
cg83	NA	No	No	Yes	No	Body	OpenSea	0.683	0.225	0.955	0.956	0.96	0.959	0.952	0.954	0.953	0.948	0.945	0.948
cg84	NA	Yes	No	No	No	Body	OpenSea	0.684	0.124	0.968	0.956	0.957	0.957	0.951	0.949	0.952	0.959	0.947	0.96
cg85	NA	Yes	No	No	No	Body	OpenSea	0.65	0.17	0.942	0.947	0.954	0.948	0.941	0.951	0.943	0.944	0.95	0.937
cg86	NA	No	No	Yes	No	Intergenic	OpenSea	0.627	0.167	0.944	0.954	0.959	0.961	0.95	0.951	0.952	0.959	0.963	0.954
cg87	NA	No	No	Yes	No	Body	OpenSea	0.627	0.146	0.96	0.957	0.963	0.959	0.951	0.953	0.956	0.962	0.964	0.964
cg88	NA	No	No	Yes	No	Intergenic	OpenSea	0.414	0.093	0.927	0.924	0.943	0.915	0.781	0.694	0.937	0.95	0.949	0.955
cg89	NA	No	No	Yes	No	5'UTR	OpenSea	0.272	0.065	0.933	0.942	0.937	0.85	0.86	0.841	0.921	0.929	0.943	0.927
cg90	NA	No	No	Yes	No	Body	OpenSea	0.299	0.085	0.94	0.934	0.923	0.923	0.928	0.907	0.932	0.944	0.857	0.937
cg91	NA	No	No	Yes	No	Intergenic	OpenSea	0.257	0.052	0.935	0.959	0.962	0.944	0.939	0.943	0.954	0.952	0.957	0.948
cg92	NA	No	No	Yes	No	Body	OpenSea	0.463	0.138	0.95	0.958	0.95	0.792	0.881	0.905	0.954	0.933	0.95	0.916
cg93	NA	No	No	Yes	No	Body	OpenSea	0.525	0.122	0.818	0.954	0.956	0.911	0.898	0.931	0.954	0.952	0.967	0.96
cg94	Yes	No	No	Yes	No	Body	Shelves	0.503	0.115	0.945	0.94	0.94	0.906	0.894	0.887	0.879	0.93	0.936	0.941
cg95	Yes	No	No	Yes	No	TSS200	OpenSea	0.484	0.094	0.847	0.936	0.941	0.879	0.879	0.822	0.851	0.919	0.934	0.93
cg96	Yes	Yes	Yes	No	No	3'UTR	OpenSea	0.397	0.097	0.881	0.938	0.949	0.885	0.935	0.909	0.94	0.937	0.94	0.951
cg97	NA	No	No	Yes	No	Intergenic	OpenSea	0.386	0.198	0.923	0.952	0.956	0.956	0.947	0.941	0.928	0.932	0.89	0.904
cg98	NA	No	No	Yes	Yes	Intergenic	OpenSea	0.32	0.078	0.952	0.947	0.96	0.957	0.949	0.952	0.925	0.912	0.92	0.908
cg99	Yes	No	No	Yes	No	3'UTR	OpenSea	0.392	0.078	0.948	0.952	0.956	0.938	0.937	0.942	0.931	0.92	0.929	0.855
cg100	NA	No	No	Yes	No	Body	OpenSea	0.472	0.114	0.937	0.921	0.938	0.933	0.921	0.923	0.92	0.94	0.747	0.907
cg101	NA	No	Yes	No	No	Body	OpenSea	0.487	0.124	0.905	0.828	0.907	0.936	0.872	0.93	0.908	0.94	0.937	0.923
cg102	Yes	Yes	No	No	No	Body	OpenSea	0.418	0.073	0.829	0.901	0.865	0.947	0.94	0.945	0.888	0.907	0.892	0.905
cg103	NA	No	No	Yes	No	ExonBnd	OpenSea	0.599	0.102	0.917	0.804	0.712	0.935	0.889	0.901	0.933	0.949	0.957	0.95
cg104	Yes	No	No	Yes	No	Body	Shelves	0.511	0.325	0.891	0.952	0.954	0.938	0.94	0.938	0.932	0.946	0.94	0.951
cg105	NA	No	No	Yes	No	Body	OpenSea	0.484	0.099	0.964	0.96	0.964	0.96	0.958	0.959	0.961	0.96	0.969	0.968
cg106	NA	Yes	No	No	No	Body	OpenSea	0.427	0.089	0.966	0.958	0.96	0.955	0.954	0.955	0.96	0.963	0.97	0.965
cg107	NA	No	No	Yes	No	Body	OpenSea	0.504	0.139	0.963	0.953	0.959	0.921	0.93	0.93	0.956	0.959	0.969	0.965
cg108	Yes	No	No	Yes	No	Body	Shores	0.547	0.194	0.972	0.964	0.966	0.965	0.96	0.962	0.966	0.967	0.974	0.971
cg109	NA	No	No	Yes	No	Body	OpenSea	0.508	0.199	0.952	0.957	0.956	0.953	0.951	0.948	0.921	0.959	0.96	0.953
cg110	Yes	No	No	Yes	Yes	Body	Shelves	0.94	0.942	0.931	0.936	0.932	0.932	0.929	0.929	0.061	0.429	0.922	0.931
cg111	Yes	Yes	No	No	No	Body	OpenSea	0.853	0.882	0.844	0.829	0.851	0.807	0.799	0.824	0.158	0.496	0.874	0.847
cg112	NA	No	No	Yes	No	Body	OpenSea	0.813	0.871	0.791	0.929	0.919	0.85	0.807	0.832	0.282	0.686	0.918	0.899
cg113	NA	No	No	Yes	No	5'UTR	OpenSea	0.799	0.921	0.818	0.916	0.883	0.846	0.825	0.889	0.229	0.709	0.907	0.891
cg114	NA	Yes	No	No	No	Intergenic	OpenSea	0.818	0.916	0.916	0.947	0.951	0.918	0.9	0.914	0.515	0.843	0.939	0.915
cg115	NA	No	No	Yes	No	Body	OpenSea	0.829	0.921	0.908	0.949	0.947	0.955	0.942	0.948	0.505	0.787	0.938	0.913
cg116	NA	No	No	No	No	Intergenic	OpenSea	0.911	0.914	0.902	0.925	0.923	0.897	0.89	0.911	0.581	0.918	0.931	0.916
cg117	NA	No	Yes	No	No	Body	Shelves	0.891	0.914	0.919	0.935	0.94	0.899	0.89	0.916	0.562	0.916	0.93	0.922
cg118	NA	No	No	Yes	No	Body	OpenSea	0.938	0.937	0.945	0.94	0.953	0.947	0.932	0.937	0.677	0.848	0.953	0.942
cg119	Yes	Yes	No	No	No	Intergenic	Shores	0.948	0.955	0.959	0.95	0.954	0.956	0.943	0.945	0.556	0.836	0.956	0.952
cg120	NA	Yes	No	No	No	Intergenic	OpenSea	0.938	0.961	0.952	0.959	0.964	0.951	0.949	0.945	0.557	0.907	0.964	0.957
cg121	Yes	No	No	No	No	Body	OpenSea	0.946	0.945	0.96	0.946	0.953	0.952	0.944	0.945	0.605	0.892	0.963	0.956
cg122	Yes	Yes	No	No	No	Body	OpenSea	0.946	0.949	0.935	0.954	0.952	0.939	0.935	0.948	0.586	0.877	0.948	0.937
cg123	NA	No	No	Yes	No	Intergenic	OpenSea	0.949	0.958	0.934	0.955	0.958	0.942	0.944	0.946	0.568	0.88	0.948	0.957
cg124	Yes	No	No	Yes	No	5'UTR	OpenSea	0.97	0.969	0.974	0.965	0.966	0.967	0.961	0.96	0.509	0.972	0.976	0.973
cg125	NA	No	No	Yes	No	TSS1500	Shores	0.883	0.948	0.956	0.933	0.946	0.928	0.86	0.888	0.416	0.849	0.953	0.946
cg126	Yes	No	No	No	No	Body	Shelves	0.894	0.919	0.917	0.928	0.938	0.924	0.9	0.92	0.388	0.902	0.936	0.929
cg127	Yes	No	Yes	No	No	TSS1500	OpenSea	0.903	0.941	0.915	0.939	0.945	0.936	0.918	0.928	0.452	0.915	0.894	0.932
cg128	NA	Yes	Yes	No	No	Body	OpenSea	0.943	0.95	0.943	0.913	0.937	0.946	0.941	0.937	0.448	0.851	0.926	0.949
cg129	Yes	No	No	Yes	No	5'UTR	OpenSea	0.947	0.958	0.946	0.958	0.96	0.952	0.946	0.956	0.442	0.819	0.961	0.944
cg130	NA	No	No	No	No	Body	OpenSea	0.939	0.946	0.861	0.949	0.952	0.94	0.937	0.941	0.397	0.881	0.963	0.95
cg131	NA	No	No	No	No	Body	OpenSea	0.947	0.947	0.936	0.946	0.939	0.916	0.925	0.926	0.395	0.87	0.958	0.95
cg132	NA	No	No	Yes	No	Intergenic	OpenSea	0.952	0.957	0.945	0.952	0.958	0.948	0.936	0.954	0.354	0.913	0.959	0.951
cg133	NA	No	No	Yes	No	Body	OpenSea	0.955	0.962	0.951	0.955	0.962	0.957	0.947	0.961	0.391	0.888	0.961	0.954
cg134	NA	Yes	No	No	No	TSS1500	OpenSea	0.935	0.957	0.952	0.951	0.957	0.944	0.933	0.938	0.408	0.888	0.958	0.955
cg135	NA	No	No	Yes	No	Body	OpenSea	0.965	0.964	0.692	0.962	0.964	0.903	0.958	0.961	0.254	0.961	0.969	0.966
cg136	NA	No	No	Yes	No	Body	Shores	0.967	0.969	0.945	0.818	0.827	0.875	0.92	0.947	0.226	0.882	0.962	0.955
cg137	NA	No	Yes	No	No	Body	OpenSea	0.933	0.947	0.91	0.949	0.946	0.899	0.915	0.931	0.253	0.81	0.921	0.864
cg138	NA	No	No	Yes	No	Body	OpenSea	0.92	0.953	0.932	0.954	0.96	0.909	0.911	0.935	0.286	0.825	0.956	0.943
cg139	NA	No	No	Yes	No	Body	OpenSea	0.907	0.94	0.938	0.941	0.949	0.906	0.895	0.92	0.319	0.849	0.952	0.951
cg140	NA	Yes	Yes	No	No	Intergenic	OpenSea	0.915	0.955	0.925	0.952	0.953	0.862	0.885	0.864	0.216	0.763	0.95	0.943
cg141	Yes	No	No	No	No	1stExon	OpenSea	0.948	0.952	0.844	0.95	0.951	0.926	0.936	0.943	0.198	0.8	0.957	0.945
cg142	Yes	Yes	No	No	No	Intergenic	OpenSea	0.927	0.921	0.933	0.92	0.92	0.921	0.916	0.9	0.149	0.921	0.939	0.937
cg143	NA	No	No	No	Yes	Intergenic	OpenSea	0.936	0.94	0.93	0.933	0.936	0.913	0.915	0.921	0.113	0.899	0.947	0.946
cg144	NA	No	No	Yes	No	Body	OpenSea	0.93	0.944	0.951	0.879	0.946	0.956	0.913	0.889	0.29	0.914	0.935	0.932
cg145	NA	Yes	No	No	No	Body	OpenSea	0.938	0.959	0.867	0.952	0.956	0.955	0.942	0.949	0.27	0.923	0.96	0.956
cg146	NA	No	No	Yes	No	Body	OpenSea	0.949	0.946	0.955	0.95	0.952	0.952	0.943	0.947	0.224	0.933	0.966	0.96
cg147	NA	No	No	Yes	No	Body	OpenSea	0.947	0.956	0.942	0.952	0.956	0.953	0.933	0.942	0.231	0.895	0.951	0.924
cg148	Yes	No	No	Yes	No	5'UTR	OpenSea	0.821	0.859	0.855	0.862	0.878	0.825	0.809	0.766	0.498	0.783	0.843	0.867
cg149	NA	Yes	No	No	No	Intergenic	OpenSea	0.823	0.905	0.866	0.881	0.879	0.812	0.802	0.795	0.551	0.874	0.882	0.88
cg150	NA	No	No	Yes	No	Intergenic	OpenSea	0.781	0.825	0.802	0.837	0.868	0.838	0.818	0.855	0.437	0.724	0.795	0.794
cg151	NA	No	No	Yes	No	Intergenic	OpenSea	0.8	0.789	0.75	0.848	0.881	0.879	0.854	0.856	0.469	0.795	0.817	0.809
cg152	NA	No	No	No	No	TSS1500	OpenSea	0.853	0.863	0.88	0.894	0.895	0.874	0.863	0.879	0.481	0.757	0.875	0.882
cg153	NA	No	No	Yes	No	Body	OpenSea	0.854	0.881	0.869	0.888	0.903	0.884	0.862	0.878	0.371	0.72	0.907	0.895
cg154	NA	No	No	Yes	No	Body	OpenSea	0.937	0.949	0.915	0.949	0.954	0.956	0.934	0.949	0.494	0.718	0.933	0.919
cg155	NA	No	No	Yes	No	Body	OpenSea	0.946	0.956	0.961	0.954	0.95	0.953	0.936	0.946	0.441	0.71	0.962	0.95
cg156	NA	Yes	No	No	No	Body	OpenSea	0.943	0.93	0.912	0.946	0.95	0.952	0.922	0.915	0.312	0.727	0.901	0.882
cg157	NA	Yes	No	No	No	Body	OpenSea	0.92	0.935	0.938	0.937	0.942	0.946	0.921	0.939	0.347	0.759	0.944	0.937
cg158	NA	Yes	No	No	No	Body	OpenSea	0.926	0.948	0.892	0.948	0.954	0.938	0.935	0.903	0.412	0.696	0.912	0.847
cg159	NA	No	No	Yes	No	Intergenic	OpenSea	0.9	0.941	0.883	0.937	0.941	0.894	0.902	0.915	0.414	0.758	0.909	0.909
cg160	NA	Yes	No	No	No	Intergenic	OpenSea	0.706	0.954	0.92	0.951	0.953	0.891	0.876	0.84	0.404	0.872	0.944	0.941
cg161	Yes	No	No	Yes	No	Intergenic	OpenSea	0.88	0.949	0.842	0.93	0.922	0.763	0.833	0.795	0.364	0.795	0.911	0.9
cg162	Yes	Yes	No	No	No	TSS1500	OpenSea	0.867	0.938	0.912	0.935	0.944	0.882	0.857	0.815	0.273	0.922	0.93	0.925
cg163	NA	No	No	Yes	No	Body	OpenSea	0.893	0.892	0.781	0.911	0.909	0.888	0.86	0.907	0.311	0.848	0.9	0.893
cg164	NA	No	No	Yes	No	5'UTR	OpenSea	0.959	0.96	0.945	0.934	0.907	0.958	0.928	0.948	0.942	0.576	0.951	0.886
cg165	NA	No	No	Yes	No	5'UTR	OpenSea	0.929	0.954	0.947	0.951	0.959	0.95	0.929	0.945	0.917	0.656	0.945	0.916
cg166	NA	No	No	Yes	No	Body	OpenSea	0.858	0.936	0.938	0.944	0.946	0.912	0.878	0.892	0.928	0.337	0.718	0.891
cg167	Yes	No	Yes	No	No	Body	OpenSea	0.944	0.946	0.907	0.944	0.951	0.905	0.932	0.941	0.749	0.31	0.946	0.861
cg168	Yes	Yes	No	No	No	Intergenic	OpenSea	0.963	0.967	0.955	0.967	0.969	0.963	0.958	0.957	0.787	0.413	0.881	0.857
cg169	NA	No	No	Yes	No	Intergenic	OpenSea	0.939	0.958	0.946	0.961	0.965	0.937	0.932	0.949	0.952	0.443	0.946	0.778
cg170	NA	Yes	No	No	No	5'UTR	Shelves	0.916	0.947	0.941	0.952	0.954	0.942	0.94	0.942	0.849	0.444	0.898	0.776
cg171	NA	No	No	Yes	No	Body	OpenSea	0.864	0.936	0.928	0.939	0.941	0.915	0.92	0.936	0.816	0.524	0.934	0.888
cg172	Yes	No	No	No	No	Body	OpenSea	0.875	0.888	0.906	0.912	0.911	0.908	0.909	0.915	0.852	0.422	0.893	0.853
cg173	NA	Yes	Yes	No	No	TSS1500	OpenSea	0.901	0.904	0.908	0.901	0.892	0.864	0.898	0.878	0.905	0.483	0.913	0.849
cg174	NA	No	No	Yes	No	Intergenic	OpenSea	0.758	0.962	0.964	0.965	0.968	0.957	0.96	0.963	0.893	0.447	0.971	0.943
cg175	Yes	No	Yes	No	No	TSS1500	OpenSea	0.859	0.922	0.927	0.931	0.93	0.864	0.86	0.858	0.922	0.348	0.948	0.92
cg176	Yes	Yes	No	No	No	Intergenic	Shelves	0.922	0.929	0.928	0.929	0.935	0.931	0.918	0.916	0.911	0.404	0.944	0.855
cg177	Yes	No	No	Yes	No	Body	Island	0.924	0.931	0.926	0.914	0.924	0.897	0.906	0.898	0.876	0.389	0.931	0.891
cg178	Yes	No	No	Yes	No	Body	OpenSea	0.913	0.939	0.947	0.949	0.953	0.932	0.939	0.941	0.922	0.313	0.955	0.892
cg179	Yes	No	No	Yes	No	5'UTR	OpenSea	0.936	0.957	0.94	0.954	0.956	0.937	0.94	0.945	0.915	0.402	0.922	0.89
cg180	Yes	Yes	Yes	No	No	Body	OpenSea	0.8	0.753	0.808	0.697	0.691	0.714	0.679	0.635	0.748	0.064	0.821	0.731
cg181	Yes	Yes	No	No	No	Intergenic	Shelves	0.633	0.765	0.782	0.797	0.81	0.754	0.724	0.748	0.62	0.271	0.741	0.686
cg182	NA	Yes	No	No	No	Intergenic	Shelves	0.856	0.872	0.861	0.832	0.805	0.807	0.844	0.734	0.879	0.115	0.784	0.658
cg183	NA	No	No	Yes	No	Body	OpenSea	0.868	0.885	0.854	0.864	0.861	0.87	0.842	0.823	0.826	0.051	0.821	0.549
cg184	Yes	No	No	Yes	No	3'UTR	OpenSea	0.725	0.86	0.837	0.856	0.875	0.749	0.753	0.798	0.8	0.166	0.859	0.807
cg185	NA	No	No	Yes	No	5'UTR	OpenSea	0.831	0.902	0.873	0.919	0.919	0.877	0.854	0.875	0.671	0.279	0.829	0.766
cg186	Yes	No	No	Yes	No	5'UTR	Shelves	0.867	0.886	0.864	0.908	0.916	0.908	0.89	0.895	0.796	0.185	0.931	0.855
cg187	NA	No	No	Yes	No	ExonBnd	OpenSea	0.88	0.899	0.872	0.882	0.886	0.834	0.836	0.854	0.85	0.215	0.892	0.846
cg188	Yes	No	No	Yes	No	Body	Shelves	0.851	0.875	0.891	0.89	0.893	0.87	0.851	0.865	0.764	0.254	0.893	0.854
cg189	Yes	No	No	Yes	No	5'UTR	OpenSea	0.652	0.933	0.943	0.941	0.948	0.951	0.938	0.943	0.901	0.081	0.947	0.681
cg190	Yes	No	No	No	No	Intergenic	OpenSea	0.797	0.926	0.927	0.937	0.932	0.832	0.805	0.785	0.879	0.105	0.916	0.684
cg191	NA	No	No	Yes	No	Intergenic	OpenSea	0.923	0.949	0.95	0.941	0.949	0.813	0.828	0.839	0.946	0.081	0.961	0.83
cg192	Yes	Yes	No	No	No	Body	OpenSea	0.871	0.965	0.934	0.966	0.958	0.809	0.846	0.764	0.94	0.187	0.928	0.797
cg193	NA	No	No	Yes	No	Body	OpenSea	0.947	0.96	0.929	0.956	0.957	0.943	0.947	0.951	0.93	0.079	0.888	0.754
cg194	NA	No	No	Yes	No	Intergenic	OpenSea	0.9	0.912	0.925	0.913	0.927	0.927	0.9	0.924	0.865	0.095	0.905	0.736
cg195	Yes	Yes	No	No	No	TSS1500	Shores	0.881	0.94	0.873	0.932	0.942	0.93	0.912	0.924	0.868	0.062	0.918	0.728
cg196	NA	No	Yes	No	No	Body	OpenSea	0.938	0.956	0.947	0.954	0.957	0.938	0.929	0.938	0.939	0.177	0.928	0.656
cg197	NA	No	No	Yes	No	Body	OpenSea	0.871	0.931	0.889	0.953	0.949	0.872	0.9	0.917	0.89	0.093	0.918	0.673
cg198	Yes	Yes	Yes	No	No	Body	OpenSea	0.913	0.944	0.916	0.936	0.935	0.907	0.899	0.899	0.908	0.062	0.924	0.595
cg199	NA	No	No	No	No	Body	OpenSea	0.913	0.92	0.93	0.904	0.928	0.943	0.905	0.926	0.896	0.174	0.93	0.771
cg200	Yes	Yes	Yes	No	No	3'UTR	Island	0.917	0.924	0.93	0.919	0.941	0.931	0.906	0.932	0.922	0.175	0.942	0.862
cg201	NA	No	No	Yes	No	Body	Shelves	0.834	0.935	0.941	0.944	0.928	0.907	0.934	0.944	0.923	0.142	0.878	0.71
cg202	NA	No	No	Yes	No	TSS1500	OpenSea	0.83	0.929	0.915	0.936	0.931	0.873	0.883	0.911	0.906	0.223	0.922	0.727
cg203	Yes	No	No	No	No	TSS1500	OpenSea	0.946	0.953	0.793	0.951	0.955	0.914	0.929	0.935	0.682	0.063	0.961	0.886
cg204	Yes	Yes	No	No	No	Intergenic	OpenSea	0.888	0.879	0.824	0.896	0.906	0.9	0.888	0.872	0.628	0.115	0.883	0.851
cg205	NA	No	No	No	No	Body	OpenSea	0.939	0.951	0.938	0.949	0.956	0.925	0.938	0.95	0.928	0.061	0.95	0.85
cg206	NA	No	No	Yes	No	Body	OpenSea	0.959	0.958	0.958	0.953	0.958	0.951	0.94	0.941	0.946	0.132	0.961	0.932
cg207	NA	No	No	Yes	No	Intergenic	OpenSea	0.92	0.946	0.942	0.941	0.944	0.92	0.924	0.926	0.734	0.069	0.904	0.794
cg208	Yes	No	No	Yes	No	Intergenic	OpenSea	0.908	0.947	0.937	0.942	0.949	0.926	0.926	0.938	0.797	0.066	0.951	0.91
cg209	NA	Yes	No	No	No	Intergenic	OpenSea	0.936	0.958	0.926	0.956	0.965	0.963	0.952	0.955	0.831	0.061	0.97	0.912
cg210	NA	No	No	Yes	Yes	Body	OpenSea	0.92	0.961	0.946	0.957	0.955	0.904	0.89	0.899	0.85	0.055	0.961	0.899
cg211	NA	No	No	Yes	No	Body	Shores	0.911	0.935	0.94	0.936	0.943	0.907	0.854	0.901	0.831	0.104	0.937	0.842
cg212	NA	No	No	Yes	No	5'UTR	OpenSea	0.937	0.938	0.923	0.94	0.943	0.889	0.888	0.901	0.857	0.073	0.914	0.863
cg213	NA	No	No	Yes	No	Body	OpenSea	0.938	0.94	0.917	0.918	0.931	0.924	0.92	0.903	0.902	0.864	0.928	0.618
cg214	NA	No	No	Yes	No	3'UTR	OpenSea	0.95	0.951	0.942	0.952	0.952	0.933	0.936	0.881	0.942	0.903	0.889	0.579
cg215	Yes	No	No	No	No	Intergenic	Shelves	0.961	0.961	0.962	0.955	0.96	0.963	0.957	0.963	0.959	0.953	0.968	0.645
cg216	NA	No	No	Yes	No	Intergenic	OpenSea	0.926	0.963	0.954	0.961	0.964	0.946	0.952	0.905	0.961	0.931	0.961	0.607
cg217	NA	No	No	No	No	ExonBnd	Shelves	0.94	0.94	0.959	0.945	0.949	0.952	0.942	0.946	0.944	0.932	0.953	0.607
cg218	NA	No	No	No	No	Body	OpenSea	0.951	0.955	0.959	0.946	0.956	0.957	0.945	0.948	0.934	0.825	0.956	0.681
cg219	Yes	No	No	Yes	No	TSS200	Shelves	0.957	0.96	0.944	0.952	0.957	0.952	0.947	0.946	0.9	0.906	0.924	0.695
cg220	NA	No	No	Yes	No	Body	OpenSea	0.823	0.852	0.825	0.826	0.838	0.832	0.819	0.834	0.846	0.815	0.804	0.444
cg221	Yes	No	No	No	No	Intergenic	OpenSea	0.911	0.94	0.938	0.928	0.942	0.914	0.91	0.894	0.934	0.835	0.943	0.424
cg222	NA	No	No	Yes	No	Body	Shores	0.938	0.942	0.936	0.903	0.915	0.919	0.901	0.891	0.925	0.896	0.918	0.368
cg223	NA	No	No	No	No	Body	OpenSea	0.945	0.965	0.948	0.964	0.965	0.96	0.95	0.96	0.954	0.836	0.919	0.458
cg224	NA	Yes	No	No	No	Body	OpenSea	0.926	0.944	0.96	0.949	0.955	0.951	0.942	0.947	0.949	0.944	0.96	0.416
cg225	NA	No	No	No	No	Body	OpenSea	0.963	0.96	0.959	0.963	0.964	0.959	0.955	0.955	0.949	0.917	0.946	0.433
cg226	Yes	No	No	Yes	No	Body	Shelves	0.837	0.952	0.931	0.914	0.921	0.834	0.859	0.886	0.885	0.923	0.871	0.49
cg227	NA	No	No	Yes	No	Body	OpenSea	0.908	0.938	0.907	0.909	0.924	0.908	0.866	0.861	0.916	0.874	0.861	0.304
cg228	Yes	No	No	Yes	No	5'UTR	OpenSea	0.861	0.956	0.912	0.945	0.947	0.853	0.863	0.831	0.916	0.926	0.886	0.266
cg229	Yes	No	Yes	No	No	Body	OpenSea	0.876	0.912	0.913	0.916	0.919	0.898	0.901	0.863	0.86	0.568	0.823	0.125
cg230	NA	No	No	Yes	Yes	Body	Shores	0.886	0.949	0.926	0.94	0.944	0.92	0.897	0.89	0.918	0.537	0.879	0.19
cg231	NA	No	No	Yes	No	Body	OpenSea	0.947	0.951	0.954	0.95	0.953	0.948	0.942	0.948	0.951	0.66	0.95	0.09
cg232	Yes	No	No	Yes	No	Intergenic	OpenSea	0.952	0.95	0.919	0.948	0.954	0.935	0.939	0.94	0.942	0.675	0.885	0.148
cg233	NA	Yes	No	No	No	Body	OpenSea	0.94	0.95	0.949	0.941	0.94	0.952	0.942	0.94	0.917	0.637	0.944	0.209
cg234	NA	Yes	No	No	No	Body	OpenSea	0.95	0.952	0.951	0.95	0.955	0.957	0.945	0.953	0.913	0.551	0.932	0.13
cg235	Yes	No	No	No	No	TSS1500	OpenSea	0.959	0.958	0.962	0.956	0.958	0.952	0.95	0.952	0.958	0.953	0.934	0.28
cg236	Yes	No	No	No	No	3'UTR	Shelves	0.949	0.95	0.948	0.945	0.951	0.941	0.924	0.911	0.935	0.92	0.835	0.262
cg237	Yes	No	No	Yes	No	Intergenic	Shelves	0.938	0.939	0.954	0.935	0.945	0.948	0.935	0.935	0.943	0.93	0.865	0.194
cg238	Yes	No	No	Yes	No	Intergenic	OpenSea	0.904	0.939	0.934	0.939	0.94	0.94	0.931	0.917	0.91	0.919	0.904	0.232
cg239	NA	No	No	Yes	No	Intergenic	OpenSea	0.955	0.965	0.951	0.96	0.962	0.953	0.953	0.955	0.947	0.947	0.813	0.158
cg240	NA	No	No	No	No	Intergenic	OpenSea	0.948	0.955	0.94	0.948	0.951	0.946	0.938	0.945	0.922	0.912	0.857	0.135
cg241	NA	Yes	No	No	No	Intergenic	OpenSea	0.936	0.954	0.957	0.949	0.953	0.925	0.93	0.933	0.946	0.943	0.896	0.122
cg242	NA	Yes	No	No	No	Body	OpenSea	0.929	0.935	0.953	0.942	0.943	0.939	0.933	0.931	0.937	0.892	0.948	0.134
cg243	Yes	No	No	No	No	TSS1500	OpenSea	0.935	0.954	0.95	0.946	0.948	0.926	0.924	0.939	0.948	0.871	0.957	0.153
cg244	Yes	No	Yes	No	No	Body	OpenSea	0.962	0.96	0.965	0.959	0.962	0.962	0.954	0.954	0.954	0.917	0.95	0.156
cg245	NA	No	No	Yes	No	Body	OpenSea	0.957	0.957	0.963	0.954	0.962	0.961	0.948	0.955	0.95	0.955	0.913	0.159
cg246	NA	No	No	Yes	No	Body	OpenSea	0.93	0.955	0.947	0.953	0.953	0.84	0.93	0.936	0.951	0.952	0.903	0.185
cg247	NA	No	No	No	No	Intergenic	OpenSea	0.916	0.954	0.951	0.95	0.952	0.9	0.897	0.887	0.945	0.943	0.938	0.198
cg248	Yes	No	No	No	No	Body	Shelves	0.9	0.929	0.948	0.917	0.935	0.922	0.908	0.92	0.935	0.943	0.929	0.155
cg249	Yes	No	No	No	No	Intergenic	OpenSea	0.886	0.95	0.92	0.949	0.949	0.911	0.9	0.914	0.941	0.896	0.927	0.176
cg250	Yes	No	No	Yes	No	TSS1500	OpenSea	0.919	0.957	0.952	0.943	0.947	0.936	0.923	0.941	0.922	0.703	0.894	0.318
cg251	NA	No	No	Yes	No	Body	OpenSea	0.964	0.962	0.971	0.96	0.962	0.966	0.956	0.961	0.957	0.668	0.917	0.279
cg252	NA	No	No	No	No	ExonBnd	OpenSea	0.957	0.959	0.965	0.96	0.963	0.961	0.953	0.959	0.957	0.79	0.965	0.234
cg253	NA	No	No	No	No	Body	OpenSea	0.962	0.959	0.968	0.962	0.964	0.968	0.958	0.954	0.961	0.787	0.968	0.128
cg254	NA	Yes	Yes	No	No	Intergenic	OpenSea	0.897	0.947	0.935	0.946	0.945	0.909	0.91	0.918	0.925	0.794	0.927	0.224
cg255	Yes	No	No	No	No	5'UTR	Shores	0.882	0.946	0.953	0.944	0.947	0.893	0.883	0.911	0.942	0.77	0.935	0.171
cg256	Yes	No	Yes	No	No	Body	OpenSea	0.929	0.93	0.951	0.938	0.948	0.927	0.931	0.939	0.929	0.74	0.957	0.112
cg257	NA	No	No	No	No	Body	OpenSea	0.924	0.95	0.938	0.943	0.949	0.905	0.91	0.912	0.931	0.768	0.893	0.124
cg258	NA	No	No	Yes	No	Body	OpenSea	0.81	0.926	0.873	0.941	0.935	0.793	0.862	0.87	0.898	0.797	0.694	0.12
cg259	Yes	No	No	Yes	No	Intergenic	OpenSea	0.863	0.951	0.96	0.951	0.951	0.95	0.944	0.94	0.919	0.825	0.734	0.107
cg260	Yes	No	No	Yes	No	Intergenic	OpenSea	0.944	0.954	0.885	0.935	0.935	0.934	0.928	0.945	0.879	0.774	0.641	0.191
cg261	NA	No	No	No	No	Body	OpenSea	0.943	0.958	0.937	0.954	0.956	0.923	0.929	0.947	0.927	0.941	0.701	0.321
cg262	NA	No	No	Yes	No	Body	OpenSea	0.924	0.952	0.953	0.951	0.957	0.957	0.945	0.951	0.953	0.937	0.643	0.248
cg263	Yes	No	No	No	No	Body	OpenSea	0.954	0.962	0.96	0.956	0.96	0.936	0.926	0.934	0.946	0.939	0.665	0.223
cg264	NA	No	No	Yes	No	Intergenic	OpenSea	0.945	0.957	0.902	0.939	0.938	0.924	0.919	0.928	0.861	0.893	0.838	0.264
cg265	NA	No	No	Yes	No	Intergenic	OpenSea	0.951	0.952	0.963	0.954	0.957	0.951	0.939	0.945	0.943	0.824	0.849	0.213
cg266	NA	No	No	Yes	No	ExonBnd	OpenSea	0.951	0.953	0.961	0.948	0.955	0.953	0.945	0.948	0.936	0.832	0.74	0.258
cg267	Yes	No	No	Yes	No	Body	OpenSea	0.905	0.94	0.941	0.935	0.934	0.935	0.93	0.922	0.926	0.887	0.661	0.933
cg268	Yes	No	No	Yes	No	3'UTR	OpenSea	0.914	0.953	0.941	0.95	0.959	0.944	0.883	0.922	0.928	0.934	0.579	0.922
cg269	NA	No	No	No	No	3'UTR	OpenSea	0.937	0.962	0.966	0.961	0.963	0.958	0.954	0.961	0.955	0.954	0.554	0.922
cg270	Yes	No	No	Yes	No	Intergenic	Shelves	0.925	0.957	0.958	0.955	0.958	0.947	0.944	0.951	0.896	0.918	0.455	0.86
cg271	NA	No	No	Yes	No	Body	OpenSea	0.944	0.954	0.961	0.954	0.957	0.954	0.934	0.945	0.944	0.924	0.461	0.848
cg272	Yes	No	No	Yes	No	Intergenic	OpenSea	0.942	0.941	0.923	0.948	0.954	0.94	0.934	0.946	0.835	0.855	0.322	0.887
cg273	NA	No	No	Yes	Yes	Intergenic	OpenSea	0.958	0.958	0.959	0.958	0.964	0.923	0.929	0.914	0.952	0.884	0.331	0.899
cg274	NA	No	No	Yes	Yes	Intergenic	OpenSea	0.844	0.934	0.877	0.931	0.931	0.783	0.813	0.754	0.856	0.916	0.429	0.899
cg275	Yes	No	No	No	No	5'UTR	OpenSea	0.857	0.907	0.9	0.894	0.888	0.84	0.875	0.827	0.91	0.92	0.553	0.882
cg276	NA	No	No	Yes	No	Body	OpenSea	0.837	0.904	0.925	0.92	0.93	0.914	0.872	0.789	0.855	0.887	0.564	0.872
cg277	NA	No	No	Yes	No	Body	OpenSea	0.645	0.929	0.948	0.941	0.953	0.935	0.915	0.905	0.913	0.935	0.093	0.768
cg278	NA	No	No	Yes	No	Intergenic	OpenSea	0.786	0.941	0.957	0.957	0.96	0.955	0.957	0.96	0.928	0.951	0.089	0.66
cg279	Yes	No	No	Yes	No	Body	OpenSea	0.907	0.95	0.963	0.875	0.931	0.957	0.809	0.872	0.933	0.927	0.159	0.907
cg280	Yes	No	No	Yes	No	Body	OpenSea	0.964	0.963	0.967	0.942	0.96	0.96	0.957	0.952	0.958	0.964	0.063	0.963
cg281	NA	No	No	Yes	Yes	Body	OpenSea	0.93	0.952	0.967	0.955	0.958	0.947	0.946	0.946	0.946	0.911	0.095	0.918
cg282	Yes	No	No	Yes	No	Body	Shelves	0.938	0.953	0.968	0.954	0.962	0.959	0.953	0.955	0.954	0.936	0.095	0.919
cg283	NA	No	No	Yes	No	Intergenic	OpenSea	0.959	0.965	0.962	0.961	0.967	0.96	0.959	0.963	0.934	0.957	0.097	0.898
cg284	NA	No	No	Yes	No	Body	OpenSea	0.96	0.958	0.967	0.957	0.963	0.945	0.956	0.958	0.953	0.959	0.121	0.923
cg285	NA	No	No	Yes	Yes	Intergenic	OpenSea	0.949	0.958	0.963	0.956	0.961	0.958	0.951	0.955	0.949	0.963	0.195	0.944
cg286	NA	Yes	Yes	No	No	Body	OpenSea	0.929	0.937	0.919	0.94	0.947	0.92	0.915	0.922	0.932	0.943	0.145	0.938
cg287	Yes	No	No	Yes	No	TSS200	OpenSea	0.941	0.956	0.949	0.948	0.953	0.94	0.943	0.941	0.941	0.953	0.15	0.924
cg288	NA	No	No	Yes	No	Body	OpenSea	0.929	0.84	0.954	0.943	0.954	0.959	0.94	0.949	0.943	0.781	0.086	0.855
cg289	NA	No	No	No	No	Body	OpenSea	0.954	0.957	0.961	0.95	0.957	0.951	0.948	0.944	0.944	0.945	0.095	0.83
cg290	NA	No	No	Yes	Yes	Intergenic	OpenSea	0.936	0.964	0.969	0.961	0.966	0.958	0.95	0.953	0.952	0.962	0.128	0.863
cg291	Yes	Yes	Yes	No	No	TSS1500	Shores	0.936	0.951	0.959	0.953	0.957	0.955	0.95	0.949	0.945	0.953	0.143	0.751
cg292	NA	No	No	Yes	No	Body	OpenSea	0.943	0.944	0.944	0.944	0.951	0.929	0.941	0.941	0.931	0.934	0.157	0.793
cg293	Yes	No	No	Yes	No	3'UTR	OpenSea	0.927	0.954	0.91	0.938	0.95	0.917	0.852	0.887	0.938	0.912	0.101	0.774
cg294	NA	No	No	Yes	No	Intergenic	OpenSea	0.877	0.935	0.933	0.946	0.948	0.906	0.919	0.916	0.913	0.885	0.104	0.711
cg295	NA	No	No	Yes	Yes	Body	OpenSea	0.9	0.936	0.932	0.947	0.946	0.92	0.927	0.926	0.89	0.918	0.106	0.708
cg296	Yes	No	No	Yes	No	TSS1500	Shores	0.661	0.708	0.951	0.777	0.87	0.902	0.789	0.897	0.932	0.927	0.179	0.869
cg297	NA	No	No	Yes	No	Body	OpenSea	0.71	0.94	0.874	0.95	0.944	0.844	0.796	0.858	0.858	0.881	0.064	0.829
cg298	NA	No	No	Yes	No	5'UTR	OpenSea	0.68	0.91	0.879	0.9	0.899	0.779	0.795	0.773	0.88	0.913	0.133	0.911
cg299	Yes	No	No	Yes	No	Body	OpenSea	0.809	0.942	0.912	0.941	0.949	0.815	0.852	0.878	0.934	0.934	0.099	0.915
cg300	NA	No	No	Yes	Yes	Intergenic	OpenSea	0.806	0.956	0.936	0.954	0.954	0.824	0.867	0.879	0.95	0.956	0.25	0.926
cg301	Yes	No	No	No	No	Body	OpenSea	0.842	0.934	0.919	0.92	0.923	0.856	0.883	0.89	0.906	0.917	0.229	0.91
cg302	Yes	No	No	Yes	No	Body	OpenSea	0.832	0.906	0.918	0.898	0.918	0.876	0.884	0.902	0.907	0.913	0.108	0.928
cg303	NA	No	No	Yes	No	Intergenic	Shelves	0.885	0.937	0.921	0.929	0.931	0.899	0.913	0.922	0.902	0.944	0.121	0.902
cg304	NA	No	No	Yes	No	Intergenic	OpenSea	0.788	0.94	0.94	0.942	0.949	0.932	0.928	0.922	0.935	0.9	0.137	0.927
cg305	Yes	No	No	Yes	No	Body	OpenSea	0.849	0.933	0.945	0.935	0.937	0.934	0.924	0.933	0.927	0.897	0.1	0.912
cg306	Yes	No	No	Yes	No	Intergenic	OpenSea	0.866	0.952	0.961	0.957	0.963	0.939	0.918	0.923	0.921	0.946	0.154	0.956
cg307	NA	No	No	Yes	No	Body	OpenSea	0.841	0.961	0.949	0.957	0.96	0.911	0.918	0.895	0.947	0.959	0.133	0.91
cg308	NA	No	No	Yes	Yes	Intergenic	OpenSea	0.835	0.955	0.962	0.956	0.96	0.931	0.926	0.922	0.95	0.971	0.095	0.951
cg309	NA	No	No	Yes	Yes	Intergenic	OpenSea	0.847	0.907	0.949	0.95	0.953	0.933	0.933	0.931	0.939	0.902	0.221	0.923
cg310	NA	No	No	Yes	No	5'UTR	OpenSea	0.749	0.949	0.944	0.95	0.956	0.88	0.9	0.876	0.917	0.945	0.193	0.943
cg311	NA	No	No	No	No	Body	OpenSea	0.795	0.947	0.954	0.95	0.954	0.942	0.942	0.945	0.943	0.954	0.177	0.957
cg312	NA	No	No	Yes	Yes	Intergenic	OpenSea	0.734	0.949	0.952	0.939	0.949	0.912	0.926	0.939	0.943	0.952	0.208	0.933
cg313	NA	No	Yes	No	No	Intergenic	OpenSea	0.898	0.844	0.508	0.88	0.884	0.826	0.835	0.797	0.859	0.87	0.125	0.669
cg314	Yes	No	No	Yes	No	Body	OpenSea	0.894	0.889	0.908	0.932	0.928	0.938	0.935	0.926	0.867	0.825	0.07	0.632
cg315	NA	No	No	Yes	No	TSS200	OpenSea	0.915	0.921	0.957	0.95	0.959	0.958	0.943	0.954	0.838	0.753	0.135	0.676
cg316	NA	No	No	Yes	No	Body	Shores	0.81	0.785	0.839	0.869	0.914	0.949	0.933	0.944	0.695	0.722	0.096	0.599
cg317	Yes	No	No	Yes	No	5'UTR	Shores	0.779	0.719	0.89	0.93	0.941	0.9	0.874	0.834	0.828	0.823	0.148	0.654
cg318	Yes	No	No	Yes	Yes	TSS1500	OpenSea	0.79	0.859	0.819	0.885	0.885	0.863	0.841	0.851	0.801	0.828	0.098	0.58
cg319	NA	No	No	Yes	No	Body	OpenSea	0.537	0.796	0.823	0.905	0.904	0.866	0.794	0.872	0.849	0.696	0.083	0.684
cg320	NA	No	No	Yes	No	Body	Shores	0.759	0.876	0.814	0.836	0.84	0.76	0.702	0.782	0.773	0.669	0.1	0.729
cg321	NA	No	No	Yes	No	Intergenic	OpenSea	0.864	0.886	0.624	0.757	0.237	0.341	0.739	0.883	0.859	0.89	0.868	0.881
cg322	Yes	No	No	Yes	No	1stExon	Island	0.811	0.917	0.881	0.819	0.177	0.472	0.78	0.773	0.881	0.892	0.91	0.876
cg323	Yes	No	No	Yes	No	Body	Shelves	0.688	0.858	0.739	0.936	0.322	0.458	0.874	0.872	0.672	0.583	0.811	0.697
cg324	Yes	No	No	Yes	No	1stExon	Island	0.7	0.717	0.76	0.744	0.261	0.61	0.749	0.78	0.682	0.657	0.74	0.715
cg325	Yes	No	No	Yes	No	Body	Shelves	0.591	0.842	0.833	0.772	0.486	0.663	0.71	0.761	0.747	0.758	0.831	0.807
cg326	Yes	No	No	Yes	No	Body	Shores	0.77	0.799	0.774	0.719	0.471	0.59	0.672	0.627	0.784	0.757	0.787	0.768
cg327	Yes	No	No	No	No	Body	OpenSea	0.713	0.71	0.736	0.715	0.727	0.751	0.735	0.679	0.787	0.875	0.765	0.749
cg328	Yes	No	No	Yes	No	Body	OpenSea	0.673	0.873	0.778	0.699	0.718	0.623	0.631	0.618	0.618	0.701	0.716	0.689
cg329	Yes	No	No	Yes	No	Body	OpenSea	0.719	0.917	0.759	0.699	0.677	0.673	0.683	0.779	0.709	0.675	0.772	0.687
cg330	NA	No	No	Yes	No	Body	OpenSea	0.825	0.896	0.852	0.43	0.182	0.536	0.609	0.707	0.533	0.723	0.756	0.736
cg331	Yes	No	No	Yes	No	Body	OpenSea	0.659	0.546	0.509	0.379	0.258	0.604	0.677	0.699	0.616	0.706	0.686	0.658
cg332	Yes	No	No	No	No	Body	OpenSea	0.876	0.888	0.922	0.591	0.116	0.826	0.833	0.858	0.886	0.901	0.936	0.914
cg333	NA	No	No	Yes	No	5'UTR	OpenSea	0.762	0.938	0.942	0.491	0.171	0.59	0.81	0.825	0.834	0.911	0.953	0.936
cg334	Yes	No	No	Yes	No	Body	OpenSea	0.883	0.918	0.919	0.56	0.466	0.892	0.835	0.908	0.91	0.925	0.923	0.917
cg335	NA	No	No	Yes	No	ExonBnd	OpenSea	0.901	0.963	0.874	0.571	0.438	0.837	0.758	0.895	0.954	0.959	0.963	0.955
cg336	Yes	No	No	Yes	Yes	Body	OpenSea	0.928	0.939	0.916	0.456	0.555	0.82	0.821	0.889	0.916	0.951	0.957	0.951
cg337	Yes	No	Yes	No	No	Body	OpenSea	0.952	0.957	0.959	0.349	0.508	0.886	0.861	0.871	0.955	0.955	0.966	0.959
cg338	NA	No	No	No	No	Body	OpenSea	0.914	0.941	0.934	0.474	0.303	0.826	0.704	0.774	0.892	0.915	0.952	0.939
cg339	Yes	No	No	No	No	Intergenic	Shores	0.741	0.918	0.869	0.535	0.36	0.746	0.751	0.706	0.91	0.927	0.932	0.911
cg340	NA	Yes	No	No	No	Body	OpenSea	0.905	0.96	0.812	0.645	0.463	0.721	0.724	0.713	0.82	0.913	0.956	0.961
cg341	Yes	Yes	No	No	No	3'UTR	OpenSea	0.91	0.953	0.9	0.698	0.419	0.734	0.767	0.846	0.94	0.95	0.953	0.949
cg342	Yes	No	No	Yes	No	Body	OpenSea	0.922	0.955	0.915	0.646	0.53	0.812	0.775	0.837	0.938	0.946	0.948	0.947
cg343	NA	No	No	Yes	No	Body	OpenSea	0.947	0.949	0.841	0.891	0.346	0.935	0.939	0.949	0.952	0.96	0.968	0.965
cg344	NA	No	No	Yes	No	Body	Shelves	0.965	0.963	0.967	0.951	0.473	0.859	0.956	0.954	0.964	0.97	0.969	0.965
cg345	NA	No	No	Yes	No	Body	OpenSea	0.914	0.94	0.908	0.934	0.426	0.869	0.925	0.946	0.946	0.929	0.96	0.924
cg346	NA	Yes	No	No	No	5'UTR	OpenSea	0.926	0.922	0.932	0.864	0.489	0.867	0.923	0.925	0.899	0.929	0.958	0.953
cg347	Yes	No	No	Yes	No	5'UTR	OpenSea	0.906	0.915	0.94	0.769	0.597	0.903	0.897	0.825	0.93	0.932	0.947	0.947
cg348	NA	Yes	Yes	No	No	TSS1500	Shores	0.929	0.938	0.938	0.648	0.594	0.933	0.888	0.887	0.942	0.95	0.942	0.948
cg349	NA	No	No	Yes	No	Body	OpenSea	0.886	0.765	0.936	0.743	0.343	0.939	0.932	0.941	0.919	0.879	0.96	0.942
cg350	Yes	No	No	Yes	No	Body	Shores	0.956	0.96	0.962	0.592	0.36	0.955	0.937	0.941	0.958	0.967	0.969	0.966
cg351	NA	No	No	Yes	No	Body	OpenSea	0.956	0.958	0.95	0.685	0.472	0.949	0.943	0.945	0.937	0.878	0.949	0.942
cg352	NA	Yes	Yes	No	No	5'UTR	Shores	0.96	0.962	0.964	0.726	0.484	0.944	0.885	0.915	0.958	0.96	0.971	0.964
cg353	NA	No	No	Yes	No	Body	OpenSea	0.95	0.95	0.946	0.699	0.46	0.954	0.922	0.907	0.953	0.95	0.959	0.958
cg354	Yes	No	Yes	No	No	Body	Shelves	0.851	0.945	0.929	0.944	0.44	0.599	0.895	0.883	0.916	0.917	0.95	0.927
cg355	Yes	No	No	No	No	Body	OpenSea	0.893	0.951	0.876	0.872	0.533	0.764	0.851	0.903	0.944	0.909	0.947	0.937
cg356	Yes	No	No	No	No	Body	OpenSea	0.771	0.881	0.724	0.916	0.453	0.881	0.909	0.923	0.79	0.833	0.823	0.802
cg357	NA	No	No	Yes	No	Body	OpenSea	0.865	0.875	0.726	0.816	0.477	0.907	0.848	0.936	0.893	0.936	0.933	0.924
cg358	Yes	No	No	Yes	No	Body	OpenSea	0.872	0.948	0.739	0.766	0.54	0.839	0.84	0.844	0.835	0.878	0.895	0.873
cg359	NA	No	No	Yes	No	Intergenic	OpenSea	0.901	0.69	0.873	0.119	0.295	0.915	0.723	0.399	0.757	0.874	0.825	0.849
cg360	Yes	No	No	Yes	No	Intergenic	Shores	0.876	0.956	0.854	0.118	0.38	0.845	0.4	0.613	0.943	0.945	0.957	0.938
cg361	NA	No	No	No	No	Body	OpenSea	0.952	0.958	0.805	0.102	0.218	0.677	0.743	0.825	0.958	0.96	0.965	0.964
cg362	NA	No	No	No	No	Body	OpenSea	0.894	0.934	0.864	0.12	0.208	0.793	0.584	0.78	0.934	0.938	0.951	0.945
cg363	NA	No	No	Yes	No	TSS1500	OpenSea	0.942	0.941	0.961	0.116	0.241	0.939	0.596	0.652	0.946	0.958	0.962	0.959
cg364	NA	No	No	No	No	Body	OpenSea	0.952	0.956	0.959	0.095	0.239	0.936	0.709	0.913	0.961	0.963	0.969	0.966
cg365	NA	No	No	Yes	No	Body	Shores	0.938	0.958	0.93	0.252	0.346	0.942	0.699	0.82	0.95	0.941	0.962	0.949
cg366	NA	No	Yes	No	Yes	Body	OpenSea	0.919	0.94	0.94	0.285	0.693	0.897	0.869	0.9	0.796	0.437	0.949	0.919
cg367	NA	No	Yes	No	No	Body	OpenSea	0.947	0.954	0.91	0.245	0.791	0.887	0.581	0.719	0.941	0.583	0.929	0.909
cg368	Yes	No	No	No	No	Body	Shores	0.862	0.948	0.866	0.248	0.738	0.75	0.533	0.581	0.789	0.531	0.92	0.891
cg369	NA	No	No	Yes	No	Body	OpenSea	0.824	0.872	0.878	0.653	0.52	0.827	0.797	0.829	0.864	0.828	0.891	0.871
cg370	NA	Yes	Yes	No	No	Body	OpenSea	0.755	0.824	0.828	0.621	0.649	0.814	0.784	0.76	0.813	0.837	0.802	0.831
cg371	NA	No	No	Yes	No	Intergenic	OpenSea	0.722	0.874	0.786	0.407	0.625	0.817	0.682	0.775	0.836	0.873	0.882	0.853
cg372	NA	No	Yes	No	No	5'UTR	OpenSea	0.76	0.943	0.816	0.369	0.433	0.822	0.682	0.849	0.875	0.822	0.889	0.876
cg373	NA	No	No	Yes	No	Body	OpenSea	0.901	0.929	0.68	0.586	0.436	0.741	0.628	0.71	0.786	0.821	0.886	0.799
cg374	Yes	Yes	No	No	No	5'UTR	OpenSea	0.83	0.86	0.823	0.514	0.393	0.6	0.647	0.792	0.77	0.849	0.839	0.807
cg375	NA	Yes	No	No	No	Body	OpenSea	0.953	0.955	0.968	0.309	0.673	0.816	0.503	0.861	0.959	0.959	0.972	0.967
cg376	Yes	No	No	Yes	No	Body	OpenSea	0.87	0.748	0.92	0.424	0.584	0.875	0.618	0.696	0.931	0.947	0.947	0.952
cg377	NA	Yes	No	No	No	Body	OpenSea	0.894	0.955	0.953	0.396	0.61	0.947	0.692	0.654	0.848	0.785	0.941	0.897
cg378	Yes	No	No	Yes	No	TSS1500	Shores	0.954	0.952	0.302	0.939	0.84	0.116	0.537	0.915	0.905	0.945	0.948	0.941
cg379	Yes	Yes	Yes	No	No	Body	OpenSea	0.898	0.957	0.098	0.949	0.841	0.07	0.558	0.92	0.944	0.951	0.958	0.833
cg380	NA	No	No	Yes	No	5'UTR	OpenSea	0.492	0.9	0.674	0.888	0.822	0.209	0.573	0.61	0.905	0.705	0.872	0.865
cg381	NA	No	No	Yes	No	Intergenic	OpenSea	0.451	0.953	0.565	0.955	0.894	0.212	0.652	0.817	0.921	0.963	0.959	0.947
cg382	Yes	No	Yes	No	No	Body	Shores	0.83	0.883	0.791	0.915	0.816	0.24	0.737	0.854	0.75	0.747	0.765	0.719
cg383	Yes	No	No	Yes	No	Body	OpenSea	0.867	0.925	0.411	0.881	0.763	0.254	0.581	0.72	0.735	0.71	0.787	0.766
cg384	NA	No	No	Yes	No	5'UTR	OpenSea	0.944	0.931	0.55	0.872	0.789	0.112	0.33	0.384	0.897	0.896	0.802	0.831
cg385	NA	No	No	Yes	No	Intergenic	OpenSea	0.824	0.877	0.821	0.755	0.556	0.176	0.429	0.386	0.854	0.881	0.873	0.865
cg386	Yes	No	No	Yes	No	Body	OpenSea	0.743	0.929	0.621	0.902	0.77	0.245	0.727	0.632	0.918	0.927	0.934	0.921
cg387	Yes	Yes	Yes	No	No	TSS1500	Shores	0.808	0.935	0.425	0.931	0.906	0.265	0.697	0.563	0.925	0.935	0.947	0.934
cg388	Yes	Yes	No	No	No	5'UTR	OpenSea	0.872	0.958	0.551	0.949	0.883	0.285	0.6	0.754	0.916	0.95	0.965	0.946
cg389	Yes	No	No	Yes	No	5'UTR	OpenSea	0.78	0.947	0.858	0.956	0.91	0.122	0.57	0.472	0.91	0.954	0.95	0.953
cg390	NA	No	No	No	No	5'UTR	OpenSea	0.854	0.95	0.837	0.947	0.914	0.158	0.642	0.551	0.757	0.905	0.915	0.915
cg391	Yes	Yes	No	No	No	Body	OpenSea	0.827	0.941	0.837	0.935	0.867	0.28	0.566	0.523	0.84	0.728	0.909	0.81
cg392	NA	Yes	Yes	No	No	Body	OpenSea	0.735	0.919	0.825	0.927	0.891	0.397	0.52	0.535	0.842	0.798	0.856	0.81
cg393	NA	No	No	No	No	Body	OpenSea	0.816	0.941	0.844	0.907	0.849	0.349	0.533	0.463	0.906	0.899	0.915	0.875
cg394	NA	No	No	Yes	No	Intergenic	OpenSea	0.874	0.941	0.882	0.938	0.918	0.422	0.556	0.587	0.818	0.932	0.955	0.953
cg395	Yes	No	No	No	No	TSS200	OpenSea	0.952	0.954	0.123	0.95	0.955	0.905	0.942	0.953	0.951	0.965	0.966	0.962
cg396	Yes	No	Yes	No	No	Body	OpenSea	0.922	0.918	0.068	0.935	0.939	0.889	0.927	0.928	0.935	0.946	0.955	0.954
cg397	NA	Yes	No	No	No	Body	OpenSea	0.952	0.954	0.217	0.937	0.941	0.849	0.942	0.95	0.889	0.95	0.912	0.947
cg398	NA	No	No	No	Yes	Body	OpenSea	0.952	0.962	0.209	0.953	0.952	0.817	0.912	0.947	0.953	0.951	0.963	0.956
cg399	Yes	Yes	No	No	No	3'UTR	OpenSea	0.938	0.938	0.171	0.932	0.924	0.754	0.915	0.927	0.927	0.948	0.949	0.94
cg400	NA	No	No	Yes	No	Body	Shelves	0.877	0.879	0.258	0.908	0.923	0.84	0.836	0.919	0.928	0.896	0.933	0.841
cg401	NA	No	No	Yes	No	Body	OpenSea	0.826	0.885	0.233	0.876	0.897	0.777	0.865	0.859	0.896	0.869	0.91	0.696
cg402	Yes	No	No	Yes	No	Body	OpenSea	0.972	0.969	0.481	0.964	0.961	0.962	0.964	0.965	0.963	0.951	0.977	0.972
cg403	Yes	No	No	No	No	Body	OpenSea	0.957	0.958	0.544	0.958	0.957	0.952	0.951	0.953	0.94	0.952	0.964	0.96
cg404	NA	No	No	Yes	No	5'UTR	OpenSea	0.924	0.953	0.595	0.946	0.952	0.899	0.926	0.937	0.919	0.916	0.95	0.925
cg405	Yes	No	No	Yes	No	3'UTR	Shelves	0.946	0.952	0.492	0.955	0.953	0.889	0.937	0.941	0.906	0.91	0.966	0.956
cg406	Yes	No	Yes	No	No	Body	OpenSea	0.959	0.954	0.437	0.811	0.903	0.95	0.927	0.944	0.957	0.968	0.963	0.963
cg407	NA	No	Yes	No	No	Body	OpenSea	0.947	0.956	0.338	0.95	0.954	0.891	0.947	0.942	0.951	0.962	0.967	0.964
cg408	Yes	Yes	Yes	No	No	TSS1500	OpenSea	0.932	0.957	0.43	0.957	0.962	0.938	0.932	0.921	0.958	0.965	0.969	0.964
cg409	NA	Yes	Yes	No	No	Intergenic	OpenSea	0.95	0.966	0.442	0.942	0.876	0.747	0.871	0.901	0.924	0.932	0.931	0.929
cg410	NA	Yes	No	No	No	5'UTR	OpenSea	0.938	0.953	0.377	0.952	0.945	0.737	0.888	0.937	0.933	0.943	0.945	0.826
cg411	Yes	No	No	Yes	Yes	Intergenic	OpenSea	0.899	0.957	0.354	0.946	0.927	0.696	0.921	0.932	0.921	0.936	0.945	0.934
cg412	Yes	Yes	Yes	No	No	3'UTR	Island	0.804	0.839	0.335	0.906	0.797	0.744	0.855	0.868	0.897	0.916	0.922	0.922
cg413	Yes	No	No	No	No	Body	OpenSea	0.852	0.912	0.476	0.9	0.906	0.836	0.845	0.865	0.854	0.843	0.886	0.88
cg414	Yes	No	No	Yes	No	Body	Shelves	0.799	0.91	0.545	0.938	0.907	0.792	0.904	0.921	0.925	0.929	0.923	0.928
cg415	Yes	Yes	Yes	No	No	TSS1500	OpenSea	0.821	0.821	0.145	0.835	0.838	0.652	0.82	0.845	0.731	0.703	0.85	0.804
cg416	Yes	No	No	Yes	No	Intergenic	Shores	0.741	0.82	0.054	0.823	0.875	0.794	0.814	0.854	0.614	0.755	0.798	0.765
cg417	NA	No	No	Yes	No	5'UTR	OpenSea	0.612	0.766	0.079	0.866	0.86	0.743	0.735	0.749	0.722	0.784	0.76	0.763
cg418	NA	No	No	Yes	No	Body	OpenSea	0.83	0.947	0.103	0.935	0.931	0.677	0.719	0.694	0.911	0.922	0.946	0.935
cg419	NA	No	No	Yes	No	Intergenic	Shelves	0.714	0.787	0.053	0.936	0.855	0.476	0.856	0.687	0.929	0.926	0.908	0.944
cg420	Yes	No	No	No	No	3'UTR	OpenSea	0.945	0.962	0.048	0.952	0.916	0.402	0.829	0.948	0.944	0.951	0.903	0.934
cg421	Yes	No	No	Yes	No	Body	OpenSea	0.714	0.937	0.073	0.956	0.942	0.662	0.929	0.957	0.954	0.966	0.959	0.961
cg422	Yes	No	No	Yes	No	Intergenic	OpenSea	0.942	0.957	0.058	0.948	0.926	0.675	0.895	0.94	0.811	0.941	0.819	0.922
cg423	NA	No	No	Yes	No	Body	OpenSea	0.925	0.934	0.074	0.96	0.949	0.605	0.924	0.955	0.951	0.961	0.967	0.963
cg424	Yes	No	No	No	No	Intergenic	OpenSea	0.919	0.955	0.06	0.95	0.939	0.59	0.776	0.926	0.848	0.947	0.958	0.952
cg425	NA	No	No	No	No	TSS1500	OpenSea	0.813	0.924	0.122	0.922	0.877	0.606	0.766	0.838	0.851	0.867	0.935	0.924
cg426	NA	No	No	Yes	No	Body	OpenSea	0.877	0.951	0.084	0.925	0.876	0.645	0.827	0.87	0.92	0.906	0.932	0.926
cg427	NA	No	No	Yes	No	Body	Shores	0.821	0.956	0.067	0.954	0.928	0.595	0.863	0.904	0.868	0.905	0.9	0.875
cg428	Yes	No	No	Yes	No	Intergenic	Shelves	0.889	0.935	0.164	0.935	0.929	0.748	0.813	0.878	0.933	0.957	0.942	0.945
cg429	Yes	No	No	Yes	No	5'UTR	OpenSea	0.836	0.926	0.186	0.939	0.928	0.635	0.903	0.937	0.842	0.901	0.935	0.904
cg430	Yes	No	No	Yes	No	Body	Shores	0.912	0.94	0.261	0.946	0.844	0.647	0.924	0.937	0.925	0.938	0.929	0.943
cg431	Yes	No	No	No	No	5'UTR	Shelves	0.915	0.949	0.183	0.951	0.943	0.672	0.875	0.914	0.949	0.949	0.959	0.95
cg432	NA	No	No	Yes	No	Intergenic	OpenSea	0.938	0.95	0.184	0.948	0.946	0.647	0.917	0.918	0.898	0.896	0.944	0.932
cg433	NA	No	No	Yes	No	Body	OpenSea	0.812	0.935	0.83	0.908	0.939	0.843	0.604	0.339	0.938	0.937	0.954	0.951
cg434	Yes	No	No	Yes	No	TSS1500	OpenSea	0.782	0.949	0.956	0.804	0.872	0.821	0.553	0.259	0.954	0.962	0.965	0.96
cg435	Yes	No	No	Yes	No	TSS1500	OpenSea	0.934	0.945	0.892	0.934	0.935	0.738	0.621	0.304	0.892	0.889	0.895	0.864
cg436	NA	Yes	No	No	No	Body	OpenSea	0.922	0.942	0.916	0.906	0.87	0.619	0.661	0.401	0.944	0.946	0.945	0.94
cg437	NA	No	No	No	No	TSS1500	OpenSea	0.902	0.945	0.846	0.854	0.912	0.588	0.612	0.382	0.895	0.935	0.933	0.93
cg438	NA	No	Yes	No	No	3'UTR	OpenSea	0.941	0.943	0.777	0.926	0.904	0.62	0.577	0.158	0.921	0.946	0.963	0.956
cg439	NA	No	No	No	No	Body	OpenSea	0.931	0.953	0.932	0.842	0.795	0.68	0.623	0.196	0.953	0.874	0.956	0.838
cg440	Yes	Yes	No	No	No	TSS1500	Shores	0.817	0.937	0.924	0.854	0.867	0.708	0.632	0.24	0.926	0.873	0.916	0.897
cg441	NA	No	No	Yes	Yes	Body	OpenSea	0.833	0.953	0.93	0.94	0.919	0.457	0.451	0.157	0.952	0.958	0.96	0.957
cg442	NA	Yes	Yes	No	No	Intergenic	OpenSea	0.896	0.935	0.941	0.911	0.928	0.678	0.499	0.21	0.937	0.948	0.951	0.945
cg443	Yes	No	No	Yes	No	Body	Shelves	0.834	0.956	0.951	0.931	0.924	0.712	0.382	0.183	0.952	0.957	0.957	0.946
cg444	NA	No	No	No	No	Body	OpenSea	0.873	0.959	0.959	0.931	0.913	0.661	0.406	0.236	0.956	0.963	0.966	0.967
cg445	NA	No	No	Yes	No	5'UTR	OpenSea	0.887	0.935	0.912	0.736	0.87	0.72	0.337	0.279	0.892	0.906	0.912	0.892
cg446	Yes	No	No	Yes	No	Body	OpenSea	0.756	0.94	0.952	0.888	0.877	0.653	0.219	0.366	0.948	0.954	0.96	0.955
cg447	NA	No	No	No	No	Body	Shelves	0.86	0.957	0.961	0.865	0.941	0.677	0.298	0.509	0.951	0.912	0.967	0.96
cg448	Yes	No	No	No	No	TSS1500	OpenSea	0.941	0.954	0.942	0.951	0.956	0.952	0.853	0.315	0.929	0.927	0.961	0.951
cg449	NA	No	No	Yes	Yes	Intergenic	OpenSea	0.941	0.962	0.947	0.954	0.96	0.866	0.815	0.413	0.951	0.937	0.96	0.946
cg450	NA	No	No	Yes	No	Body	OpenSea	0.947	0.951	0.949	0.932	0.926	0.699	0.786	0.261	0.946	0.951	0.949	0.945
cg451	NA	No	No	No	No	TSS1500	Shores	0.919	0.953	0.955	0.937	0.944	0.904	0.679	0.209	0.939	0.943	0.952	0.947
cg452	Yes	Yes	No	No	No	Intergenic	OpenSea	0.897	0.949	0.932	0.938	0.942	0.857	0.71	0.292	0.899	0.917	0.933	0.929
cg453	Yes	No	No	Yes	Yes	Intergenic	OpenSea	0.895	0.924	0.949	0.927	0.932	0.883	0.683	0.371	0.921	0.937	0.938	0.949
cg454	NA	No	No	Yes	No	Intergenic	OpenSea	0.939	0.952	0.85	0.943	0.948	0.905	0.714	0.531	0.955	0.961	0.965	0.964
cg455	NA	No	No	Yes	No	Intergenic	OpenSea	0.96	0.959	0.967	0.951	0.952	0.855	0.634	0.467	0.963	0.97	0.973	0.969
cg456	NA	No	No	No	No	Intergenic	OpenSea	0.883	0.953	0.958	0.951	0.944	0.865	0.729	0.579	0.948	0.956	0.961	0.959
cg457	Yes	No	No	Yes	Yes	Intergenic	OpenSea	0.846	0.949	0.961	0.93	0.936	0.871	0.793	0.561	0.935	0.957	0.959	0.95
cg458	NA	Yes	Yes	No	No	ExonBnd	OpenSea	0.928	0.946	0.957	0.948	0.953	0.944	0.885	0.506	0.947	0.939	0.954	0.945
cg459	NA	Yes	Yes	No	No	Intergenic	OpenSea	0.851	0.935	0.95	0.955	0.958	0.897	0.81	0.463	0.958	0.961	0.955	0.958
cg460	NA	No	No	Yes	No	Body	OpenSea	0.787	0.952	0.957	0.954	0.962	0.957	0.769	0.445	0.943	0.962	0.968	0.963
cg461	NA	Yes	No	No	No	Intergenic	OpenSea	0.837	0.96	0.953	0.961	0.964	0.956	0.799	0.422	0.917	0.949	0.969	0.959
cg462	NA	No	No	Yes	No	TSS200	OpenSea	0.888	0.935	0.896	0.917	0.909	0.716	0.643	0.381	0.586	0.932	0.907	0.919
cg463	Yes	No	No	Yes	No	TSS1500	OpenSea	0.853	0.937	0.924	0.944	0.929	0.714	0.724	0.429	0.712	0.894	0.939	0.936
cg464	NA	No	No	Yes	No	TSS1500	Shores	0.765	0.886	0.763	0.899	0.871	0.779	0.739	0.515	0.806	0.766	0.898	0.873
cg465	NA	No	No	Yes	No	Intergenic	OpenSea	0.805	0.878	0.841	0.89	0.891	0.8	0.748	0.607	0.823	0.815	0.876	0.881
cg466	Yes	Yes	Yes	No	No	Body	Shores	0.709	0.908	0.895	0.868	0.911	0.819	0.68	0.387	0.875	0.878	0.91	0.918
cg467	Yes	No	No	Yes	No	Body	Island	0.833	0.886	0.917	0.889	0.886	0.822	0.695	0.504	0.867	0.879	0.89	0.907
cg468	Yes	No	No	No	No	Intergenic	Shores	0.959	0.961	0.683	0.954	0.859	0.309	0.938	0.957	0.961	0.968	0.97	0.968
cg469	NA	No	No	Yes	No	ExonBnd	OpenSea	0.933	0.943	0.605	0.948	0.914	0.424	0.873	0.919	0.936	0.952	0.946	0.95
cg470	NA	Yes	Yes	No	No	Body	OpenSea	0.923	0.948	0.644	0.951	0.91	0.483	0.859	0.935	0.947	0.948	0.945	0.922
cg471	Yes	No	No	No	No	Intergenic	Shores	0.932	0.949	0.824	0.94	0.936	0.568	0.82	0.926	0.944	0.953	0.949	0.947
cg472	Yes	No	No	Yes	No	Body	OpenSea	0.849	0.951	0.843	0.948	0.919	0.53	0.746	0.9	0.94	0.95	0.933	0.936
cg473	NA	No	Yes	No	No	Body	OpenSea	0.934	0.943	0.939	0.935	0.938	0.501	0.817	0.862	0.946	0.949	0.953	0.953
cg474	NA	No	No	Yes	No	Intergenic	OpenSea	0.928	0.94	0.884	0.901	0.842	0.581	0.857	0.915	0.925	0.94	0.947	0.941
cg475	NA	No	No	Yes	No	Body	OpenSea	0.925	0.931	0.848	0.937	0.91	0.386	0.89	0.924	0.94	0.929	0.937	0.923
cg476	NA	No	No	Yes	No	Intergenic	OpenSea	0.962	0.968	0.842	0.955	0.947	0.534	0.943	0.964	0.966	0.97	0.974	0.971
cg477	NA	No	No	Yes	No	Body	OpenSea	0.833	0.949	0.921	0.949	0.942	0.505	0.924	0.933	0.952	0.961	0.966	0.961
cg478	NA	No	No	Yes	No	Body	OpenSea	0.745	0.954	0.912	0.952	0.941	0.578	0.822	0.883	0.939	0.949	0.956	0.952
cg479	NA	Yes	No	No	No	Intergenic	OpenSea	0.792	0.947	0.852	0.949	0.942	0.567	0.731	0.782	0.932	0.947	0.958	0.951
cg480	Yes	Yes	No	No	No	Intergenic	OpenSea	0.809	0.943	0.919	0.944	0.943	0.569	0.735	0.857	0.92	0.936	0.958	0.952
cg481	NA	No	Yes	No	No	Body	OpenSea	0.769	0.912	0.764	0.875	0.857	0.539	0.69	0.852	0.914	0.899	0.923	0.918
cg482	Yes	No	No	Yes	No	Body	OpenSea	0.726	0.943	0.766	0.937	0.913	0.576	0.729	0.759	0.888	0.866	0.879	0.876
cg483	NA	No	No	Yes	No	Intergenic	OpenSea	0.598	0.94	0.854	0.941	0.911	0.343	0.784	0.751	0.915	0.906	0.915	0.91
cg484	Yes	No	No	No	No	TSS1500	OpenSea	0.688	0.948	0.72	0.931	0.861	0.293	0.649	0.718	0.958	0.962	0.964	0.962
cg485	NA	No	No	Yes	No	Body	OpenSea	0.635	0.934	0.803	0.935	0.873	0.331	0.606	0.678	0.91	0.892	0.919	0.915
cg486	NA	No	No	Yes	No	Body	OpenSea	0.835	0.955	0.706	0.954	0.919	0.406	0.744	0.833	0.96	0.963	0.967	0.964
cg487	NA	No	No	Yes	No	Body	OpenSea	0.855	0.943	0.738	0.925	0.85	0.404	0.762	0.79	0.806	0.908	0.918	0.926
cg488	NA	Yes	Yes	No	No	Body	OpenSea	0.853	0.935	0.825	0.88	0.766	0.363	0.626	0.704	0.898	0.906	0.918	0.891
cg489	NA	Yes	Yes	No	No	Intergenic	OpenSea	0.769	0.952	0.838	0.945	0.917	0.389	0.687	0.668	0.924	0.939	0.936	0.94
cg490	Yes	No	No	Yes	No	5'UTR	OpenSea	0.69	0.934	0.859	0.905	0.817	0.487	0.673	0.722	0.937	0.944	0.941	0.933
cg491	NA	No	No	Yes	No	Body	OpenSea	0.712	0.576	0.845	0.89	0.889	0.858	0.863	0.871	0.89	0.892	0.896	0.889
cg492	NA	No	No	Yes	No	Body	Shelves	0.665	0.348	0.875	0.795	0.873	0.855	0.849	0.888	0.922	0.929	0.943	0.937
cg493	Yes	No	No	Yes	No	Body	OpenSea	0.759	0.297	0.889	0.88	0.889	0.865	0.853	0.868	0.856	0.902	0.889	0.863
cg494	NA	No	No	Yes	No	Body	OpenSea	0.9	0.711	0.892	0.927	0.931	0.94	0.934	0.915	0.938	0.905	0.937	0.91
cg495	NA	No	No	Yes	No	Body	Shores	0.91	0.662	0.928	0.912	0.931	0.934	0.908	0.914	0.916	0.926	0.937	0.919
cg496	NA	No	No	Yes	No	Body	OpenSea	0.919	0.619	0.943	0.943	0.948	0.945	0.94	0.944	0.914	0.932	0.937	0.951
cg497	NA	No	No	Yes	No	5'UTR	OpenSea	0.882	0.553	0.953	0.946	0.951	0.947	0.946	0.948	0.939	0.948	0.961	0.957
cg498	Yes	No	Yes	No	No	Body	Shelves	0.766	0.551	0.933	0.937	0.945	0.916	0.885	0.897	0.932	0.945	0.949	0.941
cg499	NA	No	No	Yes	No	Body	OpenSea	0.728	0.436	0.937	0.922	0.924	0.922	0.92	0.935	0.924	0.932	0.932	0.937
cg500	Yes	No	No	Yes	No	Body	OpenSea	0.725	0.504	0.968	0.947	0.961	0.963	0.955	0.954	0.956	0.965	0.971	0.969
cg501	NA	No	No	Yes	No	Intergenic	OpenSea	0.745	0.475	0.954	0.949	0.954	0.951	0.951	0.948	0.953	0.962	0.96	0.956
cg502	NA	Yes	No	No	No	5'UTR	OpenSea	0.86	0.439	0.956	0.918	0.957	0.957	0.952	0.953	0.906	0.923	0.878	0.91
cg503	NA	No	No	Yes	No	Body	OpenSea	0.912	0.361	0.938	0.952	0.954	0.958	0.954	0.955	0.959	0.965	0.97	0.963
cg504	Yes	No	No	No	No	5'UTR	OpenSea	0.907	0.423	0.95	0.938	0.947	0.945	0.926	0.935	0.94	0.952	0.956	0.953
cg505	NA	No	No	No	No	Body	OpenSea	0.865	0.467	0.949	0.95	0.955	0.951	0.942	0.943	0.948	0.953	0.963	0.958
cg506	NA	Yes	No	No	No	Body	OpenSea	0.84	0.958	0.914	0.939	0.942	0.793	0.556	0.67	0.916	0.944	0.937	0.939
cg507	Yes	Yes	Yes	No	No	Body	Shores	0.791	0.937	0.878	0.909	0.903	0.762	0.596	0.767	0.933	0.952	0.944	0.931
cg508	Yes	No	No	No	No	5'UTR	OpenSea	0.915	0.939	0.798	0.896	0.918	0.751	0.637	0.746	0.929	0.942	0.952	0.947
cg509	NA	No	No	No	No	Body	Shores	0.914	0.955	0.942	0.93	0.952	0.78	0.639	0.772	0.937	0.924	0.962	0.962
cg510	Yes	No	Yes	No	No	5'UTR	Shores	0.878	0.946	0.864	0.889	0.876	0.806	0.604	0.767	0.929	0.888	0.927	0.922
cg511	NA	No	Yes	No	No	Intergenic	OpenSea	0.908	0.947	0.906	0.905	0.91	0.791	0.662	0.755	0.871	0.852	0.921	0.897
cg512	Yes	No	No	Yes	No	Body	OpenSea	0.826	0.946	0.941	0.945	0.932	0.698	0.624	0.882	0.948	0.959	0.955	0.954
cg513	NA	No	No	No	No	Intergenic	OpenSea	0.945	0.955	0.948	0.94	0.941	0.706	0.536	0.785	0.873	0.932	0.935	0.93
cg514	NA	No	No	No	No	Body	OpenSea	0.855	0.946	0.918	0.938	0.927	0.651	0.512	0.785	0.923	0.948	0.959	0.95
cg515	NA	No	No	No	Yes	Body	OpenSea	0.955	0.952	0.925	0.947	0.955	0.84	0.569	0.777	0.711	0.894	0.962	0.957
cg516	NA	No	No	No	No	Body	OpenSea	0.906	0.956	0.898	0.945	0.952	0.886	0.593	0.783	0.947	0.957	0.958	0.959
cg517	NA	No	No	No	No	Body	Shelves	0.907	0.939	0.946	0.913	0.935	0.889	0.559	0.798	0.946	0.956	0.948	0.945
cg518	NA	No	Yes	No	No	Body	OpenSea	0.928	0.942	0.962	0.946	0.944	0.901	0.604	0.808	0.92	0.95	0.96	0.962
cg519	Yes	No	No	Yes	No	Body	OpenSea	0.898	0.95	0.93	0.939	0.938	0.849	0.652	0.86	0.94	0.951	0.952	0.955
cg520	Yes	No	No	No	No	Intergenic	OpenSea	0.919	0.93	0.952	0.933	0.941	0.922	0.681	0.851	0.925	0.941	0.947	0.944
cg521	NA	No	No	Yes	No	Body	OpenSea	0.888	0.944	0.928	0.94	0.95	0.89	0.704	0.809	0.936	0.947	0.95	0.947
cg522	Yes	No	No	Yes	No	Body	OpenSea	0.945	0.953	0.942	0.929	0.935	0.917	0.594	0.79	0.947	0.823	0.955	0.836
cg523	NA	No	No	Yes	No	5'UTR	Shelves	0.895	0.929	0.912	0.905	0.915	0.778	0.594	0.751	0.902	0.86	0.899	0.786
cg524	NA	No	No	Yes	No	3'UTR	OpenSea	0.928	0.954	0.948	0.74	0.862	0.852	0.495	0.56	0.955	0.96	0.961	0.954
cg525	Yes	No	No	Yes	No	5'UTR	Shores	0.942	0.954	0.959	0.898	0.958	0.942	0.437	0.775	0.931	0.963	0.944	0.958
cg526	NA	No	Yes	No	No	5'UTR	OpenSea	0.94	0.946	0.939	0.894	0.948	0.882	0.4	0.63	0.892	0.936	0.953	0.944
cg527	Yes	No	No	Yes	No	Body	OpenSea	0.951	0.962	0.961	0.927	0.943	0.9	0.513	0.584	0.952	0.958	0.964	0.961
cg528	NA	Yes	No	No	No	5'UTR	OpenSea	0.817	0.958	0.947	0.943	0.951	0.727	0.458	0.627	0.956	0.966	0.964	0.964
cg529	NA	No	No	Yes	No	Body	OpenSea	0.943	0.955	0.959	0.936	0.944	0.823	0.614	0.65	0.958	0.964	0.961	0.962
cg530	Yes	No	No	Yes	No	Body	OpenSea	0.923	0.959	0.966	0.953	0.955	0.88	0.509	0.686	0.96	0.97	0.967	0.968
cg531	NA	Yes	No	No	No	5'UTR	OpenSea	0.924	0.968	0.962	0.959	0.959	0.831	0.525	0.735	0.966	0.974	0.971	0.97
cg532	Yes	No	No	Yes	No	TSS1500	Shores	0.831	0.918	0.857	0.85	0.915	0.765	0.467	0.57	0.915	0.902	0.903	0.903
cg533	NA	Yes	No	No	No	Body	OpenSea	0.778	0.905	0.857	0.84	0.841	0.648	0.514	0.575	0.895	0.893	0.911	0.912
cg534	Yes	No	No	Yes	No	Body	OpenSea	0.896	0.944	0.881	0.808	0.918	0.629	0.337	0.77	0.918	0.93	0.927	0.934
cg535	NA	No	No	Yes	No	Body	OpenSea	0.897	0.96	0.925	0.909	0.935	0.595	0.407	0.626	0.913	0.926	0.969	0.953
cg536	NA	No	No	Yes	No	3'UTR	OpenSea	0.923	0.93	0.895	0.837	0.91	0.594	0.42	0.682	0.928	0.943	0.956	0.946
cg537	NA	Yes	Yes	No	No	Body	Shelves	0.936	0.957	0.961	0.699	0.77	0.962	0.95	0.952	0.955	0.963	0.964	0.962
cg538	NA	No	No	Yes	No	Body	OpenSea	0.967	0.952	0.965	0.76	0.727	0.965	0.916	0.961	0.966	0.97	0.974	0.972
cg539	Yes	No	No	No	No	Body	OpenSea	0.94	0.939	0.958	0.782	0.729	0.946	0.937	0.933	0.948	0.948	0.959	0.95
cg540	NA	No	No	Yes	No	Intergenic	OpenSea	0.941	0.946	0.903	0.779	0.881	0.898	0.857	0.944	0.891	0.921	0.908	0.92
cg541	Yes	Yes	No	No	No	Body	Shelves	0.909	0.931	0.955	0.775	0.916	0.945	0.928	0.934	0.932	0.945	0.959	0.953
cg542	NA	No	No	Yes	No	Body	OpenSea	0.881	0.939	0.96	0.578	0.779	0.96	0.939	0.947	0.908	0.918	0.888	0.904
cg543	NA	No	Yes	No	No	Body	OpenSea	0.953	0.952	0.964	0.538	0.889	0.948	0.878	0.951	0.955	0.967	0.968	0.965
cg544	Yes	No	No	Yes	No	Intergenic	OpenSea	0.94	0.945	0.941	0.483	0.801	0.924	0.9	0.922	0.947	0.956	0.962	0.958
cg545	NA	No	No	Yes	No	5'UTR	OpenSea	0.945	0.946	0.96	0.572	0.954	0.954	0.913	0.946	0.931	0.943	0.964	0.962
cg546	NA	No	No	Yes	No	Intergenic	OpenSea	0.933	0.953	0.934	0.61	0.943	0.942	0.893	0.886	0.946	0.944	0.949	0.947
cg547	NA	No	No	Yes	No	Body	OpenSea	0.954	0.96	0.968	0.611	0.921	0.893	0.77	0.902	0.963	0.967	0.972	0.969
cg548	NA	No	Yes	No	No	ExonBnd	OpenSea	0.939	0.939	0.942	0.606	0.784	0.902	0.836	0.884	0.941	0.951	0.94	0.941
cg549	NA	No	No	Yes	No	Body	OpenSea	0.929	0.96	0.938	0.681	0.802	0.899	0.865	0.91	0.952	0.961	0.96	0.955
cg550	NA	No	Yes	No	No	Body	OpenSea	0.942	0.945	0.949	0.314	0.934	0.935	0.828	0.919	0.931	0.943	0.953	0.953
cg551	NA	No	No	No	No	Body	Shelves	0.944	0.954	0.956	0.436	0.95	0.946	0.687	0.794	0.947	0.958	0.958	0.955
cg552	NA	No	No	Yes	No	Body	OpenSea	0.896	0.959	0.944	0.507	0.945	0.896	0.775	0.859	0.954	0.952	0.968	0.959
cg553	Yes	No	No	Yes	No	Body	OpenSea	0.88	0.934	0.953	0.416	0.907	0.905	0.775	0.816	0.934	0.943	0.954	0.954
cg554	Yes	No	No	Yes	No	Body	Shelves	0.906	0.895	0.929	0.412	0.819	0.918	0.782	0.855	0.899	0.92	0.919	0.922
cg555	NA	No	No	No	No	5'UTR	Shores	0.901	0.946	0.864	0.497	0.79	0.954	0.742	0.817	0.957	0.961	0.967	0.96
cg556	NA	No	No	Yes	No	Body	OpenSea	0.767	0.926	0.904	0.581	0.781	0.936	0.779	0.869	0.875	0.889	0.868	0.827
cg557	NA	No	No	Yes	No	Intergenic	OpenSea	0.783	0.859	0.888	0.622	0.867	0.94	0.84	0.883	0.915	0.936	0.935	0.926
cg558	Yes	No	No	Yes	No	Body	Shelves	0.906	0.934	0.943	0.544	0.769	0.861	0.652	0.894	0.932	0.957	0.945	0.925
cg559	Yes	Yes	No	No	No	TSS1500	Shores	0.935	0.947	0.917	0.6	0.929	0.913	0.629	0.727	0.913	0.949	0.945	0.937
cg560	NA	No	No	Yes	No	Intergenic	OpenSea	0.896	0.939	0.933	0.928	0.932	0.883	0.792	0.576	0.838	0.902	0.874	0.888
cg561	Yes	No	No	Yes	No	Body	OpenSea	0.949	0.953	0.954	0.945	0.942	0.897	0.854	0.576	0.823	0.878	0.95	0.939
cg562	Yes	No	No	Yes	No	Body	OpenSea	0.946	0.949	0.945	0.947	0.89	0.872	0.88	0.655	0.942	0.886	0.952	0.945
cg563	NA	No	No	Yes	No	Body	OpenSea	0.948	0.949	0.951	0.94	0.949	0.914	0.808	0.679	0.945	0.955	0.96	0.952
cg564	NA	No	No	Yes	No	Intergenic	OpenSea	0.94	0.957	0.956	0.956	0.958	0.865	0.846	0.677	0.946	0.955	0.962	0.955
cg565	NA	Yes	No	No	No	Intergenic	OpenSea	0.893	0.899	0.941	0.915	0.926	0.881	0.862	0.77	0.917	0.93	0.947	0.949
cg566	NA	No	No	No	No	Intergenic	OpenSea	0.899	0.91	0.926	0.912	0.922	0.89	0.839	0.734	0.894	0.91	0.949	0.943
cg567	Yes	No	No	No	No	Body	OpenSea	0.807	0.921	0.934	0.929	0.941	0.906	0.826	0.677	0.933	0.917	0.947	0.936
cg568	NA	Yes	Yes	No	No	Intergenic	OpenSea	0.871	0.952	0.943	0.95	0.948	0.894	0.827	0.7	0.949	0.935	0.952	0.933
cg569	NA	No	No	Yes	No	Body	OpenSea	0.886	0.954	0.95	0.898	0.953	0.943	0.844	0.709	0.94	0.951	0.961	0.954
cg570	Yes	No	No	Yes	No	Body	Shelves	0.835	0.912	0.935	0.908	0.92	0.86	0.733	0.856	0.888	0.909	0.922	0.91
cg571	NA	No	Yes	No	No	Body	Shelves	0.845	0.934	0.893	0.879	0.898	0.795	0.722	0.798	0.905	0.89	0.918	0.901
cg572	NA	No	No	Yes	No	Body	OpenSea	0.861	0.887	0.81	0.858	0.865	0.829	0.8	0.84	0.855	0.909	0.864	0.847
cg573	Yes	No	No	No	No	5'UTR	OpenSea	0.879	0.881	0.842	0.826	0.846	0.86	0.821	0.823	0.884	0.953	0.886	0.845
cg574	NA	No	No	Yes	No	Body	OpenSea	0.85	0.87	0.836	0.817	0.818	0.829	0.797	0.794	0.87	0.931	0.882	0.853
cg575	NA	No	Yes	No	No	Body	OpenSea	0.852	0.864	0.809	0.892	0.891	0.752	0.839	0.89	0.869	0.9	0.901	0.892
cg576	NA	No	No	Yes	No	Body	OpenSea	0.885	0.889	0.867	0.881	0.877	0.87	0.86	0.876	0.875	0.915	0.888	0.877
cg577	Yes	No	No	Yes	No	Body	OpenSea	0.896	0.916	0.858	0.881	0.852	0.699	0.738	0.788	0.865	0.876	0.891	0.873
cg578	NA	Yes	No	No	No	5'UTR	OpenSea	0.79	0.842	0.791	0.814	0.83	0.798	0.78	0.758	0.823	0.902	0.825	0.805
cg579	Yes	No	No	No	No	Body	OpenSea	0.805	0.842	0.794	0.801	0.809	0.817	0.803	0.778	0.839	0.922	0.848	0.821
cg580	NA	No	Yes	No	No	5'UTR	Shores	0.912	0.955	0.799	0.957	0.965	0.934	0.935	0.947	0.938	0.948	0.958	0.948
cg581	NA	Yes	No	No	No	Body	OpenSea	0.961	0.966	0.795	0.962	0.966	0.947	0.955	0.959	0.957	0.961	0.97	0.966
cg582	NA	Yes	Yes	No	No	Body	OpenSea	0.947	0.955	0.755	0.953	0.955	0.939	0.947	0.944	0.954	0.956	0.958	0.956
cg583	Yes	No	No	Yes	No	3'UTR	Shelves	0.962	0.964	0.754	0.957	0.963	0.963	0.958	0.96	0.948	0.926	0.969	0.962
cg584	Yes	No	No	No	No	Intergenic	OpenSea	0.957	0.959	0.71	0.959	0.96	0.961	0.95	0.956	0.956	0.962	0.964	0.964
cg585	NA	Yes	No	No	No	Body	OpenSea	0.96	0.964	0.635	0.964	0.965	0.959	0.958	0.961	0.961	0.967	0.97	0.97
cg586	Yes	No	No	Yes	No	Intergenic	Island	0.898	0.974	0.636	0.969	0.969	0.957	0.968	0.966	0.974	0.978	0.978	0.975
cg587	NA	No	No	Yes	No	5'UTR	OpenSea	0.962	0.967	0.964	0.921	0.609	0.798	0.896	0.95	0.966	0.969	0.972	0.969
cg588	Yes	No	Yes	No	No	3'UTR	Shores	0.959	0.966	0.958	0.951	0.728	0.743	0.938	0.95	0.958	0.969	0.969	0.967
cg589	NA	No	No	Yes	No	Intergenic	Shores	0.862	0.935	0.898	0.846	0.727	0.845	0.923	0.94	0.84	0.924	0.907	0.899
cg590	NA	No	No	No	No	Body	OpenSea	0.924	0.953	0.939	0.932	0.787	0.895	0.918	0.93	0.951	0.955	0.961	0.957
cg591	NA	No	Yes	No	No	Intergenic	OpenSea	0.959	0.963	0.963	0.958	0.955	0.725	0.823	0.802	0.961	0.968	0.973	0.965
cg592	NA	Yes	No	No	No	Body	OpenSea	0.89	0.945	0.912	0.933	0.927	0.721	0.815	0.848	0.924	0.93	0.946	0.908
cg593	Yes	No	No	Yes	No	Body	OpenSea	0.904	0.933	0.942	0.919	0.936	0.757	0.873	0.842	0.932	0.943	0.946	0.953
cg594	Yes	No	No	No	No	Body	Shelves	0.953	0.951	0.795	0.954	0.951	0.735	0.911	0.948	0.938	0.95	0.947	0.927
cg595	Yes	No	No	No	No	Intergenic	Shelves	0.896	0.934	0.784	0.938	0.935	0.691	0.875	0.866	0.917	0.932	0.933	0.931
cg596	Yes	No	No	Yes	No	Body	Shelves	0.899	0.944	0.893	0.934	0.938	0.843	0.91	0.883	0.929	0.921	0.943	0.927
cg597	NA	No	No	Yes	No	5'UTR	OpenSea	0.923	0.959	0.928	0.953	0.953	0.825	0.89	0.877	0.946	0.945	0.928	0.905
cg598	Yes	No	No	No	No	Intergenic	OpenSea	0.907	0.936	0.934	0.937	0.94	0.83	0.871	0.876	0.935	0.94	0.951	0.943
cg599	NA	No	No	Yes	No	Body	OpenSea	0.914	0.94	0.912	0.944	0.94	0.667	0.91	0.912	0.944	0.932	0.958	0.942
cg600	Yes	Yes	Yes	No	No	5'UTR	OpenSea	0.916	0.957	0.945	0.954	0.95	0.707	0.913	0.92	0.952	0.961	0.966	0.962
cg601	Yes	No	No	Yes	No	Body	OpenSea	0.911	0.923	0.902	0.925	0.926	0.769	0.884	0.924	0.906	0.946	0.93	0.925
cg602	NA	No	No	No	No	Body	OpenSea	0.947	0.961	0.895	0.945	0.936	0.757	0.875	0.93	0.953	0.957	0.963	0.957
cg603	NA	No	No	Yes	No	ExonBnd	OpenSea	0.933	0.958	0.929	0.953	0.949	0.907	0.926	0.931	0.699	0.947	0.909	0.951
cg604	NA	No	No	Yes	No	5'UTR	OpenSea	0.914	0.941	0.955	0.94	0.95	0.943	0.927	0.933	0.748	0.941	0.96	0.948
cg605	Yes	No	No	No	No	Body	OpenSea	0.948	0.959	0.95	0.96	0.961	0.951	0.944	0.953	0.772	0.958	0.961	0.956
cg606	Yes	No	No	No	No	Intergenic	OpenSea	0.891	0.961	0.964	0.944	0.955	0.887	0.718	0.908	0.955	0.968	0.97	0.965
cg607	NA	No	No	No	No	Body	OpenSea	0.95	0.948	0.963	0.914	0.954	0.927	0.763	0.927	0.953	0.959	0.96	0.963
cg608	NA	No	No	No	No	ExonBnd	OpenSea	0.915	0.948	0.945	0.942	0.947	0.925	0.817	0.915	0.941	0.902	0.945	0.916
cg609	NA	No	No	Yes	No	Body	OpenSea	0.916	0.937	0.919	0.932	0.94	0.922	0.871	0.913	0.937	0.942	0.941	0.933
cg610	Yes	No	No	No	No	Body	OpenSea	0.93	0.935	0.934	0.931	0.94	0.925	0.819	0.81	0.935	0.945	0.944	0.937
cg611	NA	No	No	No	No	Intergenic	OpenSea	0.932	0.95	0.958	0.944	0.949	0.922	0.794	0.817	0.949	0.955	0.962	0.956
cg612	NA	No	No	Yes	No	5'UTR	OpenSea	0.911	0.948	0.935	0.941	0.949	0.884	0.796	0.843	0.948	0.946	0.964	0.954
cg613	NA	No	No	No	No	Body	OpenSea	0.916	0.945	0.957	0.942	0.948	0.924	0.799	0.888	0.947	0.949	0.957	0.951
cg614	NA	No	No	Yes	No	Body	OpenSea	0.913	0.934	0.957	0.931	0.946	0.937	0.814	0.868	0.938	0.945	0.96	0.957
cg615	NA	Yes	No	No	No	Body	OpenSea	0.946	0.951	0.929	0.95	0.942	0.9	0.895	0.838	0.955	0.956	0.956	0.955
cg616	NA	No	No	No	No	Intergenic	OpenSea	0.951	0.949	0.936	0.945	0.949	0.928	0.89	0.855	0.933	0.946	0.945	0.946
cg617	Yes	Yes	Yes	No	No	TSS1500	Shores	0.937	0.94	0.941	0.939	0.941	0.918	0.895	0.86	0.927	0.931	0.938	0.94
cg618	NA	No	No	Yes	No	Intergenic	OpenSea	0.922	0.933	0.95	0.939	0.941	0.919	0.897	0.863	0.925	0.941	0.927	0.944
cg619	NA	Yes	Yes	No	No	Intergenic	OpenSea	0.896	0.954	0.935	0.95	0.948	0.949	0.916	0.85	0.935	0.945	0.954	0.949
cg620	NA	No	No	Yes	No	Body	OpenSea	0.906	0.941	0.961	0.946	0.952	0.934	0.919	0.844	0.948	0.947	0.962	0.96
cg621	NA	No	No	No	No	5'UTR	OpenSea	0.896	0.938	0.956	0.945	0.948	0.948	0.928	0.869	0.942	0.941	0.956	0.954
cg622	Yes	No	No	Yes	No	Body	Shelves	0.95	0.947	0.962	0.946	0.947	0.942	0.933	0.853	0.948	0.952	0.963	0.962
cg623	Yes	Yes	Yes	No	No	Body	OpenSea	0.958	0.957	0.963	0.956	0.96	0.947	0.922	0.816	0.933	0.963	0.967	0.963
cg624	NA	No	No	Yes	No	3'UTR	OpenSea	0.912	0.957	0.953	0.949	0.953	0.894	0.892	0.735	0.947	0.95	0.951	0.954
cg625	NA	No	No	No	No	Intergenic	Shelves	0.922	0.945	0.939	0.926	0.942	0.883	0.875	0.783	0.937	0.928	0.951	0.939
cg626	NA	Yes	No	No	No	Intergenic	OpenSea	0.943	0.951	0.957	0.951	0.956	0.948	0.941	0.765	0.949	0.952	0.965	0.961
cg627	NA	No	No	No	No	Body	OpenSea	0.909	0.951	0.931	0.948	0.949	0.942	0.868	0.784	0.943	0.951	0.957	0.955
cg628	NA	No	No	Yes	No	Body	OpenSea	0.926	0.951	0.958	0.945	0.956	0.946	0.901	0.799	0.953	0.96	0.965	0.962
cg629	Yes	No	No	No	No	Body	OpenSea	0.933	0.945	0.948	0.943	0.947	0.923	0.887	0.811	0.942	0.95	0.958	0.952
cg630	NA	No	No	No	No	TSS1500	OpenSea	0.947	0.961	0.964	0.963	0.968	0.965	0.96	0.964	0.963	0.856	0.961	0.933
cg631	NA	Yes	Yes	No	No	Body	OpenSea	0.943	0.956	0.954	0.871	0.929	0.953	0.938	0.952	0.95	0.935	0.965	0.949
cg632	Yes	No	No	Yes	No	Body	OpenSea	0.94	0.954	0.947	0.944	0.951	0.939	0.936	0.942	0.949	0.955	0.97	0.961
cg633	NA	No	No	No	No	Intergenic	OpenSea	0.947	0.945	0.958	0.944	0.953	0.947	0.945	0.944	0.948	0.953	0.966	0.959
cg634	NA	No	No	Yes	No	Body	OpenSea	0.942	0.945	0.961	0.947	0.954	0.949	0.942	0.946	0.948	0.95	0.965	0.953
cg635	Yes	No	No	No	No	Body	Shelves	0.942	0.949	0.963	0.946	0.952	0.949	0.94	0.948	0.949	0.95	0.966	0.954
cg636	NA	No	No	No	No	Body	OpenSea	0.929	0.942	0.942	0.943	0.944	0.933	0.938	0.935	0.941	0.95	0.962	0.955
cg637	Yes	No	No	Yes	No	Intergenic	OpenSea	0.94	0.946	0.956	0.941	0.947	0.938	0.935	0.933	0.943	0.949	0.966	0.961
cg638	NA	No	No	No	No	TSS1500	Shelves	0.937	0.939	0.95	0.939	0.948	0.943	0.935	0.935	0.942	0.944	0.961	0.958
cg639	Yes	No	No	No	No	Body	Shores	0.937	0.939	0.954	0.94	0.944	0.944	0.939	0.932	0.944	0.95	0.962	0.956
cg640	Yes	No	No	No	No	3'UTR	OpenSea	0.936	0.939	0.952	0.943	0.946	0.945	0.938	0.932	0.936	0.946	0.964	0.955
cg641	Yes	No	No	Yes	No	Body	Shelves	0.945	0.946	0.942	0.941	0.947	0.945	0.94	0.938	0.943	0.952	0.959	0.948
cg642	NA	No	No	Yes	No	Body	OpenSea	0.934	0.943	0.958	0.941	0.947	0.952	0.941	0.938	0.946	0.946	0.963	0.946
cg643	Yes	Yes	No	No	No	Intergenic	Shelves	0.939	0.943	0.952	0.942	0.949	0.94	0.941	0.937	0.939	0.939	0.962	0.943
cg644	NA	Yes	No	No	No	Body	OpenSea	0.923	0.93	0.93	0.936	0.943	0.939	0.931	0.927	0.936	0.915	0.957	0.938
cg645	Yes	No	No	Yes	No	Intergenic	OpenSea	0.929	0.928	0.95	0.932	0.941	0.927	0.93	0.925	0.933	0.94	0.959	0.947
cg646	Yes	No	No	No	No	Body	OpenSea	0.933	0.938	0.947	0.941	0.943	0.936	0.932	0.933	0.924	0.928	0.961	0.947
cg647	NA	No	No	Yes	No	ExonBnd	OpenSea	0.932	0.94	0.948	0.942	0.949	0.935	0.933	0.936	0.934	0.939	0.96	0.951
cg648	NA	Yes	No	No	No	TSS1500	OpenSea	0.934	0.936	0.944	0.937	0.944	0.943	0.935	0.931	0.93	0.939	0.956	0.945
cg649	NA	Yes	No	No	No	Body	OpenSea	0.971	0.972	0.963	0.966	0.971	0.97	0.968	0.966	0.969	0.971	0.98	0.976
cg650	NA	No	No	No	No	Body	OpenSea	0.963	0.964	0.972	0.962	0.967	0.968	0.962	0.964	0.965	0.966	0.976	0.963
cg651	NA	No	No	No	No	5'UTR	OpenSea	0.959	0.959	0.967	0.959	0.966	0.962	0.958	0.959	0.96	0.967	0.974	0.969
cg652	NA	No	No	Yes	No	Body	OpenSea	0.963	0.964	0.969	0.957	0.937	0.964	0.959	0.96	0.962	0.965	0.966	0.966
cg653	NA	Yes	No	No	No	Body	OpenSea	0.957	0.959	0.961	0.959	0.963	0.959	0.958	0.952	0.955	0.961	0.973	0.964
cg654	Yes	No	Yes	No	No	5'UTR	OpenSea	0.955	0.959	0.964	0.956	0.961	0.96	0.954	0.955	0.957	0.961	0.971	0.963
cg655	NA	No	No	No	No	Body	OpenSea	0.951	0.953	0.964	0.954	0.958	0.957	0.949	0.95	0.958	0.958	0.97	0.959
cg656	NA	No	No	No	No	Body	OpenSea	0.955	0.952	0.961	0.951	0.957	0.952	0.95	0.949	0.946	0.953	0.965	0.957
cg657	NA	Yes	No	No	No	Body	OpenSea	0.95	0.95	0.961	0.953	0.955	0.956	0.948	0.951	0.949	0.954	0.967	0.96
cg658	Yes	No	No	Yes	No	Intergenic	Island	0.974	0.973	0.971	0.957	0.96	0.945	0.928	0.874	0.966	0.972	0.975	0.966
cg659	NA	No	No	No	No	TSS1500	OpenSea	0.94	0.961	0.958	0.955	0.961	0.943	0.922	0.901	0.958	0.964	0.97	0.964
cg660	NA	No	No	No	No	Intergenic	OpenSea	0.949	0.96	0.959	0.954	0.953	0.948	0.937	0.902	0.947	0.952	0.957	0.96
cg661	NA	No	No	No	No	Intergenic	OpenSea	0.964	0.965	0.965	0.962	0.967	0.962	0.954	0.899	0.964	0.968	0.969	0.966
cg662	NA	No	No	Yes	No	5'UTR	OpenSea	0.963	0.962	0.957	0.959	0.962	0.948	0.947	0.927	0.96	0.961	0.967	0.965
cg663	NA	Yes	Yes	No	No	Intergenic	OpenSea	0.958	0.955	0.949	0.955	0.957	0.894	0.941	0.933	0.953	0.958	0.957	0.962
cg664	NA	Yes	Yes	No	No	Body	Shores	0.927	0.957	0.957	0.957	0.944	0.876	0.92	0.943	0.957	0.96	0.966	0.954
cg665	Yes	No	No	No	No	Body	OpenSea	0.959	0.963	0.962	0.956	0.965	0.948	0.849	0.952	0.954	0.96	0.97	0.968
cg666	NA	Yes	No	No	No	Body	OpenSea	0.925	0.946	0.955	0.948	0.952	0.911	0.867	0.914	0.936	0.941	0.963	0.954
cg667	NA	No	No	Yes	No	5'UTR	Shelves	0.942	0.952	0.959	0.942	0.955	0.936	0.895	0.916	0.944	0.943	0.952	0.95
cg668	NA	Yes	No	No	No	Body	OpenSea	0.953	0.965	0.95	0.954	0.953	0.916	0.885	0.932	0.955	0.957	0.966	0.962
cg669	NA	No	No	Yes	Yes	Intergenic	OpenSea	0.051	0.606	0.201	0.18	0.615	0.037	0.05	0.043	0.358	0.514	0.42	0.727
cg670	NA	No	No	Yes	No	Intergenic	OpenSea	0.061	0.186	0.065	0.202	0.068	0.068	0.135	0.171	0.842	0.701	0.23	0.674
cg671	NA	No	No	Yes	No	Intergenic	OpenSea	0.046	0.092	0.239	0.346	0.312	0.056	0.111	0.081	0.799	0.821	0.159	0.786
cg672	NA	No	No	Yes	No	5'UTR	OpenSea	0.356	0.31	0.101	0.372	0.327	0.176	0.31	0.295	0.758	0.875	0.254	0.866
cg673	NA	No	No	Yes	No	Body	OpenSea	0.231	0.61	0.076	0.44	0.486	0.199	0.412	0.198	0.632	0.852	0.244	0.59
cg674	Yes	No	No	Yes	Yes	5'UTR	OpenSea	0.103	0.556	0.071	0.099	0.097	0.08	0.12	0.079	0.533	0.387	0.809	0.627
cg675	Yes	No	No	Yes	No	3'UTR	OpenSea	0.106	0.158	0.1	0.131	0.144	0.121	0.151	0.146	0.921	0.515	0.909	0.621
cg676	NA	No	No	Yes	Yes	Intergenic	OpenSea	0.067	0.636	0.052	0.064	0.057	0.053	0.082	0.06	0.736	0.796	0.685	0.231
cg677	Yes	Yes	No	No	No	Body	OpenSea	0.299	0.086	0.052	0.152	0.073	0.056	0.088	0.076	0.457	0.66	0.485	0.476
cg678	Yes	No	No	Yes	No	Intergenic	OpenSea	0.099	0.097	0.074	0.116	0.096	0.098	0.137	0.147	0.717	0.679	0.282	0.094
cg679	NA	No	No	Yes	No	Body	OpenSea	0.063	0.064	0.05	0.068	0.073	0.09	0.142	0.167	0.885	0.548	0.52	0.388
cg680	Yes	No	No	Yes	No	TSS200	OpenSea	0.389	0.836	0.1	0.287	0.388	0.394	0.341	0.379	0.806	0.499	0.058	0.061
cg681	NA	No	No	Yes	No	Intergenic	OpenSea	0.171	0.488	0.393	0.721	0.569	0.195	0.296	0.218	0.833	0.568	0.126	0.315
cg682	NA	No	No	Yes	No	1stExon	Shores	0.073	0.597	0.544	0.21	0.138	0.187	0.189	0.189	0.863	0.709	0.187	0.228
cg683	NA	No	No	Yes	No	5'UTR	OpenSea	0.606	0.6	0.7	0.172	0.117	0.244	0.359	0.463	0.514	0.898	0.913	0.417
cg684	NA	No	No	Yes	No	Body	OpenSea	0.215	0.418	0.54	0.074	0.102	0.239	0.128	0.148	0.617	0.541	0.808	0.426
cg685	NA	Yes	Yes	No	No	Intergenic	OpenSea	0.221	0.229	0.697	0.1	0.122	0.39	0.29	0.342	0.937	0.41	0.763	0.602
cg686	Yes	No	No	Yes	No	Intergenic	OpenSea	0.281	0.337	0.26	0.387	0.257	0.443	0.358	0.421	0.783	0.773	0.808	0.917
cg687	NA	No	No	Yes	No	TSS1500	Shores	0.481	0.699	0.493	0.223	0.188	0.337	0.369	0.354	0.685	0.383	0.87	0.622
cg688	NA	No	No	Yes	No	Body	OpenSea	0.397	0.431	0.177	0.255	0.239	0.333	0.438	0.528	0.529	0.394	0.881	0.827
cg689	NA	No	No	Yes	No	Body	OpenSea	0.317	0.095	0.076	0.486	0.386	0.368	0.543	0.52	0.747	0.602	0.336	0.243
cg690	NA	No	No	Yes	No	Body	OpenSea	0.142	0.108	0.376	0.615	0.576	0.256	0.366	0.5	0.733	0.32	0.85	0.54
cg691	Yes	No	No	Yes	No	Intergenic	OpenSea	0.532	0.536	0.428	0.468	0.501	0.57	0.554	0.554	0.482	0.478	0.091	0.518
cg692	NA	No	No	Yes	No	1stExon	OpenSea	0.388	0.533	0.455	0.534	0.577	0.43	0.487	0.472	0.475	0.446	0.063	0.404
cg693	NA	No	No	Yes	No	Body	OpenSea	0.433	0.48	0.39	0.431	0.446	0.481	0.404	0.41	0.413	0.439	0.092	0.399
cg694	NA	No	No	Yes	No	Body	OpenSea	0.748	0.536	0.501	0.487	0.509	0.46	0.459	0.494	0.412	0.448	0.434	0.426
cg695	NA	No	No	Yes	No	Body	OpenSea	0.466	0.707	0.436	0.507	0.516	0.419	0.466	0.479	0.517	0.456	0.548	0.483
cg696	NA	No	No	Yes	No	3'UTR	Shores	0.487	0.362	0.56	0.441	0.518	0.841	0.529	0.231	0.344	0.329	0.37	0.369
cg697	NA	No	No	Yes	No	Body	OpenSea	0.362	0.161	0.395	0.389	0.437	0.542	0.5	0.541	0.467	0.49	0.339	0.403
cg698	NA	Yes	No	No	Yes	Intergenic	OpenSea	0.332	0.295	0.769	0.449	0.404	0.522	0.503	0.538	0.505	0.368	0.406	0.463
cg699	NA	Yes	Yes	No	No	Intergenic	Shelves	0.275	0.227	0.694	0.405	0.432	0.58	0.466	0.376	0.39	0.278	0.318	0.33
cg700	NA	No	No	Yes	No	Body	OpenSea	0.255	0.635	0.581	0.659	0.644	0.596	0.626	0.659	0.922	0.103	0.505	0.257
cg701	NA	Yes	Yes	No	No	TSS1500	OpenSea	0.497	0.308	0.521	0.846	0.764	0.523	0.616	0.6	0.444	0.531	0.564	0.521
cg702	NA	No	Yes	No	No	Body	OpenSea	0.348	0.115	0.616	0.686	0.708	0.58	0.598	0.6	0.592	0.636	0.627	0.672
cg703	Yes	No	Yes	No	No	Intergenic	OpenSea	0.619	0.513	0.445	0.555	0.819	0.639	0.596	0.558	0.468	0.449	0.407	0.389
cg704	Yes	No	No	Yes	No	Intergenic	Shores	0.488	0.62	0.583	0.806	0.863	0.691	0.655	0.675	0.567	0.574	0.557	0.525
cg705	Yes	No	Yes	No	No	Body	OpenSea	0.215	0.864	0.587	0.06	0.156	0.547	0.361	0.227	0.168	0.065	0.94	0.763
cg706	NA	No	No	Yes	Yes	Body	OpenSea	0.323	0.638	0.394	0.61	0.608	0.492	0.493	0.436	0.45	0.332	0.772	0.627
cg707	NA	No	No	Yes	No	Intergenic	OpenSea	0.074	0.467	0.616	0.584	0.517	0.341	0.414	0.367	0.074	0.054	0.873	0.635
cg708	NA	No	No	Yes	No	Body	OpenSea	0.575	0.824	0.072	0.55	0.467	0.396	0.4	0.589	0.413	0.347	0.507	0.501
cg709	NA	No	No	Yes	No	Intergenic	OpenSea	0.615	0.894	0.274	0.496	0.451	0.434	0.435	0.372	0.168	0.146	0.495	0.327
cg710	NA	No	No	Yes	Yes	Intergenic	OpenSea	0.615	0.806	0.409	0.386	0.379	0.281	0.363	0.391	0.139	0.179	0.408	0.598
cg711	Yes	No	No	Yes	No	Intergenic	Shelves	0.685	0.915	0.192	0.386	0.161	0.231	0.275	0.236	0.162	0.254	0.72	0.266
cg712	Yes	No	No	Yes	Yes	Intergenic	OpenSea	0.516	0.92	0.128	0.378	0.122	0.083	0.208	0.225	0.457	0.41	0.54	0.495
cg713	NA	No	No	Yes	No	Intergenic	OpenSea	0.425	0.789	0.086	0.385	0.295	0.187	0.335	0.335	0.498	0.548	0.388	0.253
cg714	NA	No	No	Yes	No	Intergenic	OpenSea	0.498	0.717	0.536	0.691	0.681	0.201	0.317	0.351	0.632	0.65	0.609	0.671
cg715	Yes	No	No	Yes	No	TSS1500	OpenSea	0.249	0.543	0.535	0.41	0.493	0.321	0.318	0.272	0.715	0.541	0.499	0.387
cg716	Yes	No	No	Yes	No	Body	Shores	0.399	0.629	0.392	0.518	0.474	0.143	0.274	0.39	0.492	0.562	0.516	0.458
cg717	NA	No	No	Yes	No	Intergenic	OpenSea	0.473	0.496	0.614	0.244	0.449	0.419	0.258	0.36	0.174	0.455	0.772	0.516
cg718	Yes	No	No	Yes	No	TSS200	OpenSea	0.378	0.524	0.319	0.349	0.329	0.378	0.338	0.35	0.318	0.52	0.592	0.662
cg719	NA	Yes	No	No	No	Body	OpenSea	0.449	0.432	0.494	0.158	0.449	0.474	0.366	0.427	0.43	0.432	0.464	0.451
cg720	Yes	No	No	No	No	Body	Shores	0.457	0.573	0.521	0.306	0.162	0.533	0.371	0.509	0.517	0.518	0.502	0.498
cg721	NA	No	No	Yes	No	Intergenic	OpenSea	0.443	0.183	0.237	0.109	0.154	0.464	0.359	0.554	0.245	0.819	0.911	0.603
cg722	NA	No	No	Yes	No	Body	OpenSea	0.092	0.085	0.26	0.268	0.24	0.498	0.36	0.555	0.279	0.319	0.867	0.871
cg723	Yes	No	No	Yes	No	Body	OpenSea	0.107	0.098	0.093	0.378	0.391	0.37	0.542	0.525	0.282	0.54	0.84	0.808
cg724	NA	No	No	Yes	Yes	Body	OpenSea	0.052	0.053	0.053	0.419	0.282	0.166	0.3	0.12	0.185	0.849	0.334	0.883
cg725	Yes	No	No	Yes	No	Intergenic	OpenSea	0.078	0.172	0.095	0.07	0.072	0.07	0.09	0.076	0.502	0.777	0.489	0.764
cg726	NA	No	No	Yes	No	Body	OpenSea	0.124	0.11	0.065	0.068	0.072	0.075	0.091	0.083	0.61	0.833	0.739	0.728
cg727	NA	No	No	Yes	No	Intergenic	OpenSea	0.352	0.106	0.048	0.059	0.06	0.054	0.068	0.064	0.365	0.852	0.705	0.829
cg728	Yes	No	No	Yes	No	Intergenic	OpenSea	0.077	0.087	0.064	0.083	0.077	0.084	0.091	0.081	0.394	0.926	0.644	0.93
cg729	NA	Yes	No	No	No	Body	OpenSea	0.133	0.083	0.122	0.198	0.232	0.338	0.27	0.355	0.259	0.867	0.781	0.865
cg730	NA	No	No	Yes	No	Intergenic	OpenSea	0.102	0.068	0.048	0.07	0.073	0.062	0.078	0.071	0.143	0.813	0.923	0.917
cg731	NA	No	No	Yes	Yes	Intergenic	OpenSea	0.095	0.11	0.094	0.065	0.066	0.076	0.093	0.076	0.282	0.759	0.787	0.895
cg732	NA	No	No	Yes	No	Body	OpenSea	0.398	0.538	0.057	0.077	0.083	0.112	0.12	0.169	0.144	0.694	0.95	0.927
cg733	NA	No	No	Yes	No	Body	OpenSea	0.707	0.48	0.211	0.081	0.122	0.471	0.162	0.239	0.117	0.115	0.922	0.876
cg734	NA	No	No	Yes	Yes	Intergenic	OpenSea	0.428	0.689	0.127	0.081	0.097	0.095	0.127	0.124	0.425	0.266	0.939	0.935
cg735	NA	No	No	Yes	Yes	Body	OpenSea	0.374	0.836	0.271	0.217	0.202	0.107	0.157	0.1	0.16	0.155	0.894	0.811
cg736	NA	No	No	Yes	No	Body	OpenSea	0.481	0.456	0.047	0.058	0.059	0.059	0.05	0.066	0.077	0.059	0.7	0.48
cg737	Yes	No	No	Yes	No	1stExon	OpenSea	0.084	0.542	0.089	0.127	0.146	0.121	0.184	0.084	0.293	0.064	0.674	0.769
cg738	NA	No	No	Yes	No	Body	OpenSea	0.053	0.393	0.06	0.049	0.056	0.087	0.079	0.072	0.07	0.05	0.542	0.497
cg739	NA	No	No	Yes	No	Body	OpenSea	0.065	0.312	0.069	0.081	0.081	0.075	0.084	0.085	0.137	0.218	0.726	0.717
cg740	Yes	No	No	Yes	No	3'UTR	Shores	0.304	0.285	0.483	0.251	0.324	0.168	0.134	0.177	0.185	0.326	0.735	0.694
cg741	Yes	No	No	Yes	No	5'UTR	OpenSea	0.326	0.23	0.585	0.155	0.242	0.514	0.207	0.178	0.42	0.15	0.779	0.648
cg742	Yes	No	No	Yes	No	Intergenic	OpenSea	0.106	0.223	0.339	0.063	0.076	0.144	0.111	0.094	0.117	0.058	0.855	0.839
cg743	NA	No	No	Yes	No	5'UTR	OpenSea	0.045	0.393	0.431	0.056	0.078	0.25	0.129	0.052	0.178	0.259	0.875	0.758
cg744	NA	No	No	Yes	Yes	Intergenic	OpenSea	0.054	0.055	0.159	0.288	0.205	0.119	0.352	0.268	0.253	0.08	0.879	0.774
cg745	NA	No	No	Yes	No	Body	OpenSea	0.196	0.189	0.1	0.183	0.139	0.144	0.196	0.325	0.112	0.136	0.821	0.627
cg746	NA	No	No	Yes	No	Intergenic	OpenSea	0.24	0.287	0.129	0.218	0.178	0.163	0.355	0.422	0.168	0.288	0.761	0.685
cg747	NA	No	No	Yes	No	Body	OpenSea	0.846	0.939	0.308	0.096	0.116	0.123	0.116	0.123	0.114	0.056	0.306	0.096
cg748	NA	No	No	Yes	Yes	TSS1500	OpenSea	0.878	0.951	0.272	0.051	0.071	0.098	0.062	0.082	0.068	0.032	0.049	0.033
cg749	NA	No	No	Yes	No	Body	OpenSea	0.937	0.95	0.055	0.049	0.054	0.054	0.085	0.232	0.091	0.035	0.062	0.043
cg750	NA	No	No	Yes	No	5'UTR	OpenSea	0.865	0.947	0.264	0.383	0.318	0.229	0.205	0.314	0.132	0.041	0.302	0.067
cg751	Yes	No	No	Yes	Yes	TSS1500	Shores	0.786	0.884	0.114	0.143	0.148	0.308	0.335	0.491	0.113	0.066	0.074	0.062
cg752	NA	No	No	Yes	No	5'UTR	Shores	0.654	0.848	0.369	0.191	0.207	0.26	0.248	0.487	0.214	0.056	0.058	0.069
cg753	NA	No	No	Yes	No	5'UTR	OpenSea	0.739	0.942	0.626	0.13	0.094	0.142	0.149	0.147	0.088	0.168	0.204	0.385
cg754	NA	Yes	No	No	No	Body	OpenSea	0.874	0.607	0.521	0.34	0.406	0.311	0.225	0.195	0.198	0.274	0.523	0.457
cg755	NA	No	No	Yes	No	Body	OpenSea	0.866	0.483	0.706	0.113	0.142	0.317	0.121	0.167	0.34	0.326	0.373	0.328
cg756	Yes	No	No	Yes	No	Body	OpenSea	0.746	0.189	0.877	0.085	0.118	0.632	0.185	0.152	0.258	0.069	0.062	0.06
cg757	NA	No	No	Yes	No	Body	Shores	0.279	0.186	0.85	0.417	0.454	0.736	0.383	0.438	0.21	0.102	0.066	0.123
cg758	NA	No	No	Yes	No	5'UTR	OpenSea	0.05	0.044	0.811	0.32	0.494	0.497	0.354	0.259	0.362	0.149	0.09	0.06
cg759	NA	No	No	Yes	No	TSS200	OpenSea	0.115	0.066	0.775	0.452	0.472	0.53	0.398	0.343	0.109	0.123	0.087	0.131
cg760	NA	No	No	Yes	Yes	Intergenic	OpenSea	0.28	0.084	0.778	0.117	0.162	0.722	0.322	0.704	0.084	0.049	0.073	0.065
cg761	Yes	No	No	Yes	No	TSS1500	OpenSea	0.053	0.097	0.723	0.056	0.128	0.622	0.185	0.182	0.207	0.043	0.096	0.041
cg762	NA	No	No	Yes	No	Body	OpenSea	0.111	0.167	0.623	0.178	0.154	0.57	0.277	0.074	0.08	0.047	0.051	0.079
cg763	NA	No	No	Yes	No	Body	OpenSea	0.04	0.042	0.515	0.154	0.165	0.512	0.295	0.153	0.077	0.04	0.037	0.042
cg764	Yes	No	No	Yes	No	Body	Shores	0.09	0.04	0.805	0.04	0.064	0.511	0.176	0.443	0.108	0.163	0.11	0.126
cg765	NA	No	No	Yes	Yes	Body	OpenSea	0.343	0.08	0.624	0.081	0.122	0.497	0.124	0.396	0.067	0.039	0.051	0.039
cg766	NA	No	No	Yes	Yes	Body	OpenSea	0.329	0.287	0.674	0.104	0.157	0.397	0.178	0.292	0.106	0.1	0.089	0.089
cg767	NA	No	No	Yes	No	5'UTR	OpenSea	0.21	0.152	0.567	0.074	0.108	0.383	0.138	0.155	0.09	0.069	0.067	0.066
cg768	Yes	No	No	Yes	Yes	5'UTR	OpenSea	0.105	0.188	0.938	0.141	0.328	0.468	0.203	0.233	0.732	0.435	0.073	0.104
cg769	NA	No	No	Yes	Yes	Body	OpenSea	0.048	0.05	0.81	0.078	0.216	0.191	0.094	0.062	0.591	0.333	0.373	0.301
cg770	Yes	No	No	Yes	No	Body	OpenSea	0.083	0.093	0.729	0.096	0.125	0.172	0.184	0.104	0.662	0.237	0.134	0.091
cg771	NA	No	No	Yes	Yes	5'UTR	OpenSea	0.079	0.139	0.763	0.132	0.278	0.358	0.178	0.209	0.526	0.285	0.075	0.078
cg772	NA	No	No	Yes	No	Intergenic	OpenSea	0.376	0.58	0.753	0.151	0.299	0.293	0.189	0.163	0.712	0.273	0.086	0.083
cg773	NA	No	No	Yes	No	TSS1500	Shores	0.278	0.614	0.822	0.401	0.276	0.238	0.138	0.123	0.378	0.369	0.115	0.255
cg774	NA	Yes	Yes	No	No	TSS1500	Shores	0.213	0.588	0.405	0.186	0.225	0.291	0.216	0.231	0.199	0.205	0.308	0.285
cg775	Yes	No	No	Yes	No	Intergenic	OpenSea	0.294	0.535	0.413	0.089	0.103	0.303	0.198	0.284	0.134	0.224	0.064	0.202
cg776	NA	No	No	Yes	No	5'UTR	OpenSea	0.385	0.275	0.486	0.218	0.212	0.226	0.229	0.283	0.199	0.147	0.132	0.138
cg777	Yes	No	No	Yes	No	Body	Island	0.274	0.204	0.443	0.241	0.243	0.238	0.257	0.246	0.192	0.173	0.181	0.179
cg778	NA	No	No	Yes	No	Intergenic	OpenSea	0.205	0.279	0.659	0.122	0.123	0.301	0.329	0.148	0.169	0.156	0.103	0.125
cg779	NA	No	No	Yes	No	Body	OpenSea	0.342	0.268	0.637	0.118	0.156	0.321	0.17	0.142	0.228	0.191	0.195	0.188
cg780	NA	No	No	Yes	No	Body	OpenSea	0.101	0.214	0.037	0.042	0.046	0.037	0.052	0.048	0.237	0.462	0.044	0.241
cg781	NA	No	No	Yes	No	Intergenic	OpenSea	0.063	0.095	0.052	0.058	0.061	0.059	0.062	0.063	0.19	0.465	0.053	0.137
cg782	Yes	No	No	Yes	No	Body	OpenSea	0.067	0.048	0.147	0.053	0.052	0.063	0.066	0.055	0.253	0.465	0.31	0.335
cg783	NA	No	No	Yes	Yes	Intergenic	OpenSea	0.068	0.046	0.031	0.037	0.045	0.036	0.046	0.039	0.25	0.395	0.307	0.3
cg784	NA	No	No	Yes	No	Body	OpenSea	0.072	0.06	0.064	0.065	0.066	0.075	0.075	0.069	0.307	0.454	0.052	0.441
cg785	NA	No	No	Yes	No	Body	Shores	0.057	0.057	0.046	0.049	0.054	0.065	0.06	0.073	0.357	0.4	0.044	0.308
cg786	Yes	No	No	Yes	No	TSS200	OpenSea	0.046	0.074	0.047	0.062	0.063	0.063	0.084	0.089	0.248	0.355	0.061	0.371
cg787	NA	Yes	Yes	No	No	Body	OpenSea	0.053	0.162	0.196	0.205	0.174	0.065	0.129	0.112	0.398	0.309	0.164	0.156
cg788	Yes	No	No	Yes	No	Body	Shelves	0.098	0.06	0.09	0.064	0.063	0.059	0.104	0.107	0.435	0.38	0.276	0.125
cg789	NA	No	No	Yes	No	TSS200	OpenSea	0.047	0.171	0.066	0.067	0.064	0.066	0.072	0.066	0.241	0.329	0.196	0.168
cg790	NA	No	No	Yes	No	Body	OpenSea	0.122	0.166	0.069	0.124	0.077	0.09	0.165	0.218	0.307	0.351	0.213	0.104
cg791	Yes	No	No	Yes	No	1stExon	OpenSea	0.082	0.096	0.063	0.073	0.069	0.078	0.077	0.088	0.594	0.371	0.098	0.235
cg792	NA	No	No	Yes	Yes	Body	OpenSea	0.064	0.179	0.047	0.07	0.069	0.064	0.075	0.069	0.442	0.57	0.153	0.336
cg793	NA	No	No	Yes	Yes	Intergenic	OpenSea	0.057	0.062	0.281	0.151	0.126	0.225	0.192	0.091	0.619	0.156	0.059	0.08
cg794	NA	No	No	Yes	Yes	Body	OpenSea	0.034	0.039	0.344	0.109	0.061	0.07	0.111	0.083	0.431	0.036	0.128	0.046
cg795	NA	No	No	Yes	Yes	Body	OpenSea	0.042	0.045	0.098	0.065	0.081	0.103	0.071	0.065	0.716	0.18	0.382	0.07
cg796	Yes	Yes	Yes	No	No	Body	OpenSea	0.068	0.252	0.09	0.102	0.085	0.078	0.108	0.08	0.419	0.154	0.293	0.196
cg797	NA	Yes	Yes	No	No	5'UTR	OpenSea	0.079	0.085	0.049	0.071	0.077	0.073	0.07	0.089	0.445	0.066	0.416	0.058
cg798	Yes	No	No	Yes	No	Intergenic	Shelves	0.13	0.103	0.31	0.119	0.101	0.404	0.198	0.164	0.49	0.691	0.272	0.524
cg799	NA	No	No	Yes	No	Body	OpenSea	0.29	0.081	0.305	0.068	0.117	0.329	0.242	0.153	0.179	0.6	0.241	0.422
cg800	NA	No	No	Yes	No	Body	OpenSea	0.061	0.068	0.329	0.279	0.301	0.257	0.267	0.278	0.656	0.564	0.061	0.341
cg801	Yes	No	No	Yes	No	TSS1500	OpenSea	0.054	0.057	0.191	0.15	0.208	0.096	0.176	0.245	0.562	0.496	0.367	0.439
cg802	NA	No	No	Yes	No	Body	OpenSea	0.071	0.048	0.135	0.092	0.142	0.253	0.18	0.209	0.557	0.501	0.297	0.38
cg803	Yes	No	No	Yes	No	Body	OpenSea	0.094	0.114	0.124	0.132	0.117	0.15	0.149	0.154	0.665	0.463	0.234	0.393
cg804	NA	No	No	Yes	No	5'UTR	OpenSea	0.298	0.254	0.259	0.268	0.283	0.279	0.2	0.428	0.311	0.445	0.282	0.207
cg805	NA	No	No	Yes	No	5'UTR	OpenSea	0.307	0.307	0.31	0.273	0.31	0.335	0.229	0.439	0.441	0.529	0.355	0.269
cg806	Yes	No	No	Yes	Yes	Intergenic	Island	0.191	0.301	0.199	0.325	0.293	0.253	0.376	0.418	0.622	0.307	0.378	0.287
cg807	Yes	No	No	Yes	No	Body	OpenSea	0.07	0.064	0.264	0.243	0.179	0.268	0.353	0.52	0.601	0.357	0.478	0.264
cg808	NA	No	No	Yes	No	Intergenic	OpenSea	0.056	0.095	0.22	0.151	0.14	0.087	0.076	0.075	0.099	0.062	0.069	0.074
cg809	Yes	No	No	Yes	No	Intergenic	Shores	0.084	0.091	0.229	0.147	0.101	0.139	0.128	0.087	0.097	0.08	0.071	0.079
cg810	Yes	No	No	Yes	No	Intergenic	OpenSea	0.091	0.11	0.174	0.119	0.121	0.15	0.134	0.119	0.108	0.106	0.086	0.098
cg811	NA	No	No	Yes	No	Intergenic	OpenSea	0.051	0.053	0.269	0.078	0.087	0.162	0.116	0.176	0.111	0.039	0.057	0.073
cg812	Yes	No	No	Yes	No	Body	Shelves	0.054	0.046	0.25	0.074	0.07	0.096	0.111	0.112	0.125	0.134	0.057	0.089
cg813	Yes	No	No	Yes	No	Body	Island	0.156	0.085	0.294	0.107	0.101	0.141	0.177	0.141	0.063	0.05	0.061	0.055
cg814	NA	No	No	Yes	No	Body	Island	0.134	0.118	0.314	0.081	0.079	0.168	0.116	0.127	0.064	0.047	0.054	0.053
cg815	Yes	No	No	Yes	No	Body	Shelves	0.154	0.093	0.345	0.076	0.072	0.172	0.117	0.095	0.043	0.036	0.04	0.039
cg816	Yes	No	No	Yes	No	Body	Shelves	0.16	0.051	0.323	0.071	0.071	0.181	0.145	0.121	0.042	0.031	0.038	0.038
cg817	NA	No	No	Yes	Yes	Intergenic	OpenSea	0.068	0.051	0.374	0.09	0.091	0.246	0.147	0.218	0.052	0.052	0.038	0.058
cg818	NA	No	No	Yes	Yes	Body	OpenSea	0.06	0.067	0.311	0.169	0.161	0.176	0.178	0.16	0.059	0.042	0.036	0.042
cg819	Yes	No	No	Yes	No	TSS200	OpenSea	0.083	0.043	0.364	0.053	0.076	0.234	0.069	0.07	0.083	0.035	0.071	0.035
cg820	NA	No	No	Yes	No	Body	OpenSea	0.057	0.051	0.334	0.04	0.046	0.116	0.073	0.08	0.043	0.039	0.029	0.031
cg821	NA	No	No	Yes	No	Intergenic	OpenSea	0.079	0.064	0.351	0.067	0.061	0.099	0.076	0.081	0.043	0.041	0.037	0.041
cg822	Yes	No	No	Yes	No	TSS1500	Shores	0.055	0.099	0.34	0.083	0.076	0.117	0.076	0.067	0.078	0.064	0.064	0.071
cg823	Yes	No	No	Yes	No	Intergenic	OpenSea	0.092	0.081	0.263	0.071	0.077	0.114	0.074	0.075	0.066	0.043	0.058	0.057
cg824	NA	No	No	Yes	No	Body	Shelves	0.102	0.095	0.289	0.077	0.072	0.074	0.08	0.083	0.082	0.069	0.066	0.069
cg825	Yes	No	No	Yes	No	Body	Shelves	0.139	0.095	0.637	0.271	0.213	0.103	0.162	0.08	0.043	0.032	0.04	0.044
cg826	NA	No	No	Yes	Yes	Body	OpenSea	0.067	0.135	0.45	0.066	0.069	0.132	0.083	0.076	0.226	0.049	0.084	0.054
cg827	NA	No	No	Yes	No	TSS1500	Shores	0.078	0.104	0.556	0.061	0.055	0.1	0.052	0.058	0.063	0.06	0.048	0.049
cg828	NA	No	No	Yes	No	Intergenic	OpenSea	0.076	0.174	0.487	0.15	0.135	0.153	0.134	0.096	0.061	0.059	0.05	0.058
cg829	NA	No	No	Yes	No	TSS1500	OpenSea	0.227	0.068	0.456	0.152	0.161	0.208	0.212	0.219	0.068	0.068	0.054	0.063
cg830	NA	No	No	Yes	No	Body	Shelves	0.112	0.087	0.493	0.169	0.181	0.251	0.185	0.18	0.059	0.051	0.045	0.05
cg831	NA	Yes	Yes	No	No	5'UTR	OpenSea	0.122	0.138	0.465	0.076	0.077	0.282	0.104	0.134	0.087	0.159	0.103	0.204
cg832	Yes	No	No	Yes	No	Intergenic	Island	0.217	0.13	0.355	0.128	0.129	0.188	0.156	0.174	0.121	0.114	0.101	0.114
cg833	Yes	No	No	Yes	No	Body	Island	0.106	0.17	0.411	0.146	0.164	0.211	0.146	0.155	0.121	0.122	0.119	0.131
cg834	Yes	No	No	Yes	No	Intergenic	OpenSea	0.214	0.178	0.055	0.068	0.079	0.136	0.18	0.424	0.202	0.223	0.203	0.205
cg835	Yes	No	No	Yes	Yes	Body	OpenSea	0.153	0.079	0.041	0.087	0.06	0.061	0.086	0.296	0.091	0.274	0.063	0.071
cg836	Yes	No	No	Yes	No	TSS1500	Shores	0.051	0.037	0.086	0.052	0.063	0.163	0.163	0.328	0.036	0.034	0.032	0.033
cg837	NA	No	No	Yes	No	Intergenic	OpenSea	0.058	0.034	0.066	0.037	0.035	0.061	0.167	0.347	0.036	0.037	0.026	0.031
cg838	NA	No	No	Yes	Yes	Body	OpenSea	0.045	0.047	0.039	0.049	0.047	0.051	0.119	0.352	0.055	0.063	0.043	0.047
cg839	NA	No	No	Yes	No	Intergenic	OpenSea	0.074	0.043	0.038	0.047	0.052	0.1	0.121	0.337	0.045	0.046	0.04	0.04
cg840	NA	Yes	Yes	No	No	Body	OpenSea	0.064	0.175	0.096	0.145	0.064	0.095	0.153	0.482	0.049	0.119	0.118	0.097
cg841	NA	No	No	Yes	No	Body	OpenSea	0.075	0.065	0.056	0.074	0.071	0.072	0.15	0.384	0.105	0.138	0.083	0.142
cg842	Yes	No	No	Yes	No	5'UTR	Island	0.072	0.087	0.067	0.105	0.096	0.112	0.221	0.394	0.079	0.073	0.087	0.084
cg843	Yes	No	No	Yes	No	Body	Island	0.091	0.087	0.092	0.139	0.133	0.162	0.235	0.396	0.091	0.073	0.086	0.095
cg844	NA	No	No	Yes	Yes	Body	OpenSea	0.159	0.092	0.077	0.108	0.097	0.105	0.172	0.339	0.093	0.078	0.077	0.071
cg845	NA	No	No	Yes	Yes	Body	OpenSea	0.073	0.096	0.046	0.097	0.102	0.137	0.159	0.334	0.068	0.058	0.053	0.047
cg846	NA	No	No	Yes	No	Intergenic	Shelves	0.094	0.098	0.064	0.113	0.091	0.097	0.134	0.326	0.082	0.078	0.064	0.065
cg847	NA	No	No	Yes	No	Body	OpenSea	0.069	0.245	0.146	0.117	0.075	0.107	0.321	0.518	0.078	0.043	0.05	0.047
cg848	NA	No	No	Yes	No	5'UTR	OpenSea	0.164	0.306	0.041	0.052	0.048	0.042	0.151	0.434	0.049	0.038	0.036	0.041
cg849	NA	No	No	No	Yes	Body	OpenSea	0.25	0.182	0.05	0.076	0.082	0.112	0.171	0.441	0.091	0.064	0.055	0.058
cg850	NA	No	No	Yes	No	Body	Shores	0.065	0.187	0.043	0.103	0.072	0.101	0.286	0.441	0.098	0.075	0.477	0.386
cg851	NA	No	No	Yes	No	Intergenic	OpenSea	0.065	0.053	0.089	0.078	0.077	0.13	0.301	0.386	0.389	0.081	0.212	0.218
cg852	NA	No	No	Yes	Yes	Body	OpenSea	0.049	0.048	0.033	0.043	0.041	0.043	0.044	0.05	0.181	0.089	0.076	0.036
cg853	NA	No	No	Yes	No	Body	OpenSea	0.056	0.046	0.047	0.07	0.08	0.052	0.064	0.072	0.202	0.065	0.075	0.052
cg854	NA	No	No	Yes	No	TSS1500	OpenSea	0.057	0.072	0.05	0.061	0.054	0.058	0.07	0.059	0.182	0.047	0.074	0.047
cg855	Yes	No	No	Yes	No	Body	Shelves	0.05	0.053	0.046	0.054	0.051	0.053	0.063	0.05	0.246	0.07	0.102	0.088
cg856	NA	No	No	Yes	No	Body	OpenSea	0.034	0.032	0.03	0.04	0.035	0.04	0.052	0.065	0.279	0.044	0.059	0.094
cg857	NA	Yes	Yes	No	No	TSS200	OpenSea	0.048	0.046	0.042	0.052	0.046	0.046	0.051	0.052	0.255	0.037	0.049	0.044
cg858	Yes	No	No	Yes	No	Body	Shores	0.042	0.038	0.046	0.059	0.055	0.064	0.068	0.046	0.249	0.113	0.074	0.159
cg859	NA	No	No	Yes	Yes	5'UTR	OpenSea	0.062	0.073	0.054	0.049	0.049	0.051	0.054	0.066	0.262	0.049	0.059	0.151
cg860	NA	No	No	Yes	Yes	Body	OpenSea	0.062	0.061	0.067	0.079	0.082	0.081	0.083	0.089	0.322	0.138	0.068	0.097
cg861	NA	No	No	Yes	No	Intergenic	OpenSea	0.049	0.05	0.045	0.048	0.045	0.044	0.056	0.047	0.334	0.124	0.043	0.059
cg862	NA	No	No	Yes	Yes	Body	OpenSea	0.061	0.058	0.028	0.035	0.031	0.03	0.046	0.037	0.477	0.066	0.089	0.054
cg863	Yes	No	No	Yes	Yes	5'UTR	OpenSea	0.063	0.09	0.045	0.157	0.049	0.049	0.071	0.055	0.362	0.046	0.045	0.049
cg864	NA	No	No	Yes	No	Intergenic	OpenSea	0.04	0.04	0.041	0.046	0.048	0.089	0.076	0.129	0.307	0.056	0.071	0.081
cg865	NA	No	No	Yes	No	5'UTR	Shores	0.043	0.047	0.044	0.11	0.097	0.05	0.102	0.139	0.351	0.043	0.094	0.044
cg866	NA	No	No	Yes	Yes	Body	OpenSea	0.062	0.062	0.075	0.085	0.08	0.077	0.102	0.095	0.395	0.082	0.114	0.264
cg867	NA	No	No	Yes	No	Intergenic	OpenSea	0.06	0.062	0.076	0.092	0.081	0.072	0.117	0.102	0.378	0.101	0.273	0.232
cg868	NA	No	No	Yes	No	Intergenic	OpenSea	0.152	0.068	0.172	0.062	0.059	0.093	0.089	0.081	0.247	0.195	0.064	0.092
cg869	NA	No	No	Yes	Yes	Intergenic	OpenSea	0.105	0.108	0.113	0.127	0.108	0.109	0.137	0.112	0.255	0.191	0.118	0.107
cg870	Yes	No	No	Yes	No	TSS1500	Shores	0.062	0.072	0.201	0.115	0.172	0.146	0.131	0.102	0.271	0.078	0.183	0.127
cg871	NA	No	No	Yes	Yes	Body	OpenSea	0.054	0.05	0.095	0.08	0.097	0.162	0.193	0.15	0.377	0.112	0.077	0.103
cg872	Yes	Yes	Yes	No	No	5'UTR	Shores	0.046	0.047	0.091	0.104	0.262	0.206	0.089	0.095	0.046	0.042	0.041	0.046
cg873	NA	No	No	Yes	No	TSS1500	Shores	0.056	0.072	0.071	0.134	0.176	0.111	0.098	0.103	0.053	0.039	0.045	0.048
cg874	Yes	No	No	Yes	No	TSS200	Island	0.071	0.089	0.067	0.124	0.136	0.074	0.093	0.092	0.069	0.054	0.046	0.056
cg875	NA	No	No	Yes	No	TSS1500	Shores	0.046	0.05	0.052	0.134	0.253	0.071	0.065	0.061	0.062	0.05	0.047	0.049
cg876	Yes	Yes	Yes	No	No	Body	Shores	0.037	0.059	0.075	0.128	0.201	0.042	0.042	0.045	0.046	0.038	0.032	0.034
cg877	NA	No	No	Yes	No	TSS1500	OpenSea	0.041	0.047	0.044	0.113	0.164	0.046	0.048	0.052	0.038	0.034	0.037	0.034
cg878	Yes	No	No	Yes	No	Body	Shores	0.113	0.061	0.071	0.235	0.287	0.055	0.058	0.07	0.045	0.036	0.033	0.033
cg879	NA	No	No	Yes	Yes	Body	OpenSea	0.027	0.034	0.027	0.318	0.216	0.049	0.1	0.043	0.029	0.025	0.023	0.025
cg880	NA	No	No	Yes	No	TSS1500	Shores	0.055	0.062	0.047	0.35	0.262	0.08	0.103	0.096	0.064	0.038	0.05	0.047
cg881	NA	No	No	Yes	No	Body	Shelves	0.045	0.043	0.039	0.35	0.265	0.044	0.123	0.089	0.07	0.046	0.046	0.08
cg882	Yes	No	No	Yes	No	5'UTR	OpenSea	0.032	0.037	0.035	0.204	0.113	0.037	0.083	0.057	0.04	0.03	0.031	0.036
cg883	NA	Yes	Yes	No	Yes	Body	OpenSea	0.109	0.118	0.045	0.182	0.095	0.05	0.097	0.071	0.062	0.052	0.042	0.044
cg884	NA	No	No	Yes	No	TSS200	Shores	0.069	0.056	0.043	0.195	0.121	0.061	0.105	0.101	0.053	0.046	0.049	0.047
cg885	Yes	No	No	Yes	No	TSS1500	Shores	0.06	0.058	0.061	0.213	0.079	0.073	0.124	0.108	0.068	0.056	0.058	0.06
cg886	NA	No	No	Yes	No	Intergenic	OpenSea	0.061	0.074	0.064	0.233	0.117	0.079	0.126	0.086	0.073	0.066	0.065	0.068
cg887	NA	No	No	Yes	Yes	Intergenic	OpenSea	0.05	0.056	0.043	0.268	0.147	0.053	0.153	0.071	0.081	0.046	0.039	0.044
cg888	NA	No	No	Yes	No	Body	Shores	0.072	0.069	0.061	0.309	0.15	0.08	0.108	0.112	0.061	0.061	0.055	0.057
cg889	NA	No	No	Yes	No	Body	OpenSea	0.078	0.08	0.052	0.257	0.198	0.069	0.112	0.092	0.062	0.055	0.049	0.052
cg890	Yes	No	No	Yes	No	Body	Shores	0.043	0.063	0.124	0.238	0.132	0.108	0.133	0.127	0.076	0.039	0.039	0.042
cg891	Yes	No	No	Yes	No	TSS1500	Shores	0.049	0.075	0.1	0.257	0.233	0.093	0.131	0.117	0.112	0.05	0.076	0.055
cg892	Yes	No	No	Yes	Yes	Body	OpenSea	0.258	0.102	0.042	0.131	0.114	0.063	0.082	0.065	0.056	0.043	0.043	0.039
cg893	Yes	No	No	Yes	No	Body	Shelves	0.216	0.097	0.036	0.047	0.051	0.062	0.076	0.129	0.046	0.042	0.051	0.083
cg894	NA	No	No	Yes	Yes	5'UTR	OpenSea	0.241	0.137	0.068	0.078	0.071	0.078	0.086	0.076	0.083	0.076	0.076	0.071
cg895	NA	No	No	Yes	Yes	Intergenic	OpenSea	0.178	0.107	0.086	0.081	0.073	0.1	0.086	0.109	0.081	0.093	0.061	0.063
cg896	NA	No	No	Yes	No	Body	OpenSea	0.033	0.032	0.026	0.041	0.036	0.035	0.045	0.038	0.067	0.102	0.038	0.109
cg897	NA	No	No	Yes	No	5'UTR	OpenSea	0.036	0.035	0.034	0.041	0.038	0.042	0.041	0.043	0.039	0.034	0.052	0.129
cg898	NA	No	No	Yes	No	Body	Shores	0.038	0.037	0.045	0.048	0.047	0.049	0.046	0.054	0.043	0.042	0.053	0.104
cg899	Yes	No	No	Yes	No	TSS1500	Shores	0.063	0.098	0.046	0.056	0.053	0.054	0.063	0.05	0.086	0.074	0.047	0.212
cg900	NA	No	No	Yes	No	Intergenic	OpenSea	0.052	0.055	0.052	0.064	0.066	0.058	0.06	0.065	0.068	0.066	0.057	0.184
cg901	NA	No	No	Yes	Yes	Body	OpenSea	0.066	0.063	0.042	0.052	0.051	0.051	0.056	0.053	0.064	0.053	0.06	0.175
cg902	Yes	No	No	Yes	No	Body	OpenSea	0.065	0.062	0.057	0.069	0.061	0.068	0.083	0.105	0.074	0.056	0.088	0.12
cg903	Yes	No	No	Yes	No	Body	Island	0.049	0.047	0.054	0.059	0.059	0.065	0.068	0.067	0.07	0.077	0.046	0.122
cg904	NA	No	No	Yes	No	Body	OpenSea	0.042	0.051	0.038	0.041	0.044	0.043	0.046	0.049	0.045	0.051	0.089	0.189
cg905	NA	No	No	Yes	Yes	Body	Shores	0.045	0.053	0.054	0.055	0.049	0.054	0.057	0.061	0.061	0.089	0.138	0.171
cg906	NA	No	No	Yes	No	TSS200	OpenSea	0.046	0.05	0.042	0.055	0.045	0.047	0.062	0.049	0.066	0.105	0.098	0.179
cg907	NA	No	No	Yes	Yes	Body	Shores	0.049	0.054	0.046	0.059	0.06	0.05	0.051	0.055	0.054	0.186	0.049	0.065
cg908	NA	No	No	Yes	No	1stExon	Island	0.045	0.037	0.044	0.046	0.048	0.045	0.05	0.051	0.047	0.153	0.03	0.042
cg909	NA	No	No	Yes	No	5'UTR	OpenSea	0.044	0.058	0.046	0.069	0.062	0.054	0.069	0.068	0.064	0.151	0.043	0.142
cg910	NA	No	No	Yes	No	TSS200	Shelves	0.039	0.039	0.041	0.048	0.044	0.044	0.047	0.045	0.074	0.122	0.084	0.087
cg911	Yes	No	No	Yes	No	TSS200	OpenSea	0.036	0.042	0.038	0.052	0.046	0.046	0.056	0.052	0.05	0.157	0.096	0.121
cg912	NA	No	No	Yes	No	Body	OpenSea	0.044	0.053	0.048	0.062	0.056	0.058	0.063	0.061	0.063	0.067	0.167	0.088
cg913	NA	No	No	Yes	No	Body	Shelves	0.048	0.042	0.039	0.054	0.05	0.045	0.051	0.073	0.067	0.038	0.133	0.064
cg914	NA	No	No	Yes	No	Body	Shores	0.043	0.09	0.062	0.048	0.044	0.046	0.051	0.045	0.064	0.041	0.062	0.046
cg915	NA	No	No	Yes	Yes	Body	OpenSea	0.059	0.058	0.044	0.058	0.054	0.055	0.104	0.088	0.063	0.044	0.056	0.051
cg916	NA	No	No	Yes	No	Intergenic	OpenSea	0.056	0.067	0.037	0.057	0.054	0.055	0.057	0.099	0.047	0.044	0.035	0.035
cg917	Yes	No	No	Yes	No	Intergenic	OpenSea	0.048	0.069	0.051	0.122	0.077	0.066	0.082	0.086	0.068	0.055	0.059	0.052
cg918	NA	No	No	Yes	No	5'UTR	Shores	0.028	0.033	0.033	0.091	0.061	0.038	0.045	0.045	0.033	0.03	0.029	0.034
cg919	NA	No	No	Yes	No	Intergenic	OpenSea	0.035	0.04	0.038	0.063	0.057	0.046	0.079	0.056	0.036	0.034	0.034	0.033
cg920	NA	Yes	Yes	No	No	TSS1500	Shores	0.068	0.085	0.212	0.076	0.074	0.071	0.074	0.075	0.072	0.061	0.051	0.053
cg921	Yes	No	No	Yes	No	5'UTR	Island	0.071	0.091	0.186	0.048	0.053	0.076	0.054	0.073	0.049	0.041	0.042	0.041
cg922	Yes	No	No	Yes	No	Body	Island	0.044	0.044	0.209	0.054	0.05	0.066	0.083	0.072	0.057	0.037	0.041	0.045
cg923	NA	No	No	Yes	No	Body	OpenSea	0.057	0.047	0.219	0.065	0.056	0.113	0.069	0.053	0.08	0.041	0.044	0.048
cg924	NA	Yes	Yes	No	Yes	Body	OpenSea	0.037	0.113	0.174	0.049	0.045	0.041	0.057	0.046	0.045	0.039	0.03	0.039
cg925	Yes	No	No	Yes	No	TSS200	Shores	0.04	0.047	0.135	0.06	0.06	0.089	0.072	0.067	0.05	0.046	0.038	0.05
cg926	Yes	No	No	Yes	No	TSS200	OpenSea	0.046	0.051	0.147	0.057	0.066	0.071	0.053	0.056	0.043	0.033	0.037	0.037
cg927	Yes	Yes	Yes	No	No	5'UTR	Shores	0.033	0.033	0.101	0.042	0.045	0.163	0.058	0.061	0.041	0.03	0.032	0.033
cg928	Yes	No	No	Yes	No	TSS1500	Shores	0.052	0.038	0.042	0.046	0.051	0.188	0.09	0.062	0.043	0.041	0.035	0.039
cg929	NA	No	No	Yes	No	TSS1500	Shelves	0.064	0.039	0.069	0.042	0.067	0.165	0.07	0.096	0.045	0.045	0.035	0.038
cg930	Yes	No	No	Yes	No	TSS200	Shores	0.049	0.052	0.055	0.064	0.057	0.14	0.079	0.072	0.052	0.047	0.047	0.052
cg931	Yes	No	Yes	No	No	Body	Island	0.045	0.04	0.044	0.055	0.053	0.126	0.061	0.085	0.042	0.037	0.038	0.043
cg932	Yes	No	No	Yes	Yes	5'UTR	Island	0.034	0.036	0.043	0.046	0.053	0.146	0.068	0.083	0.043	0.03	0.033	0.042
cg933	Yes	No	No	Yes	No	5'UTR	OpenSea	0.16	0.067	0.085	0.054	0.06	0.107	0.095	0.09	0.171	0.047	0.059	0.05
cg934	Yes	No	No	Yes	No	Body	OpenSea	0.088	0.163	0.061	0.085	0.072	0.07	0.081	0.087	0.095	0.077	0.065	0.098
cg935	NA	No	No	Yes	No	5'UTR	Shores	0.104	0.077	0.061	0.104	0.105	0.175	0.097	0.091	0.058	0.056	0.052	0.055
cg936	Yes	No	No	Yes	No	Body	Island	0.074	0.069	0.069	0.082	0.068	0.155	0.094	0.083	0.073	0.063	0.057	0.058
cg937	Yes	No	No	Yes	No	5'UTR	OpenSea	0.069	0.073	0.071	0.152	0.103	0.085	0.092	0.103	0.09	0.08	0.07	0.08
cg938	Yes	No	No	Yes	No	Body	Island	0.083	0.087	0.093	0.12	0.098	0.111	0.136	0.116	0.09	0.076	0.088	0.078
cg939	Yes	No	No	Yes	No	Intergenic	OpenSea	0.108	0.04	0.034	0.08	0.043	0.045	0.365	0.107	0.039	0.037	0.047	0.042
cg940	Yes	No	No	Yes	No	Body	Island	0.041	0.045	0.048	0.07	0.062	0.208	0.231	0.139	0.055	0.041	0.046	0.055
cg941	NA	No	No	Yes	No	TSS200	Shores	0.027	0.026	0.09	0.16	0.065	0.133	0.314	0.146	0.032	0.025	0.038	0.039
cg942	Yes	No	No	Yes	No	TSS1500	Island	0.037	0.037	0.036	0.137	0.072	0.073	0.258	0.103	0.039	0.033	0.035	0.038
cg943	NA	No	No	Yes	No	TSS1500	Shores	0.06	0.033	0.061	0.072	0.095	0.281	0.174	0.191	0.031	0.026	0.028	0.03
cg944	Yes	No	No	Yes	No	Body	Island	0.048	0.046	0.055	0.086	0.124	0.274	0.17	0.151	0.047	0.037	0.041	0.048
cg945	Yes	No	No	Yes	No	TSS1500	Shores	0.092	0.08	0.091	0.093	0.104	0.281	0.192	0.189	0.072	0.063	0.064	0.066
cg946	Yes	No	No	Yes	No	Body	OpenSea	0.089	0.046	0.054	0.087	0.103	0.29	0.189	0.23	0.05	0.044	0.041	0.05
cg947	NA	No	No	Yes	No	Intergenic	OpenSea	0.092	0.05	0.093	0.072	0.107	0.282	0.144	0.214	0.073	0.045	0.038	0.042
cg948	NA	No	No	Yes	Yes	Intergenic	OpenSea	0.04	0.049	0.075	0.061	0.068	0.331	0.157	0.101	0.056	0.046	0.034	0.045
cg949	Yes	No	No	Yes	No	Body	Shores	0.049	0.055	0.126	0.076	0.118	0.274	0.122	0.15	0.05	0.049	0.037	0.047
cg950	Yes	No	No	Yes	No	1stExon	Shores	0.053	0.048	0.065	0.063	0.079	0.267	0.131	0.092	0.054	0.042	0.049	0.046
cg951	Yes	No	No	Yes	No	Body	Island	0.044	0.05	0.07	0.094	0.107	0.229	0.126	0.124	0.054	0.041	0.038	0.04
cg952	NA	No	No	Yes	No	Body	OpenSea	0.044	0.043	0.083	0.063	0.104	0.257	0.109	0.129	0.05	0.049	0.043	0.045
cg953	Yes	No	No	Yes	No	Body	Shores	0.071	0.091	0.075	0.082	0.095	0.089	0.117	0.243	0.134	0.065	0.131	0.072
cg954	NA	No	No	Yes	No	Body	OpenSea	0.111	0.094	0.042	0.086	0.075	0.061	0.147	0.226	0.096	0.062	0.05	0.081
cg955	Yes	No	No	Yes	Yes	Intergenic	OpenSea	0.069	0.06	0.053	0.123	0.091	0.114	0.156	0.142	0.063	0.043	0.045	0.044
cg956	Yes	No	No	Yes	No	TSS1500	Shores	0.048	0.063	0.038	0.141	0.085	0.054	0.173	0.137	0.041	0.036	0.043	0.047
cg957	Yes	No	No	Yes	No	Intergenic	Island	0.092	0.07	0.064	0.077	0.063	0.108	0.163	0.164	0.067	0.053	0.062	0.062
cg958	Yes	No	No	Yes	No	TSS1500	Island	0.102	0.089	0.074	0.097	0.074	0.128	0.15	0.143	0.082	0.08	0.064	0.07
cg959	Yes	Yes	Yes	No	No	Body	Shores	0.068	0.06	0.078	0.07	0.073	0.104	0.1	0.132	0.061	0.052	0.054	0.058
cg960	Yes	No	No	Yes	No	Body	Island	0.086	0.058	0.063	0.097	0.062	0.09	0.13	0.083	0.075	0.061	0.063	0.062
cg961	Yes	No	No	Yes	Yes	Intergenic	Shelves	0.069	0.044	0.062	0.112	0.052	0.103	0.154	0.098	0.05	0.042	0.051	0.065
cg962	NA	No	No	Yes	No	Intergenic	OpenSea	0.056	0.097	0.064	0.122	0.099	0.114	0.164	0.214	0.076	0.061	0.059	0.068
cg963	Yes	No	No	Yes	No	TSS1500	Shores	0.072	0.077	0.085	0.095	0.074	0.105	0.17	0.181	0.069	0.06	0.056	0.056
cg964	Yes	No	No	Yes	No	5'UTR	Shores	0.061	0.072	0.08	0.101	0.076	0.129	0.157	0.191	0.078	0.071	0.058	0.073
cg965	NA	No	No	Yes	No	TSS1500	Shores	0.041	0.037	0.061	0.098	0.065	0.131	0.203	0.221	0.048	0.045	0.042	0.044
cg966	NA	No	No	Yes	Yes	Intergenic	OpenSea	0.091	0.045	0.078	0.087	0.069	0.14	0.184	0.252	0.051	0.039	0.039	0.046
cg967	Yes	No	No	Yes	No	Intergenic	Shores	0.037	0.036	0.078	0.057	0.044	0.094	0.214	0.168	0.046	0.038	0.039	0.062
cg968	NA	No	No	Yes	No	Body	OpenSea	0.034	0.025	0.038	0.044	0.039	0.113	0.149	0.236	0.029	0.026	0.031	0.037
cg969	NA	No	No	Yes	No	Body	Island	0.029	0.031	0.054	0.043	0.041	0.038	0.042	0.047	0.063	0.4	0.032	0.068
cg970	Yes	No	No	Yes	No	3'UTR	Shores	0.088	0.091	0.082	0.087	0.079	0.082	0.093	0.095	0.097	0.227	0.194	0.118
cg971	NA	No	No	Yes	No	Body	OpenSea	0.074	0.047	0.042	0.054	0.049	0.04	0.056	0.046	0.163	0.198	0.159	0.162
cg972	NA	No	No	Yes	No	Body	OpenSea	0.045	0.048	0.04	0.051	0.053	0.05	0.065	0.051	0.066	0.218	0.226	0.164
cg973	NA	No	No	Yes	Yes	Body	OpenSea	0.075	0.082	0.063	0.085	0.085	0.061	0.071	0.069	0.07	0.191	0.073	0.066
cg974	Yes	No	No	Yes	No	Body	Island	0.05	0.059	0.064	0.074	0.07	0.072	0.076	0.069	0.075	0.25	0.055	0.063
cg975	Yes	No	No	Yes	No	5'UTR	Shelves	0.048	0.064	0.05	0.169	0.055	0.053	0.063	0.072	0.102	0.195	0.075	0.132
cg976	Yes	No	No	Yes	No	Body	Shores	0.042	0.096	0.075	0.08	0.072	0.071	0.071	0.072	0.12	0.147	0.113	0.122
cg977	NA	No	No	Yes	No	1stExon	OpenSea	0.079	0.213	0.05	0.059	0.052	0.053	0.077	0.06	0.114	0.293	0.07	0.27
cg978	NA	No	No	Yes	Yes	Intergenic	OpenSea	0.052	0.047	0.048	0.062	0.056	0.065	0.067	0.066	0.138	0.365	0.14	0.19
cg979	NA	No	No	Yes	No	Body	OpenSea	0.055	0.061	0.046	0.059	0.057	0.057	0.061	0.068	0.08	0.369	0.161	0.217
cg980	NA	No	No	Yes	Yes	Intergenic	Shores	0.051	0.054	0.054	0.066	0.07	0.083	0.072	0.099	0.1	0.278	0.097	0.292
cg981	Yes	No	No	Yes	Yes	Intergenic	Shelves	0.069	0.064	0.068	0.083	0.076	0.08	0.079	0.082	0.08	0.193	0.127	0.209
cg982	NA	No	No	Yes	No	Intergenic	OpenSea	0.04	0.048	0.048	0.057	0.057	0.06	0.08	0.097	0.098	0.203	0.067	0.209
cg983	Yes	No	No	Yes	Yes	Body	OpenSea	0.048	0.061	0.053	0.063	0.071	0.06	0.079	0.077	0.108	0.132	0.063	0.3
cg984	Yes	No	No	Yes	No	Body	OpenSea	0.057	0.054	0.039	0.048	0.047	0.077	0.056	0.074	0.064	0.051	0.139	0.313
cg985	NA	No	No	Yes	Yes	TSS1500	OpenSea	0.078	0.092	0.095	0.106	0.184	0.085	0.111	0.136	0.093	0.08	0.07	0.272
cg986	Yes	No	No	Yes	No	Body	Shores	0.056	0.112	0.155	0.088	0.098	0.13	0.099	0.105	0.07	0.128	0.155	0.188
cg987	NA	No	No	Yes	No	TSS200	OpenSea	0.189	0.161	0.075	0.102	0.081	0.085	0.142	0.104	0.113	0.226	0.225	0.272
cg988	NA	No	No	Yes	Yes	Intergenic	OpenSea	0.18	0.097	0.056	0.074	0.072	0.067	0.073	0.057	0.098	0.123	0.324	0.237
cg989	NA	No	No	Yes	Yes	Intergenic	OpenSea	0.06	0.177	0.042	0.058	0.064	0.065	0.055	0.063	0.081	0.043	0.177	0.219
cg990	NA	No	No	Yes	No	Body	OpenSea	0.122	0.29	0.064	0.088	0.065	0.122	0.098	0.079	0.056	0.048	0.152	0.114
cg991	Yes	No	No	Yes	No	Body	OpenSea	0.257	0.082	0.041	0.312	0.131	0.162	0.412	0.077	0.047	0.037	0.051	0.036
cg992	Yes	No	No	Yes	No	TSS1500	Shores	0.084	0.345	0.041	0.249	0.128	0.068	0.153	0.172	0.051	0.099	0.14	0.199
cg993	NA	No	No	Yes	Yes	Body	Shores	0.184	0.295	0.136	0.177	0.163	0.147	0.139	0.157	0.096	0.094	0.078	0.084
cg994	NA	No	No	Yes	No	TSS1500	Shores	0.2	0.301	0.179	0.15	0.15	0.198	0.168	0.178	0.164	0.141	0.179	0.182
cg995	NA	No	No	Yes	No	Body	OpenSea	0.161	0.312	0.182	0.154	0.122	0.146	0.164	0.221	0.125	0.126	0.159	0.145
cg996	Yes	No	No	Yes	No	TSS200	OpenSea	0.15	0.114	0.059	0.389	0.182	0.173	0.181	0.114	0.164	0.28	0.12	0.271
cg997	Yes	No	No	Yes	Yes	5'UTR	Shores	0.132	0.167	0.183	0.313	0.174	0.111	0.173	0.114	0.095	0.129	0.067	0.086
cg998	NA	No	No	Yes	No	3'UTR	OpenSea	0.096	0.11	0.042	0.294	0.179	0.078	0.177	0.177	0.11	0.173	0.052	0.121
cg999	NA	No	No	Yes	No	Body	Shores	0.122	0.147	0.231	0.267	0.328	0.181	0.17	0.153	0.16	0.109	0.129	0.111
cg1000	Yes	No	No	Yes	No	TSS1500	Shelves	0.082	0.123	0.144	0.251	0.343	0.129	0.161	0.17	0.104	0.087	0.084	0.095
cg1001	Yes	No	No	Yes	No	Intergenic	OpenSea	0.092	0.099	0.141	0.309	0.395	0.154	0.145	0.158	0.094	0.084	0.091	0.092
cg1002	Yes	No	No	Yes	No	5'UTR	Shores	0.101	0.125	0.09	0.187	0.234	0.1	0.126	0.105	0.096	0.087	0.085	0.089
cg1003	Yes	Yes	Yes	No	No	Body	Shores	0.105	0.114	0.129	0.174	0.209	0.132	0.13	0.123	0.104	0.101	0.099	0.098
cg1004	NA	No	No	Yes	No	Intergenic	OpenSea	0.134	0.219	0.099	0.255	0.316	0.09	0.087	0.082	0.075	0.07	0.102	0.1
cg1005	Yes	No	No	Yes	Yes	Body	OpenSea	0.082	0.164	0.07	0.286	0.279	0.092	0.104	0.088	0.1	0.109	0.051	0.082
cg1006	NA	No	No	Yes	No	1stExon	Shelves	0.061	0.052	0.159	0.113	0.134	0.452	0.265	0.307	0.052	0.043	0.042	0.054
cg1007	Yes	No	No	Yes	No	TSS1500	Shores	0.055	0.046	0.094	0.101	0.132	0.354	0.23	0.22	0.05	0.032	0.032	0.039
cg1008	Yes	No	No	Yes	No	Intergenic	OpenSea	0.05	0.043	0.057	0.054	0.088	0.406	0.199	0.24	0.051	0.036	0.042	0.041
cg1009	Yes	Yes	Yes	No	No	5'UTR	Island	0.119	0.083	0.151	0.118	0.146	0.335	0.189	0.176	0.114	0.099	0.099	0.103
cg1010	Yes	No	No	Yes	No	Body	OpenSea	0.107	0.072	0.134	0.12	0.135	0.405	0.158	0.15	0.084	0.061	0.075	0.08
cg1011	NA	No	No	Yes	Yes	Body	OpenSea	0.059	0.059	0.132	0.122	0.121	0.378	0.196	0.152	0.089	0.065	0.049	0.059
cg1012	NA	No	No	Yes	No	Body	OpenSea	0.175	0.07	0.168	0.119	0.137	0.375	0.205	0.261	0.037	0.024	0.031	0.031
cg1013	Yes	No	No	Yes	No	Body	Island	0.166	0.084	0.096	0.124	0.205	0.386	0.207	0.179	0.089	0.068	0.071	0.065
cg1014	Yes	No	No	Yes	No	Body	Shores	0.131	0.066	0.151	0.096	0.136	0.472	0.249	0.218	0.074	0.069	0.068	0.073
cg1015	NA	No	No	Yes	No	TSS1500	Shores	0.158	0.106	0.152	0.135	0.181	0.417	0.253	0.251	0.079	0.066	0.066	0.068
cg1016	Yes	Yes	Yes	No	No	TSS1500	OpenSea	0.052	0.04	0.036	0.144	0.191	0.432	0.304	0.112	0.035	0.027	0.026	0.031
cg1017	Yes	No	No	Yes	No	Intergenic	Island	0.114	0.047	0.044	0.065	0.076	0.458	0.135	0.08	0.049	0.041	0.044	0.044
cg1018	Yes	No	No	Yes	Yes	Body	Island	0.126	0.065	0.096	0.089	0.16	0.562	0.176	0.215	0.071	0.072	0.059	0.064
cg1019	Yes	No	No	Yes	No	5'UTR	Shores	0.19	0.075	0.046	0.08	0.148	0.455	0.207	0.259	0.045	0.046	0.045	0.041
cg1020	NA	No	No	Yes	No	Intergenic	OpenSea	0.149	0.136	0.161	0.204	0.213	0.193	0.246	0.341	0.141	0.155	0.154	0.173
cg1021	NA	Yes	Yes	No	No	Body	OpenSea	0.107	0.079	0.234	0.14	0.162	0.264	0.222	0.384	0.18	0.128	0.056	0.069
cg1022	NA	No	No	Yes	No	TSS1500	Shores	0.088	0.077	0.17	0.103	0.103	0.24	0.159	0.341	0.072	0.06	0.059	0.057
cg1023	NA	No	No	Yes	No	Body	Shores	0.044	0.071	0.133	0.117	0.112	0.176	0.173	0.382	0.071	0.041	0.062	0.044
cg1024	NA	No	No	Yes	Yes	Intergenic	OpenSea	0.141	0.137	0.076	0.129	0.091	0.227	0.259	0.402	0.103	0.076	0.066	0.07
cg1025	Yes	No	No	Yes	No	Body	OpenSea	0.118	0.084	0.134	0.133	0.164	0.235	0.187	0.345	0.088	0.095	0.084	0.087
cg1026	NA	No	No	Yes	No	Intergenic	OpenSea	0.162	0.091	0.127	0.107	0.091	0.214	0.224	0.347	0.1	0.138	0.112	0.091
cg1027	Yes	No	No	Yes	No	5'UTR	Island	0.029	0.028	0.081	0.076	0.052	0.197	0.339	0.309	0.035	0.036	0.038	0.043
cg1028	NA	No	No	Yes	No	TSS1500	Island	0.074	0.106	0.081	0.135	0.109	0.224	0.233	0.22	0.086	0.063	0.087	0.076
cg1029	NA	No	No	Yes	Yes	Intergenic	OpenSea	0.066	0.077	0.086	0.143	0.12	0.135	0.281	0.256	0.078	0.074	0.061	0.067
cg1030	NA	No	No	Yes	Yes	Intergenic	OpenSea	0.048	0.053	0.038	0.12	0.126	0.13	0.223	0.235	0.051	0.048	0.043	0.043
cg1031	Yes	Yes	No	No	No	TSS1500	Shores	0.118	0.075	0.07	0.269	0.085	0.305	0.354	0.205	0.062	0.053	0.059	0.054
cg1032	Yes	No	No	Yes	No	Body	Shores	0.07	0.075	0.085	0.232	0.118	0.25	0.329	0.251	0.058	0.044	0.045	0.054
cg1033	NA	No	No	Yes	No	Body	Shores	0.199	0.146	0.041	0.158	0.137	0.232	0.29	0.224	0.072	0.103	0.116	0.073
cg1034	NA	No	No	Yes	No	TSS200	Shores	0.125	0.127	0.163	0.202	0.161	0.224	0.281	0.232	0.127	0.118	0.129	0.137
cg1035	Yes	No	No	Yes	No	TSS1500	Shores	0.118	0.098	0.091	0.197	0.154	0.183	0.258	0.22	0.105	0.116	0.094	0.096
cg1036	NA	No	No	Yes	No	TSS200	Shores	0.113	0.118	0.152	0.166	0.13	0.165	0.239	0.195	0.13	0.103	0.097	0.115
cg1037	NA	No	No	Yes	No	Body	OpenSea	0.259	0.109	0.048	0.06	0.057	0.059	0.062	0.064	0.072	0.045	0.654	0.094
cg1038	NA	No	No	Yes	No	Body	OpenSea	0.052	0.048	0.04	0.057	0.069	0.053	0.067	0.088	0.278	0.051	0.601	0.209
cg1039	NA	No	No	Yes	Yes	Body	OpenSea	0.043	0.041	0.333	0.042	0.047	0.19	0.061	0.055	0.067	0.095	0.152	0.421
cg1040	NA	No	No	Yes	No	Body	OpenSea	0.055	0.058	0.051	0.064	0.072	0.108	0.073	0.155	0.077	0.068	0.25	0.505
cg1041	NA	No	No	Yes	No	5'UTR	OpenSea	0.052	0.064	0.034	0.122	0.176	0.045	0.057	0.055	0.05	0.059	0.327	0.459
cg1042	Yes	No	No	Yes	No	TSS1500	Shores	0.079	0.115	0.088	0.137	0.198	0.081	0.083	0.053	0.134	0.05	0.403	0.396
cg1043	NA	No	No	Yes	No	Intergenic	OpenSea	0.07	0.224	0.148	0.055	0.061	0.059	0.06	0.064	0.09	0.32	0.51	0.452
cg1044	Yes	No	No	Yes	No	Intergenic	Shores	0.104	0.221	0.08	0.133	0.124	0.116	0.15	0.196	0.226	0.401	0.372	0.467
cg1045	Yes	No	No	Yes	No	3'UTR	Shores	0.078	0.084	0.292	0.095	0.098	0.116	0.115	0.103	0.313	0.456	0.323	0.435
cg1046	NA	No	No	Yes	No	Body	OpenSea	0.035	0.043	0.058	0.044	0.07	0.255	0.121	0.047	0.202	0.541	0.231	0.454
cg1047	NA	No	No	Yes	Yes	Body	OpenSea	0.196	0.866	0.045	0.063	0.055	0.052	0.06	0.059	0.251	0.048	0.046	0.041
cg1048	NA	No	No	Yes	Yes	Body	OpenSea	0.148	0.613	0.342	0.054	0.093	0.062	0.068	0.062	0.061	0.042	0.046	0.074
cg1049	NA	No	No	Yes	No	Intergenic	Shelves	0.055	0.475	0.041	0.049	0.043	0.043	0.054	0.046	0.079	0.027	0.048	0.043
cg1050	Yes	No	No	Yes	No	3'UTR	Shores	0.206	0.509	0.098	0.059	0.052	0.057	0.065	0.08	0.082	0.037	0.054	0.048
cg1051	Yes	No	No	Yes	Yes	Intergenic	OpenSea	0.199	0.458	0.044	0.074	0.084	0.065	0.057	0.071	0.081	0.055	0.092	0.183
cg1052	NA	No	No	Yes	No	Body	OpenSea	0.328	0.658	0.058	0.167	0.071	0.092	0.183	0.28	0.11	0.055	0.334	0.125
cg1053	NA	No	No	Yes	No	5'UTR	OpenSea	0.414	0.597	0.176	0.199	0.214	0.307	0.248	0.293	0.115	0.228	0.35	0.333
cg1054	NA	No	No	Yes	No	5'UTR	OpenSea	0.625	0.434	0.045	0.08	0.088	0.157	0.101	0.308	0.057	0.205	0.054	0.061
cg1055	NA	No	No	Yes	No	Body	OpenSea	0.692	0.373	0.061	0.08	0.12	0.181	0.257	0.481	0.067	0.053	0.061	0.057
cg1056	NA	No	No	Yes	No	5'UTR	OpenSea	0.72	0.322	0.094	0.067	0.12	0.448	0.237	0.434	0.067	0.079	0.275	0.286
cg1057	Yes	No	No	Yes	No	Body	Shores	0.563	0.219	0.053	0.054	0.063	0.212	0.186	0.387	0.197	0.258	0.331	0.3
cg1058	Yes	No	No	Yes	No	Body	Shores	0.281	0.122	0.166	0.065	0.109	0.433	0.136	0.096	0.056	0.048	0.047	0.055
cg1059	NA	No	No	Yes	Yes	Intergenic	Shores	0.435	0.175	0.315	0.165	0.178	0.327	0.177	0.182	0.095	0.1	0.085	0.091
cg1060	Yes	No	No	Yes	No	5'UTR	Shores	0.478	0.157	0.052	0.067	0.049	0.05	0.07	0.054	0.059	0.043	0.048	0.053
cg1061	Yes	No	No	Yes	No	Body	OpenSea	0.43	0.169	0.076	0.096	0.093	0.085	0.097	0.09	0.1	0.083	0.094	0.085
cg1062	NA	No	No	Yes	No	5'UTR	Shores	0.347	0.128	0.055	0.07	0.049	0.05	0.076	0.054	0.079	0.054	0.051	0.064
cg1063	NA	No	No	Yes	Yes	Body	OpenSea	0.33	0.179	0.035	0.056	0.049	0.041	0.045	0.044	0.041	0.037	0.037	0.044
cg1064	Yes	Yes	Yes	No	No	TSS1500	Shores	0.38	0.123	0.062	0.085	0.095	0.107	0.082	0.119	0.074	0.047	0.053	0.051
cg1065	NA	No	No	Yes	Yes	Body	Shores	0.324	0.07	0.039	0.078	0.075	0.055	0.07	0.104	0.051	0.044	0.043	0.041
cg1066	NA	No	No	Yes	Yes	Intergenic	OpenSea	0.437	0.166	0.056	0.083	0.093	0.231	0.215	0.097	0.039	0.036	0.038	0.044
cg1067	NA	Yes	Yes	No	No	5'UTR	OpenSea	0.382	0.148	0.041	0.069	0.056	0.126	0.192	0.197	0.11	0.131	0.063	0.115
cg1068	NA	No	No	Yes	Yes	Body	OpenSea	0.318	0.248	0.063	0.072	0.071	0.088	0.097	0.133	0.098	0.092	0.115	0.101
cg1069	NA	No	No	Yes	No	TSS200	OpenSea	0.524	0.242	0.143	0.255	0.175	0.087	0.092	0.153	0.172	0.182	0.073	0.1
cg1070	Yes	No	No	Yes	No	Body	OpenSea	0.464	0.271	0.165	0.108	0.091	0.105	0.126	0.2	0.221	0.083	0.281	0.187
cg1071	Yes	No	No	Yes	No	Body	Shores	0.523	0.212	0.091	0.134	0.101	0.098	0.135	0.11	0.123	0.076	0.092	0.095
cg1072	NA	No	No	Yes	No	Body	OpenSea	0.588	0.208	0.092	0.116	0.121	0.107	0.118	0.125	0.11	0.112	0.135	0.101
cg1073	Yes	No	No	Yes	Yes	Body	OpenSea	0.688	0.255	0.073	0.114	0.094	0.096	0.089	0.099	0.08	0.065	0.065	0.059
cg1074	Yes	No	No	Yes	No	Body	Shores	0.661	0.153	0.055	0.08	0.069	0.07	0.115	0.192	0.073	0.063	0.076	0.07
cg1075	NA	No	No	Yes	No	Body	OpenSea	0.624	0.101	0.078	0.069	0.066	0.189	0.119	0.33	0.068	0.047	0.053	0.045
cg1076	NA	No	No	Yes	No	Body	OpenSea	0.482	0.085	0.06	0.046	0.048	0.135	0.063	0.219	0.04	0.072	0.171	0.183
cg1077	NA	No	No	Yes	Yes	Body	OpenSea	0.695	0.475	0.032	0.035	0.034	0.035	0.039	0.044	0.041	0.058	0.236	0.228
cg1078	NA	No	No	Yes	No	Intergenic	OpenSea	0.718	0.414	0.045	0.061	0.056	0.075	0.084	0.3	0.064	0.053	0.321	0.281
cg1079	NA	No	No	Yes	No	Intergenic	OpenSea	0.798	0.452	0.048	0.061	0.066	0.062	0.072	0.159	0.181	0.301	0.099	0.131
cg1080	NA	No	No	Yes	No	Body	OpenSea	0.706	0.57	0.059	0.233	0.19	0.092	0.088	0.108	0.071	0.074	0.17	0.155
cg1081	Yes	No	No	Yes	No	5'UTR	OpenSea	0.821	0.54	0.082	0.101	0.114	0.111	0.112	0.122	0.106	0.101	0.135	0.116
cg1082	Yes	No	No	Yes	Yes	Intergenic	OpenSea	0.665	0.347	0.155	0.28	0.367	0.114	0.124	0.084	0.049	0.044	0.049	0.049
cg1083	NA	No	No	Yes	Yes	Body	OpenSea	0.774	0.181	0.057	0.074	0.08	0.082	0.071	0.071	0.072	0.058	0.246	0.26
cg1084	NA	No	No	Yes	Yes	Body	OpenSea	0.819	0.183	0.033	0.092	0.05	0.045	0.046	0.059	0.054	0.034	0.041	0.035
cg1085	Yes	No	No	Yes	No	TSS1500	Shores	0.781	0.136	0.064	0.071	0.069	0.069	0.079	0.07	0.063	0.05	0.096	0.081
cg1086	NA	No	No	Yes	No	5'UTR	Shores	0.048	0.044	0.198	0.724	0.481	0.379	0.394	0.085	0.336	0.049	0.261	0.27
cg1087	Yes	No	No	Yes	No	TSS1500	Shores	0.057	0.068	0.066	0.631	0.484	0.184	0.42	0.443	0.057	0.037	0.043	0.049
cg1088	Yes	No	No	Yes	No	1stExon	Shores	0.04	0.3	0.14	0.573	0.247	0.104	0.31	0.328	0.083	0.064	0.107	0.103
cg1089	NA	No	No	Yes	No	5'UTR	Shores	0.05	0.083	0.046	0.393	0.197	0.062	0.187	0.21	0.061	0.041	0.138	0.099
cg1090	Yes	No	No	Yes	No	Body	Shores	0.05	0.062	0.038	0.419	0.267	0.05	0.254	0.291	0.061	0.057	0.048	0.053
cg1091	NA	Yes	Yes	No	No	Body	OpenSea	0.235	0.121	0.113	0.282	0.244	0.202	0.239	0.185	0.385	0.337	0.244	0.237
cg1092	NA	No	No	Yes	Yes	Intergenic	OpenSea	0.141	0.253	0.277	0.267	0.178	0.216	0.248	0.239	0.38	0.381	0.17	0.166
cg1093	Yes	Yes	Yes	No	No	Body	Shores	0.226	0.179	0.15	0.183	0.175	0.227	0.226	0.252	0.248	0.375	0.133	0.169
cg1094	NA	No	No	Yes	Yes	Intergenic	OpenSea	0.068	0.185	0.245	0.398	0.361	0.086	0.224	0.238	0.473	0.305	0.116	0.188
cg1095	Yes	No	No	Yes	No	3'UTR	Shores	0.074	0.058	0.224	0.26	0.347	0.111	0.151	0.127	0.399	0.156	0.26	0.092
cg1096	NA	No	No	Yes	No	TSS1500	Shores	0.202	0.23	0.132	0.327	0.352	0.127	0.211	0.266	0.159	0.153	0.131	0.12
cg1097	NA	No	No	Yes	No	Body	OpenSea	0.146	0.085	0.192	0.314	0.397	0.274	0.244	0.253	0.072	0.052	0.08	0.072
cg1098	NA	No	No	Yes	Yes	Intergenic	OpenSea	0.182	0.084	0.212	0.262	0.397	0.3	0.203	0.241	0.081	0.051	0.05	0.054
cg1099	NA	No	No	Yes	No	Intergenic	OpenSea	0.255	0.268	0.152	0.432	0.587	0.315	0.347	0.349	0.128	0.142	0.05	0.071
cg1100	NA	No	No	Yes	Yes	Intergenic	Shelves	0.165	0.251	0.182	0.561	0.387	0.267	0.307	0.16	0.178	0.167	0.061	0.082
cg1101	Yes	No	No	Yes	No	TSS1500	OpenSea	0.267	0.306	0.286	0.484	0.38	0.19	0.222	0.208	0.136	0.081	0.112	0.073
cg1102	Yes	No	No	Yes	No	1stExon	OpenSea	0.077	0.19	0.319	0.33	0.503	0.168	0.091	0.099	0.177	0.168	0.129	0.129
cg1103	NA	No	No	Yes	No	Body	OpenSea	0.061	0.163	0.251	0.449	0.553	0.191	0.199	0.243	0.16	0.256	0.192	0.238
cg1104	NA	No	No	Yes	Yes	Intergenic	OpenSea	0.121	0.264	0.207	0.27	0.583	0.319	0.212	0.301	0.054	0.043	0.193	0.235
cg1105	NA	Yes	Yes	No	No	TSS1500	Shores	0.189	0.249	0.221	0.319	0.536	0.268	0.272	0.245	0.233	0.223	0.256	0.259
cg1106	NA	No	No	Yes	No	TSS1500	Shores	0.243	0.256	0.27	0.383	0.429	0.301	0.243	0.263	0.224	0.251	0.277	0.288
cg1107	Yes	No	No	Yes	No	TSS200	OpenSea	0.05	0.062	0.47	0.297	0.721	0.095	0.069	0.06	0.383	0.31	0.047	0.07
cg1108	NA	No	No	Yes	Yes	Body	OpenSea	0.081	0.076	0.193	0.343	0.735	0.412	0.198	0.164	0.063	0.055	0.054	0.053
cg1109	NA	No	No	Yes	No	Intergenic	OpenSea	0.093	0.091	0.407	0.514	0.701	0.189	0.165	0.096	0.082	0.088	0.054	0.069
cg1110	Yes	No	No	Yes	No	Intergenic	Island	0.093	0.078	0.26	0.556	0.517	0.203	0.26	0.218	0.114	0.099	0.06	0.065
cg1111	NA	No	No	Yes	Yes	Intergenic	OpenSea	0.06	0.054	0.23	0.476	0.532	0.138	0.136	0.086	0.059	0.054	0.038	0.046
cg1112	NA	No	No	Yes	Yes	Body	OpenSea	0.101	0.077	0.072	0.184	0.692	0.114	0.068	0.077	0.073	0.06	0.055	0.051
cg1113	Yes	No	No	Yes	Yes	Intergenic	Island	0.09	0.191	0.065	0.555	0.432	0.178	0.19	0.174	0.057	0.045	0.06	0.061
cg1114	Yes	No	No	Yes	No	TSS1500	Shores	0.076	0.246	0.045	0.515	0.445	0.06	0.192	0.112	0.063	0.047	0.044	0.057
cg1115	NA	No	No	Yes	No	Body	Shores	0.148	0.167	0.086	0.455	0.532	0.155	0.277	0.271	0.104	0.084	0.125	0.122
cg1116	Yes	No	No	Yes	No	Body	OpenSea	0.129	0.289	0.22	0.453	0.554	0.129	0.225	0.194	0.115	0.057	0.126	0.124
cg1117	NA	No	No	Yes	No	Intergenic	OpenSea	0.056	0.077	0.063	0.366	0.415	0.207	0.198	0.154	0.056	0.056	0.061	0.117
cg1118	NA	No	No	Yes	Yes	Intergenic	OpenSea	0.053	0.051	0.234	0.289	0.432	0.159	0.168	0.085	0.053	0.044	0.049	0.045
cg1119	Yes	No	No	Yes	Yes	Body	OpenSea	0.043	0.044	0.092	0.237	0.443	0.153	0.117	0.058	0.065	0.052	0.045	0.043
cg1120	NA	Yes	Yes	No	No	TSS1500	Shelves	0.061	0.059	0.114	0.229	0.404	0.247	0.09	0.1	0.065	0.052	0.051	0.055
cg1121	Yes	No	No	Yes	No	Body	Shelves	0.046	0.05	0.092	0.274	0.341	0.207	0.113	0.098	0.101	0.088	0.047	0.067
cg1122	NA	Yes	Yes	No	No	Intergenic	OpenSea	0.085	0.092	0.138	0.336	0.384	0.067	0.093	0.119	0.062	0.046	0.048	0.047
cg1123	Yes	No	No	Yes	Yes	Body	Shores	0.044	0.079	0.138	0.376	0.463	0.061	0.074	0.07	0.055	0.03	0.031	0.035
cg1124	NA	No	No	Yes	No	Intergenic	OpenSea	0.047	0.044	0.134	0.395	0.458	0.052	0.064	0.069	0.05	0.036	0.035	0.04
cg1125	Yes	No	No	Yes	Yes	Intergenic	OpenSea	0.067	0.062	0.061	0.444	0.319	0.064	0.103	0.114	0.083	0.069	0.048	0.052
cg1126	NA	No	No	Yes	No	Intergenic	OpenSea	0.089	0.073	0.08	0.375	0.431	0.077	0.165	0.23	0.062	0.052	0.055	0.045
cg1127	Yes	No	No	Yes	No	Intergenic	Shores	0.058	0.121	0.123	0.397	0.334	0.093	0.179	0.242	0.082	0.04	0.035	0.041
cg1128	Yes	No	No	Yes	Yes	Body	Shores	0.272	0.327	0.048	0.931	0.888	0.078	0.522	0.26	0.059	0.044	0.099	0.059
cg1129	NA	No	No	Yes	No	Body	OpenSea	0.06	0.051	0.081	0.913	0.847	0.127	0.258	0.089	0.404	0.054	0.064	0.041
cg1130	NA	No	No	Yes	Yes	5'UTR	Shores	0.066	0.064	0.507	0.868	0.883	0.165	0.251	0.089	0.085	0.059	0.047	0.045
cg1131	NA	No	No	Yes	No	Intergenic	OpenSea	0.116	0.096	0.341	0.746	0.85	0.483	0.28	0.183	0.081	0.064	0.053	0.054
cg1132	NA	No	No	Yes	No	Intergenic	OpenSea	0.162	0.235	0.422	0.853	0.429	0.368	0.377	0.314	0.285	0.578	0.424	0.473
cg1133	NA	No	No	Yes	Yes	5'UTR	Shores	0.301	0.501	0.234	0.809	0.879	0.593	0.398	0.287	0.267	0.382	0.276	0.34
cg1134	NA	No	No	Yes	No	Intergenic	OpenSea	0.12	0.572	0.338	0.805	0.706	0.182	0.243	0.129	0.17	0.266	0.279	0.256
cg1135	Yes	No	No	Yes	No	Body	Shores	0.142	0.415	0.371	0.577	0.616	0.243	0.321	0.309	0.143	0.154	0.231	0.154
cg1136	NA	No	No	Yes	No	Intergenic	OpenSea	0.422	0.446	0.19	0.495	0.52	0.586	0.653	0.85	0.316	0.391	0.367	0.378
cg1137	NA	No	No	Yes	No	Body	OpenSea	0.238	0.482	0.34	0.473	0.469	0.504	0.514	0.852	0.226	0.13	0.23	0.211
cg1138	NA	Yes	No	No	No	Body	OpenSea	0.238	0.462	0.175	0.786	0.607	0.358	0.516	0.59	0.223	0.16	0.267	0.096
cg1139	NA	No	No	Yes	No	5'UTR	OpenSea	0.287	0.265	0.28	0.449	0.379	0.493	0.591	0.497	0.253	0.264	0.252	0.268
cg1140	Yes	No	No	Yes	No	TSS200	OpenSea	0.222	0.235	0.188	0.429	0.353	0.47	0.678	0.706	0.12	0.121	0.174	0.196
cg1141	Yes	No	No	Yes	No	TSS200	OpenSea	0.272	0.259	0.243	0.513	0.476	0.538	0.761	0.772	0.179	0.161	0.211	0.227
cg1142	NA	No	No	Yes	No	Body	OpenSea	0.817	0.183	0.384	0.475	0.442	0.36	0.415	0.463	0.113	0.078	0.1	0.103
cg1143	Yes	No	No	Yes	No	Body	Shelves	0.735	0.294	0.393	0.125	0.205	0.497	0.268	0.549	0.1	0.073	0.078	0.082
cg1144	NA	No	No	Yes	No	Body	OpenSea	0.794	0.47	0.453	0.294	0.203	0.501	0.383	0.455	0.287	0.278	0.33	0.324
cg1145	Yes	No	No	Yes	No	Intergenic	OpenSea	0.823	0.394	0.369	0.458	0.484	0.634	0.553	0.593	0.253	0.342	0.326	0.331
cg1146	Yes	No	Yes	No	No	Body	OpenSea	0.922	0.585	0.186	0.266	0.347	0.518	0.748	0.179	0.079	0.071	0.351	0.29
cg1147	Yes	No	No	Yes	No	5'UTR	Island	0.918	0.394	0.131	0.223	0.3	0.614	0.627	0.555	0.073	0.048	0.101	0.069
cg1148	Yes	No	No	Yes	No	Body	Shores	0.144	0.806	0.531	0.461	0.395	0.17	0.182	0.18	0.171	0.038	0.135	0.055
cg1149	NA	No	No	Yes	No	5'UTR	Shelves	0.368	0.801	0.271	0.52	0.436	0.272	0.362	0.413	0.308	0.366	0.199	0.296
cg1150	NA	No	No	Yes	No	Intergenic	OpenSea	0.26	0.589	0.258	0.402	0.327	0.261	0.336	0.344	0.312	0.131	0.05	0.266
cg1151	NA	No	No	Yes	Yes	Body	OpenSea	0.151	0.718	0.047	0.366	0.355	0.125	0.259	0.35	0.084	0.038	0.158	0.037
cg1152	NA	No	No	Yes	No	5'UTR	OpenSea	0.385	0.846	0.173	0.299	0.304	0.345	0.458	0.549	0.273	0.036	0.06	0.049
cg1153	NA	No	No	Yes	No	TSS1500	OpenSea	0.497	0.758	0.237	0.422	0.424	0.267	0.331	0.483	0.092	0.045	0.162	0.082
cg1154	Yes	Yes	Yes	No	No	Intergenic	OpenSea	0.086	0.124	0.483	0.267	0.349	0.719	0.347	0.405	0.239	0.254	0.219	0.248
cg1155	NA	No	No	Yes	No	3'UTR	OpenSea	0.344	0.312	0.457	0.126	0.423	0.717	0.212	0.258	0.106	0.101	0.122	0.148
cg1156	Yes	No	No	Yes	No	Body	Island	0.163	0.136	0.294	0.271	0.404	0.539	0.266	0.23	0.163	0.126	0.138	0.122
cg1157	Yes	No	No	Yes	No	3'UTR	Shores	0.286	0.223	0.353	0.325	0.352	0.636	0.372	0.131	0.237	0.203	0.218	0.21
cg1158	Yes	No	No	Yes	No	Intergenic	Shelves	0.117	0.09	0.252	0.076	0.157	0.739	0.338	0.401	0.056	0.053	0.046	0.055
cg1159	NA	No	No	Yes	Yes	Intergenic	OpenSea	0.065	0.059	0.136	0.091	0.198	0.81	0.468	0.421	0.062	0.052	0.048	0.057
cg1160	Yes	No	No	Yes	No	5'UTR	Shores	0.071	0.085	0.231	0.168	0.315	0.819	0.559	0.552	0.066	0.049	0.048	0.044
cg1161	NA	No	No	Yes	No	Intergenic	Shelves	0.217	0.109	0.313	0.103	0.236	0.796	0.44	0.539	0.062	0.033	0.033	0.036
cg1162	Yes	Yes	Yes	No	No	Body	Shores	0.211	0.127	0.233	0.236	0.254	0.389	0.263	0.25	0.109	0.176	0.115	0.156
cg1163	Yes	No	No	Yes	No	5'UTR	Shores	0.124	0.135	0.179	0.221	0.209	0.389	0.262	0.284	0.103	0.088	0.088	0.085
cg1164	Yes	No	No	Yes	No	Intergenic	Island	0.195	0.098	0.274	0.203	0.272	0.525	0.355	0.375	0.093	0.082	0.088	0.093
cg1165	NA	No	No	Yes	No	Intergenic	Shores	0.176	0.07	0.134	0.161	0.208	0.489	0.343	0.268	0.068	0.055	0.051	0.053
cg1166	Yes	No	No	Yes	No	3'UTR	Island	0.157	0.112	0.142	0.176	0.261	0.525	0.261	0.301	0.122	0.108	0.112	0.139
cg1167	NA	Yes	Yes	No	No	3'UTR	Shores	0.357	0.087	0.253	0.166	0.264	0.605	0.3	0.179	0.048	0.055	0.08	0.094
cg1168	NA	No	No	Yes	No	Body	OpenSea	0.058	0.055	0.316	0.182	0.202	0.575	0.273	0.268	0.074	0.047	0.051	0.06
cg1169	NA	No	Yes	No	No	Intergenic	OpenSea	0.175	0.063	0.362	0.071	0.127	0.534	0.263	0.29	0.067	0.05	0.038	0.045
cg1170	Yes	No	No	Yes	No	TSS200	Island	0.049	0.035	0.038	0.074	0.24	0.578	0.38	0.311	0.035	0.029	0.028	0.034
cg1171	Yes	No	No	Yes	Yes	Intergenic	OpenSea	0.044	0.049	0.181	0.143	0.323	0.58	0.41	0.197	0.089	0.043	0.034	0.041
cg1172	NA	No	No	Yes	Yes	Intergenic	OpenSea	0.095	0.084	0.232	0.144	0.455	0.649	0.152	0.263	0.081	0.058	0.065	0.059
cg1173	Yes	No	No	Yes	No	5'UTR	OpenSea	0.203	0.053	0.166	0.102	0.264	0.636	0.196	0.266	0.055	0.049	0.044	0.047
cg1174	NA	No	No	Yes	No	TSS1500	OpenSea	0.342	0.074	0.255	0.118	0.16	0.36	0.378	0.685	0.05	0.049	0.048	0.043
cg1175	NA	No	No	Yes	No	Intergenic	OpenSea	0.195	0.165	0.126	0.171	0.141	0.258	0.613	0.831	0.049	0.029	0.042	0.038
cg1176	Yes	No	No	Yes	No	Intergenic	OpenSea	0.292	0.122	0.061	0.152	0.094	0.134	0.474	0.798	0.109	0.061	0.086	0.067
cg1177	NA	No	No	Yes	No	Intergenic	OpenSea	0.074	0.064	0.062	0.105	0.068	0.094	0.294	0.518	0.065	0.054	0.052	0.062
cg1178	Yes	No	No	Yes	No	Intergenic	Shores	0.052	0.044	0.048	0.068	0.086	0.234	0.325	0.516	0.053	0.052	0.04	0.053
cg1179	NA	No	No	Yes	Yes	5'UTR	OpenSea	0.067	0.092	0.061	0.164	0.11	0.187	0.362	0.519	0.122	0.057	0.065	0.069
cg1180	NA	No	No	Yes	No	Body	OpenSea	0.127	0.053	0.038	0.223	0.219	0.143	0.375	0.597	0.049	0.037	0.039	0.045
cg1181	NA	No	No	Yes	No	Intergenic	OpenSea	0.184	0.122	0.076	0.186	0.17	0.14	0.276	0.502	0.076	0.059	0.075	0.068
cg1182	Yes	No	No	Yes	No	Intergenic	OpenSea	0.14	0.103	0.095	0.219	0.118	0.119	0.326	0.505	0.11	0.113	0.091	0.099
cg1183	NA	No	No	Yes	No	1stExon	Shores	0.216	0.06	0.052	0.094	0.093	0.321	0.454	0.718	0.052	0.047	0.048	0.051
cg1184	Yes	No	No	Yes	No	TSS1500	Shores	0.07	0.055	0.083	0.185	0.161	0.397	0.552	0.673	0.059	0.045	0.058	0.056
cg1185	NA	No	No	Yes	No	Body	Shores	0.153	0.06	0.156	0.076	0.101	0.304	0.392	0.572	0.06	0.05	0.047	0.059
cg1186	Yes	No	No	Yes	No	TSS1500	Shores	0.12	0.054	0.18	0.069	0.09	0.299	0.377	0.524	0.065	0.055	0.059	0.063
cg1187	NA	No	No	Yes	No	Body	OpenSea	0.044	0.042	0.133	0.169	0.124	0.295	0.395	0.559	0.045	0.035	0.04	0.039
cg1188	Yes	No	No	Yes	No	Intergenic	Shores	0.033	0.037	0.04	0.091	0.123	0.301	0.413	0.578	0.033	0.039	0.032	0.055
cg1189	NA	No	No	Yes	No	Body	Shores	0.08	0.1	0.267	0.095	0.199	0.398	0.312	0.624	0.089	0.067	0.062	0.064
cg1190	NA	No	No	Yes	No	Intergenic	Shelves	0.099	0.126	0.113	0.134	0.146	0.199	0.291	0.561	0.134	0.101	0.114	0.118
cg1191	Yes	No	No	Yes	No	Intergenic	Shelves	0.084	0.081	0.204	0.134	0.164	0.26	0.278	0.609	0.128	0.114	0.149	0.135
cg1192	NA	No	No	Yes	No	TSS1500	Shores	0.285	0.207	0.255	0.229	0.269	0.414	0.309	0.298	0.182	0.187	0.204	0.185
cg1193	NA	No	No	Yes	No	5'UTR	Shores	0.242	0.22	0.27	0.277	0.179	0.25	0.35	0.322	0.168	0.188	0.197	0.186
cg1194	Yes	Yes	Yes	No	No	TSS200	Island	0.247	0.293	0.25	0.348	0.237	0.386	0.496	0.448	0.249	0.261	0.297	0.285
cg1195	Yes	No	No	Yes	No	Intergenic	Shelves	0.225	0.222	0.228	0.262	0.272	0.312	0.379	0.544	0.209	0.234	0.24	0.231
cg1196	Yes	No	No	Yes	No	TSS1500	Shores	0.2	0.11	0.344	0.214	0.149	0.432	0.568	0.634	0.255	0.218	0.223	0.2
cg1197	Yes	No	No	Yes	No	TSS1500	Shores	0.139	0.068	0.284	0.183	0.107	0.367	0.492	0.494	0.169	0.14	0.125	0.106
cg1198	NA	No	No	Yes	No	5'UTR	OpenSea	0.141	0.213	0.225	0.111	0.099	0.182	0.334	0.75	0.205	0.143	0.259	0.235
cg1199	NA	No	No	Yes	No	Body	OpenSea	0.194	0.093	0.054	0.232	0.169	0.214	0.485	0.585	0.155	0.191	0.139	0.271
cg1200	NA	No	No	Yes	No	Body	OpenSea	0.327	0.182	0.181	0.232	0.256	0.231	0.305	0.603	0.131	0.153	0.144	0.155

## Sheet: Figure 3b
Figure 3b Source data
	HM450k	TFBS	OpenChromatin	DHS	Enhancer	Function	CGI	Bmem	Bnv	NK	CD4nv	CD8nv	CD8mem	CD4mem	Treg	Bas	Eos	Mono	Neu
cg1	Yes	No	No	Yes	No	TSS200	Shores	0.771	0.856	0.808	0.69	0.838	0.452	0.172	0.155	0.672	0.629	0.775	0.706
cg2	Yes	No	No	Yes	No	Body	Shelves	0.614	0.83	0.639	0.661	0.716	0.433	0.404	0.31	0.73	0.718	0.769	0.741
cg3	Yes	No	No	Yes	No	Body	Shelves	0.628	0.824	0.663	0.7	0.69	0.343	0.241	0.35	0.734	0.746	0.756	0.724
cg4	Yes	No	No	Yes	No	Intergenic	Shores	0.857	0.832	0.756	0.771	0.686	0.128	0.315	0.43	0.814	0.799	0.822	0.818
cg5	Yes	No	No	Yes	No	Body	OpenSea	0.788	0.894	0.665	0.842	0.83	0.104	0.205	0.187	0.857	0.887	0.939	0.934
cg6	Yes	No	No	Yes	No	Body	OpenSea	0.569	0.934	0.673	0.901	0.798	0.216	0.561	0.353	0.937	0.874	0.924	0.892
cg7	Yes	No	No	Yes	No	Body	Shores	0.58	0.934	0.89	0.798	0.805	0.197	0.261	0.48	0.95	0.91	0.97	0.966
cg8	Yes	No	No	Yes	No	Intergenic	OpenSea	0.85	0.898	0.832	0.856	0.819	0.497	0.645	0.612	0.881	0.912	0.884	0.88
cg9	Yes	No	Yes	No	No	Body	OpenSea	0.892	0.944	0.781	0.914	0.894	0.495	0.608	0.707	0.817	0.889	0.911	0.904
cg10	Yes	No	No	Yes	No	5'UTR	OpenSea	0.69	0.934	0.859	0.905	0.817	0.487	0.673	0.722	0.937	0.944	0.941	0.933
cg11	Yes	No	No	Yes	No	5'UTR	Shores	0.793	0.954	0.814	0.93	0.89	0.504	0.6	0.675	0.938	0.954	0.925	0.939
cg12	Yes	No	No	Yes	No	Body	Shelves	0.811	0.945	0.885	0.939	0.927	0.585	0.651	0.659	0.931	0.948	0.912	0.916
cg13	Yes	No	No	Yes	No	Body	Shores	0.623	0.906	0.819	0.913	0.861	0.403	0.55	0.554	0.89	0.941	0.897	0.931
cg14	Yes	No	No	No	No	Body	OpenSea	0.892	0.957	0.897	0.953	0.915	0.402	0.542	0.59	0.953	0.958	0.957	0.964
cg15	Yes	Yes	No	No	No	Body	Shelves	0.814	0.936	0.904	0.923	0.92	0.568	0.466	0.55	0.927	0.948	0.944	0.949
cg16	Yes	No	Yes	No	No	Body	OpenSea	0.889	0.955	0.792	0.928	0.894	0.275	0.376	0.344	0.906	0.938	0.808	0.898
cg17	Yes	No	No	Yes	No	5'UTR	OpenSea	0.78	0.947	0.858	0.956	0.91	0.122	0.57	0.472	0.91	0.954	0.95	0.953
cg18	Yes	Yes	No	No	No	Body	OpenSea	0.827	0.941	0.837	0.935	0.867	0.28	0.566	0.523	0.84	0.728	0.909	0.81
cg19	Yes	No	No	Yes	No	Body	Shelves	0.834	0.956	0.951	0.931	0.924	0.712	0.382	0.183	0.952	0.957	0.957	0.946
cg20	Yes	No	No	Yes	No	TSS1500	OpenSea	0.782	0.949	0.956	0.804	0.872	0.821	0.553	0.259	0.954	0.962	0.965	0.96
cg21	Yes	Yes	No	No	Yes	Intergenic	OpenSea	0.796	0.944	0.747	0.94	0.929	0.631	0.592	0.389	0.938	0.95	0.953	0.947
cg22	Yes	No	No	Yes	No	TSS1500	OpenSea	0.934	0.945	0.892	0.934	0.935	0.738	0.621	0.304	0.892	0.889	0.895	0.864
cg23	Yes	No	No	Yes	No	Body	OpenSea	0.762	0.934	0.881	0.904	0.902	0.714	0.666	0.252	0.893	0.899	0.94	0.93
cg24	Yes	Yes	No	No	No	TSS1500	Shores	0.817	0.937	0.924	0.854	0.867	0.708	0.632	0.24	0.926	0.873	0.916	0.897
cg25	Yes	No	No	Yes	No	Body	Shelves	0.575	0.905	0.817	0.907	0.884	0.638	0.658	0.258	0.879	0.901	0.908	0.902
cg26	Yes	No	No	Yes	No	Body	Island	0.701	0.948	0.943	0.907	0.771	0.712	0.731	0.46	0.953	0.962	0.96	0.957
cg27	Yes	No	No	Yes	No	Body	OpenSea	0.621	0.953	0.923	0.944	0.935	0.827	0.586	0.326	0.905	0.924	0.93	0.933
cg28	Yes	No	No	Yes	No	TSS1500	Shores	0.737	0.951	0.948	0.936	0.948	0.868	0.637	0.457	0.942	0.945	0.952	0.951
cg29	Yes	No	No	Yes	No	TSS1500	Shores	0.907	0.946	0.914	0.582	0.936	0.713	0.247	0.577	0.954	0.964	0.964	0.907
cg30	Yes	No	No	Yes	No	Body	OpenSea	0.756	0.94	0.952	0.888	0.877	0.653	0.219	0.366	0.948	0.954	0.96	0.955
cg31	Yes	No	No	Yes	No	Body	OpenSea	0.836	0.948	0.772	0.924	0.865	0.565	0.268	0.216	0.914	0.949	0.93	0.928
cg32	Yes	No	No	Yes	No	Intergenic	Shelves	0.604	0.934	0.893	0.925	0.907	0.451	0.28	0.392	0.899	0.938	0.929	0.93
cg33	Yes	No	No	No	No	Body	Shelves	0.796	0.941	0.883	0.827	0.795	0.538	0.348	0.495	0.896	0.89	0.877	0.838
cg34	Yes	Yes	Yes	No	No	TSS1500	Shores	0.691	0.9	0.884	0.816	0.856	0.531	0.386	0.325	0.851	0.851	0.896	0.885
cg35	Yes	No	No	No	No	TSS1500	Shores	0.503	0.821	0.278	0.779	0.769	0.263	0.581	0.614	0.756	0.78	0.781	0.701
cg36	Yes	No	No	Yes	No	Body	OpenSea	0.867	0.925	0.411	0.881	0.763	0.254	0.581	0.72	0.735	0.71	0.787	0.766
cg37	Yes	No	No	Yes	No	TSS1500	OpenSea	0.712	0.857	0.333	0.807	0.708	0.287	0.587	0.72	0.784	0.814	0.745	0.745
cg38	Yes	No	No	Yes	No	Body	Shelves	0.783	0.785	0.169	0.468	0.452	0.27	0.602	0.772	0.545	0.632	0.64	0.891
cg39	Yes	Yes	Yes	No	No	TSS1500	OpenSea	0.659	0.772	0.122	0.789	0.722	0.638	0.641	0.722	0.548	0.611	0.609	0.661
cg40	Yes	Yes	No	No	No	TSS1500	OpenSea	0.553	0.866	0.069	0.751	0.722	0.477	0.66	0.688	0.588	0.665	0.812	0.786
cg41	Yes	No	No	Yes	No	TSS200	OpenSea	0.45	0.654	0.637	0.894	0.811	0.454	0.442	0.434	0.546	0.617	0.606	0.574
cg42	Yes	No	No	Yes	No	TSS1500	Shores	0.652	0.853	0.608	0.663	0.652	0.464	0.489	0.58	0.701	0.533	0.567	0.648
cg43	Yes	Yes	Yes	No	No	3'UTR	OpenSea	0.575	0.776	0.513	0.742	0.705	0.422	0.541	0.544	0.662	0.679	0.734	0.713
cg44	Yes	No	No	Yes	No	1stExon	OpenSea	0.517	0.661	0.614	0.792	0.807	0.603	0.609	0.653	0.517	0.454	0.513	0.503
cg45	Yes	Yes	No	No	No	TSS1500	Shores	0.526	0.686	0.679	0.867	0.877	0.631	0.629	0.644	0.567	0.527	0.618	0.598
cg46	Yes	No	No	Yes	No	Intergenic	Shores	0.488	0.62	0.583	0.806	0.863	0.691	0.655	0.675	0.567	0.574	0.557	0.525
cg47	Yes	No	No	Yes	No	5'UTR	Shores	0.604	0.639	0.587	0.719	0.79	0.645	0.654	0.647	0.528	0.538	0.631	0.592
cg48	Yes	No	Yes	No	No	Body	Shelves	0.668	0.708	0.682	0.76	0.825	0.732	0.65	0.718	0.606	0.628	0.626	0.575
cg49	Yes	No	No	Yes	No	Body	Shores	0.631	0.705	0.669	0.758	0.791	0.656	0.629	0.626	0.641	0.641	0.645	0.65
cg50	Yes	No	No	Yes	No	Body	Shores	0.533	0.676	0.508	0.714	0.763	0.529	0.648	0.611	0.744	0.708	0.863	0.544
cg51	Yes	Yes	No	No	No	Intergenic	Shelves	0.642	0.689	0.716	0.944	0.928	0.605	0.653	0.617	0.677	0.693	0.675	0.632
cg52	Yes	No	No	Yes	No	Body	Shelves	0.688	0.858	0.739	0.936	0.322	0.458	0.874	0.872	0.672	0.583	0.811	0.697
cg53	Yes	Yes	Yes	No	No	Intergenic	OpenSea	0.683	0.888	0.858	0.857	0.278	0.43	0.739	0.66	0.796	0.718	0.88	0.875
cg54	Yes	No	No	Yes	No	Body	Shores	0.77	0.799	0.774	0.719	0.471	0.59	0.672	0.627	0.784	0.757	0.787	0.768
cg55	Yes	No	Yes	No	No	1stExon	OpenSea	0.571	0.78	0.686	0.683	0.327	0.161	0.502	0.661	0.744	0.79	0.739	0.757
cg56	Yes	No	No	Yes	No	Intergenic	Shores	0.392	0.773	0.757	0.725	0.226	0.618	0.682	0.547	0.723	0.608	0.756	0.723
cg57	Yes	No	Yes	No	No	Body	OpenSea	0.642	0.793	0.692	0.634	0.4	0.556	0.596	0.691	0.606	0.489	0.66	0.598
cg58	Yes	No	No	Yes	No	Body	OpenSea	0.916	0.928	0.356	0.801	0.786	0.716	0.735	0.772	0.861	0.92	0.917	0.903
cg59	Yes	Yes	No	No	No	Body	OpenSea	0.844	0.862	0.445	0.856	0.841	0.828	0.772	0.83	0.841	0.854	0.876	0.871
cg60	Yes	No	No	Yes	No	TSS200	Island	0.815	0.871	0.507	0.91	0.904	0.81	0.79	0.761	0.875	0.875	0.905	0.896
cg61	Yes	No	No	No	No	5'UTR	OpenSea	0.766	0.879	0.518	0.888	0.878	0.718	0.766	0.816	0.859	0.871	0.896	0.874
cg62	Yes	Yes	Yes	No	No	3'UTR	Island	0.804	0.839	0.335	0.906	0.797	0.744	0.855	0.868	0.897	0.916	0.922	0.922
cg63	Yes	No	No	Yes	No	TSS1500	Shores	0.857	0.893	0.281	0.913	0.907	0.824	0.874	0.86	0.918	0.927	0.928	0.935
cg64	Yes	No	No	No	No	Body	Shores	0.859	0.926	0.271	0.911	0.89	0.705	0.795	0.847	0.909	0.924	0.94	0.925
cg65	Yes	No	No	Yes	No	Intergenic	Shelves	0.926	0.949	0.456	0.945	0.941	0.786	0.911	0.932	0.878	0.838	0.929	0.901
cg66	Yes	No	No	Yes	Yes	Intergenic	OpenSea	0.899	0.957	0.354	0.946	0.927	0.696	0.921	0.932	0.921	0.936	0.945	0.934
cg67	Yes	Yes	No	No	No	TSS1500	Shores	0.936	0.926	0.415	0.919	0.909	0.67	0.919	0.912	0.925	0.928	0.935	0.92
cg68	Yes	No	No	No	No	5'UTR	Shelves	0.915	0.949	0.183	0.951	0.943	0.672	0.875	0.914	0.949	0.949	0.959	0.95
cg69	Yes	Yes	No	No	No	3'UTR	OpenSea	0.938	0.938	0.171	0.932	0.924	0.754	0.915	0.927	0.927	0.948	0.949	0.94
cg70	Yes	No	No	No	No	Intergenic	OpenSea	0.919	0.955	0.06	0.95	0.939	0.59	0.776	0.926	0.848	0.947	0.958	0.952
cg71	Yes	No	No	Yes	No	Intergenic	OpenSea	0.942	0.957	0.058	0.948	0.926	0.675	0.895	0.94	0.811	0.941	0.819	0.922
cg72	Yes	No	No	Yes	No	Intergenic	OpenSea	0.889	0.927	0.168	0.94	0.936	0.927	0.915	0.92	0.944	0.959	0.943	0.944
cg73	Yes	No	No	No	No	TSS200	OpenSea	0.952	0.954	0.123	0.95	0.955	0.905	0.942	0.953	0.951	0.965	0.966	0.962
cg74	Yes	No	Yes	No	No	Body	OpenSea	0.922	0.918	0.068	0.935	0.939	0.889	0.927	0.928	0.935	0.946	0.955	0.954
cg75	Yes	No	No	No	No	3'UTR	OpenSea	0.853	0.956	0.117	0.949	0.936	0.805	0.858	0.88	0.876	0.863	0.932	0.937
cg76	Yes	No	No	No	No	Body	OpenSea	0.88	0.94	0.231	0.944	0.946	0.874	0.907	0.914	0.881	0.821	0.936	0.903
cg77	Yes	No	No	Yes	No	Body	OpenSea	0.69	0.747	0.287	0.949	0.943	0.811	0.908	0.939	0.946	0.947	0.96	0.954
cg78	Yes	No	No	Yes	No	Body	OpenSea	0.642	0.937	0.1	0.951	0.949	0.784	0.833	0.879	0.929	0.932	0.944	0.936
cg79	Yes	No	No	Yes	No	Body	OpenSea	0.714	0.937	0.073	0.956	0.942	0.662	0.929	0.957	0.954	0.966	0.959	0.961
cg80	Yes	No	No	Yes	No	3'UTR	OpenSea	0.827	0.778	0.094	0.905	0.89	0.598	0.862	0.916	0.725	0.778	0.536	0.705
cg81	Yes	No	No	Yes	No	Intergenic	Shores	0.741	0.82	0.054	0.823	0.875	0.794	0.814	0.854	0.614	0.755	0.798	0.765
cg82	Yes	No	No	No	No	5'UTR	OpenSea	0.801	0.884	0.197	0.933	0.929	0.847	0.842	0.809	0.754	0.793	0.826	0.794
cg83	Yes	No	No	Yes	No	Body	OpenSea	0.533	0.832	0.056	0.939	0.921	0.566	0.862	0.894	0.74	0.893	0.95	0.949
cg84	Yes	No	No	Yes	No	Body	Shelves	0.771	0.848	0.256	0.88	0.855	0.553	0.785	0.862	0.79	0.762	0.835	0.886
cg85	Yes	No	No	Yes	No	Body	OpenSea	0.731	0.817	0.237	0.833	0.802	0.558	0.714	0.786	0.81	0.829	0.86	0.863
cg86	Yes	Yes	Yes	No	No	TSS1500	OpenSea	0.821	0.821	0.145	0.835	0.838	0.652	0.82	0.845	0.731	0.703	0.85	0.804
cg87	Yes	No	No	Yes	No	Body	OpenSea	0.892	0.915	0.183	0.915	0.895	0.578	0.773	0.804	0.791	0.715	0.869	0.888
cg88	Yes	No	No	Yes	No	Body	Shores	0.74	0.914	0.065	0.802	0.732	0.409	0.714	0.744	0.774	0.901	0.897	0.89
cg89	Yes	No	No	Yes	No	TSS1500	OpenSea	0.848	0.923	0.098	0.899	0.819	0.556	0.813	0.742	0.886	0.912	0.905	0.905
cg90	Yes	No	No	Yes	No	TSS1500	Shores	0.954	0.952	0.302	0.939	0.84	0.116	0.537	0.915	0.905	0.945	0.948	0.941
cg91	Yes	No	No	Yes	No	Body	OpenSea	0.91	0.957	0.074	0.949	0.904	0.368	0.862	0.949	0.96	0.958	0.964	0.961
cg92	Yes	No	No	No	No	3'UTR	OpenSea	0.86	0.946	0.082	0.939	0.91	0.397	0.835	0.925	0.93	0.91	0.924	0.884
cg93	Yes	Yes	No	No	No	3'UTR	Shelves	0.847	0.899	0.22	0.903	0.828	0.231	0.829	0.888	0.896	0.907	0.875	0.72
cg94	Yes	Yes	Yes	No	No	Body	OpenSea	0.944	0.962	0.212	0.953	0.872	0.193	0.702	0.934	0.922	0.944	0.946	0.819
cg95	Yes	No	No	No	No	Intergenic	Shores	0.959	0.961	0.683	0.954	0.859	0.309	0.938	0.957	0.961	0.968	0.97	0.968
cg96	Yes	Yes	No	No	No	Body	OpenSea	0.833	0.956	0.924	0.951	0.945	0.458	0.696	0.866	0.756	0.884	0.856	0.924
cg97	Yes	Yes	No	No	No	Intergenic	Shelves	0.74	0.948	0.865	0.945	0.931	0.481	0.908	0.914	0.93	0.932	0.952	0.95
cg98	Yes	No	No	No	No	Intergenic	Shores	0.932	0.949	0.824	0.94	0.936	0.568	0.82	0.926	0.944	0.953	0.949	0.947
cg99	Yes	No	No	Yes	No	Body	OpenSea	0.849	0.951	0.843	0.948	0.919	0.53	0.746	0.9	0.94	0.95	0.933	0.936
cg100	Yes	No	No	Yes	No	Intergenic	OpenSea	0.933	0.963	0.664	0.953	0.92	0.448	0.61	0.801	0.902	0.956	0.966	0.956
cg101	Yes	No	No	No	No	3'UTR	OpenSea	0.895	0.95	0.462	0.94	0.89	0.295	0.697	0.889	0.898	0.956	0.949	0.941
cg102	Yes	Yes	No	No	No	5'UTR	OpenSea	0.872	0.958	0.551	0.949	0.883	0.285	0.6	0.754	0.916	0.95	0.965	0.946
cg103	Yes	Yes	Yes	No	No	TSS1500	Shores	0.808	0.935	0.425	0.931	0.906	0.265	0.697	0.563	0.925	0.935	0.947	0.934
cg104	Yes	No	No	Yes	No	Body	OpenSea	0.743	0.929	0.621	0.902	0.77	0.245	0.727	0.632	0.918	0.927	0.934	0.921
cg105	Yes	No	No	No	No	TSS1500	OpenSea	0.688	0.948	0.72	0.931	0.861	0.293	0.649	0.718	0.958	0.962	0.964	0.962
cg106	Yes	No	Yes	No	No	Body	Shores	0.83	0.883	0.791	0.915	0.816	0.24	0.737	0.854	0.75	0.747	0.765	0.719
cg107	Yes	No	Yes	No	No	Intergenic	Shores	0.48	0.928	0.63	0.891	0.811	0.308	0.734	0.803	0.865	0.776	0.82	0.81
cg108	Yes	No	Yes	No	No	Body	OpenSea	0.492	0.891	0.912	0.927	0.941	0.927	0.916	0.936	0.929	0.924	0.931	0.927
cg109	Yes	No	No	Yes	No	Intergenic	OpenSea	0.549	0.897	0.943	0.94	0.945	0.937	0.936	0.937	0.926	0.942	0.945	0.952
cg110	Yes	No	Yes	No	No	Body	Island	0.521	0.927	0.948	0.944	0.927	0.9	0.929	0.912	0.948	0.941	0.948	0.942
cg111	Yes	Yes	No	No	No	Body	OpenSea	0.561	0.856	0.921	0.939	0.937	0.881	0.872	0.92	0.906	0.893	0.935	0.915
cg112	Yes	No	No	No	No	Body	OpenSea	0.569	0.872	0.917	0.939	0.941	0.888	0.891	0.912	0.901	0.87	0.918	0.903
cg113	Yes	No	No	No	No	Body	Shores	0.597	0.899	0.932	0.922	0.929	0.873	0.891	0.883	0.9	0.915	0.931	0.927
cg114	Yes	No	No	Yes	No	Body	Shores	0.592	0.927	0.944	0.933	0.937	0.924	0.917	0.902	0.922	0.923	0.933	0.928
cg115	Yes	No	No	Yes	No	Body	OpenSea	0.426	0.934	0.966	0.959	0.96	0.961	0.956	0.959	0.961	0.961	0.968	0.966
cg116	Yes	No	No	Yes	No	Intergenic	OpenSea	0.426	0.911	0.941	0.928	0.933	0.926	0.913	0.907	0.927	0.937	0.927	0.946
cg117	Yes	No	No	Yes	No	Body	OpenSea	0.447	0.843	0.931	0.942	0.926	0.902	0.881	0.886	0.919	0.902	0.926	0.922
cg118	Yes	Yes	Yes	No	No	TSS1500	OpenSea	0.094	0.74	0.96	0.955	0.958	0.959	0.943	0.951	0.947	0.953	0.95	0.953
cg119	Yes	No	No	Yes	No	3'UTR	OpenSea	0.119	0.735	0.942	0.948	0.942	0.91	0.898	0.895	0.939	0.953	0.951	0.952
cg120	Yes	Yes	No	No	Yes	Body	Shores	0.139	0.707	0.947	0.944	0.949	0.911	0.922	0.905	0.945	0.948	0.956	0.958
cg121	Yes	No	No	Yes	No	Body	OpenSea	0.071	0.825	0.951	0.955	0.958	0.932	0.919	0.932	0.94	0.92	0.948	0.934
cg122	Yes	No	No	Yes	No	Intergenic	OpenSea	0.123	0.804	0.915	0.952	0.952	0.913	0.916	0.914	0.934	0.944	0.951	0.944
cg123	Yes	No	No	Yes	No	Intergenic	Shores	0.111	0.831	0.934	0.933	0.926	0.917	0.918	0.93	0.935	0.946	0.954	0.941
cg124	Yes	No	No	Yes	No	3'UTR	OpenSea	0.094	0.836	0.943	0.94	0.946	0.928	0.916	0.921	0.926	0.934	0.942	0.944
cg125	Yes	Yes	Yes	No	No	Body	OpenSea	0.161	0.783	0.936	0.928	0.934	0.912	0.921	0.928	0.92	0.94	0.938	0.927
cg126	Yes	No	No	Yes	No	3'UTR	OpenSea	0.158	0.817	0.942	0.95	0.953	0.922	0.938	0.938	0.923	0.937	0.873	0.914
cg127	Yes	No	No	Yes	No	5'UTR	OpenSea	0.059	0.869	0.949	0.937	0.933	0.916	0.894	0.874	0.942	0.945	0.951	0.947
cg128	Yes	No	No	Yes	No	TSS1500	Shores	0.111	0.839	0.962	0.952	0.956	0.954	0.937	0.832	0.954	0.962	0.959	0.96
cg129	Yes	No	No	Yes	No	Body	Shores	0.181	0.851	0.968	0.96	0.966	0.957	0.959	0.96	0.961	0.968	0.972	0.972
cg130	Yes	No	Yes	No	No	Body	OpenSea	0.164	0.857	0.953	0.951	0.957	0.95	0.939	0.944	0.951	0.959	0.924	0.959
cg131	Yes	No	Yes	No	No	5'UTR	OpenSea	0.125	0.836	0.962	0.956	0.959	0.956	0.95	0.952	0.947	0.959	0.961	0.963
cg132	Yes	No	No	Yes	No	Body	OpenSea	0.152	0.896	0.932	0.918	0.92	0.921	0.916	0.908	0.925	0.936	0.945	0.943
cg133	Yes	No	No	Yes	No	TSS200	OpenSea	0.106	0.869	0.947	0.951	0.956	0.945	0.924	0.901	0.949	0.955	0.946	0.952
cg134	Yes	Yes	Yes	No	No	Intergenic	OpenSea	0.113	0.923	0.959	0.954	0.957	0.943	0.938	0.942	0.957	0.952	0.965	0.963
cg135	Yes	Yes	Yes	No	No	Intergenic	OpenSea	0.111	0.903	0.953	0.945	0.942	0.942	0.934	0.914	0.945	0.953	0.955	0.955
cg136	Yes	No	Yes	No	No	Intergenic	Shores	0.1	0.901	0.952	0.945	0.941	0.931	0.941	0.915	0.957	0.957	0.964	0.953
cg137	Yes	No	Yes	No	No	Body	Shores	0.277	0.855	0.94	0.948	0.955	0.942	0.927	0.941	0.92	0.867	0.95	0.92
cg138	Yes	No	No	Yes	No	Body	Shores	0.221	0.851	0.954	0.952	0.949	0.918	0.899	0.911	0.924	0.927	0.931	0.928
cg139	Yes	No	No	Yes	No	Body	Island	0.304	0.924	0.953	0.952	0.958	0.956	0.953	0.955	0.957	0.956	0.958	0.956
cg140	Yes	Yes	No	No	No	TSS1500	Shores	0.19	0.925	0.962	0.948	0.951	0.927	0.931	0.942	0.95	0.948	0.963	0.962
cg141	Yes	No	No	Yes	No	Body	Island	0.236	0.909	0.961	0.954	0.962	0.959	0.949	0.957	0.958	0.965	0.962	0.962
cg142	Yes	No	Yes	No	No	Body	OpenSea	0.35	0.806	0.955	0.933	0.919	0.78	0.884	0.93	0.952	0.964	0.956	0.952
cg143	Yes	No	No	No	No	Body	Shelves	0.215	0.846	0.896	0.883	0.892	0.873	0.859	0.834	0.908	0.92	0.915	0.902
cg144	Yes	No	No	No	No	Body	OpenSea	0.247	0.846	0.897	0.904	0.922	0.895	0.89	0.877	0.915	0.905	0.894	0.895
cg145	Yes	No	No	Yes	No	TSS1500	Shores	0.249	0.803	0.918	0.883	0.916	0.91	0.86	0.859	0.876	0.893	0.893	0.902
cg146	Yes	No	No	Yes	No	TSS1500	Shores	0.337	0.806	0.897	0.901	0.904	0.894	0.887	0.913	0.872	0.894	0.891	0.898
cg147	Yes	No	No	Yes	No	Body	OpenSea	0.304	0.907	0.88	0.929	0.93	0.874	0.891	0.875	0.925	0.936	0.943	0.937
cg148	Yes	No	No	Yes	No	TSS1500	Shores	0.08	0.706	0.749	0.869	0.835	0.764	0.7	0.625	0.754	0.767	0.792	0.769
cg149	Yes	No	No	Yes	No	Intergenic	Shelves	0.129	0.772	0.798	0.844	0.826	0.664	0.691	0.7	0.769	0.835	0.805	0.827
cg150	Yes	No	No	Yes	No	5'UTR	Shelves	0.081	0.852	0.927	0.945	0.936	0.768	0.776	0.614	0.919	0.938	0.919	0.957
cg151	Yes	No	No	No	No	TSS1500	OpenSea	0.095	0.894	0.899	0.933	0.934	0.757	0.752	0.725	0.924	0.92	0.936	0.928
cg152	Yes	No	No	Yes	No	TSS200	Shores	0.109	0.795	0.952	0.951	0.952	0.911	0.742	0.739	0.938	0.945	0.948	0.935
cg153	Yes	Yes	No	No	No	Intergenic	OpenSea	0.173	0.775	0.906	0.94	0.939	0.895	0.859	0.784	0.902	0.921	0.927	0.937
cg154	Yes	No	No	No	No	Body	Shelves	0.1	0.822	0.928	0.938	0.943	0.796	0.797	0.802	0.938	0.938	0.936	0.931
cg155	Yes	No	No	Yes	No	TSS1500	Shelves	0.074	0.813	0.949	0.944	0.944	0.838	0.864	0.815	0.949	0.954	0.957	0.951
cg156	Yes	No	No	Yes	No	5'UTR	OpenSea	0.164	0.881	0.938	0.946	0.947	0.792	0.792	0.773	0.931	0.945	0.96	0.956
cg157	Yes	Yes	No	No	No	Intergenic	OpenSea	0.185	0.892	0.926	0.951	0.954	0.797	0.806	0.859	0.955	0.961	0.963	0.962
cg158	Yes	No	No	Yes	No	Intergenic	Shores	0.166	0.862	0.945	0.924	0.913	0.881	0.774	0.83	0.821	0.92	0.898	0.923
cg159	Yes	No	No	No	No	Intergenic	OpenSea	0.124	0.878	0.938	0.941	0.943	0.832	0.857	0.789	0.895	0.92	0.88	0.929
cg160	Yes	No	No	No	No	Body	Shelves	0.142	0.88	0.87	0.904	0.914	0.812	0.811	0.788	0.863	0.876	0.903	0.908
cg161	Yes	Yes	Yes	No	Yes	5'UTR	OpenSea	0.172	0.839	0.876	0.928	0.925	0.787	0.809	0.792	0.899	0.912	0.925	0.916
cg162	Yes	No	No	Yes	No	5'UTR	OpenSea	0.072	0.757	0.858	0.938	0.941	0.792	0.829	0.853	0.694	0.837	0.775	0.797
cg163	Yes	Yes	No	No	No	TSS1500	Shores	0.08	0.596	0.842	0.868	0.872	0.769	0.779	0.832	0.805	0.848	0.87	0.832
cg164	Yes	No	No	Yes	No	Body	Shores	0.092	0.663	0.899	0.947	0.949	0.793	0.837	0.734	0.892	0.897	0.845	0.852
cg165	Yes	No	No	Yes	No	Body	Shelves	0.164	0.74	0.843	0.887	0.876	0.866	0.868	0.826	0.859	0.795	0.808	0.74
cg166	Yes	No	No	Yes	No	5'UTR	Shores	0.181	0.78	0.885	0.892	0.882	0.819	0.83	0.832	0.852	0.886	0.902	0.895
cg167	Yes	No	No	Yes	No	5'UTR	Shores	0.174	0.788	0.871	0.901	0.9	0.832	0.795	0.821	0.845	0.856	0.86	0.857
cg168	Yes	No	No	Yes	No	TSS200	OpenSea	0.124	0.661	0.9	0.913	0.915	0.89	0.86	0.871	0.83	0.87	0.866	0.852
cg169	Yes	No	No	Yes	No	Intergenic	OpenSea	0.101	0.692	0.916	0.894	0.895	0.863	0.863	0.845	0.879	0.887	0.85	0.885
cg170	Yes	No	No	Yes	No	5'UTR	OpenSea	0.074	0.812	0.946	0.942	0.945	0.941	0.933	0.929	0.896	0.857	0.752	0.925
cg171	Yes	No	No	Yes	No	Body	Shores	0.184	0.755	0.921	0.941	0.942	0.92	0.913	0.929	0.886	0.903	0.699	0.875
cg172	Yes	No	No	Yes	No	Intergenic	OpenSea	0.096	0.839	0.933	0.93	0.938	0.868	0.898	0.902	0.936	0.887	0.782	0.853
cg173	Yes	No	No	Yes	No	TSS1500	Shores	0.076	0.807	0.937	0.953	0.943	0.826	0.855	0.871	0.904	0.869	0.817	0.865
cg174	Yes	No	No	Yes	No	Body	Shores	0.145	0.808	0.936	0.918	0.919	0.913	0.831	0.87	0.929	0.765	0.915	0.861
cg175	Yes	No	No	Yes	No	Body	Shores	0.131	0.861	0.893	0.918	0.938	0.886	0.828	0.896	0.853	0.86	0.909	0.906
cg176	Yes	No	No	Yes	No	Body	OpenSea	0.147	0.809	0.893	0.903	0.902	0.912	0.886	0.915	0.891	0.868	0.882	0.858
cg177	Yes	No	No	Yes	No	TSS1500	OpenSea	0.35	0.157	0.873	0.888	0.879	0.64	0.665	0.69	0.876	0.853	0.723	0.744
cg178	Yes	No	No	Yes	No	Intergenic	OpenSea	0.309	0.119	0.907	0.925	0.916	0.669	0.649	0.626	0.908	0.926	0.917	0.91
cg179	Yes	No	No	Yes	No	Intergenic	OpenSea	0.236	0.109	0.859	0.897	0.889	0.685	0.727	0.755	0.866	0.909	0.891	0.873
cg180	Yes	Yes	Yes	No	No	Body	Shelves	0.349	0.121	0.578	0.733	0.707	0.915	0.927	0.914	0.887	0.813	0.896	0.876
cg181	Yes	No	Yes	No	No	Body	OpenSea	0.337	0.062	0.742	0.732	0.736	0.812	0.87	0.842	0.866	0.773	0.893	0.874
cg182	Yes	Yes	Yes	No	No	Body	Shelves	0.187	0.112	0.709	0.949	0.939	0.8	0.891	0.92	0.853	0.843	0.888	0.886
cg183	Yes	No	No	Yes	No	Intergenic	Shores	0.246	0.123	0.789	0.862	0.885	0.873	0.849	0.869	0.791	0.826	0.843	0.83
cg184	Yes	No	No	Yes	No	Body	Shelves	0.141	0.058	0.807	0.881	0.873	0.807	0.825	0.833	0.734	0.764	0.816	0.773
cg185	Yes	No	No	Yes	No	Intergenic	OpenSea	0.198	0.103	0.878	0.944	0.946	0.824	0.917	0.908	0.94	0.949	0.953	0.948
cg186	Yes	No	Yes	No	No	5'UTR	OpenSea	0.222	0.083	0.958	0.946	0.959	0.948	0.945	0.948	0.952	0.955	0.961	0.959
cg187	Yes	No	No	No	No	Intergenic	OpenSea	0.163	0.098	0.96	0.943	0.952	0.95	0.939	0.938	0.945	0.941	0.963	0.961
cg188	Yes	Yes	Yes	No	No	Intergenic	Shores	0.161	0.092	0.962	0.947	0.952	0.943	0.933	0.939	0.946	0.951	0.954	0.949
cg189	Yes	No	No	Yes	No	Body	OpenSea	0.116	0.049	0.914	0.945	0.948	0.924	0.931	0.931	0.943	0.934	0.878	0.938
cg190	Yes	No	No	Yes	No	5'UTR	Shelves	0.156	0.079	0.925	0.923	0.929	0.891	0.903	0.888	0.915	0.929	0.927	0.9
cg191	Yes	No	No	No	No	Body	OpenSea	0.16	0.08	0.95	0.943	0.946	0.93	0.918	0.909	0.937	0.917	0.948	0.942
cg192	Yes	No	No	Yes	No	3'UTR	OpenSea	0.167	0.074	0.947	0.943	0.946	0.891	0.888	0.921	0.938	0.939	0.95	0.948
cg193	Yes	No	No	Yes	No	Intergenic	Shores	0.202	0.105	0.905	0.93	0.934	0.896	0.866	0.824	0.845	0.889	0.899	0.897
cg194	Yes	No	No	Yes	No	TSS1500	OpenSea	0.138	0.067	0.905	0.929	0.927	0.79	0.79	0.758	0.889	0.918	0.91	0.893
cg195	Yes	No	No	Yes	No	TSS1500	Shores	0.177	0.086	0.95	0.956	0.955	0.838	0.785	0.828	0.923	0.917	0.897	0.925
cg196	Yes	No	No	Yes	No	Intergenic	Shores	0.423	0.111	0.901	0.931	0.936	0.932	0.937	0.94	0.938	0.952	0.808	0.88
cg197	Yes	No	No	Yes	No	Intergenic	Shelves	0.54	0.117	0.956	0.953	0.958	0.935	0.925	0.882	0.949	0.955	0.903	0.952
cg198	Yes	No	No	Yes	No	Body	Shelves	0.503	0.115	0.945	0.94	0.94	0.906	0.894	0.887	0.879	0.93	0.936	0.941
cg199	Yes	No	No	Yes	No	Body	OpenSea	0.357	0.157	0.916	0.952	0.947	0.81	0.838	0.856	0.896	0.915	0.88	0.921
cg200	Yes	No	Yes	No	No	Body	OpenSea	0.479	0.141	0.858	0.9	0.899	0.851	0.847	0.842	0.854	0.844	0.905	0.865
cg201	Yes	No	No	Yes	No	TSS200	OpenSea	0.484	0.094	0.847	0.936	0.941	0.879	0.879	0.822	0.851	0.919	0.934	0.93
cg202	Yes	No	No	Yes	No	Intergenic	Shores	0.342	0.116	0.921	0.927	0.913	0.936	0.936	0.933	0.809	0.841	0.85	0.834
cg203	Yes	Yes	Yes	No	No	3'UTR	OpenSea	0.397	0.097	0.881	0.938	0.949	0.885	0.935	0.909	0.94	0.937	0.94	0.951
cg204	Yes	No	No	Yes	No	Intergenic	Shelves	0.447	0.141	0.948	0.951	0.955	0.945	0.935	0.95	0.951	0.961	0.954	0.958
cg205	Yes	No	No	Yes	No	Body	OpenSea	0.397	0.147	0.948	0.946	0.947	0.944	0.934	0.945	0.946	0.947	0.945	0.946
cg206	Yes	No	No	Yes	No	3'UTR	OpenSea	0.392	0.078	0.948	0.952	0.956	0.938	0.937	0.942	0.931	0.92	0.929	0.855
cg207	Yes	No	No	Yes	No	Intergenic	Shelves	0.296	0.072	0.956	0.956	0.96	0.943	0.947	0.951	0.937	0.951	0.951	0.942
cg208	Yes	No	No	Yes	No	TSS1500	Shores	0.328	0.111	0.947	0.942	0.951	0.926	0.898	0.901	0.932	0.933	0.927	0.915
cg209	Yes	No	Yes	No	No	Body	OpenSea	0.824	0.183	0.547	0.96	0.953	0.865	0.93	0.932	0.951	0.951	0.965	0.949
cg210	Yes	No	Yes	No	No	Body	OpenSea	0.746	0.215	0.672	0.905	0.871	0.92	0.915	0.927	0.934	0.956	0.963	0.962
cg211	Yes	No	No	Yes	No	TSS200	OpenSea	0.506	0.113	0.695	0.951	0.949	0.963	0.957	0.958	0.962	0.967	0.968	0.967
cg212	Yes	No	No	Yes	No	Body	OpenSea	0.553	0.313	0.646	0.896	0.933	0.921	0.927	0.93	0.951	0.957	0.958	0.956
cg213	Yes	No	No	Yes	No	5'UTR	OpenSea	0.918	0.181	0.956	0.936	0.945	0.948	0.939	0.935	0.924	0.934	0.952	0.948
cg214	Yes	No	No	Yes	No	Intergenic	OpenSea	0.862	0.263	0.947	0.943	0.944	0.94	0.937	0.934	0.943	0.945	0.952	0.946
cg215	Yes	No	No	Yes	No	Body	OpenSea	0.751	0.363	0.958	0.954	0.957	0.952	0.948	0.953	0.945	0.952	0.955	0.947
cg216	Yes	No	No	No	No	TSS1500	Shores	0.645	0.331	0.965	0.959	0.963	0.962	0.955	0.961	0.962	0.962	0.969	0.965
cg217	Yes	No	No	Yes	No	Body	Shelves	0.511	0.325	0.891	0.952	0.954	0.938	0.94	0.938	0.932	0.946	0.94	0.951
cg218	Yes	No	No	Yes	No	Body	Shores	0.662	0.155	0.968	0.958	0.964	0.96	0.96	0.961	0.962	0.968	0.97	0.967
cg219	Yes	No	No	Yes	No	Body	Shores	0.547	0.194	0.972	0.964	0.966	0.965	0.96	0.962	0.966	0.967	0.974	0.971
cg220	Yes	No	No	Yes	No	5'UTR	OpenSea	0.49	0.11	0.82	0.842	0.868	0.831	0.831	0.842	0.769	0.798	0.798	0.801
cg221	Yes	No	No	Yes	No	Body	OpenSea	0.499	0.155	0.86	0.953	0.948	0.873	0.911	0.923	0.86	0.555	0.767	0.724
cg222	Yes	No	No	Yes	No	Intergenic	Shelves	0.858	0.182	0.699	0.786	0.855	0.923	0.894	0.901	0.792	0.868	0.656	0.806
cg223	Yes	No	Yes	No	No	Body	OpenSea	0.646	0.223	0.915	0.933	0.93	0.924	0.926	0.928	0.912	0.817	0.871	0.749
cg224	Yes	Yes	No	No	No	TSS200	OpenSea	0.599	0.218	0.893	0.894	0.902	0.887	0.885	0.891	0.875	0.873	0.9	0.894
cg225	Yes	No	No	No	No	Intergenic	Shores	0.611	0.212	0.911	0.913	0.919	0.834	0.852	0.849	0.91	0.869	0.871	0.832
cg226	Yes	No	Yes	No	No	3'UTR	Shores	0.597	0.444	0.881	0.891	0.902	0.888	0.873	0.885	0.774	0.846	0.873	0.859
cg227	Yes	No	No	Yes	No	Body	OpenSea	0.826	0.353	0.92	0.94	0.951	0.953	0.946	0.842	0.811	0.836	0.844	0.841
cg228	Yes	No	No	Yes	No	Body	OpenSea	0.737	0.301	0.875	0.899	0.801	0.9	0.913	0.892	0.912	0.89	0.93	0.9
cg229	Yes	No	No	Yes	No	Body	OpenSea	0.759	0.297	0.889	0.88	0.889	0.865	0.853	0.868	0.856	0.902	0.889	0.863
cg230	Yes	No	No	No	No	5'UTR	Shelves	0.356	0.733	0.702	0.748	0.722	0.644	0.611	0.583	0.623	0.585	0.13	0.631
cg231	Yes	No	No	Yes	Yes	TSS1500	OpenSea	0.579	0.788	0.734	0.875	0.867	0.693	0.695	0.635	0.69	0.563	0.07	0.575
cg232	Yes	No	No	Yes	No	Intergenic	OpenSea	0.718	0.881	0.721	0.857	0.858	0.741	0.712	0.749	0.746	0.771	0.218	0.596
cg233	Yes	No	No	Yes	No	Intergenic	Shores	0.776	0.905	0.864	0.918	0.925	0.771	0.669	0.75	0.746	0.634	0.054	0.487
cg234	Yes	No	No	Yes	No	Body	Shores	0.778	0.795	0.804	0.816	0.83	0.815	0.791	0.816	0.764	0.736	0.576	0.314
cg235	Yes	No	No	Yes	No	Body	OpenSea	0.742	0.747	0.787	0.776	0.782	0.765	0.76	0.742	0.716	0.737	0.462	0.665
cg236	Yes	No	No	Yes	No	5'UTR	OpenSea	0.536	0.863	0.942	0.687	0.914	0.891	0.849	0.895	0.93	0.831	0.117	0.446
cg237	Yes	No	No	No	No	1stExon	OpenSea	0.596	0.85	0.95	0.94	0.938	0.881	0.867	0.846	0.893	0.876	0.172	0.511
cg238	Yes	No	No	No	No	TSS1500	OpenSea	0.703	0.893	0.881	0.923	0.914	0.858	0.854	0.884	0.82	0.851	0.178	0.693
cg239	Yes	No	No	No	No	3'UTR	Shelves	0.685	0.931	0.881	0.944	0.946	0.895	0.895	0.897	0.882	0.725	0.148	0.764
cg240	Yes	No	No	Yes	No	5'UTR	Shores	0.779	0.719	0.89	0.93	0.941	0.9	0.874	0.834	0.828	0.823	0.148	0.654
cg241	Yes	No	No	No	No	Intergenic	OpenSea	0.853	0.94	0.908	0.951	0.956	0.881	0.852	0.851	0.767	0.812	0.112	0.578
cg242	Yes	No	No	Yes	Yes	TSS1500	OpenSea	0.79	0.859	0.819	0.885	0.885	0.863	0.841	0.851	0.801	0.828	0.098	0.58
cg243	Yes	No	No	Yes	Yes	TSS1500	OpenSea	0.783	0.875	0.818	0.905	0.903	0.864	0.856	0.865	0.798	0.81	0.095	0.626
cg244	Yes	No	No	No	No	Body	OpenSea	0.937	0.961	0.738	0.953	0.955	0.826	0.894	0.943	0.883	0.902	0.233	0.58
cg245	Yes	No	No	Yes	No	Body	Shelves	0.824	0.951	0.941	0.95	0.946	0.907	0.836	0.831	0.885	0.819	0.364	0.688
cg246	Yes	No	No	Yes	Yes	Intergenic	OpenSea	0.851	0.91	0.914	0.916	0.932	0.863	0.86	0.872	0.773	0.788	0.396	0.674
cg247	Yes	Yes	No	No	No	Intergenic	OpenSea	0.783	0.938	0.944	0.931	0.932	0.873	0.831	0.781	0.939	0.949	0.081	0.421
cg248	Yes	No	No	Yes	No	TSS1500	OpenSea	0.837	0.944	0.946	0.95	0.955	0.883	0.874	0.872	0.935	0.837	0.113	0.38
cg249	Yes	No	No	Yes	No	TSS1500	OpenSea	0.742	0.935	0.96	0.957	0.962	0.954	0.941	0.963	0.93	0.9	0.144	0.516
cg250	Yes	No	No	No	No	TSS1500	OpenSea	0.921	0.939	0.941	0.931	0.935	0.905	0.906	0.905	0.92	0.914	0.1	0.447
cg251	Yes	No	No	Yes	No	5'UTR	OpenSea	0.921	0.95	0.945	0.947	0.954	0.933	0.934	0.923	0.947	0.953	0.1	0.479
cg252	Yes	No	No	Yes	Yes	Intergenic	Shelves	0.9	0.938	0.914	0.928	0.917	0.879	0.906	0.88	0.884	0.604	0.092	0.507
cg253	Yes	No	No	Yes	No	Body	OpenSea	0.907	0.94	0.827	0.944	0.95	0.923	0.865	0.897	0.641	0.756	0.13	0.517
cg254	Yes	No	No	Yes	No	Intergenic	OpenSea	0.857	0.892	0.9	0.921	0.936	0.922	0.897	0.93	0.714	0.759	0.238	0.542
cg255	Yes	No	No	Yes	Yes	Body	OpenSea	0.947	0.954	0.959	0.952	0.954	0.943	0.936	0.944	0.838	0.859	0.097	0.392
cg256	Yes	No	No	Yes	No	Intergenic	OpenSea	0.912	0.947	0.953	0.948	0.952	0.931	0.934	0.945	0.853	0.778	0.082	0.437
cg257	Yes	No	No	Yes	No	Intergenic	OpenSea	0.942	0.954	0.932	0.951	0.953	0.913	0.929	0.924	0.831	0.829	0.132	0.48
cg258	Yes	No	No	Yes	No	TSS1500	Shores	0.921	0.934	0.948	0.934	0.938	0.933	0.926	0.942	0.887	0.863	0.168	0.541
cg259	Yes	Yes	No	No	No	TSS1500	Shores	0.918	0.939	0.945	0.941	0.949	0.949	0.928	0.948	0.82	0.764	0.232	0.493
cg260	Yes	No	No	Yes	No	Intergenic	OpenSea	0.512	0.536	0.626	0.886	0.925	0.858	0.88	0.953	0.831	0.91	0.097	0.835
cg261	Yes	No	No	Yes	No	Body	OpenSea	0.524	0.43	0.961	0.952	0.96	0.953	0.946	0.948	0.944	0.952	0.073	0.954
cg262	Yes	No	No	Yes	No	TSS1500	Shores	0.661	0.708	0.951	0.777	0.87	0.902	0.789	0.897	0.932	0.927	0.179	0.869
cg263	Yes	Yes	Yes	No	No	Body	OpenSea	0.428	0.871	0.943	0.948	0.953	0.948	0.941	0.943	0.902	0.781	0.077	0.719
cg264	Yes	No	No	Yes	No	Body	OpenSea	0.368	0.932	0.952	0.949	0.953	0.891	0.896	0.886	0.944	0.947	0.128	0.89
cg265	Yes	No	Yes	No	No	TSS1500	OpenSea	0.556	0.932	0.919	0.939	0.947	0.885	0.892	0.917	0.921	0.927	0.099	0.918
cg266	Yes	No	No	Yes	No	Body	OpenSea	0.813	0.933	0.945	0.937	0.944	0.87	0.89	0.895	0.943	0.949	0.414	0.951
cg267	Yes	No	No	Yes	No	Body	Shores	0.742	0.936	0.952	0.938	0.945	0.918	0.916	0.926	0.932	0.931	0.444	0.906
cg268	Yes	No	No	Yes	Yes	Intergenic	OpenSea	0.792	0.946	0.961	0.95	0.958	0.952	0.945	0.949	0.955	0.96	0.257	0.923
cg269	Yes	No	No	Yes	No	Intergenic	OpenSea	0.855	0.943	0.964	0.96	0.961	0.952	0.932	0.945	0.948	0.956	0.384	0.944
cg270	Yes	Yes	Yes	No	No	Body	OpenSea	0.958	0.959	0.965	0.96	0.963	0.961	0.958	0.953	0.96	0.787	0.445	0.949
cg271	Yes	Yes	No	No	No	3'UTR	OpenSea	0.936	0.934	0.953	0.924	0.932	0.924	0.927	0.923	0.916	0.739	0.293	0.831
cg272	Yes	No	No	Yes	No	Intergenic	OpenSea	0.942	0.941	0.923	0.948	0.954	0.94	0.934	0.946	0.835	0.855	0.322	0.887
cg273	Yes	Yes	Yes	No	No	TSS1500	Shores	0.713	0.893	0.831	0.906	0.907	0.945	0.928	0.934	0.882	0.909	0.555	0.863
cg274	Yes	No	No	Yes	No	Intergenic	Shelves	0.932	0.956	0.92	0.952	0.95	0.817	0.842	0.823	0.941	0.944	0.483	0.931
cg275	Yes	No	No	Yes	No	Intergenic	Shelves	0.925	0.957	0.958	0.955	0.958	0.947	0.944	0.951	0.896	0.918	0.455	0.86
cg276	Yes	No	No	Yes	No	Intergenic	Shelves	0.872	0.957	0.881	0.951	0.956	0.878	0.894	0.915	0.928	0.903	0.408	0.779
cg277	Yes	No	No	Yes	No	Intergenic	OpenSea	0.824	0.941	0.875	0.939	0.946	0.894	0.892	0.892	0.911	0.91	0.496	0.857
cg278	Yes	Yes	No	No	No	Body	Shores	0.864	0.944	0.881	0.947	0.946	0.918	0.905	0.909	0.52	0.815	0.098	0.815
cg279	Yes	No	No	No	No	TSS1500	OpenSea	0.776	0.938	0.948	0.953	0.956	0.95	0.948	0.951	0.932	0.831	0.133	0.819
cg280	Yes	No	No	No	No	3'UTR	OpenSea	0.67	0.875	0.951	0.949	0.957	0.948	0.941	0.945	0.936	0.946	0.221	0.935
cg281	Yes	No	No	Yes	No	3'UTR	OpenSea	0.927	0.954	0.91	0.938	0.95	0.917	0.852	0.887	0.938	0.912	0.101	0.774
cg282	Yes	No	No	Yes	No	Body	OpenSea	0.907	0.95	0.963	0.875	0.931	0.957	0.809	0.872	0.933	0.927	0.159	0.907
cg283	Yes	No	No	Yes	No	5'UTR	Shelves	0.829	0.895	0.913	0.905	0.921	0.894	0.885	0.859	0.865	0.871	0.198	0.804
cg284	Yes	No	No	No	No	Body	OpenSea	0.842	0.934	0.919	0.92	0.923	0.856	0.883	0.89	0.906	0.917	0.229	0.91
cg285	Yes	No	No	Yes	No	Body	OpenSea	0.832	0.906	0.918	0.898	0.918	0.876	0.884	0.902	0.907	0.913	0.108	0.928
cg286	Yes	No	No	Yes	No	Body	OpenSea	0.849	0.933	0.945	0.935	0.937	0.934	0.924	0.933	0.927	0.897	0.1	0.912
cg287	Yes	No	No	Yes	No	Body	Island	0.918	0.921	0.931	0.904	0.874	0.844	0.869	0.852	0.921	0.935	0.097	0.913
cg288	Yes	No	No	Yes	No	Body	OpenSea	0.809	0.942	0.912	0.941	0.949	0.815	0.852	0.878	0.934	0.934	0.099	0.915
cg289	Yes	No	No	Yes	No	TSS1500	OpenSea	0.858	0.958	0.758	0.966	0.969	0.914	0.946	0.968	0.964	0.975	0.254	0.938
cg290	Yes	No	No	Yes	No	Body	OpenSea	0.964	0.963	0.967	0.942	0.96	0.96	0.957	0.952	0.958	0.964	0.063	0.963
cg291	Yes	No	No	Yes	No	Body	Shelves	0.938	0.953	0.968	0.954	0.962	0.959	0.953	0.955	0.954	0.936	0.095	0.919
cg292	Yes	No	No	Yes	No	Intergenic	OpenSea	0.866	0.952	0.961	0.957	0.963	0.939	0.918	0.923	0.921	0.946	0.154	0.956
cg293	Yes	No	No	Yes	Yes	Body	OpenSea	0.945	0.954	0.963	0.946	0.954	0.953	0.944	0.944	0.95	0.956	0.174	0.959
cg294	Yes	No	No	Yes	No	TSS200	OpenSea	0.941	0.956	0.949	0.948	0.953	0.94	0.943	0.941	0.941	0.953	0.15	0.924
cg295	Yes	Yes	Yes	No	No	Body	OpenSea	0.8	0.753	0.808	0.697	0.691	0.714	0.679	0.635	0.748	0.064	0.821	0.731
cg296	Yes	Yes	Yes	No	No	TSS1500	OpenSea	0.528	0.815	0.809	0.787	0.813	0.645	0.642	0.679	0.627	0.059	0.779	0.746
cg297	Yes	Yes	No	No	No	Intergenic	Shelves	0.633	0.765	0.782	0.797	0.81	0.754	0.724	0.748	0.62	0.271	0.741	0.686
cg298	Yes	No	No	Yes	No	Body	OpenSea	0.554	0.926	0.905	0.949	0.937	0.628	0.677	0.862	0.698	0.052	0.921	0.702
cg299	Yes	No	No	Yes	No	TSS1500	OpenSea	0.781	0.903	0.861	0.911	0.911	0.771	0.78	0.769	0.894	0.344	0.909	0.863
cg300	Yes	Yes	No	No	No	Body	OpenSea	0.713	0.922	0.883	0.903	0.891	0.793	0.834	0.86	0.827	0.415	0.867	0.826
cg301	Yes	No	No	Yes	No	3'UTR	OpenSea	0.725	0.86	0.837	0.856	0.875	0.749	0.753	0.798	0.8	0.166	0.859	0.807
cg302	Yes	No	No	Yes	No	1stExon	OpenSea	0.786	0.849	0.723	0.854	0.806	0.767	0.832	0.811	0.719	0.193	0.776	0.712
cg303	Yes	Yes	Yes	No	No	TSS1500	Shores	0.71	0.854	0.746	0.905	0.901	0.856	0.845	0.868	0.72	0.317	0.817	0.689
cg304	Yes	No	No	Yes	Yes	TSS1500	Shelves	0.911	0.944	0.922	0.941	0.936	0.814	0.826	0.598	0.721	0.069	0.885	0.496
cg305	Yes	No	No	Yes	No	1stExon	Shores	0.919	0.923	0.917	0.9	0.871	0.871	0.897	0.819	0.9	0.062	0.854	0.502
cg306	Yes	No	No	Yes	No	Intergenic	OpenSea	0.864	0.885	0.847	0.893	0.892	0.828	0.817	0.843	0.869	0.127	0.855	0.456
cg307	Yes	No	No	Yes	No	1stExon	Shores	0.867	0.876	0.9	0.873	0.886	0.9	0.861	0.871	0.823	0.149	0.76	0.48
cg308	Yes	Yes	Yes	No	No	Body	Shelves	0.849	0.918	0.918	0.92	0.91	0.845	0.834	0.873	0.695	0.231	0.816	0.556
cg309	Yes	No	Yes	No	No	5'UTR	Shores	0.757	0.844	0.826	0.885	0.908	0.862	0.835	0.803	0.756	0.137	0.77	0.629
cg310	Yes	No	No	Yes	No	Intergenic	Shelves	0.881	0.904	0.843	0.869	0.856	0.813	0.839	0.832	0.748	0.106	0.731	0.58
cg311	Yes	No	No	Yes	No	5'UTR	OpenSea	0.652	0.933	0.943	0.941	0.948	0.951	0.938	0.943	0.901	0.081	0.947	0.681
cg312	Yes	No	No	No	No	Intergenic	Shelves	0.808	0.941	0.942	0.959	0.961	0.952	0.946	0.956	0.801	0.128	0.74	0.528
cg313	Yes	No	No	No	No	Body	Shelves	0.86	0.944	0.946	0.949	0.949	0.919	0.92	0.932	0.559	0.056	0.862	0.606
cg314	Yes	No	No	Yes	No	5'UTR	Shelves	0.932	0.94	0.943	0.938	0.936	0.881	0.926	0.923	0.76	0.11	0.928	0.603
cg315	Yes	No	No	Yes	No	Body	OpenSea	0.924	0.943	0.939	0.938	0.942	0.926	0.907	0.919	0.738	0.094	0.845	0.51
cg316	Yes	No	No	Yes	No	Body	Shelves	0.938	0.949	0.954	0.948	0.951	0.92	0.908	0.916	0.64	0.054	0.917	0.531
cg317	Yes	No	No	Yes	No	3'UTR	OpenSea	0.813	0.888	0.874	0.91	0.931	0.898	0.887	0.912	0.572	0.21	0.838	0.838
cg318	Yes	Yes	No	No	No	Intergenic	OpenSea	0.888	0.879	0.824	0.896	0.906	0.9	0.888	0.872	0.628	0.115	0.883	0.851
cg319	Yes	Yes	Yes	No	No	Body	OpenSea	0.883	0.9	0.888	0.913	0.912	0.904	0.879	0.917	0.579	0.127	0.894	0.745
cg320	Yes	No	No	Yes	No	5'UTR	Shelves	0.867	0.886	0.864	0.908	0.916	0.908	0.89	0.895	0.796	0.185	0.931	0.855
cg321	Yes	No	No	Yes	No	Body	Shelves	0.851	0.875	0.891	0.89	0.893	0.87	0.851	0.865	0.764	0.254	0.893	0.854
cg322	Yes	No	No	No	No	3'UTR	OpenSea	0.942	0.95	0.937	0.945	0.948	0.925	0.847	0.932	0.791	0.305	0.95	0.91
cg323	Yes	No	Yes	No	No	Body	OpenSea	0.944	0.946	0.907	0.944	0.951	0.905	0.932	0.941	0.749	0.31	0.946	0.861
cg324	Yes	No	No	No	No	3'UTR	OpenSea	0.962	0.965	0.959	0.96	0.96	0.96	0.951	0.955	0.706	0.275	0.95	0.842
cg325	Yes	No	No	No	No	5'UTR	OpenSea	0.928	0.928	0.902	0.941	0.943	0.941	0.926	0.938	0.575	0.256	0.922	0.821
cg326	Yes	No	No	Yes	No	Body	OpenSea	0.891	0.919	0.916	0.929	0.923	0.901	0.895	0.917	0.733	0.317	0.879	0.735
cg327	Yes	No	No	No	No	TSS1500	OpenSea	0.946	0.953	0.793	0.951	0.955	0.914	0.929	0.935	0.682	0.063	0.961	0.886
cg328	Yes	No	No	Yes	No	Intergenic	OpenSea	0.908	0.947	0.937	0.942	0.949	0.926	0.926	0.938	0.797	0.066	0.951	0.91
cg329	Yes	No	No	No	No	Body	OpenSea	0.917	0.942	0.94	0.945	0.945	0.915	0.918	0.926	0.711	0.056	0.918	0.864
cg330	Yes	No	No	Yes	No	5'UTR	OpenSea	0.945	0.954	0.937	0.945	0.951	0.907	0.905	0.92	0.661	0.096	0.957	0.924
cg331	Yes	Yes	Yes	No	No	3'UTR	Island	0.917	0.924	0.93	0.919	0.941	0.931	0.906	0.932	0.922	0.175	0.942	0.862
cg332	Yes	No	No	Yes	No	5'UTR	Shelves	0.901	0.954	0.923	0.918	0.93	0.932	0.9	0.815	0.88	0.177	0.937	0.84
cg333	Yes	Yes	No	No	No	Body	OpenSea	0.926	0.916	0.872	0.932	0.93	0.935	0.938	0.922	0.94	0.049	0.94	0.861
cg334	Yes	No	No	No	No	Body	OpenSea	0.961	0.962	0.966	0.957	0.962	0.962	0.954	0.958	0.951	0.089	0.967	0.886
cg335	Yes	No	No	No	No	Body	OpenSea	0.94	0.946	0.693	0.942	0.946	0.834	0.884	0.894	0.85	0.207	0.884	0.774
cg336	Yes	Yes	No	No	No	Body	OpenSea	0.871	0.965	0.934	0.966	0.958	0.809	0.846	0.764	0.94	0.187	0.928	0.797
cg337	Yes	No	No	No	No	Intergenic	OpenSea	0.797	0.926	0.927	0.937	0.932	0.832	0.805	0.785	0.879	0.105	0.916	0.684
cg338	Yes	Yes	No	No	No	Body	OpenSea	0.948	0.952	0.961	0.957	0.958	0.932	0.903	0.953	0.924	0.258	0.956	0.685
cg339	Yes	Yes	Yes	No	No	Body	OpenSea	0.913	0.944	0.916	0.936	0.935	0.907	0.899	0.899	0.908	0.062	0.924	0.595
cg340	Yes	No	No	Yes	No	3'UTR	OpenSea	0.864	0.941	0.938	0.944	0.932	0.858	0.893	0.857	0.933	0.173	0.949	0.591
cg341	Yes	No	No	Yes	No	Body	OpenSea	0.916	0.926	0.732	0.84	0.836	0.887	0.783	0.868	0.101	0.261	0.829	0.718
cg342	Yes	No	No	Yes	No	Body	Shelves	0.807	0.929	0.897	0.943	0.945	0.88	0.855	0.889	0.091	0.375	0.844	0.719
cg343	Yes	No	No	Yes	No	3'UTR	OpenSea	0.863	0.88	0.826	0.748	0.688	0.776	0.693	0.806	0.1	0.54	0.882	0.79
cg344	Yes	Yes	No	No	No	Body	OpenSea	0.853	0.882	0.844	0.829	0.851	0.807	0.799	0.824	0.158	0.496	0.874	0.847
cg345	Yes	No	No	Yes	No	Intergenic	OpenSea	0.693	0.802	0.807	0.88	0.899	0.878	0.808	0.796	0.215	0.531	0.688	0.667
cg346	Yes	No	Yes	No	No	Intergenic	Shores	0.711	0.768	0.715	0.813	0.864	0.802	0.737	0.758	0.3	0.651	0.726	0.684
cg347	Yes	No	No	Yes	No	Intergenic	OpenSea	0.783	0.797	0.79	0.807	0.829	0.781	0.76	0.812	0.398	0.709	0.71	0.74
cg348	Yes	Yes	No	No	No	Intergenic	Shores	0.893	0.937	0.792	0.942	0.941	0.929	0.917	0.923	0.489	0.578	0.89	0.838
cg349	Yes	No	No	Yes	No	Body	Shores	0.794	0.819	0.875	0.848	0.883	0.862	0.81	0.83	0.441	0.626	0.89	0.874
cg350	Yes	No	No	Yes	No	Intergenic	Shelves	0.838	0.94	0.897	0.941	0.94	0.861	0.869	0.891	0.388	0.667	0.862	0.87
cg351	Yes	No	No	No	No	Body	OpenSea	0.906	0.939	0.713	0.94	0.945	0.824	0.841	0.828	0.53	0.87	0.915	0.901
cg352	Yes	No	No	Yes	No	Intergenic	Shelves	0.875	0.886	0.927	0.908	0.926	0.916	0.874	0.89	0.501	0.842	0.886	0.895
cg353	Yes	No	No	No	No	Body	OpenSea	0.877	0.915	0.921	0.903	0.915	0.903	0.877	0.915	0.425	0.859	0.929	0.847
cg354	Yes	No	No	Yes	No	TSS1500	Shores	0.832	0.929	0.89	0.936	0.948	0.919	0.904	0.918	0.522	0.903	0.934	0.917
cg355	Yes	No	No	Yes	No	Body	OpenSea	0.838	0.895	0.882	0.908	0.916	0.886	0.875	0.88	0.539	0.889	0.92	0.917
cg356	Yes	Yes	Yes	No	No	Intergenic	Shelves	0.874	0.948	0.911	0.95	0.95	0.861	0.888	0.906	0.468	0.862	0.947	0.935
cg357	Yes	No	No	Yes	No	Body	Island	0.942	0.948	0.938	0.928	0.922	0.919	0.901	0.906	0.52	0.84	0.944	0.929
cg358	Yes	Yes	No	No	No	TSS1500	OpenSea	0.901	0.94	0.911	0.937	0.945	0.912	0.895	0.916	0.526	0.799	0.918	0.92
cg359	Yes	No	Yes	No	No	Body	OpenSea	0.793	0.917	0.798	0.91	0.912	0.854	0.864	0.887	0.611	0.762	0.877	0.869
cg360	Yes	No	No	Yes	No	Body	OpenSea	0.807	0.802	0.809	0.832	0.858	0.817	0.8	0.814	0.651	0.753	0.829	0.818
cg361	Yes	No	No	Yes	No	TSS1500	Shores	0.825	0.89	0.627	0.875	0.883	0.77	0.806	0.859	0.357	0.661	0.876	0.859
cg362	Yes	No	No	Yes	No	Intergenic	OpenSea	0.799	0.858	0.817	0.856	0.839	0.81	0.788	0.816	0.286	0.775	0.824	0.786
cg363	Yes	No	No	No	No	Intergenic	OpenSea	0.846	0.877	0.736	0.894	0.897	0.797	0.791	0.795	0.377	0.812	0.887	0.868
cg364	Yes	No	No	Yes	No	Body	OpenSea	0.786	0.944	0.939	0.925	0.92	0.775	0.747	0.861	0.167	0.833	0.946	0.936
cg365	Yes	No	No	No	No	Body	OpenSea	0.805	0.94	0.871	0.932	0.936	0.753	0.768	0.709	0.339	0.909	0.936	0.941
cg366	Yes	No	No	Yes	No	TSS200	Shores	0.712	0.944	0.844	0.942	0.939	0.771	0.769	0.753	0.258	0.884	0.892	0.915
cg367	Yes	Yes	No	No	No	TSS1500	OpenSea	0.867	0.938	0.912	0.935	0.944	0.882	0.857	0.815	0.273	0.922	0.93	0.925
cg368	Yes	No	Yes	No	No	TSS1500	OpenSea	0.881	0.954	0.912	0.929	0.952	0.782	0.794	0.75	0.339	0.829	0.951	0.925
cg369	Yes	No	No	Yes	No	Intergenic	OpenSea	0.88	0.949	0.842	0.93	0.922	0.763	0.833	0.795	0.364	0.795	0.911	0.9
cg370	Yes	No	No	No	No	Body	OpenSea	0.855	0.914	0.878	0.915	0.908	0.82	0.809	0.803	0.369	0.834	0.91	0.898
cg371	Yes	No	No	No	No	3'UTR	OpenSea	0.952	0.782	0.726	0.85	0.847	0.959	0.949	0.952	0.197	0.828	0.945	0.939
cg372	Yes	No	No	No	No	1stExon	OpenSea	0.948	0.952	0.844	0.95	0.951	0.926	0.936	0.943	0.198	0.8	0.957	0.945
cg373	Yes	Yes	Yes	No	No	Body	Island	0.921	0.958	0.957	0.951	0.956	0.907	0.926	0.944	0.23	0.782	0.963	0.947
cg374	Yes	No	No	No	No	Body	Shelves	0.949	0.952	0.957	0.951	0.959	0.952	0.945	0.949	0.22	0.708	0.959	0.954
cg375	Yes	No	No	Yes	No	Body	OpenSea	0.921	0.943	0.791	0.928	0.936	0.855	0.885	0.883	0.118	0.752	0.948	0.93
cg376	Yes	No	No	Yes	No	Body	OpenSea	0.881	0.921	0.872	0.91	0.91	0.892	0.87	0.857	0.155	0.658	0.901	0.868
cg377	Yes	Yes	Yes	No	No	Body	OpenSea	0.924	0.95	0.941	0.954	0.962	0.956	0.928	0.947	0.257	0.535	0.941	0.922
cg378	Yes	No	No	Yes	No	Body	OpenSea	0.901	0.924	0.926	0.935	0.942	0.947	0.918	0.939	0.377	0.583	0.919	0.869
cg379	Yes	No	No	No	No	3'UTR	Shelves	0.742	0.936	0.927	0.952	0.953	0.902	0.887	0.898	0.291	0.784	0.88	0.927
cg380	Yes	No	No	No	No	Body	Shores	0.749	0.931	0.894	0.946	0.943	0.923	0.893	0.922	0.378	0.89	0.937	0.929
cg381	Yes	No	No	Yes	No	Body	OpenSea	0.953	0.966	0.947	0.968	0.973	0.959	0.962	0.97	0.293	0.713	0.963	0.923
cg382	Yes	No	No	No	No	Body	Shelves	0.958	0.965	0.96	0.962	0.968	0.927	0.928	0.937	0.337	0.689	0.965	0.885
cg383	Yes	No	No	Yes	No	5'UTR	OpenSea	0.947	0.958	0.946	0.958	0.96	0.952	0.946	0.956	0.442	0.819	0.961	0.944
cg384	Yes	No	No	Yes	No	Body	Shores	0.947	0.96	0.936	0.956	0.96	0.949	0.925	0.952	0.459	0.727	0.952	0.927
cg385	Yes	No	No	No	No	Intergenic	Shelves	0.922	0.948	0.955	0.938	0.954	0.945	0.9	0.922	0.419	0.753	0.949	0.938
cg386	Yes	No	No	Yes	No	TSS200	OpenSea	0.941	0.947	0.918	0.942	0.949	0.921	0.922	0.946	0.415	0.769	0.928	0.916
cg387	Yes	No	No	Yes	No	Intergenic	Shores	0.959	0.957	0.962	0.951	0.952	0.953	0.947	0.945	0.44	0.916	0.869	0.918
cg388	Yes	No	No	No	No	Body	Shelves	0.894	0.919	0.917	0.928	0.938	0.924	0.9	0.92	0.388	0.902	0.936	0.929
cg389	Yes	Yes	No	No	No	Intergenic	OpenSea	0.937	0.948	0.942	0.93	0.936	0.901	0.924	0.9	0.45	0.883	0.926	0.916
cg390	Yes	No	Yes	No	No	TSS1500	OpenSea	0.903	0.941	0.915	0.939	0.945	0.936	0.918	0.928	0.452	0.915	0.894	0.932
cg391	Yes	No	No	No	No	Body	OpenSea	0.888	0.95	0.927	0.937	0.949	0.922	0.926	0.901	0.43	0.91	0.875	0.874
cg392	Yes	No	No	Yes	No	Intergenic	Shores	0.949	0.956	0.951	0.839	0.942	0.953	0.939	0.952	0.369	0.879	0.953	0.949
cg393	Yes	No	No	Yes	Yes	Body	OpenSea	0.941	0.957	0.96	0.951	0.959	0.96	0.952	0.956	0.361	0.941	0.967	0.962
cg394	Yes	No	No	No	No	Body	OpenSea	0.948	0.957	0.958	0.954	0.958	0.951	0.943	0.947	0.328	0.955	0.966	0.967
cg395	Yes	No	No	Yes	No	Body	Shores	0.926	0.943	0.949	0.948	0.954	0.947	0.923	0.944	0.335	0.9	0.951	0.942
cg396	Yes	No	No	Yes	No	Intergenic	Shelves	0.955	0.956	0.956	0.957	0.955	0.953	0.945	0.947	0.336	0.867	0.965	0.963
cg397	Yes	No	Yes	No	No	Body	OpenSea	0.876	0.912	0.913	0.916	0.919	0.898	0.901	0.863	0.86	0.568	0.823	0.125
cg398	Yes	No	No	Yes	No	TSS200	OpenSea	0.801	0.94	0.93	0.929	0.926	0.864	0.863	0.822	0.813	0.556	0.736	0.103
cg399	Yes	No	No	Yes	No	Intergenic	OpenSea	0.917	0.953	0.95	0.951	0.953	0.897	0.899	0.895	0.941	0.601	0.568	0.146
cg400	Yes	Yes	Yes	No	No	TSS1500	Shores	0.812	0.953	0.961	0.954	0.956	0.958	0.95	0.955	0.93	0.664	0.685	0.132
cg401	Yes	No	No	Yes	No	Intergenic	Shelves	0.967	0.964	0.969	0.962	0.966	0.965	0.959	0.963	0.941	0.586	0.737	0.142
cg402	Yes	Yes	No	No	No	Body	OpenSea	0.951	0.953	0.963	0.945	0.956	0.958	0.94	0.949	0.863	0.587	0.765	0.343
cg403	Yes	No	No	Yes	No	TSS1500	OpenSea	0.919	0.957	0.952	0.943	0.947	0.936	0.923	0.941	0.922	0.703	0.894	0.318
cg404	Yes	No	No	Yes	No	Body	OpenSea	0.945	0.95	0.881	0.945	0.951	0.931	0.919	0.949	0.927	0.714	0.881	0.44
cg405	Yes	Yes	No	No	No	Body	Shelves	0.885	0.88	0.906	0.922	0.913	0.909	0.894	0.92	0.884	0.511	0.885	0.234
cg406	Yes	No	No	No	No	Body	OpenSea	0.943	0.947	0.95	0.95	0.951	0.804	0.894	0.948	0.95	0.55	0.962	0.136
cg407	Yes	No	No	Yes	No	Intergenic	OpenSea	0.952	0.95	0.919	0.948	0.954	0.935	0.939	0.94	0.942	0.675	0.885	0.148
cg408	Yes	No	No	No	No	Body	OpenSea	0.947	0.96	0.949	0.955	0.958	0.927	0.921	0.921	0.952	0.587	0.949	0.238
cg409	Yes	No	No	Yes	No	Intergenic	OpenSea	0.967	0.967	0.965	0.87	0.93	0.96	0.955	0.95	0.958	0.944	0.529	0.086
cg410	Yes	No	No	Yes	No	Body	OpenSea	0.935	0.952	0.91	0.944	0.936	0.674	0.774	0.905	0.943	0.927	0.739	0.243
cg411	Yes	No	No	Yes	No	Body	Shores	0.882	0.946	0.879	0.94	0.936	0.831	0.826	0.88	0.869	0.754	0.687	0.325
cg412	Yes	No	No	No	No	Body	OpenSea	0.943	0.957	0.941	0.952	0.953	0.87	0.903	0.88	0.91	0.865	0.739	0.3
cg413	Yes	No	No	Yes	No	Body	OpenSea	0.915	0.935	0.943	0.929	0.925	0.913	0.923	0.915	0.927	0.857	0.713	0.165
cg414	Yes	Yes	No	No	No	Intergenic	OpenSea	0.906	0.951	0.928	0.943	0.941	0.827	0.83	0.911	0.942	0.933	0.694	0.202
cg415	Yes	No	No	Yes	No	TSS1500	Shores	0.964	0.958	0.967	0.961	0.963	0.964	0.95	0.955	0.873	0.908	0.747	0.385
cg416	Yes	No	No	No	No	TSS1500	OpenSea	0.959	0.958	0.962	0.956	0.958	0.952	0.95	0.952	0.958	0.953	0.934	0.28
cg417	Yes	No	No	Yes	No	Intergenic	OpenSea	0.957	0.955	0.963	0.953	0.958	0.961	0.954	0.958	0.886	0.954	0.894	0.344
cg418	Yes	No	Yes	No	No	3'UTR	OpenSea	0.943	0.949	0.959	0.945	0.945	0.947	0.939	0.946	0.93	0.843	0.858	0.343
cg419	Yes	No	No	No	No	TSS1500	OpenSea	0.923	0.94	0.955	0.951	0.952	0.948	0.936	0.939	0.935	0.9	0.788	0.301
cg420	Yes	No	No	No	No	3'UTR	Shelves	0.949	0.95	0.948	0.945	0.951	0.941	0.924	0.911	0.935	0.92	0.835	0.262
cg421	Yes	No	No	Yes	No	Body	Shelves	0.837	0.952	0.931	0.914	0.921	0.834	0.859	0.886	0.885	0.923	0.871	0.49
cg422	Yes	No	No	No	No	Intergenic	OpenSea	0.911	0.94	0.938	0.928	0.942	0.914	0.91	0.894	0.934	0.835	0.943	0.424
cg423	Yes	No	No	No	No	5'UTR	Shores	0.893	0.948	0.928	0.939	0.942	0.912	0.898	0.901	0.933	0.887	0.925	0.467
cg424	Yes	No	No	No	No	5'UTR	Shelves	0.946	0.96	0.965	0.958	0.961	0.959	0.952	0.953	0.951	0.923	0.852	0.428
cg425	Yes	No	No	Yes	No	5'UTR	OpenSea	0.956	0.957	0.956	0.952	0.955	0.96	0.947	0.937	0.947	0.946	0.938	0.393
cg426	Yes	No	No	Yes	No	3'UTR	Shores	0.95	0.957	0.964	0.955	0.954	0.938	0.948	0.936	0.953	0.934	0.928	0.442
cg427	Yes	No	No	Yes	No	Intergenic	Shelves	0.958	0.96	0.966	0.957	0.959	0.956	0.953	0.95	0.954	0.957	0.942	0.435
cg428	Yes	No	No	No	No	TSS1500	OpenSea	0.935	0.954	0.95	0.946	0.948	0.926	0.924	0.939	0.948	0.871	0.957	0.153
cg429	Yes	No	No	No	No	Body	OpenSea	0.922	0.951	0.954	0.952	0.955	0.951	0.931	0.945	0.938	0.847	0.949	0.193
cg430	Yes	Yes	Yes	No	No	Body	OpenSea	0.933	0.943	0.943	0.942	0.943	0.922	0.93	0.928	0.938	0.941	0.938	0.168
cg431	Yes	No	No	Yes	No	Intergenic	OpenSea	0.952	0.953	0.96	0.953	0.956	0.923	0.909	0.941	0.943	0.953	0.948	0.16
cg432	Yes	No	Yes	No	No	Body	OpenSea	0.962	0.96	0.965	0.959	0.962	0.962	0.954	0.954	0.954	0.917	0.95	0.156
cg433	Yes	No	No	No	Yes	Body	OpenSea	0.953	0.951	0.958	0.944	0.954	0.947	0.905	0.943	0.959	0.905	0.964	0.121
cg434	Yes	No	No	No	No	Body	OpenSea	0.786	0.945	0.964	0.951	0.958	0.953	0.947	0.95	0.943	0.851	0.917	0.174
cg435	Yes	No	No	Yes	No	Intergenic	OpenSea	0.904	0.939	0.934	0.939	0.94	0.94	0.931	0.917	0.91	0.919	0.904	0.232
cg436	Yes	No	No	Yes	No	TSS1500	OpenSea	0.871	0.928	0.913	0.938	0.935	0.896	0.867	0.842	0.925	0.918	0.907	0.206
cg437	Yes	No	No	Yes	No	Intergenic	OpenSea	0.891	0.935	0.937	0.934	0.941	0.871	0.869	0.872	0.925	0.884	0.904	0.25
cg438	Yes	Yes	Yes	No	No	Body	OpenSea	0.922	0.936	0.934	0.929	0.928	0.803	0.786	0.796	0.924	0.85	0.947	0.144
cg439	Yes	No	No	No	No	Body	OpenSea	0.905	0.911	0.932	0.9	0.889	0.891	0.885	0.873	0.913	0.661	0.933	0.099
cg440	Yes	No	No	Yes	No	TSS200	OpenSea	0.908	0.923	0.94	0.933	0.936	0.904	0.904	0.9	0.923	0.781	0.905	0.163
cg441	Yes	No	No	No	No	5'UTR	Shores	0.882	0.946	0.953	0.944	0.947	0.893	0.883	0.911	0.942	0.77	0.935	0.171
cg442	Yes	No	No	Yes	No	Intergenic	OpenSea	0.94	0.945	0.941	0.483	0.801	0.924	0.9	0.922	0.947	0.956	0.962	0.958
cg443	Yes	No	No	No	No	Body	OpenSea	0.933	0.939	0.901	0.541	0.647	0.933	0.877	0.911	0.927	0.909	0.928	0.922
cg444	Yes	Yes	No	No	No	5'UTR	Shelves	0.95	0.954	0.952	0.455	0.608	0.952	0.856	0.879	0.946	0.959	0.959	0.951
cg445	Yes	No	No	Yes	No	TSS1500	OpenSea	0.951	0.953	0.895	0.463	0.606	0.901	0.793	0.888	0.925	0.936	0.939	0.938
cg446	Yes	No	No	Yes	No	Body	Shelves	0.906	0.934	0.943	0.544	0.769	0.861	0.652	0.894	0.932	0.957	0.945	0.925
cg447	Yes	No	No	No	No	Intergenic	Shelves	0.929	0.936	0.917	0.613	0.769	0.799	0.782	0.914	0.914	0.942	0.952	0.94
cg448	Yes	No	No	Yes	No	Body	OpenSea	0.88	0.934	0.953	0.416	0.907	0.905	0.775	0.816	0.934	0.943	0.954	0.954
cg449	Yes	No	No	Yes	No	Body	OpenSea	0.894	0.937	0.88	0.351	0.797	0.868	0.74	0.88	0.874	0.921	0.909	0.893
cg450	Yes	No	No	Yes	No	Body	Shelves	0.906	0.895	0.929	0.412	0.819	0.918	0.782	0.855	0.899	0.92	0.919	0.922
cg451	Yes	No	No	Yes	No	Body	OpenSea	0.87	0.748	0.92	0.424	0.584	0.875	0.618	0.696	0.931	0.947	0.947	0.952
cg452	Yes	No	Yes	No	No	Body	OpenSea	0.917	0.926	0.932	0.43	0.526	0.812	0.653	0.77	0.905	0.931	0.926	0.932
cg453	Yes	No	No	Yes	No	Body	OpenSea	0.892	0.934	0.902	0.365	0.607	0.771	0.557	0.851	0.905	0.908	0.921	0.916
cg454	Yes	No	No	Yes	No	Intergenic	OpenSea	0.92	0.951	0.925	0.357	0.611	0.877	0.62	0.844	0.907	0.925	0.917	0.939
cg455	Yes	No	No	Yes	No	Intergenic	OpenSea	0.849	0.926	0.885	0.263	0.445	0.948	0.774	0.888	0.938	0.861	0.95	0.947
cg456	Yes	No	No	No	No	Body	OpenSea	0.941	0.943	0.949	0.358	0.443	0.929	0.712	0.898	0.952	0.953	0.967	0.962
cg457	Yes	No	No	Yes	No	Body	OpenSea	0.868	0.91	0.863	0.231	0.58	0.876	0.688	0.826	0.932	0.948	0.935	0.939
cg458	Yes	No	No	Yes	No	TSS1500	OpenSea	0.956	0.963	0.786	0.332	0.535	0.855	0.762	0.891	0.959	0.969	0.969	0.967
cg459	Yes	No	No	No	No	Body	Shelves	0.875	0.896	0.903	0.441	0.413	0.854	0.781	0.888	0.849	0.872	0.893	0.867
cg460	Yes	No	No	Yes	Yes	Body	OpenSea	0.928	0.939	0.916	0.456	0.555	0.82	0.821	0.889	0.916	0.951	0.957	0.951
cg461	Yes	No	Yes	No	No	Body	OpenSea	0.952	0.957	0.959	0.349	0.508	0.886	0.861	0.871	0.955	0.955	0.966	0.959
cg462	Yes	No	No	Yes	Yes	Body	OpenSea	0.927	0.931	0.933	0.29	0.533	0.723	0.908	0.925	0.938	0.915	0.936	0.646
cg463	Yes	No	No	Yes	No	Body	OpenSea	0.653	0.874	0.788	0.333	0.439	0.846	0.733	0.816	0.691	0.805	0.734	0.808
cg464	Yes	No	No	Yes	No	Body	OpenSea	0.868	0.953	0.953	0.916	0.221	0.55	0.872	0.915	0.95	0.953	0.963	0.954
cg465	Yes	No	No	Yes	No	1stExon	Island	0.811	0.917	0.881	0.819	0.177	0.472	0.78	0.773	0.881	0.892	0.91	0.876
cg466	Yes	No	Yes	No	No	TSS1500	OpenSea	0.904	0.948	0.922	0.76	0.329	0.49	0.768	0.745	0.911	0.948	0.953	0.941
cg467	Yes	No	No	No	No	Body	Shelves	0.822	0.95	0.934	0.923	0.458	0.584	0.619	0.578	0.94	0.942	0.936	0.945
cg468	Yes	No	No	No	No	Intergenic	OpenSea	0.911	0.945	0.804	0.621	0.426	0.653	0.61	0.619	0.927	0.933	0.95	0.947
cg469	Yes	No	No	No	No	Body	OpenSea	0.893	0.951	0.876	0.872	0.533	0.764	0.851	0.903	0.944	0.909	0.947	0.937
cg470	Yes	No	No	No	No	TSS200	OpenSea	0.89	0.909	0.89	0.882	0.323	0.703	0.882	0.9	0.907	0.914	0.929	0.907
cg471	Yes	No	Yes	No	No	Body	Shelves	0.851	0.945	0.929	0.944	0.44	0.599	0.895	0.883	0.916	0.917	0.95	0.927
cg472	Yes	Yes	No	No	No	3'UTR	OpenSea	0.91	0.953	0.9	0.698	0.419	0.734	0.767	0.846	0.94	0.95	0.953	0.949
cg473	Yes	No	No	Yes	No	Body	OpenSea	0.922	0.955	0.915	0.646	0.53	0.812	0.775	0.837	0.938	0.946	0.948	0.947
cg474	Yes	No	No	Yes	No	Body	OpenSea	0.953	0.95	0.958	0.602	0.341	0.774	0.821	0.878	0.952	0.951	0.961	0.954
cg475	Yes	No	No	Yes	Yes	Body	Shores	0.959	0.963	0.944	0.584	0.358	0.657	0.658	0.921	0.957	0.962	0.966	0.961
cg476	Yes	No	No	Yes	No	3'UTR	OpenSea	0.945	0.947	0.582	0.416	0.325	0.894	0.781	0.83	0.955	0.958	0.963	0.958
cg477	Yes	No	No	No	No	TSS1500	Shores	0.928	0.928	0.895	0.432	0.165	0.622	0.821	0.858	0.849	0.899	0.909	0.895
cg478	Yes	No	No	No	No	Body	OpenSea	0.876	0.888	0.922	0.591	0.116	0.826	0.833	0.858	0.886	0.901	0.936	0.914
cg479	Yes	No	No	No	No	Body	OpenSea	0.96	0.958	0.964	0.595	0.153	0.665	0.822	0.894	0.955	0.96	0.969	0.958
cg480	Yes	No	No	Yes	No	Body	OpenSea	0.889	0.864	0.844	0.678	0.34	0.832	0.829	0.687	0.812	0.855	0.856	0.861
cg481	Yes	No	No	No	No	Intergenic	Shores	0.741	0.918	0.869	0.535	0.36	0.746	0.751	0.706	0.91	0.927	0.932	0.911
cg482	Yes	No	No	No	No	Body	OpenSea	0.771	0.881	0.724	0.916	0.453	0.881	0.909	0.923	0.79	0.833	0.823	0.802
cg483	Yes	No	Yes	No	No	Body	OpenSea	0.806	0.85	0.881	0.638	0.683	0.924	0.878	0.912	0.8	0.84	0.861	0.841
cg484	Yes	No	No	Yes	No	Body	OpenSea	0.84	0.834	0.733	0.844	0.673	0.832	0.846	0.839	0.866	0.883	0.893	0.88
cg485	Yes	No	No	Yes	No	5'UTR	Shores	0.761	0.928	0.812	0.703	0.548	0.807	0.855	0.824	0.892	0.883	0.912	0.897
cg486	Yes	No	No	No	No	3'UTR	OpenSea	0.934	0.751	0.87	0.513	0.522	0.958	0.936	0.933	0.95	0.962	0.965	0.963
cg487	Yes	No	No	Yes	No	Body	Shores	0.956	0.96	0.962	0.592	0.36	0.955	0.937	0.941	0.958	0.967	0.969	0.966
cg488	Yes	No	No	Yes	No	5'UTR	Shores	0.893	0.915	0.926	0.622	0.515	0.901	0.919	0.928	0.905	0.865	0.903	0.852
cg489	Yes	No	No	Yes	No	Body	Shores	0.94	0.932	0.925	0.645	0.555	0.94	0.929	0.935	0.942	0.954	0.934	0.931
cg490	Yes	No	No	No	No	TSS200	OpenSea	0.952	0.951	0.953	0.941	0.475	0.876	0.947	0.952	0.955	0.95	0.965	0.96
cg491	Yes	No	No	Yes	No	Body	OpenSea	0.961	0.965	0.954	0.761	0.542	0.933	0.923	0.946	0.959	0.963	0.967	0.962
cg492	Yes	No	No	Yes	No	Body	OpenSea	0.954	0.953	0.946	0.811	0.551	0.823	0.937	0.949	0.949	0.963	0.959	0.957
cg493	Yes	No	No	No	No	Intergenic	Shelves	0.953	0.961	0.945	0.756	0.686	0.958	0.948	0.953	0.954	0.96	0.964	0.96
cg494	Yes	No	Yes	No	No	Body	OpenSea	0.92	0.954	0.962	0.677	0.631	0.933	0.929	0.922	0.953	0.952	0.952	0.951
cg495	Yes	No	No	No	No	Body	OpenSea	0.93	0.956	0.964	0.681	0.701	0.934	0.95	0.954	0.96	0.968	0.97	0.965
cg496	Yes	No	No	Yes	No	Body	OpenSea	0.926	0.934	0.929	0.748	0.686	0.871	0.779	0.754	0.898	0.939	0.933	0.933
cg497	Yes	No	No	Yes	No	5'UTR	OpenSea	0.906	0.915	0.94	0.769	0.597	0.903	0.897	0.825	0.93	0.932	0.947	0.947
cg498	Yes	No	Yes	No	No	Body	OpenSea	0.882	0.907	0.912	0.725	0.619	0.891	0.877	0.881	0.92	0.929	0.924	0.917
cg499	Yes	No	No	No	No	5'UTR	Shores	0.917	0.952	0.944	0.695	0.936	0.78	0.608	0.688	0.9	0.934	0.966	0.955
cg500	Yes	No	Yes	No	No	Intergenic	Shores	0.894	0.947	0.933	0.636	0.877	0.767	0.55	0.664	0.933	0.942	0.947	0.943
cg501	Yes	No	No	Yes	No	Body	OpenSea	0.866	0.947	0.914	0.549	0.939	0.792	0.568	0.737	0.928	0.927	0.941	0.928
cg502	Yes	Yes	No	No	No	TSS1500	Shores	0.935	0.947	0.917	0.6	0.929	0.913	0.629	0.727	0.913	0.949	0.945	0.937
cg503	Yes	Yes	No	No	No	Body	Shelves	0.942	0.956	0.902	0.565	0.656	0.943	0.716	0.725	0.95	0.953	0.95	0.949
cg504	Yes	No	No	Yes	No	Intergenic	OpenSea	0.94	0.96	0.959	0.455	0.861	0.899	0.615	0.65	0.933	0.964	0.955	0.96
cg505	Yes	No	No	Yes	Yes	Body	OpenSea	0.94	0.956	0.963	0.467	0.87	0.909	0.677	0.72	0.948	0.955	0.97	0.96
cg506	Yes	No	No	Yes	No	Intergenic	Shelves	0.92	0.936	0.952	0.876	0.622	0.918	0.843	0.572	0.912	0.925	0.956	0.951
cg507	Yes	Yes	No	No	No	Body	OpenSea	0.89	0.941	0.947	0.939	0.943	0.885	0.805	0.552	0.9	0.919	0.742	0.933
cg508	Yes	No	No	Yes	No	TSS1500	Shores	0.936	0.968	0.845	0.959	0.951	0.922	0.915	0.574	0.888	0.944	0.971	0.966
cg509	Yes	Yes	Yes	No	No	5'UTR	OpenSea	0.962	0.965	0.963	0.953	0.949	0.933	0.889	0.518	0.959	0.954	0.965	0.957
cg510	Yes	Yes	No	No	No	TSS1500	Shores	0.933	0.931	0.955	0.933	0.941	0.944	0.908	0.538	0.935	0.942	0.957	0.954
cg511	Yes	No	No	No	No	TSS200	OpenSea	0.911	0.931	0.942	0.934	0.941	0.907	0.858	0.615	0.931	0.942	0.947	0.951
cg512	Yes	No	No	Yes	No	Body	OpenSea	0.932	0.953	0.953	0.953	0.958	0.91	0.893	0.588	0.957	0.96	0.965	0.959
cg513	Yes	No	No	Yes	No	Body	OpenSea	0.946	0.949	0.945	0.947	0.89	0.872	0.88	0.655	0.942	0.886	0.952	0.945
cg514	Yes	No	No	Yes	No	Body	OpenSea	0.949	0.953	0.954	0.945	0.942	0.897	0.854	0.576	0.823	0.878	0.95	0.939
cg515	Yes	Yes	Yes	No	No	Body	OpenSea	0.865	0.957	0.947	0.948	0.947	0.819	0.811	0.701	0.95	0.948	0.938	0.836
cg516	Yes	Yes	No	No	No	Body	OpenSea	0.884	0.954	0.952	0.951	0.955	0.903	0.735	0.677	0.951	0.955	0.941	0.938
cg517	Yes	No	No	No	No	Intergenic	OpenSea	0.905	0.957	0.927	0.951	0.946	0.825	0.807	0.718	0.917	0.917	0.937	0.934
cg518	Yes	No	No	Yes	No	Intergenic	OpenSea	0.885	0.96	0.929	0.94	0.942	0.823	0.738	0.726	0.941	0.941	0.947	0.947
cg519	Yes	No	No	Yes	No	Body	Shores	0.844	0.911	0.916	0.905	0.925	0.911	0.876	0.697	0.923	0.934	0.931	0.925
cg520	Yes	No	No	No	No	Body	OpenSea	0.807	0.921	0.934	0.929	0.941	0.906	0.826	0.677	0.933	0.917	0.947	0.936
cg521	Yes	No	No	Yes	No	5'UTR	Shores	0.824	0.89	0.881	0.911	0.913	0.836	0.767	0.678	0.872	0.875	0.912	0.898
cg522	Yes	No	No	Yes	No	Body	OpenSea	0.89	0.918	0.915	0.861	0.871	0.833	0.814	0.732	0.902	0.908	0.916	0.888
cg523	Yes	No	No	No	No	Intergenic	OpenSea	0.908	0.959	0.91	0.827	0.92	0.841	0.844	0.562	0.884	0.917	0.94	0.933
cg524	Yes	No	No	Yes	No	TSS200	OpenSea	0.917	0.962	0.916	0.832	0.94	0.833	0.654	0.571	0.936	0.949	0.965	0.954
cg525	Yes	No	No	No	No	5'UTR	Shelves	0.898	0.957	0.95	0.82	0.951	0.894	0.713	0.492	0.94	0.941	0.958	0.956
cg526	Yes	No	No	Yes	Yes	Intergenic	OpenSea	0.846	0.949	0.961	0.93	0.936	0.871	0.793	0.561	0.935	0.957	0.959	0.95
cg527	Yes	No	No	Yes	No	TSS1500	OpenSea	0.892	0.937	0.953	0.925	0.93	0.874	0.704	0.483	0.926	0.914	0.927	0.917
cg528	Yes	No	No	Yes	No	Intergenic	OpenSea	0.909	0.955	0.953	0.949	0.951	0.87	0.738	0.515	0.947	0.957	0.96	0.956
cg529	Yes	No	No	Yes	No	5'UTR	Shores	0.868	0.936	0.759	0.949	0.935	0.858	0.765	0.368	0.931	0.947	0.943	0.946
cg530	Yes	No	No	No	No	TSS1500	OpenSea	0.941	0.954	0.942	0.951	0.956	0.952	0.853	0.315	0.929	0.927	0.961	0.951
cg531	Yes	Yes	No	No	No	Intergenic	OpenSea	0.897	0.949	0.932	0.938	0.942	0.857	0.71	0.292	0.899	0.917	0.933	0.929
cg532	Yes	No	No	Yes	Yes	Intergenic	OpenSea	0.895	0.924	0.949	0.927	0.932	0.883	0.683	0.371	0.921	0.937	0.938	0.949
cg533	Yes	No	No	Yes	No	TSS1500	OpenSea	0.853	0.937	0.924	0.944	0.929	0.714	0.724	0.429	0.712	0.894	0.939	0.936
cg534	Yes	No	No	Yes	Yes	Body	OpenSea	0.796	0.92	0.921	0.865	0.893	0.902	0.763	0.564	0.672	0.893	0.929	0.906
cg535	Yes	Yes	No	No	No	Body	OpenSea	0.833	0.875	0.869	0.737	0.801	0.672	0.511	0.568	0.826	0.709	0.914	0.875
cg536	Yes	No	Yes	No	No	Body	OpenSea	0.647	0.952	0.872	0.633	0.716	0.749	0.607	0.603	0.851	0.773	0.839	0.948
cg537	Yes	No	No	Yes	No	Body	OpenSea	0.803	0.863	0.826	0.704	0.848	0.866	0.63	0.481	0.812	0.757	0.743	0.741
cg538	Yes	No	No	Yes	No	Intergenic	Shores	0.834	0.777	0.646	0.759	0.794	0.735	0.684	0.421	0.73	0.747	0.76	0.768
cg539	Yes	No	No	No	No	Body	OpenSea	0.786	0.803	0.771	0.721	0.766	0.765	0.723	0.699	0.805	0.9	0.837	0.785
cg540	Yes	No	No	No	No	Body	OpenSea	0.713	0.71	0.736	0.715	0.727	0.751	0.735	0.679	0.787	0.875	0.765	0.749
cg541	Yes	No	No	Yes	No	Body	OpenSea	0.719	0.917	0.759	0.699	0.677	0.673	0.683	0.779	0.709	0.675	0.772	0.687
cg542	Yes	No	No	No	No	Intergenic	Shelves	0.773	0.838	0.74	0.764	0.77	0.734	0.72	0.735	0.771	0.748	0.775	0.743
cg543	Yes	No	No	Yes	No	Body	OpenSea	0.693	0.786	0.743	0.822	0.847	0.722	0.72	0.762	0.696	0.723	0.767	0.731
cg544	Yes	No	No	No	No	Body	OpenSea	0.764	0.939	0.899	0.933	0.931	0.606	0.746	0.754	0.929	0.947	0.945	0.951
cg545	Yes	No	No	Yes	No	Intergenic	OpenSea	0.917	0.96	0.917	0.956	0.955	0.655	0.79	0.74	0.959	0.962	0.967	0.962
cg546	Yes	No	No	No	No	Body	OpenSea	0.899	0.951	0.877	0.942	0.93	0.666	0.732	0.811	0.912	0.926	0.925	0.925
cg547	Yes	No	No	Yes	No	3'UTR	Shelves	0.917	0.944	0.853	0.936	0.929	0.669	0.736	0.751	0.933	0.943	0.958	0.959
cg548	Yes	No	No	Yes	No	Body	OpenSea	0.826	0.946	0.941	0.945	0.932	0.698	0.624	0.882	0.948	0.959	0.955	0.954
cg549	Yes	No	No	Yes	No	Body	OpenSea	0.881	0.939	0.942	0.912	0.93	0.756	0.566	0.779	0.939	0.949	0.957	0.956
cg550	Yes	No	Yes	No	No	Intergenic	Shores	0.889	0.923	0.921	0.923	0.906	0.79	0.643	0.859	0.919	0.925	0.935	0.915
cg551	Yes	Yes	Yes	No	No	Body	Shelves	0.927	0.951	0.915	0.94	0.93	0.665	0.633	0.71	0.942	0.952	0.952	0.948
cg552	Yes	No	No	Yes	No	Intergenic	Shelves	0.845	0.948	0.948	0.931	0.921	0.745	0.662	0.693	0.939	0.938	0.953	0.942
cg553	Yes	No	Yes	No	No	Body	OpenSea	0.846	0.946	0.932	0.826	0.912	0.744	0.649	0.749	0.932	0.864	0.95	0.936
cg554	Yes	No	Yes	No	No	5'UTR	Shores	0.878	0.946	0.864	0.889	0.876	0.806	0.604	0.767	0.929	0.888	0.927	0.922
cg555	Yes	No	No	No	No	5'UTR	OpenSea	0.915	0.939	0.798	0.896	0.918	0.751	0.637	0.746	0.929	0.942	0.952	0.947
cg556	Yes	No	No	Yes	No	Body	Shores	0.776	0.853	0.823	0.815	0.803	0.832	0.745	0.835	0.908	0.912	0.807	0.943
cg557	Yes	No	No	No	No	5'UTR	OpenSea	0.879	0.881	0.842	0.826	0.846	0.86	0.821	0.823	0.884	0.953	0.886	0.845
cg558	Yes	No	No	Yes	No	Body	OpenSea	0.824	0.862	0.879	0.885	0.9	0.869	0.84	0.871	0.866	0.917	0.882	0.878
cg559	Yes	No	No	No	No	Intergenic	OpenSea	0.827	0.845	0.804	0.826	0.832	0.826	0.824	0.811	0.841	0.879	0.825	0.798
cg560	Yes	No	No	No	No	Intergenic	OpenSea	0.802	0.885	0.823	0.859	0.863	0.783	0.787	0.773	0.88	0.923	0.865	0.847
cg561	Yes	No	No	Yes	Yes	Intergenic	Shores	0.691	0.916	0.87	0.918	0.871	0.601	0.754	0.686	0.824	0.818	0.88	0.853
cg562	Yes	No	No	Yes	No	1stExon	Shores	0.827	0.878	0.845	0.844	0.862	0.745	0.681	0.748	0.8	0.839	0.843	0.844
cg563	Yes	Yes	Yes	No	No	Body	Island	0.749	0.792	0.788	0.809	0.819	0.713	0.711	0.739	0.788	0.814	0.841	0.862
cg564	Yes	No	No	No	No	TSS200	OpenSea	0.897	0.937	0.838	0.942	0.901	0.624	0.816	0.884	0.84	0.75	0.899	0.856
cg565	Yes	No	No	Yes	No	Body	Shelves	0.898	0.955	0.773	0.794	0.762	0.668	0.72	0.848	0.807	0.822	0.777	0.774
cg566	Yes	No	No	Yes	No	Body	OpenSea	0.896	0.916	0.858	0.881	0.852	0.699	0.738	0.788	0.865	0.876	0.891	0.873
cg567	Yes	No	No	No	No	Body	Shores	0.782	0.885	0.739	0.875	0.854	0.642	0.703	0.814	0.865	0.878	0.879	0.881
cg568	Yes	No	No	Yes	No	Body	OpenSea	0.767	0.866	0.792	0.865	0.858	0.653	0.726	0.786	0.846	0.868	0.856	0.852
cg569	Yes	Yes	No	No	No	5'UTR	Shelves	0.711	0.922	0.902	0.898	0.899	0.736	0.452	0.498	0.879	0.925	0.922	0.92
cg570	Yes	No	No	Yes	No	Body	OpenSea	0.825	0.953	0.94	0.946	0.946	0.787	0.503	0.505	0.955	0.958	0.954	0.963
cg571	Yes	No	No	Yes	Yes	Intergenic	Shores	0.705	0.927	0.901	0.883	0.905	0.752	0.594	0.684	0.829	0.905	0.939	0.908
cg572	Yes	No	No	Yes	No	Body	Island	0.833	0.886	0.917	0.889	0.886	0.822	0.695	0.504	0.867	0.879	0.89	0.907
cg573	Yes	No	No	Yes	No	Body	Shores	0.857	0.944	0.903	0.844	0.855	0.796	0.591	0.595	0.931	0.931	0.949	0.951
cg574	Yes	No	No	Yes	No	Body	Island	0.834	0.934	0.899	0.856	0.851	0.69	0.611	0.467	0.913	0.936	0.939	0.923
cg575	Yes	No	No	Yes	No	Body	OpenSea	0.896	0.944	0.881	0.808	0.918	0.629	0.337	0.77	0.918	0.93	0.927	0.934
cg576	Yes	No	No	Yes	No	3'UTR	OpenSea	0.902	0.947	0.905	0.94	0.92	0.541	0.525	0.779	0.913	0.866	0.951	0.931
cg577	Yes	No	No	Yes	No	5'UTR	Shores	0.942	0.954	0.959	0.898	0.958	0.942	0.437	0.775	0.931	0.963	0.944	0.958
cg578	Yes	No	No	Yes	No	Body	OpenSea	0.951	0.962	0.961	0.927	0.943	0.9	0.513	0.584	0.952	0.958	0.964	0.961
cg579	Yes	No	No	No	No	Body	OpenSea	0.941	0.955	0.952	0.931	0.945	0.825	0.551	0.678	0.937	0.958	0.958	0.95
cg580	Yes	No	No	Yes	No	Body	OpenSea	0.923	0.959	0.966	0.953	0.955	0.88	0.509	0.686	0.96	0.97	0.967	0.968
cg581	Yes	No	No	Yes	No	Body	OpenSea	0.945	0.953	0.942	0.929	0.935	0.917	0.594	0.79	0.947	0.823	0.955	0.836
cg582	Yes	No	No	Yes	Yes	Body	OpenSea	0.935	0.951	0.961	0.938	0.947	0.884	0.609	0.715	0.947	0.954	0.946	0.941
cg583	Yes	No	No	No	No	5'UTR	Shores	0.916	0.947	0.945	0.924	0.936	0.817	0.653	0.73	0.943	0.952	0.962	0.961
cg584	Yes	No	Yes	No	No	Body	Island	0.959	0.959	0.962	0.956	0.962	0.958	0.954	0.958	0.949	0.562	0.954	0.917
cg585	Yes	No	No	No	No	3'UTR	OpenSea	0.949	0.957	0.952	0.948	0.956	0.952	0.942	0.951	0.943	0.614	0.963	0.919
cg586	Yes	No	Yes	No	No	5'UTR	OpenSea	0.943	0.95	0.942	0.945	0.951	0.948	0.939	0.94	0.94	0.693	0.955	0.926
cg587	Yes	No	No	No	No	Body	OpenSea	0.951	0.959	0.966	0.956	0.962	0.961	0.954	0.956	0.94	0.706	0.845	0.869
cg588	Yes	Yes	Yes	No	No	Body	OpenSea	0.962	0.964	0.96	0.961	0.966	0.961	0.958	0.961	0.936	0.521	0.953	0.824
cg589	Yes	Yes	Yes	No	No	3'UTR	OpenSea	0.926	0.941	0.93	0.946	0.949	0.927	0.921	0.936	0.849	0.495	0.909	0.823
cg590	Yes	Yes	No	No	No	Intergenic	OpenSea	0.963	0.967	0.955	0.967	0.969	0.963	0.958	0.957	0.787	0.413	0.881	0.857
cg591	Yes	No	No	No	No	Body	OpenSea	0.937	0.965	0.959	0.96	0.967	0.964	0.957	0.963	0.914	0.411	0.912	0.823
cg592	Yes	No	No	Yes	No	5'UTR	OpenSea	0.936	0.957	0.94	0.954	0.956	0.937	0.94	0.945	0.915	0.402	0.922	0.89
cg593	Yes	No	Yes	No	No	TSS1500	OpenSea	0.859	0.922	0.927	0.931	0.93	0.864	0.86	0.858	0.922	0.348	0.948	0.92
cg594	Yes	No	No	Yes	No	Body	Island	0.924	0.931	0.926	0.914	0.924	0.897	0.906	0.898	0.876	0.389	0.931	0.891
cg595	Yes	No	Yes	No	No	Body	Shelves	0.912	0.928	0.913	0.927	0.937	0.912	0.895	0.932	0.91	0.394	0.917	0.875
cg596	Yes	Yes	No	No	No	Intergenic	Shelves	0.922	0.929	0.928	0.929	0.935	0.931	0.918	0.916	0.911	0.404	0.944	0.855
cg597	Yes	No	No	Yes	No	5'UTR	OpenSea	0.926	0.953	0.964	0.953	0.961	0.931	0.935	0.944	0.933	0.37	0.968	0.953
cg598	Yes	Yes	No	No	No	Body	OpenSea	0.951	0.957	0.958	0.954	0.959	0.957	0.952	0.959	0.876	0.311	0.942	0.883
cg599	Yes	No	No	Yes	No	Body	OpenSea	0.913	0.939	0.947	0.949	0.953	0.932	0.939	0.941	0.922	0.313	0.955	0.892
cg600	Yes	No	No	Yes	No	Body	OpenSea	0.972	0.969	0.481	0.964	0.961	0.962	0.964	0.965	0.963	0.951	0.977	0.972
cg601	Yes	Yes	No	No	No	TSS1500	Shores	0.961	0.963	0.564	0.961	0.966	0.958	0.953	0.964	0.941	0.963	0.972	0.967
cg602	Yes	No	No	No	No	Body	OpenSea	0.849	0.95	0.467	0.957	0.962	0.931	0.947	0.957	0.913	0.904	0.909	0.92
cg603	Yes	No	No	Yes	No	3'UTR	Shelves	0.946	0.952	0.492	0.955	0.953	0.889	0.937	0.941	0.906	0.91	0.966	0.956
cg604	Yes	No	No	Yes	No	Intergenic	Shores	0.951	0.947	0.501	0.954	0.954	0.855	0.938	0.946	0.953	0.959	0.966	0.959
cg605	Yes	Yes	Yes	No	No	TSS1500	OpenSea	0.932	0.957	0.43	0.957	0.962	0.938	0.932	0.921	0.958	0.965	0.969	0.964
cg606	Yes	No	No	No	No	Body	OpenSea	0.915	0.942	0.447	0.935	0.942	0.907	0.909	0.925	0.934	0.927	0.943	0.921
cg607	Yes	No	Yes	No	No	Body	OpenSea	0.959	0.954	0.437	0.811	0.903	0.95	0.927	0.944	0.957	0.968	0.963	0.963
cg608	Yes	No	Yes	No	No	Body	OpenSea	0.863	0.946	0.324	0.945	0.956	0.926	0.908	0.887	0.95	0.945	0.951	0.937
cg609	Yes	No	No	Yes	No	5'UTR	OpenSea	0.892	0.94	0.356	0.95	0.948	0.898	0.912	0.916	0.951	0.944	0.957	0.951
cg610	Yes	No	No	Yes	No	Body	Shores	0.904	0.938	0.329	0.946	0.953	0.918	0.933	0.944	0.882	0.933	0.91	0.908
cg611	Yes	No	No	Yes	No	Body	OpenSea	0.934	0.942	0.32	0.946	0.948	0.865	0.93	0.931	0.921	0.951	0.962	0.957
cg612	Yes	No	Yes	No	No	Body	OpenSea	0.876	0.894	0.715	0.89	0.906	0.859	0.871	0.906	0.881	0.889	0.894	0.884
cg613	Yes	No	No	Yes	No	5'UTR	OpenSea	0.863	0.925	0.696	0.925	0.929	0.915	0.907	0.916	0.906	0.869	0.926	0.909
cg614	Yes	No	No	No	No	Intergenic	OpenSea	0.881	0.911	0.644	0.924	0.929	0.904	0.915	0.907	0.898	0.906	0.915	0.913
cg615	Yes	No	No	Yes	No	Body	Shelves	0.799	0.91	0.545	0.938	0.907	0.792	0.904	0.921	0.925	0.929	0.923	0.928
cg616	Yes	Yes	Yes	No	No	Intergenic	Island	0.878	0.928	0.53	0.922	0.907	0.837	0.899	0.884	0.918	0.913	0.93	0.911
cg617	Yes	No	No	Yes	No	Body	Shores	0.857	0.881	0.528	0.897	0.907	0.882	0.879	0.88	0.884	0.876	0.895	0.897
cg618	Yes	No	No	No	No	TSS1500	OpenSea	0.95	0.954	0.625	0.951	0.951	0.889	0.928	0.953	0.917	0.756	0.957	0.941
cg619	Yes	No	Yes	No	No	Body	OpenSea	0.937	0.96	0.652	0.956	0.961	0.89	0.947	0.95	0.949	0.948	0.964	0.961
cg620	Yes	No	No	Yes	No	3'UTR	Shelves	0.962	0.964	0.754	0.957	0.963	0.963	0.958	0.96	0.948	0.926	0.969	0.962
cg621	Yes	No	No	No	No	Intergenic	OpenSea	0.957	0.959	0.71	0.959	0.96	0.961	0.95	0.956	0.956	0.962	0.964	0.964
cg622	Yes	No	No	No	No	5'UTR	OpenSea	0.946	0.96	0.702	0.961	0.964	0.944	0.946	0.931	0.949	0.959	0.967	0.96
cg623	Yes	Yes	Yes	No	No	Intergenic	OpenSea	0.924	0.513	0.92	0.955	0.955	0.755	0.746	0.743	0.936	0.956	0.95	0.94
cg624	Yes	No	No	No	No	5'UTR	Shores	0.69	0.544	0.906	0.918	0.929	0.901	0.895	0.927	0.893	0.892	0.917	0.915
cg625	Yes	No	No	Yes	No	Body	OpenSea	0.725	0.504	0.968	0.947	0.961	0.963	0.955	0.954	0.956	0.965	0.971	0.969
cg626	Yes	Yes	No	No	No	TSS1500	Shores	0.618	0.434	0.947	0.942	0.948	0.939	0.938	0.936	0.93	0.942	0.952	0.952
cg627	Yes	No	No	Yes	No	3'UTR	OpenSea	0.846	0.526	0.959	0.951	0.953	0.952	0.95	0.947	0.953	0.958	0.891	0.842
cg628	Yes	No	No	Yes	No	Body	Shores	0.924	0.517	0.958	0.943	0.949	0.952	0.943	0.94	0.924	0.946	0.908	0.886
cg629	Yes	No	No	No	No	5'UTR	OpenSea	0.907	0.423	0.95	0.938	0.947	0.945	0.926	0.935	0.94	0.952	0.956	0.953
cg630	Yes	No	No	Yes	No	Body	OpenSea	0.892	0.578	0.966	0.949	0.955	0.964	0.939	0.951	0.947	0.951	0.967	0.967
cg631	Yes	No	No	No	No	Body	Shelves	0.908	0.909	0.948	0.925	0.928	0.931	0.925	0.912	0.778	0.927	0.954	0.95
cg632	Yes	No	No	Yes	No	5'UTR	Shores	0.953	0.944	0.965	0.956	0.964	0.96	0.945	0.951	0.685	0.889	0.937	0.935
cg633	Yes	No	No	No	No	Intergenic	Shelves	0.955	0.958	0.958	0.954	0.961	0.955	0.954	0.955	0.658	0.907	0.963	0.958
cg634	Yes	No	No	No	No	3'UTR	Shelves	0.951	0.947	0.957	0.95	0.957	0.954	0.944	0.946	0.649	0.943	0.958	0.955
cg635	Yes	No	No	No	No	Body	OpenSea	0.955	0.954	0.958	0.945	0.953	0.95	0.939	0.943	0.764	0.954	0.959	0.963
cg636	Yes	No	No	No	No	Body	OpenSea	0.948	0.959	0.95	0.96	0.961	0.951	0.944	0.953	0.772	0.958	0.961	0.956
cg637	Yes	Yes	No	No	No	5'UTR	Shelves	0.934	0.965	0.965	0.965	0.964	0.96	0.941	0.923	0.711	0.956	0.967	0.968
cg638	Yes	No	Yes	No	No	Intergenic	Island	0.965	0.969	0.963	0.967	0.97	0.964	0.954	0.956	0.717	0.959	0.969	0.97
cg639	Yes	No	No	No	No	Body	OpenSea	0.912	0.916	0.9	0.93	0.931	0.902	0.906	0.932	0.596	0.769	0.891	0.862
cg640	Yes	No	No	Yes	No	Intergenic	Shores	0.912	0.919	0.933	0.93	0.94	0.931	0.917	0.938	0.671	0.8	0.916	0.89
cg641	Yes	Yes	Yes	No	No	TSS200	OpenSea	0.901	0.908	0.92	0.926	0.931	0.909	0.9	0.914	0.646	0.859	0.935	0.938
cg642	Yes	No	No	Yes	No	Body	OpenSea	0.962	0.962	0.93	0.962	0.966	0.947	0.958	0.964	0.654	0.836	0.878	0.846
cg643	Yes	Yes	Yes	No	No	Body	OpenSea	0.95	0.956	0.956	0.955	0.962	0.963	0.945	0.954	0.59	0.828	0.965	0.945
cg644	Yes	Yes	No	No	No	Body	OpenSea	0.946	0.949	0.935	0.954	0.952	0.939	0.935	0.948	0.586	0.877	0.948	0.937
cg645	Yes	No	No	No	No	Body	OpenSea	0.946	0.945	0.96	0.946	0.953	0.952	0.944	0.945	0.605	0.892	0.963	0.956
cg646	Yes	No	No	Yes	No	5'UTR	OpenSea	0.97	0.969	0.974	0.965	0.966	0.967	0.961	0.96	0.509	0.972	0.976	0.973
cg647	Yes	Yes	No	No	No	TSS1500	Shores	0.954	0.964	0.965	0.966	0.965	0.966	0.953	0.965	0.593	0.943	0.962	0.955
cg648	Yes	Yes	Yes	No	No	TSS1500	Shores	0.97	0.968	0.969	0.968	0.974	0.972	0.967	0.97	0.577	0.946	0.973	0.968
cg649	Yes	No	No	No	No	5'UTR	OpenSea	0.819	0.951	0.952	0.95	0.954	0.925	0.926	0.935	0.559	0.928	0.96	0.954
cg650	Yes	No	No	Yes	No	Intergenic	OpenSea	0.915	0.952	0.928	0.955	0.952	0.876	0.883	0.859	0.606	0.88	0.938	0.943
cg651	Yes	No	No	No	No	Body	Shelves	0.94	0.946	0.95	0.942	0.949	0.945	0.933	0.936	0.927	0.803	0.937	0.558
cg652	Yes	No	No	No	No	Body	Shelves	0.957	0.953	0.962	0.952	0.959	0.956	0.949	0.951	0.923	0.834	0.897	0.552
cg653	Yes	No	Yes	No	No	Body	Shores	0.926	0.95	0.929	0.948	0.953	0.899	0.898	0.931	0.828	0.867	0.852	0.633
cg654	Yes	No	No	Yes	No	Intergenic	Shelves	0.929	0.948	0.948	0.947	0.949	0.932	0.924	0.904	0.937	0.857	0.868	0.633
cg655	Yes	Yes	Yes	No	No	TSS1500	OpenSea	0.949	0.958	0.934	0.95	0.95	0.946	0.937	0.947	0.932	0.862	0.863	0.657
cg656	Yes	No	No	No	No	Intergenic	Shelves	0.961	0.961	0.962	0.955	0.96	0.963	0.957	0.963	0.959	0.953	0.968	0.645
cg657	Yes	No	No	Yes	No	1stExon	OpenSea	0.922	0.951	0.934	0.952	0.958	0.944	0.943	0.951	0.939	0.922	0.923	0.641
cg658	Yes	Yes	No	No	No	TSS1500	Shores	0.917	0.936	0.96	0.943	0.95	0.952	0.942	0.943	0.946	0.944	0.96	0.603
cg659	Yes	No	No	Yes	No	TSS200	Shelves	0.957	0.96	0.944	0.952	0.957	0.952	0.947	0.946	0.9	0.906	0.924	0.695
cg660	Yes	Yes	Yes	No	No	Body	Shelves	0.915	0.923	0.935	0.932	0.938	0.925	0.922	0.929	0.924	0.932	0.938	0.692
cg661	Yes	No	No	Yes	No	Intergenic	OpenSea	0.915	0.922	0.94	0.925	0.929	0.809	0.905	0.901	0.925	0.923	0.93	0.631
cg662	Yes	Yes	No	No	No	5'UTR	OpenSea	0.951	0.957	0.957	0.955	0.959	0.906	0.883	0.869	0.954	0.925	0.956	0.735
cg663	Yes	No	No	Yes	No	Intergenic	Shelves	0.933	0.948	0.942	0.947	0.949	0.944	0.937	0.93	0.937	0.955	0.756	0.952
cg664	Yes	No	No	No	No	Intergenic	OpenSea	0.932	0.941	0.952	0.941	0.949	0.943	0.936	0.941	0.931	0.944	0.799	0.906
cg665	Yes	No	No	Yes	No	Body	Shores	0.959	0.956	0.966	0.958	0.963	0.967	0.958	0.96	0.959	0.964	0.65	0.964
cg666	Yes	No	No	Yes	No	3'UTR	OpenSea	0.914	0.953	0.941	0.95	0.959	0.944	0.883	0.922	0.928	0.934	0.579	0.922
cg667	Yes	No	No	Yes	No	Body	OpenSea	0.905	0.94	0.941	0.935	0.934	0.935	0.93	0.922	0.926	0.887	0.661	0.933
cg668	Yes	No	Yes	No	No	3'UTR	Shores	0.959	0.966	0.958	0.951	0.728	0.743	0.938	0.95	0.958	0.969	0.969	0.967
cg669	Yes	No	No	Yes	No	Body	OpenSea	0.904	0.933	0.942	0.919	0.936	0.757	0.873	0.842	0.932	0.943	0.946	0.953
cg670	Yes	Yes	No	No	No	Intergenic	Shores	0.842	0.938	0.918	0.936	0.945	0.756	0.851	0.83	0.93	0.939	0.946	0.92
cg671	Yes	Yes	No	No	No	Body	Shelves	0.863	0.947	0.943	0.95	0.915	0.704	0.845	0.909	0.935	0.931	0.949	0.943
cg672	Yes	No	No	Yes	No	Body	Shelves	0.814	0.923	0.911	0.933	0.934	0.664	0.832	0.855	0.927	0.942	0.945	0.93
cg673	Yes	No	No	Yes	No	Body	Island	0.849	0.95	0.891	0.937	0.934	0.683	0.804	0.886	0.939	0.954	0.96	0.951
cg674	Yes	Yes	No	No	No	Body	Shores	0.936	0.953	0.914	0.949	0.939	0.674	0.912	0.943	0.948	0.953	0.964	0.961
cg675	Yes	No	Yes	No	No	Body	Island	0.884	0.963	0.87	0.955	0.948	0.72	0.83	0.925	0.962	0.965	0.966	0.963
cg676	Yes	No	No	No	No	Intergenic	Shelves	0.896	0.934	0.784	0.938	0.935	0.691	0.875	0.866	0.917	0.932	0.933	0.931
cg677	Yes	No	No	No	No	Body	Shelves	0.953	0.951	0.795	0.954	0.951	0.735	0.911	0.948	0.938	0.95	0.947	0.927
cg678	Yes	No	No	Yes	No	Intergenic	OpenSea	0.776	0.964	0.97	0.96	0.962	0.919	0.718	0.931	0.965	0.965	0.961	0.97
cg679	Yes	No	No	Yes	No	Intergenic	Shelves	0.905	0.888	0.935	0.916	0.94	0.898	0.752	0.829	0.926	0.94	0.943	0.936
cg680	Yes	No	Yes	No	No	1stExon	OpenSea	0.916	0.924	0.945	0.878	0.918	0.918	0.739	0.901	0.931	0.94	0.954	0.948
cg681	Yes	No	No	No	No	Intergenic	OpenSea	0.891	0.961	0.964	0.944	0.955	0.887	0.718	0.908	0.955	0.968	0.97	0.965
cg682	Yes	No	No	No	No	Intergenic	OpenSea	0.919	0.93	0.952	0.933	0.941	0.922	0.681	0.851	0.925	0.941	0.947	0.944
cg683	Yes	No	No	No	No	Body	OpenSea	0.88	0.944	0.949	0.945	0.95	0.865	0.705	0.836	0.958	0.961	0.965	0.966
cg684	Yes	No	No	Yes	No	Body	OpenSea	0.898	0.95	0.93	0.939	0.938	0.849	0.652	0.86	0.94	0.951	0.952	0.955
cg685	Yes	No	No	Yes	No	Intergenic	OpenSea	0.954	0.954	0.957	0.883	0.943	0.872	0.845	0.923	0.943	0.937	0.96	0.955
cg686	Yes	No	No	Yes	No	TSS200	OpenSea	0.927	0.96	0.95	0.949	0.955	0.859	0.867	0.904	0.956	0.963	0.968	0.964
cg687	Yes	No	No	Yes	No	Body	Shores	0.913	0.929	0.929	0.924	0.928	0.85	0.882	0.872	0.93	0.943	0.944	0.94
cg688	Yes	No	No	No	No	Intergenic	OpenSea	0.907	0.936	0.934	0.937	0.94	0.83	0.871	0.876	0.935	0.94	0.951	0.943
cg689	Yes	No	No	Yes	No	Body	OpenSea	0.911	0.923	0.902	0.925	0.926	0.769	0.884	0.924	0.906	0.946	0.93	0.925
cg690	Yes	No	No	Yes	No	3'UTR	Shelves	0.873	0.928	0.935	0.94	0.924	0.825	0.889	0.938	0.936	0.941	0.936	0.931
cg691	Yes	No	Yes	No	No	Body	OpenSea	0.906	0.946	0.946	0.947	0.943	0.824	0.915	0.94	0.949	0.955	0.967	0.961
cg692	Yes	No	No	No	No	Body	Shelves	0.913	0.931	0.946	0.938	0.94	0.859	0.911	0.913	0.935	0.938	0.954	0.953
cg693	Yes	No	No	No	No	Intergenic	OpenSea	0.841	0.929	0.907	0.928	0.926	0.837	0.779	0.85	0.923	0.922	0.924	0.918
cg694	Yes	No	No	Yes	No	Body	Shelves	0.931	0.956	0.895	0.941	0.937	0.801	0.784	0.847	0.901	0.923	0.947	0.909
cg695	Yes	Yes	No	No	No	Body	OpenSea	0.899	0.931	0.921	0.924	0.933	0.897	0.845	0.899	0.918	0.927	0.935	0.923
cg696	Yes	No	Yes	No	No	Intergenic	Shelves	0.929	0.942	0.92	0.911	0.899	0.874	0.823	0.859	0.919	0.928	0.939	0.917
cg697	Yes	No	No	No	No	5'UTR	Shores	0.87	0.913	0.944	0.924	0.935	0.894	0.884	0.813	0.93	0.935	0.947	0.948
cg698	Yes	Yes	Yes	No	No	Intergenic	Shelves	0.898	0.923	0.919	0.915	0.916	0.868	0.876	0.821	0.927	0.927	0.943	0.931
cg699	Yes	Yes	No	No	No	5'UTR	OpenSea	0.872	0.912	0.903	0.915	0.92	0.87	0.861	0.828	0.917	0.931	0.932	0.919
cg700	Yes	No	No	No	No	Body	OpenSea	0.93	0.935	0.934	0.931	0.94	0.925	0.819	0.81	0.935	0.945	0.944	0.937
cg701	Yes	Yes	No	No	No	5'UTR	Island	0.923	0.947	0.916	0.941	0.946	0.85	0.85	0.81	0.934	0.938	0.942	0.94
cg702	Yes	No	No	Yes	No	Intergenic	Shores	0.88	0.939	0.915	0.941	0.933	0.873	0.823	0.79	0.934	0.945	0.95	0.928
cg703	Yes	No	No	No	No	Body	OpenSea	0.857	0.942	0.961	0.947	0.952	0.895	0.786	0.785	0.951	0.956	0.964	0.96
cg704	Yes	No	No	No	No	Body	Shelves	0.935	0.953	0.946	0.946	0.952	0.848	0.822	0.856	0.947	0.937	0.955	0.941
cg705	Yes	No	No	Yes	No	Body	OpenSea	0.92	0.945	0.944	0.937	0.943	0.862	0.768	0.853	0.904	0.938	0.941	0.951
cg706	Yes	No	No	No	No	Body	Shelves	0.926	0.954	0.947	0.943	0.949	0.865	0.758	0.874	0.955	0.962	0.965	0.962
cg707	Yes	No	No	No	No	Body	OpenSea	0.913	0.722	0.928	0.951	0.956	0.938	0.937	0.918	0.944	0.942	0.956	0.898
cg708	Yes	No	No	Yes	No	Body	OpenSea	0.87	0.812	0.941	0.933	0.943	0.937	0.934	0.938	0.896	0.925	0.923	0.923
cg709	Yes	No	No	Yes	No	Body	OpenSea	0.92	0.948	0.946	0.943	0.95	0.933	0.937	0.944	0.938	0.856	0.952	0.922
cg710	Yes	No	No	Yes	No	3'UTR	OpenSea	0.948	0.952	0.95	0.952	0.961	0.946	0.945	0.943	0.946	0.839	0.961	0.947
cg711	Yes	No	No	No	No	Body	OpenSea	0.933	0.957	0.922	0.953	0.957	0.932	0.929	0.942	0.92	0.778	0.942	0.899
cg712	Yes	No	No	Yes	No	Body	OpenSea	0.961	0.962	0.953	0.957	0.962	0.956	0.952	0.956	0.898	0.803	0.958	0.955
cg713	Yes	No	No	No	No	TSS1500	OpenSea	0.946	0.96	0.957	0.957	0.963	0.955	0.952	0.951	0.946	0.789	0.962	0.928
cg714	Yes	No	No	Yes	No	3'UTR	OpenSea	0.947	0.943	0.951	0.946	0.953	0.951	0.949	0.946	0.948	0.784	0.954	0.949
cg715	Yes	No	No	Yes	No	Body	Shores	0.976	0.976	0.976	0.974	0.975	0.977	0.974	0.976	0.977	0.983	0.981	0.978
cg716	Yes	No	Yes	No	No	Body	Shores	0.97	0.972	0.968	0.969	0.974	0.965	0.963	0.968	0.931	0.966	0.976	0.964
cg717	Yes	Yes	No	No	No	Body	OpenSea	0.95	0.953	0.939	0.949	0.953	0.944	0.942	0.947	0.945	0.954	0.969	0.964
cg718	Yes	No	Yes	No	No	5'UTR	Shelves	0.939	0.946	0.953	0.948	0.957	0.943	0.941	0.939	0.947	0.954	0.965	0.961
cg719	Yes	No	No	Yes	No	Body	OpenSea	0.94	0.954	0.947	0.944	0.951	0.939	0.936	0.942	0.949	0.955	0.97	0.961
cg720	Yes	No	No	No	No	Body	OpenSea	0.942	0.948	0.959	0.954	0.96	0.95	0.948	0.947	0.954	0.953	0.969	0.965
cg721	Yes	No	No	No	No	Body	OpenSea	0.945	0.95	0.961	0.952	0.957	0.955	0.95	0.95	0.95	0.954	0.967	0.961
cg722	Yes	No	No	Yes	No	Body	OpenSea	0.943	0.949	0.959	0.95	0.959	0.955	0.949	0.949	0.95	0.952	0.969	0.961
cg723	Yes	No	No	Yes	No	Body	OpenSea	0.947	0.951	0.962	0.944	0.952	0.947	0.945	0.949	0.952	0.959	0.968	0.964
cg724	Yes	No	No	No	No	Body	Shores	0.947	0.947	0.954	0.95	0.956	0.947	0.948	0.939	0.953	0.955	0.966	0.963
cg725	Yes	No	No	Yes	No	Body	Shelves	0.944	0.945	0.956	0.945	0.949	0.951	0.947	0.942	0.951	0.956	0.967	0.965
cg726	Yes	No	No	No	No	Body	OpenSea	0.944	0.945	0.962	0.952	0.951	0.949	0.947	0.944	0.95	0.954	0.966	0.962
cg727	Yes	No	No	No	No	Body	OpenSea	0.943	0.945	0.961	0.947	0.95	0.955	0.944	0.945	0.948	0.952	0.967	0.961
cg728	Yes	No	No	Yes	No	Body	Shores	0.949	0.944	0.96	0.948	0.952	0.954	0.945	0.945	0.948	0.953	0.967	0.962
cg729	Yes	No	No	No	No	Body	OpenSea	0.947	0.943	0.961	0.948	0.953	0.953	0.946	0.947	0.95	0.95	0.967	0.96
cg730	Yes	No	No	No	No	Body	Shelves	0.942	0.949	0.963	0.946	0.952	0.949	0.94	0.948	0.949	0.95	0.966	0.954
cg731	Yes	No	No	No	No	TSS1500	Shores	0.946	0.947	0.955	0.946	0.951	0.95	0.943	0.946	0.948	0.952	0.963	0.956
cg732	Yes	No	No	No	No	3'UTR	OpenSea	0.948	0.95	0.959	0.951	0.956	0.953	0.947	0.951	0.953	0.948	0.965	0.957
cg733	Yes	Yes	No	No	No	3'UTR	OpenSea	0.952	0.954	0.958	0.953	0.957	0.955	0.949	0.946	0.955	0.951	0.963	0.956
cg734	Yes	No	No	No	No	Body	Shelves	0.951	0.952	0.961	0.951	0.954	0.955	0.95	0.949	0.953	0.955	0.966	0.962
cg735	Yes	No	No	No	No	3'UTR	OpenSea	0.951	0.95	0.963	0.946	0.954	0.958	0.946	0.946	0.949	0.954	0.968	0.96
cg736	Yes	Yes	Yes	No	No	5'UTR	Shelves	0.946	0.948	0.961	0.947	0.955	0.954	0.949	0.947	0.948	0.955	0.966	0.961
cg737	Yes	No	No	Yes	No	3'UTR	Shores	0.949	0.951	0.961	0.946	0.954	0.95	0.945	0.94	0.951	0.955	0.967	0.961
cg738	Yes	No	No	No	No	Intergenic	OpenSea	0.95	0.953	0.957	0.95	0.957	0.948	0.947	0.943	0.949	0.95	0.969	0.96
cg739	Yes	Yes	No	No	No	Body	Shelves	0.948	0.957	0.962	0.951	0.95	0.941	0.953	0.941	0.957	0.954	0.97	0.965
cg740	Yes	No	No	No	No	Body	Shelves	0.949	0.951	0.952	0.952	0.957	0.951	0.947	0.943	0.947	0.96	0.968	0.957
cg741	Yes	No	No	No	No	Body	OpenSea	0.953	0.956	0.958	0.953	0.959	0.948	0.948	0.949	0.954	0.957	0.969	0.965
cg742	Yes	Yes	No	No	No	3'UTR	OpenSea	0.951	0.957	0.954	0.957	0.955	0.945	0.947	0.948	0.951	0.955	0.966	0.958
cg743	Yes	No	No	Yes	No	Body	Shores	0.961	0.963	0.966	0.963	0.964	0.96	0.958	0.961	0.966	0.972	0.971	0.967
cg744	Yes	No	No	Yes	No	TSS200	Shelves	0.963	0.959	0.965	0.959	0.961	0.961	0.959	0.958	0.96	0.971	0.967	0.965
cg745	Yes	No	No	No	No	Body	OpenSea	0.948	0.954	0.957	0.955	0.959	0.963	0.951	0.956	0.951	0.967	0.961	0.956
cg746	Yes	No	No	No	No	Intergenic	OpenSea	0.951	0.956	0.964	0.956	0.958	0.956	0.956	0.945	0.959	0.959	0.971	0.962
cg747	Yes	No	No	No	No	Body	Island	0.957	0.955	0.967	0.954	0.959	0.959	0.955	0.951	0.959	0.965	0.973	0.969
cg748	Yes	No	Yes	No	No	Body	Shores	0.952	0.956	0.967	0.956	0.96	0.961	0.955	0.955	0.959	0.959	0.972	0.969
cg749	Yes	No	No	No	No	Body	Shelves	0.952	0.955	0.964	0.953	0.958	0.958	0.952	0.954	0.956	0.96	0.971	0.964
cg750	Yes	No	Yes	No	No	5'UTR	OpenSea	0.955	0.959	0.964	0.956	0.961	0.96	0.954	0.955	0.957	0.961	0.971	0.963
cg751	Yes	No	No	Yes	No	Body	Island	0.971	0.968	0.968	0.958	0.952	0.938	0.954	0.931	0.967	0.971	0.97	0.966
cg752	Yes	Yes	No	No	No	Body	OpenSea	0.953	0.961	0.948	0.957	0.96	0.949	0.941	0.946	0.958	0.971	0.969	0.964
cg753	Yes	No	No	No	No	Body	OpenSea	0.952	0.956	0.966	0.96	0.962	0.955	0.942	0.931	0.956	0.967	0.968	0.965
cg754	Yes	No	No	No	No	Body	OpenSea	0.956	0.961	0.962	0.959	0.962	0.959	0.944	0.934	0.961	0.964	0.971	0.966
cg755	Yes	No	No	Yes	No	Body	Shores	0.946	0.958	0.961	0.95	0.953	0.902	0.932	0.948	0.951	0.954	0.968	0.961
cg756	Yes	No	No	Yes	No	1stExon	OpenSea	0.959	0.961	0.96	0.949	0.936	0.927	0.942	0.913	0.958	0.962	0.964	0.958
cg757	Yes	No	No	Yes	No	Body	Shelves	0.96	0.964	0.962	0.95	0.955	0.943	0.941	0.923	0.95	0.951	0.967	0.955
cg758	Yes	No	No	Yes	No	Intergenic	Shelves	0.949	0.956	0.957	0.951	0.959	0.948	0.943	0.93	0.95	0.956	0.959	0.958
cg759	Yes	No	Yes	No	No	Body	OpenSea	0.953	0.951	0.957	0.937	0.937	0.939	0.936	0.927	0.945	0.942	0.966	0.953
cg760	Yes	No	No	No	No	1stExon	OpenSea	0.944	0.946	0.955	0.944	0.949	0.931	0.93	0.932	0.947	0.944	0.963	0.949
cg761	Yes	No	No	No	No	Intergenic	Island	0.947	0.945	0.94	0.934	0.937	0.931	0.931	0.91	0.942	0.953	0.948	0.945
cg762	Yes	No	No	No	No	Intergenic	Shelves	0.945	0.944	0.956	0.945	0.952	0.94	0.913	0.906	0.935	0.947	0.953	0.951
cg763	Yes	No	No	No	No	Body	OpenSea	0.935	0.935	0.946	0.945	0.949	0.928	0.921	0.908	0.946	0.948	0.959	0.955
cg764	Yes	No	No	No	No	Body	Shores	0.934	0.945	0.943	0.946	0.952	0.938	0.909	0.92	0.941	0.951	0.957	0.957
cg765	Yes	No	No	No	No	Body	OpenSea	0.933	0.938	0.947	0.941	0.943	0.936	0.932	0.933	0.924	0.928	0.961	0.947
cg766	Yes	Yes	No	No	No	5'UTR	OpenSea	0.942	0.94	0.942	0.934	0.941	0.941	0.932	0.935	0.929	0.933	0.957	0.951
cg767	Yes	No	No	No	No	Body	OpenSea	0.927	0.944	0.946	0.946	0.953	0.944	0.934	0.941	0.941	0.939	0.963	0.953
cg768	Yes	No	No	No	No	Body	Shelves	0.931	0.93	0.952	0.939	0.944	0.935	0.936	0.932	0.933	0.939	0.958	0.951
cg769	Yes	Yes	Yes	No	No	Body	OpenSea	0.93	0.932	0.956	0.938	0.947	0.944	0.933	0.932	0.936	0.944	0.962	0.953
cg770	Yes	No	No	No	No	Body	OpenSea	0.932	0.935	0.943	0.936	0.95	0.944	0.936	0.934	0.94	0.95	0.96	0.954
cg771	Yes	No	No	Yes	No	Body	OpenSea	0.939	0.939	0.954	0.94	0.94	0.941	0.941	0.932	0.94	0.946	0.96	0.955
cg772	Yes	No	No	No	No	3'UTR	OpenSea	0.936	0.939	0.952	0.943	0.946	0.945	0.938	0.932	0.936	0.946	0.964	0.955
cg773	Yes	No	No	No	No	Body	Shores	0.937	0.939	0.954	0.94	0.944	0.944	0.939	0.932	0.944	0.95	0.962	0.956
cg774	Yes	No	No	Yes	No	Body	Shelves	0.933	0.935	0.956	0.941	0.943	0.944	0.938	0.934	0.94	0.946	0.962	0.956
cg775	Yes	No	No	No	No	Intergenic	Shelves	0.937	0.937	0.95	0.942	0.945	0.936	0.936	0.935	0.932	0.948	0.959	0.955
cg776	Yes	Yes	No	No	No	Intergenic	OpenSea	0.933	0.94	0.954	0.939	0.948	0.933	0.936	0.938	0.941	0.948	0.964	0.962
cg777	Yes	Yes	No	No	No	TSS1500	Shores	0.936	0.949	0.955	0.949	0.957	0.943	0.943	0.917	0.949	0.958	0.963	0.959
cg778	Yes	Yes	Yes	No	No	Body	OpenSea	0.937	0.936	0.958	0.944	0.95	0.951	0.943	0.908	0.944	0.948	0.962	0.96
cg779	Yes	No	No	No	No	Body	Shelves	0.939	0.938	0.96	0.944	0.953	0.952	0.943	0.944	0.934	0.949	0.967	0.961
cg780	Yes	Yes	No	No	No	Body	OpenSea	0.944	0.945	0.959	0.948	0.954	0.954	0.947	0.943	0.932	0.945	0.966	0.958
cg781	Yes	No	No	No	No	TSS200	OpenSea	0.935	0.941	0.962	0.945	0.95	0.953	0.943	0.94	0.945	0.952	0.967	0.961
cg782	Yes	Yes	No	No	No	Body	OpenSea	0.941	0.944	0.953	0.943	0.953	0.953	0.94	0.944	0.944	0.954	0.962	0.958
cg783	Yes	Yes	No	No	No	3'UTR	OpenSea	0.945	0.943	0.958	0.943	0.952	0.95	0.944	0.943	0.946	0.952	0.963	0.959
cg784	Yes	Yes	Yes	No	No	Body	OpenSea	0.944	0.94	0.957	0.945	0.954	0.952	0.939	0.946	0.947	0.952	0.965	0.96
cg785	Yes	No	No	Yes	No	Body	Shelves	0.941	0.943	0.964	0.943	0.952	0.953	0.944	0.947	0.947	0.943	0.966	0.952
cg786	Yes	No	No	No	No	Body	OpenSea	0.938	0.941	0.955	0.942	0.952	0.95	0.944	0.943	0.944	0.945	0.961	0.953
cg787	Yes	No	No	No	No	Body	OpenSea	0.939	0.942	0.959	0.941	0.95	0.952	0.942	0.941	0.942	0.952	0.962	0.953
cg788	Yes	No	No	Yes	No	Body	Shelves	0.945	0.946	0.942	0.941	0.947	0.945	0.94	0.938	0.943	0.952	0.959	0.948
cg789	Yes	Yes	No	No	No	Intergenic	Shelves	0.939	0.943	0.952	0.942	0.949	0.94	0.941	0.937	0.939	0.939	0.962	0.943
cg790	Yes	Yes	No	No	No	Body	Shelves	0.94	0.945	0.961	0.939	0.943	0.945	0.939	0.94	0.948	0.948	0.963	0.957
cg791	Yes	No	Yes	No	No	5'UTR	OpenSea	0.942	0.943	0.957	0.942	0.944	0.95	0.944	0.942	0.949	0.95	0.963	0.957
cg792	Yes	No	No	Yes	No	TSS1500	OpenSea	0.942	0.94	0.954	0.941	0.946	0.947	0.942	0.943	0.943	0.955	0.966	0.96
cg793	Yes	No	No	Yes	No	Body	Shelves	0.945	0.944	0.952	0.944	0.944	0.942	0.94	0.94	0.946	0.952	0.962	0.954
cg794	Yes	Yes	No	No	No	Body	OpenSea	0.949	0.948	0.957	0.934	0.945	0.942	0.935	0.941	0.943	0.944	0.964	0.957
cg795	Yes	No	No	No	No	TSS1500	Shores	0.943	0.944	0.957	0.946	0.949	0.946	0.937	0.937	0.943	0.949	0.964	0.959
cg796	Yes	No	No	Yes	No	Intergenic	OpenSea	0.94	0.946	0.956	0.941	0.947	0.938	0.935	0.933	0.943	0.949	0.966	0.961
cg797	Yes	No	No	Yes	No	Body	OpenSea	0.951	0.963	0.969	0.963	0.964	0.949	0.902	0.885	0.965	0.959	0.969	0.955
cg798	Yes	No	No	Yes	No	Intergenic	Island	0.974	0.973	0.971	0.957	0.96	0.945	0.928	0.874	0.966	0.972	0.975	0.966
cg799	Yes	Yes	Yes	No	No	Body	OpenSea	0.958	0.957	0.963	0.956	0.96	0.947	0.922	0.816	0.933	0.963	0.967	0.963
cg800	Yes	No	No	No	No	Body	Shelves	0.946	0.947	0.965	0.949	0.957	0.959	0.951	0.856	0.953	0.963	0.968	0.966
cg801	Yes	No	No	Yes	No	Body	Shelves	0.95	0.947	0.962	0.946	0.947	0.942	0.933	0.853	0.948	0.952	0.963	0.962
cg802	Yes	No	No	No	No	Body	OpenSea	0.925	0.943	0.93	0.926	0.946	0.902	0.878	0.889	0.936	0.939	0.947	0.937
cg803	Yes	No	No	Yes	No	5'UTR	Shelves	0.915	0.918	0.945	0.924	0.939	0.919	0.898	0.88	0.931	0.938	0.953	0.95
cg804	Yes	No	No	Yes	No	Intergenic	OpenSea	0.901	0.926	0.945	0.936	0.942	0.89	0.858	0.871	0.93	0.936	0.951	0.939
cg805	Yes	No	No	No	No	TSS1500	OpenSea	0.926	0.935	0.94	0.922	0.926	0.918	0.856	0.849	0.934	0.941	0.953	0.947
cg806	Yes	No	No	No	No	Body	OpenSea	0.933	0.945	0.948	0.943	0.947	0.923	0.887	0.811	0.942	0.95	0.958	0.952
cg807	Yes	Yes	No	No	No	TSS1500	OpenSea	0.919	0.921	0.945	0.927	0.936	0.934	0.907	0.828	0.933	0.935	0.949	0.949
cg808	Yes	Yes	Yes	No	No	Intergenic	Shores	0.901	0.927	0.938	0.927	0.929	0.925	0.884	0.839	0.928	0.933	0.938	0.929
cg809	Yes	No	No	Yes	No	Intergenic	OpenSea	0.922	0.938	0.939	0.929	0.914	0.893	0.907	0.854	0.931	0.94	0.944	0.937
cg810	Yes	Yes	Yes	No	No	Body	Shelves	0.922	0.949	0.944	0.946	0.946	0.9	0.896	0.828	0.933	0.92	0.935	0.917
cg811	Yes	No	No	No	No	Intergenic	Shores	0.901	0.93	0.944	0.939	0.941	0.897	0.888	0.833	0.941	0.945	0.918	0.937
cg812	Yes	No	No	No	No	3'UTR	OpenSea	0.918	0.931	0.923	0.929	0.946	0.912	0.887	0.923	0.917	0.945	0.935	0.934
cg813	Yes	No	No	No	No	Body	Shelves	0.933	0.936	0.932	0.921	0.925	0.919	0.919	0.923	0.934	0.958	0.94	0.93
cg814	Yes	No	No	No	No	Body	Shelves	0.908	0.912	0.949	0.92	0.933	0.931	0.92	0.912	0.921	0.928	0.954	0.946
cg815	Yes	No	No	No	No	Body	OpenSea	0.919	0.918	0.944	0.926	0.928	0.921	0.914	0.908	0.927	0.93	0.955	0.944
cg816	Yes	No	No	No	No	Body	OpenSea	0.915	0.919	0.94	0.928	0.931	0.919	0.911	0.904	0.928	0.929	0.947	0.948
cg817	Yes	No	No	No	No	Body	Shores	0.925	0.928	0.941	0.919	0.925	0.928	0.918	0.911	0.929	0.936	0.952	0.944
cg818	Yes	No	No	No	No	Intergenic	Shelves	0.917	0.935	0.947	0.924	0.925	0.925	0.922	0.912	0.922	0.93	0.954	0.946
cg819	Yes	No	No	Yes	No	Body	Shores	0.922	0.922	0.947	0.925	0.927	0.925	0.923	0.91	0.926	0.925	0.954	0.947
cg820	Yes	Yes	No	No	No	Intergenic	Shelves	0.922	0.927	0.927	0.926	0.93	0.926	0.917	0.92	0.918	0.929	0.948	0.933
cg821	Yes	No	No	Yes	No	5'UTR	OpenSea	0.911	0.919	0.912	0.923	0.931	0.929	0.923	0.919	0.92	0.917	0.954	0.948
cg822	Yes	No	No	No	No	5'UTR	OpenSea	0.924	0.928	0.93	0.936	0.937	0.919	0.92	0.924	0.938	0.944	0.961	0.959
cg823	Yes	No	No	No	No	Intergenic	OpenSea	0.919	0.934	0.945	0.941	0.943	0.931	0.931	0.929	0.933	0.934	0.955	0.942
cg824	Yes	No	No	No	No	Body	Shelves	0.925	0.929	0.945	0.932	0.941	0.939	0.931	0.923	0.929	0.936	0.955	0.95
cg825	Yes	No	No	No	No	Intergenic	OpenSea	0.921	0.932	0.952	0.934	0.943	0.932	0.925	0.924	0.927	0.938	0.957	0.942
cg826	Yes	No	No	Yes	No	Intergenic	OpenSea	0.929	0.928	0.95	0.932	0.941	0.927	0.93	0.925	0.933	0.94	0.959	0.947
cg827	Yes	No	No	No	No	Intergenic	OpenSea	0.924	0.932	0.951	0.932	0.936	0.934	0.928	0.918	0.939	0.938	0.96	0.953
cg828	Yes	No	No	No	No	Body	Shelves	0.915	0.924	0.943	0.93	0.937	0.931	0.925	0.915	0.929	0.94	0.949	0.953
cg829	Yes	No	No	No	No	Intergenic	Shelves	0.923	0.928	0.944	0.929	0.93	0.93	0.927	0.923	0.934	0.937	0.952	0.945
cg830	Yes	No	No	No	No	3'UTR	OpenSea	0.918	0.918	0.95	0.93	0.933	0.935	0.927	0.925	0.931	0.939	0.955	0.948
cg831	Yes	Yes	No	No	No	Body	Shores	0.928	0.935	0.948	0.934	0.947	0.933	0.927	0.926	0.926	0.909	0.963	0.956
cg832	Yes	No	No	Yes	No	Body	OpenSea	0.929	0.932	0.947	0.936	0.933	0.937	0.932	0.929	0.935	0.93	0.95	0.925
cg833	Yes	No	No	Yes	No	Body	OpenSea	0.937	0.946	0.948	0.933	0.949	0.934	0.87	0.915	0.943	0.945	0.947	0.943
cg834	Yes	No	No	Yes	No	Intergenic	Shelves	0.928	0.959	0.94	0.954	0.957	0.928	0.899	0.921	0.958	0.953	0.961	0.967
cg835	Yes	No	No	Yes	No	Body	OpenSea	0.929	0.949	0.933	0.951	0.953	0.941	0.914	0.899	0.937	0.936	0.943	0.935
cg836	Yes	No	No	No	No	Intergenic	Shores	0.906	0.954	0.956	0.956	0.96	0.941	0.93	0.883	0.939	0.93	0.944	0.939
cg837	Yes	No	No	Yes	Yes	Intergenic	OpenSea	0.948	0.964	0.947	0.951	0.96	0.921	0.902	0.872	0.928	0.946	0.96	0.953
cg838	Yes	Yes	Yes	No	No	TSS1500	Shores	0.937	0.94	0.941	0.939	0.941	0.918	0.895	0.86	0.927	0.931	0.938	0.94
cg839	Yes	No	No	Yes	No	Body	OpenSea	0.924	0.94	0.935	0.943	0.949	0.921	0.914	0.881	0.935	0.945	0.953	0.944
cg840	Yes	No	Yes	No	No	Intergenic	Shores	0.936	0.945	0.939	0.928	0.938	0.919	0.915	0.875	0.942	0.954	0.952	0.944
cg841	Yes	Yes	No	No	No	Body	OpenSea	0.959	0.964	0.968	0.96	0.965	0.956	0.915	0.755	0.776	0.964	0.967	0.965
cg842	Yes	No	No	No	No	3'UTR	OpenSea	0.9	0.916	0.946	0.929	0.937	0.931	0.917	0.747	0.926	0.92	0.944	0.936
cg843	Yes	No	No	Yes	No	Body	OpenSea	0.952	0.956	0.955	0.951	0.956	0.94	0.815	0.731	0.947	0.948	0.96	0.959
cg844	Yes	No	No	No	No	Intergenic	Shelves	0.945	0.963	0.951	0.949	0.954	0.944	0.892	0.696	0.951	0.953	0.963	0.956
cg845	Yes	No	No	Yes	No	Body	Shelves	0.969	0.968	0.969	0.96	0.952	0.928	0.91	0.75	0.966	0.97	0.972	0.966
cg846	Yes	No	No	No	No	TSS200	OpenSea	0.924	0.948	0.947	0.737	0.947	0.93	0.801	0.852	0.899	0.946	0.961	0.954
cg847	Yes	No	No	Yes	No	Body	OpenSea	0.883	0.893	0.916	0.908	0.888	0.879	0.883	0.905	0.885	0.897	0.94	0.921
cg848	Yes	No	No	No	No	Intergenic	OpenSea	0.875	0.888	0.884	0.867	0.9	0.902	0.881	0.887	0.906	0.939	0.894	0.884
cg849	Yes	Yes	Yes	No	No	TSS1500	Shores	0.908	0.924	0.896	0.904	0.898	0.879	0.862	0.867	0.929	0.946	0.915	0.897
cg850	Yes	Yes	No	No	No	Intergenic	OpenSea	0.895	0.904	0.904	0.902	0.899	0.894	0.897	0.886	0.904	0.934	0.91	0.912
cg851	Yes	Yes	No	No	No	Body	Shelves	0.909	0.931	0.955	0.775	0.916	0.945	0.928	0.934	0.932	0.945	0.959	0.953
cg852	Yes	Yes	No	No	No	5'UTR	Shores	0.943	0.952	0.94	0.892	0.823	0.922	0.905	0.898	0.939	0.934	0.957	0.947
cg853	Yes	No	No	Yes	No	TSS1500	Shores	0.308	0.264	0.641	0.372	0.299	0.449	0.645	0.588	0.629	0.083	0.859	0.632
cg854	Yes	No	No	Yes	No	5'UTR	Shelves	0.083	0.086	0.884	0.326	0.462	0.777	0.552	0.367	0.431	0.358	0.449	0.705
cg855	Yes	No	No	Yes	No	TSS1500	OpenSea	0.37	0.129	0.525	0.428	0.474	0.763	0.717	0.703	0.599	0.65	0.607	0.591
cg856	Yes	No	No	Yes	No	Body	OpenSea	0.234	0.147	0.682	0.75	0.771	0.731	0.732	0.774	0.659	0.698	0.677	0.651
cg857	Yes	No	No	Yes	No	TSS1500	OpenSea	0.637	0.204	0.873	0.593	0.467	0.937	0.911	0.912	0.716	0.821	0.785	0.759
cg858	Yes	No	No	No	No	Intergenic	Shelves	0.716	0.239	0.686	0.546	0.619	0.812	0.694	0.791	0.744	0.756	0.876	0.85
cg859	Yes	No	No	No	No	TSS1500	OpenSea	0.298	0.098	0.801	0.749	0.554	0.747	0.673	0.634	0.936	0.943	0.933	0.935
cg860	Yes	No	No	Yes	No	5'UTR	OpenSea	0.6	0.069	0.871	0.45	0.505	0.825	0.571	0.775	0.939	0.87	0.941	0.926
cg861	Yes	No	No	No	No	Body	OpenSea	0.944	0.947	0.485	0.35	0.095	0.151	0.722	0.849	0.944	0.952	0.962	0.955
cg862	Yes	No	No	Yes	No	Body	OpenSea	0.708	0.608	0.786	0.094	0.18	0.723	0.363	0.536	0.918	0.215	0.667	0.7
cg863	Yes	Yes	No	No	No	Body	OpenSea	0.469	0.816	0.665	0.193	0.262	0.739	0.571	0.824	0.894	0.315	0.635	0.471
cg864	Yes	No	No	Yes	No	Body	OpenSea	0.917	0.941	0.879	0.285	0.215	0.636	0.528	0.741	0.948	0.953	0.964	0.96
cg865	Yes	Yes	No	No	No	Body	Shelves	0.928	0.95	0.924	0.411	0.163	0.527	0.618	0.58	0.93	0.94	0.948	0.941
cg866	Yes	No	No	Yes	No	Body	Shelves	0.85	0.953	0.941	0.283	0.461	0.774	0.514	0.525	0.947	0.929	0.954	0.937
cg867	Yes	No	Yes	No	No	Body	OpenSea	0.95	0.953	0.932	0.499	0.371	0.804	0.53	0.52	0.934	0.952	0.964	0.959
cg868	Yes	No	No	No	No	Body	OpenSea	0.914	0.946	0.681	0.343	0.421	0.773	0.604	0.61	0.928	0.896	0.939	0.897
cg869	Yes	No	No	Yes	No	Body	OpenSea	0.94	0.925	0.791	0.24	0.389	0.645	0.527	0.555	0.797	0.833	0.892	0.827
cg870	Yes	No	No	No	No	Intergenic	Shelves	0.849	0.926	0.84	0.097	0.179	0.689	0.442	0.538	0.925	0.931	0.93	0.914
cg871	Yes	No	No	Yes	No	Intergenic	Shores	0.876	0.956	0.854	0.118	0.38	0.845	0.4	0.613	0.943	0.945	0.957	0.938
cg872	Yes	No	No	Yes	No	Body	OpenSea	0.933	0.964	0.949	0.12	0.27	0.745	0.522	0.628	0.95	0.963	0.965	0.959
cg873	Yes	No	Yes	No	No	Body	OpenSea	0.834	0.848	0.876	0.155	0.442	0.826	0.509	0.769	0.769	0.827	0.893	0.856
cg874	Yes	Yes	Yes	No	No	Intergenic	Shelves	0.804	0.956	0.955	0.208	0.286	0.806	0.563	0.772	0.946	0.782	0.946	0.824
cg875	Yes	No	No	Yes	No	Intergenic	Shelves	0.855	0.927	0.785	0.121	0.23	0.85	0.618	0.827	0.934	0.947	0.929	0.94
cg876	Yes	No	No	No	No	Body	OpenSea	0.715	0.77	0.693	0.234	0.395	0.752	0.617	0.717	0.92	0.905	0.939	0.912
cg877	Yes	No	No	Yes	No	TSS200	OpenSea	0.927	0.914	0.497	0.113	0.381	0.498	0.312	0.453	0.679	0.75	0.873	0.845
cg878	Yes	No	No	Yes	No	TSS1500	OpenSea	0.734	0.793	0.68	0.115	0.188	0.692	0.472	0.569	0.753	0.643	0.771	0.529
cg879	Yes	Yes	Yes	No	No	Intergenic	Shores	0.844	0.811	0.709	0.089	0.161	0.568	0.376	0.406	0.726	0.723	0.748	0.72
cg880	Yes	No	No	No	No	Body	Shores	0.862	0.948	0.866	0.248	0.738	0.75	0.533	0.581	0.789	0.531	0.92	0.891
cg881	Yes	No	No	No	No	Body	Shores	0.746	0.933	0.928	0.108	0.519	0.789	0.366	0.31	0.914	0.925	0.948	0.932
cg882	Yes	No	No	Yes	No	Body	Shores	0.869	0.866	0.74	0.252	0.552	0.595	0.472	0.252	0.714	0.828	0.809	0.798
cg883	Yes	No	No	Yes	No	TSS200	OpenSea	0.744	0.844	0.837	0.224	0.754	0.546	0.303	0.394	0.875	0.866	0.842	0.858
cg884	Yes	No	No	Yes	No	Intergenic	OpenSea	0.712	0.884	0.792	0.205	0.541	0.609	0.256	0.409	0.693	0.864	0.848	0.874
cg885	Yes	No	No	Yes	No	Body	Shelves	0.142	0.318	0.827	0.385	0.492	0.64	0.333	0.311	0.617	0.55	0.111	0.261
cg886	Yes	No	No	Yes	No	Body	OpenSea	0.11	0.496	0.904	0.099	0.176	0.709	0.356	0.291	0.613	0.66	0.318	0.474
cg887	Yes	No	No	Yes	No	Body	OpenSea	0.071	0.404	0.69	0.068	0.139	0.484	0.217	0.197	0.725	0.609	0.099	0.375
cg888	Yes	No	No	Yes	No	TSS1500	Shores	0.126	0.302	0.557	0.373	0.658	0.395	0.262	0.122	0.561	0.652	0.75	0.807
cg889	Yes	No	No	Yes	No	3'UTR	Shores	0.304	0.285	0.483	0.251	0.324	0.168	0.134	0.177	0.185	0.326	0.735	0.694
cg890	Yes	No	No	Yes	No	Intergenic	OpenSea	0.101	0.148	0.348	0.197	0.238	0.08	0.132	0.143	0.36	0.496	0.698	0.683
cg891	Yes	No	No	Yes	No	Body	Shores	0.379	0.285	0.338	0.367	0.352	0.304	0.286	0.295	0.712	0.455	0.103	0.262
cg892	Yes	No	No	Yes	Yes	Intergenic	Island	0.191	0.301	0.199	0.325	0.293	0.253	0.376	0.418	0.622	0.307	0.378	0.287
cg893	Yes	No	No	Yes	No	Body	OpenSea	0.07	0.064	0.264	0.243	0.179	0.268	0.353	0.52	0.601	0.357	0.478	0.264
cg894	Yes	No	No	Yes	No	1stExon	Shores	0.555	0.475	0.471	0.092	0.161	0.407	0.349	0.321	0.412	0.392	0.403	0.425
cg895	Yes	No	No	No	No	Body	OpenSea	0.375	0.426	0.403	0.147	0.182	0.394	0.294	0.35	0.375	0.405	0.41	0.447
cg896	Yes	No	No	Yes	No	TSS1500	Shores	0.216	0.237	0.508	0.217	0.19	0.266	0.271	0.249	0.331	0.353	0.302	0.349
cg897	Yes	No	No	Yes	No	Body	Shores	0.345	0.35	0.372	0.081	0.186	0.429	0.292	0.137	0.3	0.337	0.352	0.353
cg898	Yes	Yes	Yes	No	No	Body	Shelves	0.309	0.608	0.151	0.465	0.315	0.227	0.367	0.401	0.356	0.196	0.396	0.387
cg899	Yes	No	No	Yes	No	Intergenic	OpenSea	0.448	0.564	0.239	0.38	0.28	0.327	0.407	0.439	0.333	0.33	0.344	0.372
cg900	Yes	No	No	Yes	No	TSS1500	Shores	0.349	0.542	0.337	0.317	0.11	0.146	0.338	0.337	0.41	0.335	0.563	0.429
cg901	Yes	No	No	Yes	No	3'UTR	OpenSea	0.319	0.361	0.281	0.357	0.116	0.282	0.312	0.321	0.449	0.476	0.438	0.463
cg902	Yes	No	No	Yes	No	TSS200	OpenSea	0.378	0.524	0.319	0.349	0.329	0.378	0.338	0.35	0.318	0.52	0.592	0.662
cg903	Yes	Yes	No	No	No	Intergenic	Shores	0.274	0.553	0.261	0.33	0.31	0.306	0.3	0.315	0.403	0.573	0.634	0.618
cg904	Yes	No	No	Yes	No	Intergenic	Shores	0.359	0.522	0.388	0.411	0.391	0.378	0.338	0.344	0.428	0.32	0.469	0.389
cg905	Yes	No	No	Yes	No	5'UTR	OpenSea	0.559	0.608	0.283	0.315	0.365	0.327	0.305	0.301	0.495	0.493	0.441	0.383
cg906	Yes	No	No	Yes	No	1stExon	OpenSea	0.065	0.057	0.499	0.153	0.252	0.579	0.424	0.447	0.901	0.912	0.177	0.873
cg907	Yes	No	No	Yes	Yes	Intergenic	OpenSea	0.065	0.059	0.11	0.422	0.341	0.355	0.51	0.582	0.917	0.93	0.592	0.852
cg908	Yes	No	No	Yes	No	Body	OpenSea	0.057	0.139	0.284	0.123	0.24	0.459	0.203	0.257	0.676	0.749	0.643	0.774
cg909	Yes	No	No	Yes	No	Intergenic	OpenSea	0.281	0.337	0.26	0.387	0.257	0.443	0.358	0.421	0.783	0.773	0.808	0.917
cg910	Yes	No	No	Yes	No	5'UTR	Shores	0.428	0.581	0.543	0.577	0.582	0.447	0.25	0.067	0.476	0.567	0.604	0.595
cg911	Yes	No	No	Yes	No	Body	Shores	0.36	0.52	0.756	0.398	0.637	0.343	0.195	0.235	0.361	0.403	0.503	0.435
cg912	Yes	No	No	Yes	No	TSS1500	OpenSea	0.249	0.543	0.535	0.41	0.493	0.321	0.318	0.272	0.715	0.541	0.499	0.387
cg913	Yes	Yes	Yes	No	No	Body	Shelves	0.26	0.629	0.401	0.473	0.39	0.068	0.251	0.253	0.673	0.574	0.413	0.353
cg914	Yes	No	No	Yes	No	Body	Shores	0.399	0.629	0.392	0.518	0.474	0.143	0.274	0.39	0.492	0.562	0.516	0.458
cg915	Yes	No	No	Yes	No	Body	Shelves	0.481	0.679	0.406	0.547	0.552	0.106	0.221	0.241	0.59	0.687	0.371	0.614
cg916	Yes	No	No	Yes	No	TSS200	OpenSea	0.327	0.62	0.564	0.66	0.644	0.125	0.334	0.405	0.65	0.677	0.683	0.65
cg917	Yes	No	No	Yes	No	Body	Shelves	0.372	0.862	0.456	0.435	0.417	0.209	0.248	0.312	0.573	0.734	0.69	0.813
cg918	Yes	No	No	No	No	Body	OpenSea	0.429	0.876	0.324	0.424	0.266	0.34	0.295	0.371	0.836	0.781	0.546	0.646
cg919	Yes	No	No	Yes	No	Body	OpenSea	0.293	0.86	0.511	0.273	0.349	0.389	0.377	0.462	0.69	0.67	0.667	0.527
cg920	Yes	No	No	Yes	No	Body	OpenSea	0.279	0.557	0.651	0.403	0.563	0.637	0.428	0.487	0.825	0.639	0.445	0.8
cg921	Yes	No	No	Yes	No	Body	Shelves	0.54	0.89	0.775	0.391	0.468	0.594	0.455	0.379	0.912	0.658	0.531	0.809
cg922	Yes	Yes	Yes	No	No	Intergenic	Shelves	0.528	0.812	0.784	0.489	0.5	0.505	0.411	0.191	0.67	0.691	0.734	0.665
cg923	Yes	Yes	Yes	No	Yes	Body	OpenSea	0.05	0.724	0.773	0.177	0.143	0.3	0.188	0.159	0.902	0.923	0.469	0.653
cg924	Yes	No	No	Yes	No	TSS1500	OpenSea	0.218	0.544	0.366	0.079	0.129	0.142	0.11	0.084	0.892	0.866	0.073	0.776
cg925	Yes	No	No	Yes	Yes	Body	OpenSea	0.335	0.649	0.053	0.246	0.51	0.073	0.156	0.217	0.644	0.746	0.634	0.469
cg926	Yes	No	No	Yes	No	Body	Shelves	0.243	0.527	0.328	0.22	0.344	0.229	0.145	0.115	0.621	0.702	0.766	0.764
cg927	Yes	No	No	Yes	No	Body	Shores	0.068	0.629	0.349	0.28	0.155	0.064	0.121	0.092	0.817	0.909	0.735	0.835
cg928	Yes	No	No	Yes	No	3'UTR	Shores	0.094	0.634	0.306	0.168	0.156	0.152	0.169	0.107	0.739	0.807	0.693	0.897
cg929	Yes	No	No	Yes	Yes	Body	Shelves	0.073	0.794	0.267	0.19	0.117	0.066	0.093	0.081	0.496	0.708	0.458	0.621
cg930	Yes	No	No	Yes	No	Body	OpenSea	0.049	0.485	0.331	0.197	0.199	0.147	0.19	0.292	0.777	0.801	0.375	0.731
cg931	Yes	No	No	Yes	No	Body	OpenSea	0.127	0.618	0.435	0.236	0.205	0.271	0.241	0.235	0.736	0.72	0.507	0.589
cg932	Yes	No	No	Yes	No	Body	OpenSea	0.53	0.878	0.322	0.463	0.236	0.332	0.46	0.564	0.559	0.289	0.916	0.881
cg933	Yes	Yes	Yes	No	No	5'UTR	OpenSea	0.274	0.535	0.547	0.09	0.151	0.308	0.198	0.259	0.779	0.503	0.811	0.57
cg934	Yes	No	No	Yes	No	Body	Shelves	0.137	0.544	0.103	0.19	0.253	0.176	0.189	0.257	0.794	0.451	0.797	0.568
cg935	Yes	No	No	Yes	No	Body	OpenSea	0.329	0.803	0.522	0.301	0.241	0.271	0.267	0.275	0.603	0.161	0.872	0.794
cg936	Yes	Yes	Yes	No	No	1stExon	OpenSea	0.293	0.829	0.392	0.124	0.13	0.049	0.075	0.062	0.573	0.377	0.95	0.906
cg937	Yes	Yes	No	No	No	Body	OpenSea	0.299	0.086	0.052	0.152	0.073	0.056	0.088	0.076	0.457	0.66	0.485	0.476
cg938	Yes	No	No	Yes	No	Body	Island	0.329	0.194	0.203	0.184	0.219	0.205	0.213	0.211	0.165	0.646	0.346	0.508
cg939	Yes	No	No	Yes	No	Body	Island	0.383	0.215	0.244	0.205	0.259	0.245	0.239	0.235	0.245	0.58	0.379	0.464
cg940	Yes	No	No	Yes	No	Body	OpenSea	0.154	0.289	0.121	0.17	0.146	0.175	0.231	0.364	0.46	0.413	0.159	0.666
cg941	Yes	No	No	Yes	No	Body	OpenSea	0.077	0.328	0.06	0.087	0.085	0.081	0.084	0.078	0.43	0.524	0.171	0.58
cg942	Yes	No	No	Yes	No	Intergenic	Shelves	0.13	0.103	0.31	0.119	0.101	0.404	0.198	0.164	0.49	0.691	0.272	0.524
cg943	Yes	No	No	Yes	No	Body	OpenSea	0.082	0.085	0.167	0.099	0.101	0.101	0.137	0.098	0.584	0.679	0.146	0.798
cg944	Yes	No	No	Yes	No	TSS1500	Shores	0.079	0.115	0.088	0.137	0.198	0.081	0.083	0.053	0.134	0.05	0.403	0.396
cg945	Yes	No	No	Yes	Yes	Intergenic	Shelves	0.056	0.445	0.064	0.36	0.37	0.057	0.075	0.077	0.079	0.062	0.424	0.576
cg946	Yes	No	No	Yes	No	Body	Shelves	0.063	0.361	0.172	0.286	0.261	0.066	0.074	0.063	0.283	0.146	0.445	0.494
cg947	Yes	No	No	Yes	No	Intergenic	OpenSea	0.106	0.223	0.339	0.063	0.076	0.144	0.111	0.094	0.117	0.058	0.855	0.839
cg948	Yes	No	No	Yes	No	Intergenic	OpenSea	0.043	0.045	0.042	0.057	0.056	0.058	0.061	0.057	0.129	0.062	0.793	0.747
cg949	Yes	No	No	Yes	No	Body	Shelves	0.052	0.096	0.048	0.06	0.057	0.056	0.074	0.064	0.316	0.124	0.584	0.555
cg950	Yes	Yes	Yes	No	No	TSS1500	OpenSea	0.14	0.789	0.085	0.364	0.416	0.129	0.146	0.104	0.212	0.625	0.868	0.85
cg951	Yes	No	No	Yes	No	Intergenic	OpenSea	0.254	0.825	0.081	0.095	0.128	0.089	0.116	0.076	0.181	0.917	0.908	0.911
cg952	Yes	No	No	Yes	No	Body	OpenSea	0.63	0.711	0.106	0.131	0.166	0.222	0.207	0.197	0.22	0.734	0.898	0.868
cg953	Yes	No	No	Yes	No	Body	OpenSea	0.212	0.095	0.089	0.104	0.059	0.046	0.217	0.228	0.807	0.884	0.795	0.651
cg954	Yes	No	No	Yes	No	Body	Shores	0.18	0.267	0.132	0.072	0.085	0.066	0.102	0.067	0.618	0.868	0.897	0.896
cg955	Yes	No	Yes	No	No	Body	OpenSea	0.091	0.513	0.058	0.173	0.131	0.059	0.114	0.117	0.907	0.86	0.925	0.675
cg956	Yes	No	No	Yes	No	Intergenic	OpenSea	0.304	0.462	0.079	0.075	0.097	0.102	0.112	0.147	0.725	0.739	0.62	0.655
cg957	Yes	No	No	Yes	No	TSS200	Shores	0.036	0.039	0.036	0.045	0.042	0.042	0.048	0.047	0.731	0.518	0.82	0.868
cg958	Yes	No	No	Yes	No	5'UTR	Shelves	0.051	0.238	0.059	0.053	0.057	0.046	0.091	0.061	0.756	0.571	0.692	0.768
cg959	Yes	No	No	Yes	No	Intergenic	OpenSea	0.078	0.172	0.095	0.07	0.072	0.07	0.09	0.076	0.502	0.777	0.489	0.764
cg960	Yes	No	No	Yes	No	Intergenic	OpenSea	0.077	0.087	0.064	0.083	0.077	0.084	0.091	0.081	0.394	0.926	0.644	0.93
cg961	Yes	No	No	Yes	No	TSS1500	Shores	0.377	0.63	0.11	0.879	0.767	0.209	0.547	0.529	0.498	0.481	0.516	0.506
cg962	Yes	No	No	Yes	No	Body	OpenSea	0.365	0.52	0.346	0.875	0.81	0.284	0.339	0.258	0.222	0.504	0.085	0.325
cg963	Yes	No	No	Yes	No	Body	OpenSea	0.111	0.458	0.403	0.815	0.775	0.165	0.246	0.167	0.419	0.493	0.331	0.408
cg964	Yes	Yes	Yes	No	No	Body	Shores	0.149	0.14	0.122	0.554	0.272	0.286	0.73	0.448	0.106	0.096	0.095	0.108
cg965	Yes	No	No	Yes	No	3'UTR	OpenSea	0.087	0.048	0.159	0.773	0.434	0.251	0.538	0.273	0.246	0.254	0.216	0.217
cg966	Yes	No	No	Yes	No	TSS1500	Shores	0.057	0.068	0.066	0.631	0.484	0.184	0.42	0.443	0.057	0.037	0.043	0.049
cg967	Yes	No	No	Yes	Yes	Intergenic	OpenSea	0.065	0.052	0.055	0.493	0.52	0.127	0.232	0.203	0.062	0.048	0.047	0.049
cg968	Yes	No	No	Yes	No	Intergenic	Island	0.093	0.078	0.26	0.556	0.517	0.203	0.26	0.218	0.114	0.099	0.06	0.065
cg969	Yes	No	No	Yes	No	Body	Island	0.054	0.105	0.219	0.43	0.386	0.177	0.314	0.285	0.099	0.089	0.062	0.076
cg970	Yes	No	No	Yes	Yes	Body	OpenSea	0.055	0.107	0.418	0.696	0.777	0.388	0.351	0.187	0.055	0.052	0.05	0.054
cg971	Yes	No	No	Yes	No	TSS200	Shores	0.24	0.181	0.126	0.655	0.755	0.464	0.48	0.408	0.11	0.097	0.118	0.122
cg972	Yes	No	No	Yes	Yes	Body	OpenSea	0.064	0.227	0.226	0.645	0.684	0.335	0.411	0.338	0.233	0.234	0.05	0.127
cg973	Yes	No	No	Yes	Yes	TSS1500	Shores	0.637	0.22	0.596	0.91	0.808	0.424	0.542	0.489	0.315	0.3	0.181	0.218
cg974	Yes	No	No	Yes	No	Intergenic	OpenSea	0.467	0.517	0.453	0.896	0.793	0.36	0.505	0.453	0.344	0.147	0.121	0.074
cg975	Yes	No	No	Yes	No	Body	Shores	0.361	0.312	0.336	0.916	0.814	0.521	0.632	0.619	0.211	0.163	0.209	0.091
cg976	Yes	No	No	No	No	Body	OpenSea	0.068	0.046	0.45	0.633	0.691	0.249	0.285	0.273	0.362	0.323	0.328	0.306
cg977	Yes	No	No	Yes	No	5'UTR	Shores	0.087	0.21	0.399	0.931	0.887	0.182	0.37	0.207	0.092	0.067	0.055	0.57
cg978	Yes	No	No	Yes	No	Body	Shores	0.248	0.311	0.342	0.903	0.917	0.299	0.535	0.223	0.151	0.167	0.248	0.305
cg979	Yes	No	No	Yes	No	Intergenic	OpenSea	0.093	0.347	0.338	0.801	0.804	0.34	0.401	0.345	0.26	0.287	0.278	0.297
cg980	Yes	No	No	Yes	No	Body	Shores	0.082	0.289	0.186	0.781	0.748	0.252	0.399	0.409	0.181	0.197	0.234	0.286
cg981	Yes	No	No	Yes	No	Intergenic	Shores	0.083	0.334	0.5	0.651	0.835	0.674	0.222	0.23	0.152	0.096	0.128	0.14
cg982	Yes	No	No	Yes	No	Intergenic	OpenSea	0.099	0.42	0.575	0.625	0.706	0.373	0.294	0.237	0.087	0.175	0.285	0.25
cg983	Yes	No	No	Yes	No	TSS200	OpenSea	0.361	0.585	0.342	0.553	0.667	0.204	0.225	0.225	0.076	0.052	0.075	0.077
cg984	Yes	No	No	Yes	No	5'UTR	Shelves	0.231	0.595	0.168	0.83	0.765	0.248	0.319	0.114	0.085	0.051	0.264	0.174
cg985	Yes	No	No	Yes	No	Body	Shores	0.051	0.087	0.134	0.5	0.176	0.457	0.617	0.824	0.049	0.04	0.037	0.048
cg986	Yes	No	No	Yes	No	Body	OpenSea	0.201	0.045	0.144	0.299	0.203	0.586	0.668	0.698	0.054	0.036	0.046	0.044
cg987	Yes	No	No	Yes	No	Body	OpenSea	0.2	0.06	0.069	0.43	0.266	0.541	0.695	0.854	0.087	0.044	0.054	0.048
cg988	Yes	No	No	Yes	No	Body	OpenSea	0.134	0.131	0.207	0.17	0.217	0.42	0.597	0.794	0.198	0.218	0.097	0.193
cg989	Yes	No	No	Yes	No	TSS1500	Shores	0.07	0.055	0.083	0.185	0.161	0.397	0.552	0.673	0.059	0.045	0.058	0.056
cg990	Yes	No	No	Yes	No	Body	OpenSea	0.281	0.062	0.046	0.155	0.158	0.479	0.579	0.808	0.057	0.039	0.044	0.044
cg991	Yes	No	No	Yes	No	3'UTR	OpenSea	0.075	0.105	0.162	0.177	0.235	0.811	0.459	0.691	0.074	0.07	0.065	0.075
cg992	Yes	No	No	Yes	No	5'UTR	Shores	0.071	0.085	0.231	0.168	0.315	0.819	0.559	0.552	0.066	0.049	0.048	0.044
cg993	Yes	No	No	Yes	No	TSS1500	OpenSea	0.222	0.051	0.324	0.134	0.244	0.843	0.481	0.466	0.057	0.048	0.049	0.046
cg994	Yes	No	No	Yes	No	3'UTR	Shores	0.364	0.067	0.235	0.14	0.216	0.626	0.412	0.439	0.048	0.043	0.039	0.043
cg995	Yes	No	No	Yes	No	Intergenic	Island	0.29	0.252	0.301	0.397	0.439	0.692	0.53	0.53	0.258	0.251	0.148	0.241
cg996	Yes	No	No	Yes	No	Body	OpenSea	0.414	0.214	0.277	0.355	0.526	0.635	0.623	0.814	0.134	0.162	0.206	0.182
cg997	Yes	Yes	No	No	No	3'UTR	Island	0.381	0.203	0.226	0.397	0.354	0.748	0.755	0.716	0.186	0.185	0.185	0.177
cg998	Yes	No	No	Yes	No	Intergenic	Shores	0.325	0.19	0.49	0.227	0.477	0.556	0.543	0.875	0.228	0.036	0.084	0.04
cg999	Yes	No	No	Yes	No	Body	Island	0.251	0.12	0.361	0.168	0.299	0.9	0.63	0.76	0.104	0.104	0.114	0.119
cg1000	Yes	No	No	Yes	No	Body	OpenSea	0.21	0.081	0.335	0.204	0.257	0.696	0.695	0.887	0.166	0.225	0.109	0.145
cg1001	Yes	No	No	Yes	No	Body	OpenSea	0.096	0.056	0.636	0.403	0.3	0.699	0.881	0.684	0.484	0.313	0.199	0.306
cg1002	Yes	No	No	Yes	No	Body	OpenSea	0.424	0.085	0.943	0.244	0.426	0.964	0.806	0.69	0.245	0.052	0.052	0.088
cg1003	Yes	Yes	Yes	No	No	5'UTR	OpenSea	0.515	0.171	0.791	0.186	0.216	0.848	0.526	0.57	0.368	0.238	0.181	0.225
cg1004	Yes	No	No	Yes	No	TSS200	OpenSea	0.389	0.836	0.1	0.287	0.388	0.394	0.341	0.379	0.806	0.499	0.058	0.061
cg1005	Yes	No	No	No	No	1stExon	OpenSea	0.604	0.547	0.334	0.324	0.388	0.396	0.35	0.493	0.58	0.726	0.616	0.628
cg1006	Yes	No	No	No	No	Body	Shores	0.457	0.573	0.521	0.306	0.162	0.533	0.371	0.509	0.517	0.518	0.502	0.498
cg1007	Yes	No	No	Yes	No	Body	Shores	0.643	0.597	0.563	0.363	0.249	0.516	0.306	0.468	0.527	0.553	0.591	0.55
cg1008	Yes	No	No	Yes	No	Intergenic	OpenSea	0.455	0.551	0.467	0.229	0.245	0.373	0.341	0.422	0.721	0.608	0.436	0.353
cg1009	Yes	No	No	Yes	No	Intergenic	OpenSea	0.428	0.539	0.439	0.252	0.146	0.317	0.393	0.467	0.548	0.494	0.601	0.567
cg1010	Yes	No	No	Yes	No	5'UTR	Shores	0.667	0.432	0.104	0.32	0.338	0.293	0.36	0.275	0.354	0.425	0.363	0.407
cg1011	Yes	No	No	Yes	No	3'UTR	OpenSea	0.871	0.585	0.263	0.155	0.195	0.446	0.396	0.445	0.359	0.591	0.467	0.562
cg1012	Yes	No	No	Yes	No	Body	Island	0.645	0.795	0.113	0.373	0.271	0.346	0.529	0.638	0.342	0.455	0.519	0.357
cg1013	Yes	No	No	Yes	No	Body	OpenSea	0.771	0.556	0.337	0.321	0.264	0.345	0.39	0.449	0.424	0.379	0.31	0.385
cg1014	Yes	No	No	Yes	No	TSS1500	OpenSea	0.606	0.729	0.428	0.264	0.172	0.262	0.276	0.456	0.356	0.377	0.401	0.284
cg1015	Yes	No	No	No	No	Intergenic	Shores	0.89	0.564	0.726	0.282	0.537	0.726	0.527	0.672	0.479	0.418	0.49	0.384
cg1016	Yes	No	No	Yes	No	Body	Shores	0.644	0.685	0.595	0.611	0.679	0.621	0.617	0.676	0.553	0.445	0.547	0.1
cg1017	Yes	Yes	No	No	No	Body	OpenSea	0.52	0.69	0.595	0.843	0.88	0.662	0.577	0.514	0.369	0.36	0.444	0.482
cg1018	Yes	Yes	Yes	No	No	Body	Shores	0.446	0.525	0.462	0.635	0.701	0.648	0.614	0.559	0.485	0.52	0.514	0.495
cg1019	Yes	No	No	Yes	No	Intergenic	OpenSea	0.537	0.487	0.4	0.618	0.881	0.724	0.714	0.584	0.396	0.444	0.412	0.411
cg1020	Yes	No	Yes	No	No	Intergenic	OpenSea	0.619	0.513	0.445	0.555	0.819	0.639	0.596	0.558	0.468	0.449	0.407	0.389
cg1021	Yes	No	No	Yes	No	Intergenic	OpenSea	0.532	0.536	0.428	0.468	0.501	0.57	0.554	0.554	0.482	0.478	0.091	0.518
cg1022	Yes	No	No	Yes	No	Body	OpenSea	0.49	0.723	0.623	0.501	0.49	0.526	0.413	0.546	0.374	0.377	0.457	0.362
cg1023	Yes	No	No	Yes	No	Body	OpenSea	0.435	0.736	0.435	0.77	0.697	0.423	0.573	0.484	0.458	0.503	0.43	0.516
cg1024	Yes	No	No	Yes	No	1stExon	OpenSea	0.37	0.537	0.468	0.652	0.695	0.473	0.495	0.457	0.455	0.363	0.438	0.411
cg1025	Yes	No	No	Yes	No	Body	Shores	0.566	0.451	0.44	0.554	0.526	0.515	0.522	0.498	0.066	0.355	0.556	0.442
cg1026	Yes	No	No	Yes	No	Intergenic	OpenSea	0.47	0.447	0.454	0.472	0.485	0.496	0.452	0.442	0.241	0.387	0.442	0.425
cg1027	Yes	No	No	Yes	No	Intergenic	OpenSea	0.637	0.562	0.119	0.565	0.6	0.556	0.561	0.587	0.518	0.559	0.537	0.511
cg1028	Yes	No	No	Yes	No	Body	Island	0.864	0.53	0.44	0.54	0.584	0.747	0.686	0.677	0.427	0.393	0.427	0.434
cg1029	Yes	No	No	Yes	No	Intergenic	OpenSea	0.763	0.5	0.388	0.593	0.454	0.543	0.565	0.605	0.387	0.438	0.398	0.452
cg1030	Yes	No	No	Yes	No	Intergenic	OpenSea	0.748	0.533	0.49	0.544	0.573	0.591	0.606	0.647	0.528	0.458	0.491	0.504
cg1031	Yes	No	No	Yes	No	5'UTR	OpenSea	0.81	0.576	0.477	0.549	0.574	0.587	0.602	0.615	0.51	0.486	0.494	0.491
cg1032	Yes	No	No	Yes	No	Intergenic	Shores	0.853	0.441	0.335	0.394	0.434	0.616	0.549	0.533	0.254	0.268	0.285	0.291
cg1033	Yes	No	No	Yes	No	Intergenic	Island	0.815	0.338	0.277	0.302	0.301	0.458	0.439	0.413	0.14	0.135	0.208	0.211
cg1034	Yes	No	No	Yes	No	Intergenic	Shores	0.797	0.31	0.374	0.126	0.361	0.601	0.427	0.349	0.195	0.162	0.194	0.234
cg1035	Yes	Yes	Yes	No	No	Body	OpenSea	0.541	0.595	0.467	0.356	0.335	0.677	0.737	0.873	0.323	0.229	0.354	0.298
cg1036	Yes	No	No	Yes	No	5'UTR	OpenSea	0.487	0.432	0.311	0.411	0.177	0.473	0.531	0.811	0.063	0.059	0.13	0.141
cg1037	Yes	No	No	Yes	Yes	Body	Shores	0.572	0.292	0.784	0.522	0.607	0.508	0.294	0.228	0.476	0.203	0.316	0.113
cg1038	Yes	No	No	Yes	No	TSS1500	Shores	0.321	0.359	0.617	0.477	0.515	0.354	0.163	0.169	0.264	0.244	0.17	0.167
cg1039	Yes	No	No	Yes	No	3'UTR	Shores	0.286	0.223	0.353	0.325	0.352	0.636	0.372	0.131	0.237	0.203	0.218	0.21
cg1040	Yes	No	No	Yes	No	Body	Shores	0.34	0.281	0.325	0.273	0.313	0.597	0.355	0.381	0.246	0.214	0.248	0.247
cg1041	Yes	No	No	Yes	No	Intergenic	Shelves	0.147	0.305	0.701	0.438	0.434	0.45	0.358	0.377	0.314	0.38	0.374	0.38
cg1042	Yes	No	No	Yes	No	3'UTR	Shores	0.39	0.312	0.501	0.406	0.461	0.662	0.445	0.5	0.337	0.37	0.379	0.426
cg1043	Yes	Yes	Yes	No	No	Intergenic	OpenSea	0.309	0.284	0.406	0.556	0.364	0.443	0.535	0.481	0.3	0.342	0.365	0.349
cg1044	Yes	No	No	Yes	No	TSS1500	Shores	0.351	0.091	0.485	0.33	0.467	0.471	0.526	0.635	0.438	0.468	0.429	0.453
cg1045	Yes	No	No	Yes	No	5'UTR	OpenSea	0.333	0.295	0.406	0.461	0.481	0.492	0.591	0.732	0.302	0.521	0.301	0.401
cg1046	Yes	No	No	Yes	No	Body	OpenSea	0.466	0.415	0.409	0.526	0.556	0.604	0.626	0.741	0.397	0.415	0.437	0.43
cg1047	Yes	No	No	Yes	Yes	5'UTR	OpenSea	0.483	0.415	0.409	0.477	0.467	0.47	0.492	0.488	0.315	0.35	0.072	0.28
cg1048	Yes	No	No	Yes	No	Intergenic	OpenSea	0.311	0.382	0.322	0.481	0.46	0.337	0.389	0.42	0.352	0.356	0.062	0.35
cg1049	Yes	No	No	Yes	No	Intergenic	Shores	0.251	0.407	0.337	0.49	0.691	0.586	0.449	0.43	0.364	0.313	0.321	0.309
cg1050	Yes	No	No	Yes	No	Intergenic	OpenSea	0.305	0.338	0.319	0.711	0.735	0.464	0.475	0.435	0.267	0.26	0.225	0.25
cg1051	Yes	No	No	Yes	Yes	5'UTR	Island	0.276	0.478	0.412	0.682	0.567	0.231	0.477	0.458	0.33	0.266	0.238	0.122
cg1052	Yes	No	No	Yes	No	TSS1500	OpenSea	0.259	0.445	0.399	0.607	0.59	0.382	0.405	0.391	0.275	0.283	0.251	0.259
cg1053	Yes	No	No	Yes	No	TSS1500	Shores	0.181	0.378	0.387	0.561	0.608	0.319	0.316	0.323	0.195	0.163	0.277	0.287
cg1054	Yes	No	No	Yes	No	Body	OpenSea	0.285	0.282	0.315	0.454	0.373	0.304	0.371	0.347	0.301	0.357	0.273	0.266
cg1055	Yes	No	No	Yes	No	Body	Shores	0.286	0.298	0.182	0.453	0.561	0.297	0.464	0.451	0.291	0.268	0.243	0.253
cg1056	Yes	No	No	Yes	No	Intergenic	Shores	0.126	0.273	0.27	0.437	0.529	0.397	0.38	0.355	0.235	0.239	0.241	0.253
cg1057	Yes	No	No	Yes	No	Body	Shelves	0.601	0.838	0.086	0.067	0.099	0.339	0.332	0.381	0.559	0.042	0.381	0.109
cg1058	Yes	No	No	Yes	No	Body	Shelves	0.717	0.8	0.203	0.083	0.072	0.081	0.084	0.065	0.18	0.066	0.476	0.073
cg1059	Yes	No	No	Yes	No	5'UTR	Shelves	0.893	0.786	0.149	0.185	0.13	0.196	0.309	0.145	0.273	0.049	0.595	0.123
cg1060	Yes	No	No	Yes	No	Body	Shelves	0.957	0.894	0.315	0.344	0.282	0.499	0.538	0.53	0.329	0.191	0.5	0.17
cg1061	Yes	No	No	Yes	Yes	TSS1500	Shores	0.786	0.884	0.114	0.143	0.148	0.308	0.335	0.491	0.113	0.066	0.074	0.062
cg1062	Yes	No	No	Yes	Yes	Body	OpenSea	0.624	0.765	0.385	0.275	0.353	0.273	0.253	0.383	0.115	0.211	0.084	0.198
cg1063	Yes	No	No	No	No	3'UTR	OpenSea	0.655	0.902	0.097	0.236	0.219	0.138	0.174	0.228	0.111	0.489	0.643	0.645
cg1064	Yes	No	No	Yes	No	Body	OpenSea	0.459	0.757	0.389	0.15	0.174	0.192	0.154	0.175	0.147	0.282	0.468	0.407
cg1065	Yes	No	No	Yes	No	Intergenic	Shelves	0.685	0.915	0.192	0.386	0.161	0.231	0.275	0.236	0.162	0.254	0.72	0.266
cg1066	Yes	No	No	Yes	No	5'UTR	OpenSea	0.865	0.739	0.374	0.247	0.244	0.362	0.238	0.24	0.104	0.126	0.45	0.253
cg1067	Yes	No	No	Yes	No	1stExon	OpenSea	0.135	0.575	0.299	0.057	0.068	0.043	0.05	0.044	0.235	0.068	0.596	0.547
cg1068	Yes	No	No	Yes	No	Body	OpenSea	0.214	0.497	0.066	0.063	0.067	0.064	0.069	0.131	0.069	0.05	0.484	0.369
cg1069	Yes	No	No	Yes	No	Intergenic	Shores	0.216	0.833	0.034	0.125	0.045	0.047	0.051	0.052	0.364	0.136	0.694	0.494
cg1070	Yes	No	No	Yes	No	Body	OpenSea	0.344	0.831	0.082	0.08	0.096	0.076	0.088	0.057	0.108	0.253	0.556	0.654
cg1071	Yes	No	No	Yes	No	TSS200	OpenSea	0.52	0.495	0.266	0.125	0.119	0.171	0.127	0.127	0.113	0.083	0.34	0.265
cg1072	Yes	No	No	Yes	No	3'UTR	OpenSea	0.506	0.603	0.222	0.063	0.073	0.068	0.063	0.068	0.122	0.061	0.614	0.393
cg1073	Yes	No	No	Yes	No	Body	OpenSea	0.547	0.703	0.044	0.073	0.066	0.058	0.076	0.066	0.114	0.049	0.481	0.316
cg1074	Yes	No	No	Yes	Yes	Intergenic	OpenSea	0.474	0.649	0.039	0.052	0.07	0.041	0.052	0.061	0.072	0.039	0.451	0.247
cg1075	Yes	No	No	Yes	No	Body	Shores	0.118	0.571	0.054	0.249	0.222	0.112	0.177	0.203	0.114	0.221	0.344	0.295
cg1076	Yes	No	No	Yes	No	5'UTR	Shores	0.357	0.374	0.067	0.086	0.066	0.076	0.1	0.143	0.096	0.27	0.402	0.131
cg1077	Yes	No	No	Yes	No	Body	OpenSea	0.746	0.189	0.877	0.085	0.118	0.632	0.185	0.152	0.258	0.069	0.062	0.06
cg1078	Yes	No	No	Yes	No	Body	OpenSea	0.496	0.22	0.747	0.204	0.216	0.534	0.328	0.426	0.279	0.234	0.275	0.329
cg1079	Yes	No	No	Yes	No	5'UTR	OpenSea	0.75	0.25	0.574	0.097	0.178	0.536	0.327	0.364	0.225	0.19	0.128	0.103
cg1080	Yes	No	No	Yes	No	TSS1500	OpenSea	0.097	0.579	0.663	0.39	0.201	0.308	0.227	0.313	0.134	0.069	0.066	0.133
cg1081	Yes	No	No	Yes	No	TSS1500	OpenSea	0.249	0.068	0.636	0.184	0.191	0.26	0.271	0.301	0.061	0.053	0.056	0.052
cg1082	Yes	No	No	Yes	No	5'UTR	OpenSea	0.279	0.229	0.485	0.316	0.344	0.378	0.336	0.348	0.16	0.126	0.056	0.069
cg1083	Yes	No	No	Yes	No	TSS1500	OpenSea	0.215	0.463	0.837	0.238	0.355	0.267	0.157	0.138	0.166	0.052	0.145	0.085
cg1084	Yes	No	No	Yes	No	Body	Island	0.297	0.219	0.827	0.21	0.26	0.217	0.124	0.227	0.194	0.193	0.208	0.229
cg1085	Yes	No	No	Yes	No	Body	Shores	0.09	0.04	0.805	0.04	0.064	0.511	0.176	0.443	0.108	0.163	0.11	0.126
cg1086	Yes	No	No	Yes	No	TSS1500	Shores	0.07	0.074	0.637	0.239	0.318	0.581	0.283	0.265	0.139	0.194	0.233	0.22
cg1087	Yes	No	No	Yes	No	5'UTR	OpenSea	0.183	0.14	0.614	0.229	0.325	0.514	0.25	0.264	0.157	0.14	0.097	0.103
cg1088	Yes	No	No	Yes	No	Body	OpenSea	0.274	0.133	0.666	0.235	0.266	0.575	0.349	0.316	0.105	0.084	0.134	0.231
cg1089	Yes	No	No	Yes	No	Intergenic	Island	0.217	0.13	0.355	0.128	0.129	0.188	0.156	0.174	0.121	0.114	0.101	0.114
cg1090	Yes	No	No	Yes	No	TSS1500	Shores	0.205	0.079	0.361	0.126	0.144	0.214	0.174	0.187	0.076	0.101	0.066	0.088
cg1091	Yes	No	No	Yes	No	Body	Island	0.109	0.071	0.354	0.1	0.123	0.131	0.115	0.164	0.151	0.153	0.117	0.134
cg1092	Yes	No	No	Yes	No	Body	Island	0.106	0.17	0.411	0.146	0.164	0.211	0.146	0.155	0.121	0.122	0.119	0.131
cg1093	Yes	No	No	Yes	No	Body	Island	0.278	0.082	0.424	0.078	0.089	0.129	0.077	0.107	0.088	0.057	0.071	0.063
cg1094	Yes	No	No	Yes	No	Body	Shelves	0.154	0.093	0.345	0.076	0.072	0.172	0.117	0.095	0.043	0.036	0.04	0.039
cg1095	Yes	No	No	Yes	No	Body	Shelves	0.16	0.051	0.323	0.071	0.071	0.181	0.145	0.121	0.042	0.031	0.038	0.038
cg1096	Yes	No	No	Yes	No	5'UTR	OpenSea	0.09	0.056	0.775	0.066	0.123	0.198	0.071	0.064	0.175	0.143	0.056	0.077
cg1097	Yes	No	No	Yes	Yes	Intergenic	OpenSea	0.089	0.076	0.545	0.07	0.079	0.283	0.147	0.138	0.048	0.037	0.033	0.038
cg1098	Yes	No	No	Yes	No	TSS200	Shores	0.072	0.078	0.571	0.099	0.122	0.371	0.146	0.102	0.204	0.185	0.095	0.089
cg1099	Yes	No	No	Yes	No	Body	Shores	0.106	0.185	0.566	0.148	0.157	0.432	0.239	0.172	0.146	0.06	0.101	0.105
cg1100	Yes	No	No	Yes	No	5'UTR	OpenSea	0.352	0.525	0.156	0.061	0.07	0.206	0.195	0.185	0.387	0.035	0.355	0.053
cg1101	Yes	No	No	Yes	No	TSS1500	Shores	0.301	0.538	0.4	0.242	0.196	0.275	0.225	0.198	0.394	0.078	0.3	0.124
cg1102	Yes	No	No	Yes	No	TSS1500	Shores	0.163	0.422	0.295	0.195	0.215	0.159	0.157	0.172	0.313	0.148	0.173	0.17
cg1103	Yes	No	No	Yes	No	Body	OpenSea	0.124	0.727	0.138	0.106	0.106	0.086	0.096	0.096	0.164	0.077	0.078	0.058
cg1104	Yes	No	No	Yes	No	5'UTR	OpenSea	0.074	0.508	0.068	0.063	0.054	0.048	0.159	0.129	0.551	0.038	0.058	0.038
cg1105	Yes	No	No	Yes	No	Body	OpenSea	0.101	0.351	0.06	0.07	0.063	0.059	0.085	0.092	0.324	0.15	0.218	0.15
cg1106	Yes	No	No	Yes	No	Intergenic	Island	0.472	0.163	0.191	0.216	0.238	0.332	0.288	0.294	0.179	0.144	0.16	0.161
cg1107	Yes	No	No	Yes	No	TSS1500	OpenSea	0.551	0.182	0.225	0.259	0.258	0.379	0.318	0.292	0.072	0.067	0.069	0.074
cg1108	Yes	No	No	Yes	No	Body	OpenSea	0.553	0.112	0.064	0.078	0.08	0.213	0.22	0.413	0.053	0.053	0.057	0.053
cg1109	Yes	No	No	Yes	No	1stExon	Island	0.563	0.066	0.053	0.043	0.072	0.217	0.135	0.125	0.035	0.027	0.049	0.033
cg1110	Yes	No	No	Yes	No	Body	OpenSea	0.493	0.15	0.109	0.096	0.099	0.276	0.22	0.153	0.124	0.063	0.064	0.063
cg1111	Yes	No	No	Yes	No	TSS200	Shores	0.454	0.13	0.06	0.063	0.063	0.234	0.147	0.127	0.034	0.048	0.048	0.036
cg1112	Yes	No	No	Yes	No	1stExon	Island	0.425	0.14	0.103	0.072	0.071	0.199	0.144	0.188	0.073	0.05	0.075	0.058
cg1113	Yes	No	No	Yes	No	Intergenic	Shelves	0.377	0.14	0.086	0.098	0.101	0.219	0.181	0.189	0.065	0.057	0.066	0.06
cg1114	Yes	No	No	Yes	No	Body	Shores	0.661	0.153	0.055	0.08	0.069	0.07	0.115	0.192	0.073	0.063	0.076	0.07
cg1115	Yes	No	No	Yes	No	Body	OpenSea	0.731	0.145	0.05	0.076	0.065	0.063	0.075	0.081	0.075	0.071	0.062	0.053
cg1116	Yes	No	No	Yes	No	Intergenic	OpenSea	0.607	0.224	0.064	0.063	0.064	0.119	0.079	0.065	0.087	0.043	0.207	0.066
cg1117	Yes	No	No	Yes	No	Body	OpenSea	0.542	0.208	0.066	0.067	0.06	0.114	0.113	0.148	0.064	0.038	0.044	0.041
cg1118	Yes	Yes	Yes	No	No	TSS1500	Shores	0.531	0.231	0.083	0.065	0.09	0.091	0.073	0.07	0.085	0.061	0.061	0.116
cg1119	Yes	No	No	Yes	No	Intergenic	Shores	0.531	0.182	0.119	0.044	0.044	0.095	0.045	0.078	0.064	0.042	0.068	0.056
cg1120	Yes	No	No	Yes	No	Body	Shelves	0.47	0.297	0.162	0.18	0.167	0.113	0.136	0.093	0.092	0.091	0.167	0.157
cg1121	Yes	No	No	Yes	No	TSS1500	OpenSea	0.389	0.295	0.044	0.063	0.061	0.069	0.06	0.054	0.055	0.051	0.071	0.126
cg1122	Yes	No	No	Yes	No	Body	OpenSea	0.411	0.201	0.052	0.068	0.061	0.088	0.079	0.095	0.136	0.27	0.096	0.113
cg1123	Yes	No	No	Yes	Yes	Body	OpenSea	0.684	0.357	0.166	0.183	0.129	0.236	0.264	0.175	0.105	0.094	0.085	0.157
cg1124	Yes	No	No	Yes	No	5'UTR	OpenSea	0.821	0.54	0.082	0.101	0.114	0.111	0.112	0.122	0.106	0.101	0.135	0.116
cg1125	Yes	No	No	Yes	No	5'UTR	OpenSea	0.751	0.149	0.117	0.205	0.196	0.118	0.098	0.163	0.186	0.197	0.096	0.145
cg1126	Yes	No	No	Yes	No	TSS200	OpenSea	0.716	0.304	0.059	0.08	0.07	0.09	0.128	0.183	0.144	0.396	0.156	0.302
cg1127	Yes	No	No	Yes	No	5'UTR	OpenSea	0.461	0.181	0.059	0.142	0.065	0.08	0.459	0.698	0.071	0.058	0.072	0.06
cg1128	Yes	No	No	Yes	No	Intergenic	OpenSea	0.292	0.122	0.061	0.152	0.094	0.134	0.474	0.798	0.109	0.061	0.086	0.067
cg1129	Yes	No	No	Yes	No	5'UTR	Island	0.051	0.033	0.036	0.051	0.044	0.056	0.389	0.614	0.038	0.033	0.033	0.037
cg1130	Yes	No	No	Yes	No	Body	Shores	0.05	0.064	0.073	0.218	0.106	0.238	0.363	0.532	0.049	0.042	0.042	0.043
cg1131	Yes	No	No	Yes	No	Intergenic	Shores	0.033	0.037	0.04	0.091	0.123	0.301	0.413	0.578	0.033	0.039	0.032	0.055
cg1132	Yes	No	No	Yes	No	Intergenic	Shores	0.052	0.044	0.048	0.068	0.086	0.234	0.325	0.516	0.053	0.052	0.04	0.053
cg1133	Yes	No	No	Yes	No	5'UTR	OpenSea	0.103	0.051	0.231	0.208	0.181	0.335	0.32	0.437	0.119	0.188	0.054	0.061
cg1134	Yes	No	No	Yes	No	Intergenic	Shelves	0.084	0.081	0.204	0.134	0.164	0.26	0.278	0.609	0.128	0.114	0.149	0.135
cg1135	Yes	No	No	Yes	No	Intergenic	Island	0.063	0.057	0.237	0.152	0.094	0.259	0.383	0.481	0.072	0.063	0.061	0.057
cg1136	Yes	No	No	Yes	No	TSS1500	Shores	0.12	0.054	0.18	0.069	0.09	0.299	0.377	0.524	0.065	0.055	0.059	0.063
cg1137	Yes	No	No	Yes	No	Intergenic	OpenSea	0.14	0.103	0.095	0.219	0.118	0.119	0.326	0.505	0.11	0.113	0.091	0.099
cg1138	Yes	No	No	Yes	No	TSS1500	OpenSea	0.171	0.095	0.056	0.128	0.098	0.18	0.326	0.491	0.077	0.068	0.057	0.063
cg1139	Yes	No	No	Yes	No	TSS1500	Shores	0.236	0.176	0.164	0.206	0.196	0.302	0.387	0.447	0.137	0.124	0.112	0.125
cg1140	Yes	No	No	Yes	No	Body	Island	0.263	0.117	0.112	0.197	0.218	0.334	0.394	0.477	0.07	0.056	0.069	0.064
cg1141	Yes	No	No	Yes	No	Body	Shores	0.233	0.126	0.104	0.183	0.156	0.288	0.378	0.471	0.089	0.089	0.073	0.079
cg1142	Yes	No	No	Yes	No	Body	OpenSea	0.031	0.058	0.132	0.044	0.085	0.436	0.306	0.604	0.064	0.027	0.034	0.034
cg1143	Yes	No	No	Yes	No	5'UTR	Island	0.052	0.039	0.112	0.204	0.215	0.386	0.404	0.314	0.041	0.034	0.034	0.038
cg1144	Yes	No	No	Yes	Yes	Intergenic	Shores	0.169	0.099	0.104	0.192	0.158	0.387	0.48	0.404	0.085	0.047	0.038	0.037
cg1145	Yes	No	No	Yes	No	Body	Shores	0.064	0.053	0.122	0.063	0.082	0.331	0.214	0.351	0.052	0.048	0.042	0.045
cg1146	Yes	No	No	Yes	No	Body	OpenSea	0.03	0.028	0.123	0.04	0.047	0.405	0.273	0.411	0.031	0.025	0.027	0.028
cg1147	Yes	No	No	Yes	No	5'UTR	Island	0.029	0.028	0.081	0.076	0.052	0.197	0.339	0.309	0.035	0.036	0.038	0.043
cg1148	Yes	No	No	Yes	No	5'UTR	Island	0.119	0.044	0.095	0.135	0.117	0.292	0.326	0.411	0.034	0.035	0.034	0.041
cg1149	Yes	No	No	Yes	No	Body	Island	0.084	0.031	0.054	0.05	0.063	0.337	0.339	0.346	0.038	0.032	0.032	0.036
cg1150	Yes	No	No	Yes	No	Body	Island	0.296	0.329	0.236	0.297	0.286	0.29	0.316	0.283	0.105	0.238	0.26	0.239
cg1151	Yes	No	No	Yes	No	Body	Shores	0.285	0.244	0.192	0.245	0.251	0.277	0.286	0.35	0.203	0.226	0.202	0.217
cg1152	Yes	Yes	Yes	No	No	TSS200	Island	0.247	0.293	0.25	0.348	0.237	0.386	0.496	0.448	0.249	0.261	0.297	0.285
cg1153	Yes	No	No	Yes	No	Intergenic	Shelves	0.225	0.222	0.228	0.262	0.272	0.312	0.379	0.544	0.209	0.234	0.24	0.231
cg1154	Yes	No	No	Yes	No	TSS1500	Shores	0.139	0.068	0.284	0.183	0.107	0.367	0.492	0.494	0.169	0.14	0.125	0.106
cg1155	Yes	No	No	Yes	Yes	5'UTR	OpenSea	0.184	0.064	0.219	0.163	0.174	0.427	0.425	0.606	0.183	0.184	0.173	0.172
cg1156	Yes	No	No	Yes	No	Body	Shelves	0.205	0.207	0.27	0.213	0.202	0.341	0.371	0.357	0.177	0.157	0.137	0.138
cg1157	Yes	No	No	Yes	No	Body	Island	0.176	0.193	0.242	0.23	0.237	0.421	0.357	0.341	0.198	0.182	0.195	0.19
cg1158	Yes	No	No	Yes	No	TSS1500	Shores	0.219	0.204	0.319	0.307	0.176	0.419	0.495	0.418	0.127	0.159	0.145	0.137
cg1159	Yes	No	No	Yes	No	Body	Shores	0.276	0.167	0.165	0.248	0.272	0.455	0.482	0.437	0.151	0.126	0.141	0.147
cg1160	Yes	No	No	Yes	No	Body	OpenSea	0.253	0.091	0.379	0.114	0.121	0.255	0.232	0.576	0.278	0.286	0.219	0.259
cg1161	Yes	No	No	Yes	No	Intergenic	OpenSea	0.214	0.178	0.055	0.068	0.079	0.136	0.18	0.424	0.202	0.223	0.203	0.205
cg1162	Yes	No	No	Yes	No	TSS1500	OpenSea	0.223	0.086	0.07	0.089	0.083	0.085	0.174	0.274	0.323	0.354	0.315	0.208
cg1163	Yes	No	No	Yes	No	Body	OpenSea	0.515	0.239	0.086	0.069	0.073	0.247	0.228	0.208	0.189	0.308	0.158	0.279
cg1164	Yes	No	No	Yes	No	Body	Shelves	0.513	0.375	0.126	0.175	0.151	0.273	0.231	0.377	0.263	0.319	0.244	0.263
cg1165	Yes	Yes	Yes	No	No	Body	Shores	0.205	0.199	0.229	0.259	0.303	0.295	0.303	0.307	0.296	0.486	0.177	0.208
cg1166	Yes	Yes	Yes	No	No	Body	Shores	0.226	0.179	0.15	0.183	0.175	0.227	0.226	0.252	0.248	0.375	0.133	0.169
cg1167	Yes	No	No	Yes	No	Body	Island	0.309	0.292	0.139	0.204	0.114	0.223	0.246	0.155	0.435	0.32	0.328	0.318
cg1168	Yes	No	No	Yes	No	5'UTR	OpenSea	0.144	0.109	0.241	0.12	0.222	0.361	0.228	0.256	0.409	0.188	0.315	0.268
cg1169	Yes	No	No	Yes	No	5'UTR	Shores	0.202	0.086	0.251	0.179	0.299	0.634	0.261	0.318	0.072	0.056	0.057	0.06
cg1170	Yes	No	No	Yes	No	5'UTR	OpenSea	0.203	0.053	0.166	0.102	0.264	0.636	0.196	0.266	0.055	0.049	0.044	0.047
cg1171	Yes	No	No	Yes	No	5'UTR	Island	0.177	0.083	0.102	0.172	0.276	0.46	0.298	0.297	0.078	0.074	0.072	0.076
cg1172	Yes	No	No	Yes	No	5'UTR	Shores	0.124	0.135	0.179	0.221	0.209	0.389	0.262	0.284	0.103	0.088	0.088	0.085
cg1173	Yes	No	No	Yes	No	TSS200	OpenSea	0.171	0.143	0.191	0.222	0.289	0.452	0.25	0.233	0.052	0.046	0.042	0.045
cg1174	Yes	No	No	Yes	No	Body	Island	0.17	0.109	0.199	0.213	0.292	0.455	0.304	0.268	0.096	0.083	0.086	0.092
cg1175	Yes	No	No	Yes	Yes	Intergenic	OpenSea	0.123	0.124	0.183	0.21	0.311	0.573	0.248	0.221	0.103	0.081	0.108	0.096
cg1176	Yes	No	No	Yes	No	Intergenic	OpenSea	0.073	0.054	0.206	0.16	0.257	0.478	0.273	0.243	0.087	0.094	0.055	0.071
cg1177	Yes	No	No	Yes	No	Body	OpenSea	0.058	0.056	0.112	0.142	0.157	0.536	0.394	0.239	0.064	0.057	0.065	0.05
cg1178	Yes	No	No	Yes	Yes	TSS1500	Shores	0.044	0.059	0.067	0.168	0.203	0.467	0.316	0.368	0.058	0.046	0.052	0.058
cg1179	Yes	No	No	Yes	No	TSS200	Shelves	0.051	0.039	0.164	0.119	0.133	0.499	0.289	0.333	0.044	0.033	0.032	0.041
cg1180	Yes	No	No	Yes	No	Body	Shores	0.131	0.066	0.151	0.096	0.136	0.472	0.249	0.218	0.074	0.069	0.068	0.073
cg1181	Yes	No	No	Yes	No	Body	Island	0.202	0.07	0.178	0.122	0.159	0.412	0.266	0.285	0.074	0.071	0.058	0.069
cg1182	Yes	No	No	Yes	Yes	Body	Island	0.126	0.065	0.096	0.089	0.16	0.562	0.176	0.215	0.071	0.072	0.059	0.064
cg1183	Yes	No	No	Yes	No	5'UTR	Shores	0.19	0.075	0.046	0.08	0.148	0.455	0.207	0.259	0.045	0.046	0.045	0.041
cg1184	Yes	No	No	Yes	No	TSS1500	Island	0.04	0.033	0.034	0.041	0.043	0.306	0.102	0.145	0.032	0.029	0.028	0.032
cg1185	Yes	No	No	Yes	No	Body	Island	0.044	0.05	0.07	0.094	0.107	0.229	0.126	0.124	0.054	0.041	0.038	0.04
cg1186	Yes	No	No	Yes	No	1stExon	Shores	0.053	0.048	0.065	0.063	0.079	0.267	0.131	0.092	0.054	0.042	0.049	0.046
cg1187	Yes	No	No	Yes	No	Body	OpenSea	0.065	0.086	0.094	0.093	0.107	0.301	0.143	0.142	0.061	0.051	0.038	0.039
cg1188	Yes	No	No	Yes	No	Body	Island	0.048	0.046	0.055	0.086	0.124	0.274	0.17	0.151	0.047	0.037	0.041	0.048
cg1189	Yes	No	No	Yes	No	Intergenic	OpenSea	0.05	0.043	0.057	0.054	0.088	0.406	0.199	0.24	0.051	0.036	0.042	0.041
cg1190	Yes	No	No	Yes	No	5'UTR	Shores	0.153	0.065	0.071	0.096	0.12	0.304	0.219	0.245	0.05	0.046	0.057	0.052
cg1191	Yes	Yes	Yes	No	No	1stExon	Shores	0.136	0.042	0.053	0.076	0.089	0.297	0.202	0.18	0.037	0.027	0.029	0.03
cg1192	Yes	No	No	Yes	No	TSS1500	Shores	0.099	0.079	0.325	0.08	0.109	0.43	0.185	0.193	0.079	0.053	0.051	0.054
cg1193	Yes	No	No	Yes	No	Body	OpenSea	0.183	0.129	0.162	0.093	0.172	0.309	0.147	0.121	0.112	0.063	0.097	0.091
cg1194	Yes	No	No	Yes	No	Body	OpenSea	0.107	0.072	0.134	0.12	0.135	0.405	0.158	0.15	0.084	0.061	0.075	0.08
cg1195	Yes	Yes	Yes	No	No	5'UTR	Island	0.119	0.083	0.151	0.118	0.146	0.335	0.189	0.176	0.114	0.099	0.099	0.103
cg1196	Yes	No	No	Yes	No	Intergenic	Shores	0.136	0.106	0.114	0.143	0.202	0.45	0.173	0.141	0.095	0.089	0.098	0.107
cg1197	Yes	No	No	Yes	No	Body	Island	0.166	0.084	0.096	0.124	0.205	0.386	0.207	0.179	0.089	0.068	0.071	0.065
cg1198	Yes	No	No	Yes	No	5'UTR	Shores	0.218	0.123	0.089	0.117	0.178	0.371	0.194	0.172	0.077	0.065	0.089	0.071
cg1199	Yes	No	No	Yes	No	Intergenic	Island	0.114	0.047	0.044	0.065	0.076	0.458	0.135	0.08	0.049	0.041	0.044	0.044
cg1200	Yes	No	No	Yes	No	Body	Shores	0.281	0.122	0.166	0.065	0.109	0.433	0.136	0.096	0.056	0.048	0.047	0.055
cg1201	Yes	No	No	Yes	No	5'UTR	Shores	0.056	0.062	0.064	0.141	0.295	0.242	0.137	0.085	0.064	0.054	0.053	0.055
cg1202	Yes	No	No	Yes	Yes	Body	OpenSea	0.043	0.044	0.092	0.237	0.443	0.153	0.117	0.058	0.065	0.052	0.045	0.043
cg1203	Yes	No	No	Yes	No	Body	Shelves	0.046	0.05	0.092	0.274	0.341	0.207	0.113	0.098	0.101	0.088	0.047	0.067
cg1204	Yes	No	No	Yes	Yes	Intergenic	OpenSea	0.067	0.062	0.061	0.444	0.319	0.064	0.103	0.114	0.083	0.069	0.048	0.052
cg1205	Yes	No	No	Yes	No	TSS1500	Shores	0.053	0.053	0.059	0.342	0.305	0.059	0.067	0.058	0.114	0.089	0.078	0.086
cg1206	Yes	No	No	Yes	Yes	Body	OpenSea	0.082	0.164	0.07	0.286	0.279	0.092	0.104	0.088	0.1	0.109	0.051	0.082
cg1207	Yes	No	No	Yes	No	5'UTR	Shores	0.059	0.115	0.063	0.252	0.344	0.112	0.117	0.11	0.051	0.045	0.062	0.064
cg1208	Yes	No	No	Yes	Yes	Body	Shores	0.047	0.087	0.091	0.275	0.324	0.067	0.108	0.076	0.065	0.049	0.066	0.057
cg1209	Yes	No	No	Yes	No	TSS200	Shores	0.051	0.059	0.059	0.228	0.315	0.059	0.086	0.072	0.058	0.038	0.048	0.047
cg1210	Yes	No	No	Yes	No	Body	Shores	0.043	0.062	0.158	0.276	0.254	0.067	0.098	0.085	0.046	0.044	0.04	0.039
cg1211	Yes	No	No	Yes	No	5'UTR	Shores	0.059	0.064	0.088	0.306	0.218	0.068	0.103	0.102	0.071	0.062	0.045	0.056
cg1212	Yes	No	No	Yes	No	TSS1500	Shores	0.049	0.075	0.1	0.257	0.233	0.093	0.131	0.117	0.112	0.05	0.076	0.055
cg1213	Yes	No	No	Yes	No	Intergenic	Shores	0.058	0.121	0.123	0.397	0.334	0.093	0.179	0.242	0.082	0.04	0.035	0.041
cg1214	Yes	No	No	Yes	No	Body	Shores	0.071	0.081	0.063	0.33	0.234	0.094	0.271	0.203	0.097	0.079	0.071	0.073
cg1215	Yes	No	No	Yes	Yes	Intergenic	Island	0.052	0.064	0.086	0.288	0.277	0.116	0.168	0.181	0.072	0.064	0.056	0.086
cg1216	Yes	No	No	Yes	No	5'UTR	Island	0.081	0.112	0.107	0.298	0.224	0.137	0.196	0.185	0.105	0.098	0.101	0.105
cg1217	Yes	No	No	Yes	Yes	5'UTR	Shores	0.132	0.167	0.183	0.313	0.174	0.111	0.173	0.114	0.095	0.129	0.067	0.086
cg1218	Yes	No	No	Yes	No	Body	Shores	0.078	0.133	0.192	0.23	0.329	0.198	0.268	0.209	0.089	0.074	0.068	0.078
cg1219	Yes	No	No	Yes	No	Intergenic	OpenSea	0.105	0.124	0.155	0.19	0.276	0.186	0.178	0.16	0.11	0.072	0.09	0.092
cg1220	Yes	No	No	Yes	No	Intergenic	OpenSea	0.092	0.099	0.141	0.309	0.395	0.154	0.145	0.158	0.094	0.084	0.091	0.092
cg1221	Yes	No	No	Yes	No	TSS1500	Shores	0.106	0.211	0.178	0.293	0.343	0.172	0.171	0.149	0.066	0.054	0.076	0.053
cg1222	Yes	No	No	Yes	No	5'UTR	Island	0.095	0.165	0.116	0.349	0.318	0.175	0.233	0.203	0.082	0.063	0.079	0.085
cg1223	Yes	Yes	Yes	No	No	TSS1500	Shores	0.118	0.164	0.162	0.331	0.362	0.16	0.212	0.18	0.122	0.081	0.083	0.077
cg1224	Yes	No	No	Yes	No	TSS200	OpenSea	0.15	0.114	0.059	0.389	0.182	0.173	0.181	0.114	0.164	0.28	0.12	0.271
cg1225	Yes	No	No	Yes	No	TSS200	Island	0.2	0.21	0.193	0.177	0.101	0.266	0.242	0.238	0.178	0.153	0.188	0.169
cg1226	Yes	Yes	Yes	No	No	Body	Shores	0.211	0.127	0.233	0.236	0.254	0.389	0.263	0.25	0.109	0.176	0.115	0.156
cg1227	Yes	No	No	Yes	No	5'UTR	Island	0.192	0.151	0.163	0.184	0.216	0.428	0.293	0.294	0.13	0.163	0.156	0.167
cg1228	Yes	Yes	Yes	No	No	5'UTR	OpenSea	0.172	0.179	0.173	0.239	0.282	0.429	0.267	0.241	0.169	0.189	0.185	0.202
cg1229	Yes	No	No	Yes	No	Body	Shores	0.21	0.156	0.076	0.292	0.406	0.195	0.277	0.327	0.076	0.047	0.064	0.059
cg1230	Yes	No	No	Yes	No	TSS1500	Island	0.21	0.174	0.105	0.318	0.523	0.379	0.307	0.327	0.145	0.124	0.131	0.135
cg1231	Yes	No	No	Yes	No	TSS1500	Shores	0.107	0.17	0.245	0.373	0.456	0.383	0.27	0.193	0.123	0.088	0.072	0.073
cg1232	Yes	No	No	Yes	No	5'UTR	OpenSea	0.127	0.295	0.323	0.339	0.408	0.235	0.231	0.192	0.236	0.235	0.212	0.225
cg1233	Yes	No	No	Yes	No	TSS1500	OpenSea	0.267	0.306	0.286	0.484	0.38	0.19	0.222	0.208	0.136	0.081	0.112	0.073
cg1234	Yes	No	No	Yes	No	TSS200	Shores	0.238	0.415	0.173	0.328	0.339	0.245	0.235	0.246	0.1	0.084	0.074	0.088
cg1235	Yes	No	No	Yes	No	TSS200	Shores	0.205	0.489	0.462	0.105	0.061	0.053	0.065	0.089	0.691	0.55	0.56	0.075
cg1236	Yes	No	No	Yes	No	Intergenic	OpenSea	0.079	0.449	0.319	0.037	0.042	0.083	0.059	0.05	0.614	0.281	0.558	0.276
cg1237	Yes	No	No	Yes	No	TSS1500	OpenSea	0.079	0.457	0.588	0.08	0.068	0.113	0.084	0.079	0.461	0.339	0.061	0.121
cg1238	Yes	No	No	Yes	No	5'UTR	OpenSea	0.08	0.293	0.549	0.068	0.085	0.139	0.101	0.082	0.597	0.564	0.207	0.398
cg1239	Yes	No	No	Yes	No	Intergenic	OpenSea	0.044	0.041	0.036	0.047	0.045	0.041	0.061	0.062	0.702	0.04	0.54	0.051
cg1240	Yes	No	No	Yes	No	Intergenic	OpenSea	0.099	0.097	0.074	0.116	0.096	0.098	0.137	0.147	0.717	0.679	0.282	0.094
cg1241	Yes	No	No	Yes	No	1stExon	OpenSea	0.082	0.096	0.063	0.073	0.069	0.078	0.077	0.088	0.594	0.371	0.098	0.235
cg1242	Yes	No	No	Yes	No	Body	OpenSea	0.094	0.114	0.124	0.132	0.117	0.15	0.149	0.154	0.665	0.463	0.234	0.393
cg1243	Yes	No	No	Yes	No	Body	Island	0.135	0.086	0.253	0.324	0.645	0.085	0.091	0.164	0.068	0.059	0.054	0.058
cg1244	Yes	No	No	Yes	No	TSS200	OpenSea	0.05	0.062	0.47	0.297	0.721	0.095	0.069	0.06	0.383	0.31	0.047	0.07
cg1245	Yes	No	No	Yes	No	5'UTR	Shores	0.111	0.117	0.095	0.111	0.091	0.095	0.127	0.101	0.205	0.156	0.186	0.243
cg1246	Yes	No	No	Yes	No	Body	Shores	0.072	0.154	0.075	0.095	0.087	0.063	0.094	0.072	0.215	0.181	0.264	0.329
cg1247	Yes	No	No	Yes	No	Body	Shores	0.041	0.045	0.06	0.057	0.052	0.058	0.065	0.054	0.237	0.311	0.26	0.32
cg1248	Yes	No	No	Yes	No	Body	OpenSea	0.041	0.046	0.043	0.053	0.042	0.052	0.058	0.06	0.207	0.245	0.254	0.336
cg1249	Yes	No	No	Yes	No	Intergenic	OpenSea	0.071	0.061	0.064	0.068	0.065	0.078	0.07	0.078	0.235	0.23	0.122	0.206
cg1250	Yes	No	No	Yes	No	3'UTR	Shores	0.053	0.06	0.076	0.07	0.07	0.07	0.08	0.078	0.126	0.279	0.135	0.258
cg1251	Yes	No	No	Yes	Yes	Intergenic	OpenSea	0.056	0.084	0.049	0.088	0.056	0.052	0.07	0.059	0.194	0.273	0.13	0.292
cg1252	Yes	No	No	Yes	No	Body	OpenSea	0.039	0.044	0.184	0.054	0.051	0.066	0.086	0.186	0.326	0.05	0.041	0.416
cg1253	Yes	No	No	Yes	No	Body	OpenSea	0.027	0.031	0.115	0.072	0.097	0.087	0.094	0.092	0.419	0.327	0.033	0.372
cg1254	Yes	No	No	Yes	No	TSS200	OpenSea	0.046	0.074	0.047	0.062	0.063	0.063	0.084	0.089	0.248	0.355	0.061	0.371
cg1255	Yes	No	No	Yes	No	3'UTR	Shores	0.078	0.084	0.292	0.095	0.098	0.116	0.115	0.103	0.313	0.456	0.323	0.435
cg1256	Yes	No	No	Yes	No	Body	OpenSea	0.067	0.048	0.147	0.053	0.052	0.063	0.066	0.055	0.253	0.465	0.31	0.335
cg1257	Yes	No	No	Yes	No	Intergenic	Shores	0.142	0.153	0.048	0.056	0.057	0.063	0.061	0.061	0.143	0.391	0.277	0.31
cg1258	Yes	No	No	Yes	No	Body	Shores	0.103	0.134	0.129	0.117	0.174	0.221	0.184	0.153	0.265	0.315	0.252	0.289
cg1259	Yes	No	No	Yes	No	5'UTR	OpenSea	0.201	0.126	0.071	0.08	0.097	0.161	0.101	0.146	0.398	0.381	0.203	0.289
cg1260	Yes	No	No	Yes	No	TSS200	Shelves	0.265	0.236	0.081	0.112	0.103	0.089	0.151	0.108	0.3	0.386	0.244	0.291
cg1261	Yes	No	No	Yes	No	3'UTR	OpenSea	0.139	0.223	0.162	0.18	0.162	0.098	0.141	0.141	0.331	0.419	0.245	0.292
cg1262	Yes	No	No	Yes	No	Body	Shores	0.091	0.071	0.374	0.08	0.083	0.082	0.083	0.099	0.215	0.201	0.227	0.105
cg1263	Yes	No	No	Yes	No	TSS1500	Shores	0.062	0.072	0.201	0.115	0.172	0.146	0.131	0.102	0.271	0.078	0.183	0.127
cg1264	Yes	No	No	Yes	No	5'UTR	Shores	0.106	0.106	0.117	0.125	0.131	0.128	0.136	0.13	0.275	0.203	0.188	0.138
cg1265	Yes	No	No	Yes	No	Body	Shores	0.103	0.149	0.268	0.169	0.127	0.156	0.139	0.14	0.199	0.263	0.115	0.132
cg1266	Yes	No	No	Yes	No	TSS1500	OpenSea	0.183	0.1	0.198	0.145	0.125	0.099	0.129	0.095	0.215	0.27	0.156	0.216
cg1267	Yes	No	No	Yes	Yes	Body	Shores	0.171	0.116	0.068	0.186	0.176	0.182	0.157	0.09	0.277	0.292	0.106	0.127
cg1268	Yes	No	No	Yes	No	5'UTR	OpenSea	0.057	0.048	0.091	0.114	0.185	0.164	0.165	0.179	0.39	0.326	0.062	0.081
cg1269	Yes	No	No	Yes	No	Intergenic	OpenSea	0.048	0.046	0.101	0.08	0.098	0.155	0.162	0.154	0.241	0.24	0.051	0.16
cg1270	Yes	Yes	Yes	No	No	Body	OpenSea	0.148	0.067	0.051	0.101	0.06	0.06	0.093	0.088	0.27	0.29	0.207	0.11
cg1271	Yes	No	No	Yes	No	5'UTR	OpenSea	0.037	0.038	0.029	0.048	0.044	0.043	0.045	0.041	0.356	0.298	0.215	0.133
cg1272	Yes	Yes	Yes	No	No	TSS200	Shelves	0.055	0.085	0.066	0.118	0.081	0.075	0.106	0.08	0.403	0.306	0.3	0.248
cg1273	Yes	No	No	Yes	No	Body	Shelves	0.098	0.06	0.09	0.064	0.063	0.059	0.104	0.107	0.435	0.38	0.276	0.125
cg1274	Yes	No	No	Yes	No	Body	OpenSea	0.06	0.059	0.049	0.288	0.058	0.116	0.391	0.287	0.07	0.058	0.046	0.05
cg1275	Yes	No	No	Yes	No	5'UTR	OpenSea	0.072	0.072	0.049	0.256	0.066	0.086	0.441	0.4	0.066	0.058	0.048	0.049
cg1276	Yes	No	No	Yes	No	TSS1500	Island	0.124	0.127	0.127	0.201	0.192	0.27	0.317	0.377	0.119	0.129	0.113	0.124
cg1277	Yes	Yes	Yes	No	No	TSS200	Island	0.143	0.144	0.148	0.196	0.142	0.236	0.315	0.267	0.118	0.129	0.135	0.13
cg1278	Yes	No	No	Yes	No	TSS1500	Island	0.143	0.128	0.169	0.199	0.208	0.191	0.273	0.276	0.126	0.116	0.124	0.134
cg1279	Yes	No	No	Yes	No	Intergenic	Shelves	0.125	0.08	0.248	0.163	0.15	0.235	0.291	0.255	0.093	0.065	0.059	0.067
cg1280	Yes	No	No	Yes	No	Body	OpenSea	0.118	0.084	0.134	0.133	0.164	0.235	0.187	0.345	0.088	0.095	0.084	0.087
cg1281	Yes	No	No	Yes	No	3'UTR	OpenSea	0.099	0.085	0.125	0.122	0.104	0.223	0.186	0.325	0.081	0.073	0.063	0.067
cg1282	Yes	No	No	Yes	No	Body	OpenSea	0.151	0.111	0.076	0.103	0.138	0.285	0.276	0.332	0.068	0.057	0.056	0.068
cg1283	Yes	No	No	Yes	No	5'UTR	Shores	0.176	0.095	0.075	0.173	0.169	0.187	0.263	0.333	0.071	0.071	0.064	0.068
cg1284	Yes	No	No	Yes	No	Intergenic	Shores	0.184	0.097	0.086	0.148	0.147	0.221	0.251	0.31	0.077	0.072	0.056	0.061
cg1285	Yes	Yes	No	No	No	TSS1500	Shores	0.118	0.075	0.07	0.269	0.085	0.305	0.354	0.205	0.062	0.053	0.059	0.054
cg1286	Yes	No	No	Yes	No	Body	Shores	0.07	0.075	0.085	0.232	0.118	0.25	0.329	0.251	0.058	0.044	0.045	0.054
cg1287	Yes	No	No	Yes	No	Intergenic	Shores	0.048	0.062	0.182	0.237	0.185	0.147	0.351	0.173	0.142	0.04	0.042	0.074
cg1288	Yes	No	No	Yes	No	TSS1500	Shores	0.026	0.159	0.129	0.226	0.195	0.136	0.274	0.174	0.092	0.104	0.112	0.115
cg1289	Yes	No	No	Yes	No	Body	OpenSea	0.257	0.082	0.041	0.312	0.131	0.162	0.412	0.077	0.047	0.037	0.051	0.036
cg1290	Yes	No	No	Yes	No	TSS1500	Island	0.034	0.035	0.037	0.262	0.097	0.094	0.391	0.094	0.039	0.033	0.035	0.038
cg1291	Yes	No	No	Yes	No	TSS1500	Island	0.053	0.047	0.047	0.166	0.11	0.164	0.324	0.128	0.041	0.044	0.039	0.055
cg1292	Yes	No	No	Yes	No	Intergenic	OpenSea	0.108	0.04	0.034	0.08	0.043	0.045	0.365	0.107	0.039	0.037	0.047	0.042
cg1293	Yes	No	No	Yes	No	Body	OpenSea	0.031	0.034	0.031	0.131	0.033	0.057	0.303	0.205	0.034	0.026	0.03	0.032
cg1294	Yes	No	No	Yes	No	5'UTR	OpenSea	0.16	0.067	0.085	0.054	0.06	0.107	0.095	0.09	0.171	0.047	0.059	0.05
cg1295	Yes	No	No	Yes	No	Body	OpenSea	0.196	0.082	0.074	0.085	0.081	0.117	0.104	0.116	0.248	0.084	0.07	0.067
cg1296	Yes	No	No	Yes	No	Body	OpenSea	0.17	0.092	0.057	0.076	0.06	0.067	0.103	0.145	0.215	0.101	0.081	0.08
cg1297	Yes	No	No	Yes	No	Body	Shores	0.042	0.038	0.046	0.059	0.055	0.064	0.068	0.046	0.249	0.113	0.074	0.159
cg1298	Yes	No	No	Yes	No	Body	Shelves	0.086	0.094	0.093	0.094	0.065	0.067	0.104	0.072	0.18	0.074	0.099	0.1
cg1299	Yes	No	No	Yes	Yes	Intergenic	OpenSea	0.052	0.05	0.117	0.045	0.042	0.047	0.053	0.048	0.165	0.071	0.115	0.102
cg1300	Yes	No	No	Yes	No	5'UTR	OpenSea	0.047	0.036	0.039	0.049	0.041	0.051	0.118	0.111	0.185	0.072	0.117	0.094
cg1301	Yes	No	No	Yes	No	TSS200	Shelves	0.05	0.057	0.073	0.064	0.052	0.055	0.073	0.069	0.22	0.052	0.14	0.058
cg1302	Yes	No	No	Yes	No	TSS1500	OpenSea	0.076	0.058	0.054	0.092	0.074	0.064	0.101	0.108	0.231	0.058	0.13	0.047
cg1303	Yes	No	No	Yes	No	Body	Shores	0.047	0.07	0.065	0.066	0.06	0.11	0.127	0.138	0.171	0.094	0.049	0.06
cg1304	Yes	No	No	Yes	No	Body	OpenSea	0.061	0.064	0.055	0.069	0.061	0.064	0.079	0.094	0.112	0.049	0.054	0.042
cg1305	Yes	No	No	Yes	No	TSS1500	OpenSea	0.088	0.049	0.044	0.063	0.059	0.058	0.066	0.077	0.116	0.043	0.045	0.045
cg1306	Yes	Yes	Yes	No	No	TSS200	OpenSea	0.048	0.064	0.045	0.056	0.06	0.056	0.077	0.063	0.204	0.046	0.056	0.058
cg1307	Yes	No	No	Yes	No	TSS200	Shores	0.045	0.041	0.04	0.058	0.045	0.049	0.058	0.055	0.146	0.08	0.084	0.075
cg1308	Yes	No	No	Yes	Yes	5'UTR	OpenSea	0.063	0.09	0.045	0.157	0.049	0.049	0.071	0.055	0.362	0.046	0.045	0.049
cg1309	Yes	No	No	Yes	No	TSS200	Shelves	0.024	0.026	0.057	0.034	0.03	0.03	0.034	0.035	0.297	0.025	0.216	0.032
cg1310	Yes	No	No	Yes	No	Body	Shelves	0.027	0.032	0.143	0.04	0.04	0.038	0.051	0.039	0.315	0.269	0.066	0.083
cg1311	Yes	No	No	Yes	No	Intergenic	Shelves	0.057	0.093	0.057	0.063	0.053	0.056	0.064	0.063	0.251	0.213	0.047	0.06
cg1312	Yes	No	No	Yes	No	5'UTR	Shelves	0.048	0.064	0.05	0.169	0.055	0.053	0.063	0.072	0.102	0.195	0.075	0.132
cg1313	Yes	No	No	Yes	No	Body	Shelves	0.069	0.065	0.059	0.072	0.063	0.063	0.067	0.065	0.141	0.255	0.061	0.077
cg1314	Yes	No	No	Yes	No	Body	Island	0.05	0.059	0.064	0.074	0.07	0.072	0.076	0.069	0.075	0.25	0.055	0.063
cg1315	Yes	Yes	Yes	No	No	Body	Island	0.091	0.094	0.076	0.074	0.079	0.08	0.079	0.078	0.08	0.218	0.073	0.087
cg1316	Yes	No	No	Yes	No	5'UTR	Shores	0.035	0.036	0.039	0.05	0.042	0.041	0.053	0.049	0.116	0.143	0.166	0.145
cg1317	Yes	No	No	Yes	No	Body	OpenSea	0.056	0.044	0.025	0.035	0.03	0.028	0.04	0.027	0.133	0.202	0.139	0.166
cg1318	Yes	No	No	Yes	Yes	Intergenic	Shelves	0.069	0.064	0.068	0.083	0.076	0.08	0.079	0.082	0.08	0.193	0.127	0.209
cg1319	Yes	No	No	Yes	No	5'UTR	Shores	0.067	0.058	0.053	0.082	0.072	0.061	0.121	0.079	0.08	0.129	0.092	0.184
cg1320	Yes	No	No	Yes	No	Body	Shores	0.027	0.07	0.03	0.062	0.035	0.034	0.094	0.053	0.141	0.106	0.116	0.154
cg1321	Yes	No	No	Yes	No	Body	Shores	0.039	0.049	0.04	0.047	0.04	0.041	0.044	0.047	0.092	0.156	0.12	0.139
cg1322	Yes	No	No	Yes	No	TSS200	OpenSea	0.036	0.042	0.038	0.052	0.046	0.046	0.056	0.052	0.05	0.157	0.096	0.121
cg1323	Yes	No	No	Yes	No	TSS200	Shelves	0.048	0.047	0.041	0.047	0.049	0.049	0.055	0.051	0.114	0.189	0.088	0.092
cg1324	Yes	No	No	Yes	No	5'UTR	Shelves	0.054	0.052	0.051	0.057	0.061	0.058	0.071	0.073	0.161	0.148	0.085	0.11
cg1325	Yes	No	No	Yes	No	5'UTR	Shores	0.071	0.064	0.066	0.069	0.063	0.069	0.083	0.064	0.087	0.117	0.08	0.08
cg1326	Yes	No	No	Yes	No	Body	Shores	0.042	0.096	0.075	0.08	0.072	0.071	0.071	0.072	0.12	0.147	0.113	0.122
cg1327	Yes	No	No	Yes	No	Intergenic	OpenSea	0.304	0.191	0.087	0.079	0.077	0.113	0.078	0.1	0.064	0.059	0.046	0.053
cg1328	Yes	Yes	Yes	No	No	TSS1500	Shores	0.38	0.123	0.062	0.085	0.095	0.107	0.082	0.119	0.074	0.047	0.053	0.051
cg1329	Yes	No	No	Yes	No	Body	Shores	0.364	0.114	0.05	0.074	0.056	0.062	0.07	0.059	0.069	0.059	0.049	0.053
cg1330	Yes	No	No	Yes	No	5'UTR	OpenSea	0.349	0.132	0.067	0.083	0.071	0.066	0.084	0.083	0.09	0.078	0.072	0.07
cg1331	Yes	No	No	Yes	No	Body	OpenSea	0.322	0.103	0.058	0.087	0.06	0.062	0.103	0.068	0.088	0.065	0.063	0.068
cg1332	Yes	No	No	Yes	Yes	Body	OpenSea	0.258	0.102	0.042	0.131	0.114	0.063	0.082	0.065	0.056	0.043	0.043	0.039
cg1333	Yes	No	No	Yes	No	Body	Shelves	0.216	0.097	0.036	0.047	0.051	0.062	0.076	0.129	0.046	0.042	0.051	0.083
cg1334	Yes	No	No	Yes	No	1stExon	Shores	0.276	0.08	0.04	0.046	0.045	0.043	0.048	0.045	0.045	0.035	0.042	0.052
cg1335	Yes	No	No	Yes	No	TSS200	OpenSea	0.284	0.098	0.055	0.065	0.068	0.07	0.067	0.067	0.075	0.066	0.06	0.066
cg1336	Yes	No	No	Yes	No	Body	OpenSea	0.097	0.094	0.067	0.09	0.081	0.076	0.088	0.08	0.107	0.094	0.229	0.204
cg1337	Yes	No	No	Yes	No	Intergenic	OpenSea	0.063	0.055	0.046	0.055	0.055	0.054	0.056	0.062	0.1	0.068	0.251	0.206
cg1338	Yes	No	Yes	No	No	TSS1500	Shores	0.05	0.1	0.047	0.061	0.056	0.055	0.057	0.067	0.059	0.043	0.222	0.249
cg1339	Yes	No	No	Yes	No	TSS1500	Shores	0.048	0.098	0.043	0.052	0.048	0.054	0.053	0.066	0.074	0.055	0.221	0.097
cg1340	Yes	No	No	Yes	No	Body	Shores	0.05	0.152	0.044	0.086	0.078	0.058	0.063	0.065	0.094	0.039	0.181	0.173
cg1341	Yes	No	No	Yes	Yes	Body	OpenSea	0.048	0.061	0.053	0.063	0.071	0.06	0.079	0.077	0.108	0.132	0.063	0.3
cg1342	Yes	No	No	Yes	No	Body	OpenSea	0.057	0.054	0.039	0.048	0.047	0.077	0.056	0.074	0.064	0.051	0.139	0.313
cg1343	Yes	No	No	Yes	No	Body	OpenSea	0.065	0.062	0.057	0.069	0.061	0.068	0.083	0.105	0.074	0.056	0.088	0.12
cg1344	Yes	No	No	Yes	No	TSS1500	Shores	0.076	0.13	0.059	0.067	0.065	0.07	0.07	0.07	0.073	0.057	0.116	0.111
cg1345	Yes	No	No	Yes	No	TSS1500	Shores	0.063	0.098	0.046	0.056	0.053	0.054	0.063	0.05	0.086	0.074	0.047	0.212
cg1346	Yes	No	No	Yes	No	Body	Island	0.049	0.047	0.054	0.059	0.059	0.065	0.068	0.067	0.07	0.077	0.046	0.122
cg1347	Yes	No	No	Yes	No	5'UTR	OpenSea	0.035	0.048	0.037	0.048	0.059	0.05	0.057	0.057	0.046	0.078	0.049	0.15
cg1348	Yes	No	No	Yes	No	TSS200	Shores	0.1	0.194	0.044	0.053	0.051	0.054	0.054	0.047	0.137	0.107	0.051	0.055
cg1349	Yes	No	No	Yes	No	Body	OpenSea	0.135	0.189	0.093	0.09	0.085	0.088	0.091	0.082	0.093	0.075	0.073	0.074
cg1350	Yes	No	No	Yes	No	Body	Shores	0.089	0.188	0.119	0.07	0.075	0.108	0.097	0.088	0.1	0.091	0.083	0.084
cg1351	Yes	No	No	Yes	No	Body	OpenSea	0.088	0.163	0.061	0.085	0.072	0.07	0.081	0.087	0.095	0.077	0.065	0.098
cg1352	Yes	Yes	Yes	No	No	Body	Shores	0.1	0.127	0.094	0.078	0.067	0.069	0.085	0.08	0.084	0.065	0.058	0.061
cg1353	Yes	No	No	Yes	No	Intergenic	OpenSea	0.058	0.28	0.095	0.063	0.058	0.06	0.067	0.062	0.066	0.06	0.063	0.158
cg1354	Yes	No	No	Yes	No	Body	OpenSea	0.161	0.243	0.05	0.089	0.1	0.053	0.061	0.057	0.061	0.037	0.088	0.054
cg1355	Yes	No	No	Yes	No	Intergenic	OpenSea	0.157	0.275	0.115	0.119	0.112	0.111	0.075	0.084	0.085	0.049	0.049	0.077
cg1356	Yes	No	No	Yes	No	Body	Shores	0.117	0.315	0.147	0.083	0.089	0.125	0.136	0.202	0.186	0.137	0.171	0.172
cg1357	Yes	Yes	Yes	No	No	TSS1500	Shores	0.063	0.183	0.235	0.089	0.083	0.104	0.091	0.098	0.156	0.104	0.136	0.149
cg1358	Yes	No	No	Yes	No	TSS1500	Shores	0.128	0.189	0.275	0.137	0.135	0.107	0.08	0.117	0.188	0.111	0.142	0.14
cg1359	Yes	No	No	Yes	No	Body	OpenSea	0.13	0.208	0.121	0.113	0.106	0.081	0.099	0.1	0.107	0.112	0.11	0.198
cg1360	Yes	No	No	Yes	No	3'UTR	Island	0.096	0.156	0.126	0.107	0.093	0.102	0.103	0.102	0.203	0.13	0.176	0.147
cg1361	Yes	No	No	Yes	No	Body	Island	0.131	0.231	0.129	0.115	0.107	0.11	0.124	0.138	0.167	0.132	0.155	0.141
cg1362	Yes	No	No	Yes	No	TSS200	OpenSea	0.046	0.051	0.147	0.057	0.066	0.071	0.053	0.056	0.043	0.033	0.037	0.037
cg1363	Yes	No	No	Yes	No	5'UTR	Shelves	0.044	0.052	0.126	0.058	0.061	0.088	0.056	0.061	0.053	0.044	0.044	0.046
cg1364	Yes	No	No	Yes	No	TSS200	Shores	0.04	0.047	0.135	0.06	0.06	0.089	0.072	0.067	0.05	0.046	0.038	0.05
cg1365	Yes	No	No	Yes	No	TSS1500	Shores	0.05	0.054	0.125	0.076	0.057	0.067	0.097	0.094	0.052	0.039	0.041	0.046
cg1366	Yes	No	No	Yes	No	Body	Shores	0.045	0.08	0.157	0.08	0.068	0.084	0.074	0.09	0.054	0.043	0.05	0.05
cg1367	Yes	No	No	Yes	No	TSS200	OpenSea	0.061	0.071	0.134	0.073	0.063	0.073	0.072	0.079	0.072	0.049	0.057	0.058
cg1368	Yes	No	No	Yes	No	3'UTR	Island	0.111	0.05	0.168	0.056	0.06	0.09	0.069	0.07	0.055	0.05	0.047	0.046
cg1369	Yes	No	No	Yes	No	5'UTR	Island	0.071	0.091	0.186	0.048	0.053	0.076	0.054	0.073	0.049	0.041	0.042	0.041
cg1370	Yes	No	No	Yes	No	Intergenic	OpenSea	0.055	0.076	0.165	0.102	0.093	0.059	0.07	0.065	0.052	0.042	0.041	0.049
cg1371	Yes	No	No	Yes	No	TSS1500	Shores	0.044	0.061	0.179	0.054	0.055	0.054	0.051	0.048	0.041	0.034	0.044	0.048
cg1372	Yes	No	No	Yes	No	5'UTR	Shores	0.038	0.044	0.184	0.072	0.082	0.065	0.052	0.049	0.047	0.044	0.038	0.045
cg1373	Yes	No	No	Yes	No	TSS1500	Shores	0.054	0.068	0.247	0.074	0.057	0.066	0.071	0.056	0.068	0.051	0.05	0.054
cg1374	Yes	No	No	Yes	Yes	Intergenic	OpenSea	0.039	0.084	0.18	0.044	0.035	0.037	0.042	0.039	0.056	0.037	0.031	0.041
cg1375	Yes	No	No	Yes	No	TSS1500	Shores	0.055	0.099	0.34	0.083	0.076	0.117	0.076	0.067	0.078	0.064	0.064	0.071
cg1376	Yes	No	No	Yes	No	5'UTR	Shores	0.051	0.062	0.289	0.065	0.06	0.141	0.076	0.057	0.067	0.053	0.051	0.054
cg1377	Yes	Yes	Yes	No	Yes	Intergenic	Shores	0.081	0.156	0.259	0.063	0.096	0.095	0.085	0.061	0.065	0.163	0.044	0.053
cg1378	Yes	No	No	Yes	No	3'UTR	Island	0.061	0.174	0.238	0.094	0.138	0.092	0.076	0.071	0.088	0.051	0.063	0.04
cg1379	Yes	Yes	Yes	No	No	TSS1500	Shores	0.04	0.047	0.255	0.08	0.092	0.235	0.126	0.17	0.09	0.072	0.044	0.048
cg1380	Yes	No	No	Yes	No	5'UTR	Shores	0.053	0.067	0.237	0.148	0.14	0.173	0.154	0.144	0.09	0.058	0.036	0.049
cg1381	Yes	No	No	Yes	No	3'UTR	Shores	0.089	0.053	0.237	0.115	0.135	0.174	0.129	0.194	0.049	0.041	0.041	0.043
cg1382	Yes	No	No	Yes	No	Intergenic	OpenSea	0.038	0.044	0.187	0.073	0.086	0.09	0.066	0.13	0.061	0.082	0.082	0.182
cg1383	Yes	No	No	Yes	No	Body	Shores	0.056	0.112	0.155	0.088	0.098	0.13	0.099	0.105	0.07	0.128	0.155	0.188
cg1384	Yes	No	No	Yes	No	Body	Shelves	0.054	0.046	0.25	0.074	0.07	0.096	0.111	0.112	0.125	0.134	0.057	0.089
cg1385	Yes	No	No	Yes	No	1stExon	Shores	0.053	0.078	0.168	0.065	0.063	0.078	0.08	0.072	0.077	0.068	0.077	0.083
cg1386	Yes	No	No	Yes	No	Body	Shores	0.062	0.118	0.153	0.096	0.071	0.077	0.081	0.093	0.118	0.089	0.077	0.084
cg1387	Yes	No	No	Yes	No	Intergenic	Shelves	0.07	0.083	0.215	0.097	0.079	0.115	0.106	0.088	0.08	0.072	0.069	0.066
cg1388	Yes	No	No	Yes	No	5'UTR	OpenSea	0.094	0.064	0.211	0.083	0.09	0.176	0.102	0.083	0.065	0.054	0.054	0.058
cg1389	Yes	No	No	Yes	No	Body	Island	0.093	0.132	0.241	0.112	0.106	0.114	0.109	0.136	0.115	0.105	0.092	0.095
cg1390	Yes	No	No	Yes	No	Intergenic	OpenSea	0.091	0.11	0.174	0.119	0.121	0.15	0.134	0.119	0.108	0.106	0.086	0.098
cg1391	Yes	No	No	Yes	No	TSS200	Island	0.057	0.092	0.078	0.105	0.164	0.088	0.094	0.082	0.059	0.048	0.054	0.06
cg1392	Yes	No	No	Yes	No	TSS200	Island	0.071	0.089	0.067	0.124	0.136	0.074	0.093	0.092	0.069	0.054	0.046	0.056
cg1393	Yes	No	No	Yes	No	Intergenic	OpenSea	0.061	0.061	0.063	0.125	0.232	0.073	0.079	0.075	0.077	0.066	0.06	0.066
cg1394	Yes	Yes	Yes	No	No	Body	Shores	0.037	0.059	0.075	0.128	0.201	0.042	0.042	0.045	0.046	0.038	0.032	0.034
cg1395	Yes	No	No	Yes	No	TSS200	OpenSea	0.046	0.135	0.149	0.212	0.186	0.065	0.076	0.081	0.044	0.035	0.039	0.044
cg1396	Yes	No	No	Yes	No	Body	Shores	0.07	0.075	0.062	0.216	0.241	0.058	0.092	0.073	0.067	0.052	0.055	0.051
cg1397	Yes	No	No	Yes	No	5'UTR	Island	0.066	0.077	0.063	0.191	0.22	0.102	0.095	0.089	0.064	0.05	0.052	0.058
cg1398	Yes	No	No	Yes	Yes	Intergenic	Island	0.041	0.092	0.04	0.189	0.167	0.051	0.065	0.057	0.052	0.055	0.044	0.048
cg1399	Yes	Yes	Yes	No	Yes	Intergenic	Island	0.061	0.088	0.092	0.19	0.151	0.083	0.087	0.078	0.061	0.044	0.059	0.059
cg1400	Yes	No	No	Yes	No	Intergenic	OpenSea	0.044	0.06	0.094	0.189	0.194	0.081	0.072	0.054	0.047	0.037	0.039	0.038
cg1401	Yes	No	No	Yes	No	TSS200	Shores	0.101	0.098	0.076	0.169	0.121	0.101	0.134	0.122	0.097	0.096	0.077	0.078
cg1402	Yes	No	No	Yes	No	5'UTR	OpenSea	0.069	0.073	0.071	0.152	0.103	0.085	0.092	0.103	0.09	0.08	0.07	0.08
cg1403	Yes	No	No	Yes	No	Body	OpenSea	0.066	0.076	0.068	0.159	0.125	0.074	0.099	0.095	0.081	0.061	0.068	0.069
cg1404	Yes	No	No	Yes	No	TSS1500	Shores	0.089	0.114	0.104	0.134	0.101	0.126	0.181	0.122	0.118	0.091	0.096	0.092
cg1405	Yes	No	No	Yes	No	Body	Island	0.083	0.087	0.093	0.12	0.098	0.111	0.136	0.116	0.09	0.076	0.088	0.078
cg1406	Yes	No	No	Yes	No	1stExon	Island	0.095	0.096	0.092	0.108	0.09	0.122	0.115	0.154	0.108	0.096	0.086	0.09
cg1407	Yes	No	No	Yes	No	TSS1500	Shores	0.053	0.111	0.075	0.221	0.145	0.155	0.165	0.132	0.057	0.052	0.048	0.049
cg1408	Yes	Yes	Yes	No	No	Body	Shores	0.105	0.114	0.129	0.174	0.209	0.132	0.13	0.123	0.104	0.101	0.099	0.098
cg1409	Yes	No	No	Yes	No	TSS1500	Shores	0.071	0.097	0.114	0.167	0.201	0.11	0.119	0.117	0.098	0.078	0.069	0.072
cg1410	Yes	No	No	Yes	No	Body	OpenSea	0.038	0.103	0.027	0.156	0.12	0.041	0.088	0.042	0.03	0.027	0.024	0.026
cg1411	Yes	No	No	Yes	Yes	Body	OpenSea	0.034	0.046	0.039	0.153	0.061	0.044	0.054	0.062	0.046	0.036	0.04	0.04
cg1412	Yes	No	No	Yes	No	TSS200	OpenSea	0.057	0.05	0.042	0.166	0.119	0.056	0.09	0.094	0.055	0.038	0.038	0.043
cg1413	Yes	No	No	Yes	No	Body	Island	0.05	0.164	0.036	0.052	0.038	0.048	0.064	0.053	0.031	0.027	0.03	0.031
cg1414	Yes	Yes	Yes	No	No	Body	Island	0.031	0.033	0.093	0.045	0.04	0.041	0.048	0.044	0.036	0.031	0.029	0.033
cg1415	Yes	No	No	Yes	No	TSS1500	Island	0.045	0.075	0.045	0.046	0.038	0.041	0.046	0.039	0.043	0.031	0.044	0.042
cg1416	Yes	No	No	Yes	No	1stExon	Island	0.027	0.028	0.032	0.04	0.035	0.046	0.058	0.058	0.03	0.027	0.026	0.03
cg1417	Yes	No	No	Yes	No	TSS1500	Island	0.033	0.031	0.033	0.04	0.035	0.037	0.044	0.039	0.034	0.028	0.032	0.033
cg1418	Yes	No	No	Yes	No	TSS200	Island	0.032	0.032	0.037	0.045	0.037	0.039	0.053	0.046	0.037	0.031	0.031	0.036
cg1419	Yes	No	No	Yes	No	Body	Island	0.029	0.035	0.042	0.062	0.051	0.038	0.041	0.042	0.039	0.036	0.039	0.041
cg1420	Yes	No	No	Yes	No	1stExon	Island	0.041	0.041	0.039	0.046	0.048	0.048	0.045	0.06	0.04	0.035	0.037	0.043
cg1421	Yes	No	No	Yes	No	TSS200	Island	0.038	0.041	0.043	0.051	0.047	0.055	0.07	0.057	0.042	0.035	0.035	0.041
cg1422	Yes	No	Yes	No	No	TSS200	Shores	0.07	0.054	0.046	0.075	0.056	0.081	0.093	0.074	0.058	0.048	0.048	0.046
cg1423	Yes	No	No	Yes	No	Intergenic	Shores	0.05	0.057	0.052	0.063	0.055	0.068	0.094	0.065	0.054	0.045	0.038	0.042
cg1424	Yes	No	No	Yes	No	Body	Shores	0.052	0.038	0.047	0.051	0.046	0.083	0.096	0.106	0.048	0.041	0.04	0.044
cg1425	Yes	No	No	Yes	No	5'UTR	Shores	0.042	0.037	0.039	0.052	0.049	0.093	0.12	0.082	0.042	0.035	0.038	0.041
cg1426	Yes	No	No	Yes	No	Body	Shores	0.058	0.054	0.051	0.064	0.06	0.073	0.084	0.118	0.06	0.046	0.053	0.055
cg1427	Yes	No	No	Yes	No	TSS200	Shores	0.053	0.053	0.053	0.065	0.064	0.064	0.067	0.095	0.051	0.046	0.049	0.053
cg1428	Yes	No	No	Yes	No	TSS1500	Shores	0.045	0.043	0.047	0.057	0.057	0.069	0.071	0.103	0.052	0.047	0.046	0.049
cg1429	Yes	Yes	Yes	No	No	TSS200	Shores	0.053	0.056	0.048	0.057	0.063	0.06	0.058	0.076	0.052	0.051	0.046	0.051
cg1430	Yes	No	No	Yes	No	Body	Shores	0.049	0.041	0.038	0.044	0.042	0.046	0.061	0.097	0.038	0.036	0.04	0.04
cg1431	Yes	No	No	Yes	Yes	Intergenic	Shelves	0.069	0.044	0.062	0.112	0.052	0.103	0.154	0.098	0.05	0.042	0.051	0.065
cg1432	Yes	No	No	Yes	No	TSS1500	Shores	0.088	0.065	0.06	0.082	0.067	0.117	0.12	0.103	0.062	0.062	0.052	0.059
cg1433	Yes	No	No	Yes	No	Intergenic	Island	0.078	0.072	0.051	0.094	0.075	0.103	0.138	0.121	0.076	0.061	0.049	0.055
cg1434	Yes	No	No	Yes	No	Body	OpenSea	0.062	0.069	0.046	0.14	0.069	0.061	0.137	0.069	0.073	0.059	0.053	0.063
cg1435	Yes	No	No	Yes	No	Body	Island	0.05	0.065	0.054	0.13	0.08	0.065	0.076	0.072	0.068	0.067	0.048	0.063
cg1436	Yes	No	No	Yes	No	Intergenic	OpenSea	0.048	0.069	0.051	0.122	0.077	0.066	0.082	0.086	0.068	0.055	0.059	0.052
cg1437	Yes	No	No	Yes	No	TSS1500	Shores	0.048	0.063	0.038	0.141	0.085	0.054	0.173	0.137	0.041	0.036	0.043	0.047
cg1438	Yes	No	No	Yes	Yes	Body	Shores	0.039	0.039	0.038	0.104	0.111	0.147	0.16	0.132	0.039	0.033	0.032	0.034
cg1439	Yes	No	No	Yes	Yes	Intergenic	OpenSea	0.069	0.06	0.053	0.123	0.091	0.114	0.156	0.142	0.063	0.043	0.045	0.044
cg1440	Yes	No	No	Yes	No	TSS1500	Shores	0.064	0.051	0.043	0.082	0.07	0.109	0.131	0.158	0.045	0.039	0.04	0.039
cg1441	Yes	No	No	Yes	No	TSS1500	Island	0.074	0.062	0.057	0.073	0.072	0.083	0.09	0.11	0.068	0.065	0.054	0.064
cg1442	Yes	No	No	Yes	No	TSS200	Shelves	0.089	0.066	0.056	0.066	0.068	0.075	0.092	0.118	0.065	0.053	0.049	0.05
cg1443	Yes	No	No	Yes	No	TSS1500	Shores	0.067	0.07	0.053	0.071	0.066	0.084	0.102	0.142	0.063	0.056	0.051	0.06
cg1444	Yes	Yes	Yes	No	No	Body	Shores	0.068	0.06	0.078	0.07	0.073	0.104	0.1	0.132	0.061	0.052	0.054	0.058
cg1445	Yes	No	No	Yes	No	TSS200	OpenSea	0.051	0.047	0.07	0.075	0.059	0.072	0.09	0.157	0.068	0.08	0.043	0.046
cg1446	Yes	No	No	Yes	Yes	5'UTR	OpenSea	0.053	0.062	0.047	0.068	0.059	0.1	0.087	0.176	0.048	0.051	0.054	0.068
cg1447	Yes	No	No	Yes	No	5'UTR	Shores	0.061	0.072	0.08	0.101	0.076	0.129	0.157	0.191	0.078	0.071	0.058	0.073
cg1448	Yes	No	No	Yes	No	TSS1500	Shores	0.072	0.077	0.085	0.095	0.074	0.105	0.17	0.181	0.069	0.06	0.056	0.056
cg1449	Yes	No	No	Yes	No	TSS200	Shores	0.091	0.075	0.068	0.104	0.078	0.08	0.157	0.172	0.086	0.08	0.066	0.096
cg1450	Yes	No	No	Yes	No	Intergenic	Island	0.092	0.07	0.064	0.077	0.063	0.108	0.163	0.164	0.067	0.053	0.062	0.062
cg1451	Yes	No	No	Yes	No	Intergenic	Island	0.1	0.076	0.052	0.09	0.087	0.097	0.153	0.147	0.061	0.071	0.059	0.062
cg1452	Yes	No	No	Yes	No	TSS1500	Shores	0.104	0.078	0.059	0.077	0.078	0.093	0.126	0.157	0.063	0.06	0.068	0.07
cg1453	Yes	No	No	Yes	No	TSS1500	Island	0.079	0.08	0.072	0.094	0.089	0.108	0.12	0.157	0.076	0.078	0.066	0.069
cg1454	Yes	No	No	Yes	No	Body	Shores	0.067	0.066	0.069	0.089	0.075	0.096	0.109	0.142	0.082	0.078	0.06	0.074
cg1455	Yes	No	No	Yes	No	TSS200	OpenSea	0.071	0.065	0.068	0.088	0.068	0.104	0.124	0.142	0.079	0.082	0.056	0.058
cg1456	Yes	No	No	Yes	No	TSS1500	Island	0.102	0.089	0.074	0.097	0.074	0.128	0.15	0.143	0.082	0.08	0.064	0.07
cg1457	Yes	Yes	Yes	No	No	5'UTR	Island	0.093	0.112	0.062	0.102	0.074	0.11	0.142	0.121	0.077	0.066	0.064	0.068
cg1458	Yes	No	No	Yes	No	TSS1500	Shores	0.038	0.039	0.047	0.051	0.052	0.113	0.078	0.081	0.042	0.029	0.032	0.034
cg1459	Yes	No	No	Yes	No	TSS200	OpenSea	0.036	0.039	0.041	0.051	0.043	0.097	0.072	0.086	0.041	0.037	0.036	0.039
cg1460	Yes	No	No	Yes	No	5'UTR	Island	0.036	0.034	0.036	0.046	0.051	0.1	0.066	0.085	0.036	0.03	0.034	0.034
cg1461	Yes	No	No	Yes	No	TSS1500	Island	0.054	0.048	0.06	0.067	0.059	0.14	0.075	0.077	0.054	0.041	0.048	0.052
cg1462	Yes	No	No	Yes	No	TSS200	Shores	0.049	0.052	0.055	0.064	0.057	0.14	0.079	0.072	0.052	0.047	0.047	0.052
cg1463	Yes	No	Yes	No	No	Body	Island	0.045	0.04	0.044	0.055	0.053	0.126	0.061	0.085	0.042	0.037	0.038	0.043
cg1464	Yes	No	No	Yes	Yes	5'UTR	Island	0.034	0.036	0.043	0.046	0.053	0.146	0.068	0.083	0.043	0.03	0.033	0.042
cg1465	Yes	No	No	Yes	No	TSS1500	Shores	0.052	0.038	0.042	0.046	0.051	0.188	0.09	0.062	0.043	0.041	0.035	0.039
cg1466	Yes	Yes	Yes	No	No	5'UTR	Shores	0.033	0.033	0.101	0.042	0.045	0.163	0.058	0.061	0.041	0.03	0.032	0.033
cg1467	Yes	No	No	Yes	No	5'UTR	Shores	0.136	0.044	0.037	0.043	0.044	0.211	0.058	0.112	0.042	0.031	0.03	0.034
cg1468	Yes	No	No	Yes	No	5'UTR	Shores	0.117	0.049	0.046	0.054	0.058	0.205	0.062	0.082	0.047	0.036	0.04	0.044
cg1469	Yes	No	No	Yes	No	5'UTR	Shores	0.081	0.077	0.079	0.099	0.088	0.163	0.119	0.106	0.081	0.07	0.072	0.073
cg1470	Yes	No	No	Yes	No	Body	Island	0.074	0.069	0.069	0.082	0.068	0.155	0.094	0.083	0.073	0.063	0.057	0.058
cg1471	Yes	No	No	Yes	No	TSS1500	Shores	0.089	0.085	0.057	0.089	0.101	0.206	0.128	0.135	0.064	0.06	0.05	0.052
cg1472	Yes	No	No	Yes	No	TSS1500	Shelves	0.094	0.054	0.065	0.063	0.109	0.193	0.107	0.146	0.054	0.053	0.03	0.037
cg1473	Yes	No	No	Yes	Yes	Body	OpenSea	0.153	0.079	0.041	0.087	0.06	0.061	0.086	0.296	0.091	0.274	0.063	0.071
cg1474	Yes	No	No	Yes	No	Body	OpenSea	0.107	0.102	0.107	0.09	0.087	0.1	0.092	0.265	0.057	0.071	0.043	0.049
cg1475	Yes	No	No	Yes	Yes	TSS1500	Shores	0.046	0.05	0.052	0.084	0.057	0.093	0.118	0.222	0.063	0.04	0.042	0.051
cg1476	Yes	No	No	Yes	No	TSS200	OpenSea	0.064	0.058	0.049	0.063	0.061	0.123	0.122	0.231	0.051	0.04	0.044	0.041
cg1477	Yes	No	No	Yes	No	TSS1500	Island	0.041	0.043	0.053	0.092	0.094	0.136	0.184	0.242	0.054	0.045	0.05	0.05
cg1478	Yes	No	No	Yes	No	Intergenic	Shores	0.048	0.05	0.046	0.068	0.058	0.13	0.183	0.223	0.055	0.038	0.043	0.047
cg1479	Yes	No	No	Yes	No	5'UTR	Shelves	0.11	0.034	0.035	0.055	0.061	0.166	0.164	0.262	0.036	0.035	0.031	0.036
cg1480	Yes	No	No	Yes	No	TSS1500	Shores	0.051	0.037	0.086	0.052	0.063	0.163	0.163	0.328	0.036	0.034	0.032	0.033
cg1481	Yes	No	No	Yes	Yes	Body	Shelves	0.054	0.054	0.042	0.057	0.057	0.071	0.229	0.334	0.05	0.038	0.044	0.045
cg1482	Yes	Yes	Yes	No	No	TSS200	Shores	0.123	0.091	0.108	0.102	0.089	0.139	0.203	0.307	0.093	0.094	0.081	0.08
cg1483	Yes	No	Yes	No	No	Intergenic	Shores	0.068	0.068	0.098	0.084	0.093	0.108	0.207	0.409	0.105	0.064	0.054	0.068
cg1484	Yes	No	No	Yes	No	Intergenic	Shores	0.104	0.081	0.084	0.099	0.08	0.144	0.182	0.403	0.058	0.061	0.062	0.065
cg1485	Yes	No	No	Yes	No	Body	Shores	0.18	0.073	0.057	0.114	0.07	0.088	0.241	0.229	0.082	0.061	0.06	0.063
cg1486	Yes	No	No	No	No	Intergenic	Shores	0.093	0.117	0.105	0.131	0.136	0.157	0.148	0.247	0.107	0.104	0.103	0.094
cg1487	Yes	No	No	Yes	No	5'UTR	Shores	0.116	0.12	0.112	0.137	0.091	0.149	0.183	0.179	0.099	0.096	0.089	0.09
cg1488	Yes	No	No	Yes	Yes	Intergenic	Shores	0.124	0.109	0.132	0.125	0.101	0.162	0.198	0.2	0.102	0.095	0.088	0.08
cg1489	Yes	No	No	Yes	No	TSS1500	Shores	0.118	0.098	0.091	0.197	0.154	0.183	0.258	0.22	0.105	0.116	0.094	0.096
cg1490	Yes	No	No	Yes	No	TSS200	Island	0.161	0.114	0.116	0.133	0.136	0.184	0.217	0.255	0.107	0.096	0.094	0.094
cg1491	Yes	No	No	Yes	No	Body	Shores	0.087	0.091	0.083	0.105	0.115	0.238	0.209	0.278	0.079	0.064	0.07	0.071
cg1492	Yes	No	No	Yes	No	Body	Shores	0.063	0.064	0.083	0.091	0.103	0.22	0.193	0.266	0.086	0.078	0.063	0.076
cg1493	Yes	Yes	Yes	No	No	Body	Shores	0.06	0.05	0.106	0.136	0.146	0.218	0.225	0.3	0.051	0.054	0.041	0.049
cg1494	Yes	No	No	Yes	No	1stExon	Island	0.061	0.058	0.061	0.131	0.145	0.202	0.234	0.243	0.072	0.061	0.059	0.06
cg1495	Yes	No	No	Yes	No	TSS1500	Shores	0.096	0.079	0.1	0.139	0.163	0.288	0.18	0.254	0.076	0.066	0.061	0.073
cg1496	Yes	No	No	Yes	No	TSS1500	Shores	0.092	0.08	0.091	0.093	0.104	0.281	0.192	0.189	0.072	0.063	0.064	0.066
cg1497	Yes	No	No	Yes	No	1stExon	Island	0.057	0.061	0.059	0.092	0.102	0.151	0.235	0.172	0.092	0.141	0.069	0.142
cg1498	Yes	No	No	Yes	No	Body	Island	0.041	0.045	0.048	0.07	0.062	0.208	0.231	0.139	0.055	0.041	0.046	0.055
cg1499	Yes	No	No	Yes	No	Intergenic	Island	0.137	0.075	0.089	0.098	0.09	0.18	0.193	0.157	0.079	0.072	0.061	0.069
cg1500	Yes	No	No	Yes	No	5'UTR	Shores	0.069	0.073	0.08	0.112	0.1	0.182	0.231	0.188	0.066	0.072	0.06	0.063

## Sheet: Figure 3c
Figure 3c Source data
	HM450k	TFBS	OpenChromatin	DHS	Enhancer	Function	CGI	Bmem	Bnv	Eos	Neu	Bas	Mono	NK	CD4nv	CD8nv	CD8mem	CD4mem	Treg
cg1	Yes	No	No	Yes	No	Body	OpenSea	0.076	0.064	0.062	0.076	0.136	0.059	0.347	0.209	0.133	0.488	0.735	0.469
cg2	NA	Yes	Yes	No	No	5'UTR	OpenSea	0.291	0.095	0.056	0.098	0.076	0.072	0.239	0.327	0.328	0.383	0.625	0.305
cg3	Yes	No	No	Yes	No	Body	OpenSea	0.115	0.046	0.044	0.043	0.063	0.046	0.043	0.071	0.061	0.512	0.637	0.336
cg4	Yes	No	No	Yes	No	Intergenic	OpenSea	0.181	0.035	0.038	0.034	0.025	0.037	0.034	0.094	0.079	0.305	0.459	0.288
cg5	Yes	No	No	Yes	No	Intergenic	Island	0.165	0.017	0.016	0.018	0.018	0.016	0.018	0.033	0.049	0.453	0.515	0.131
cg6	Yes	No	No	Yes	No	5'UTR	Shores	0.112	0.03	0.026	0.024	0.027	0.024	0.034	0.056	0.069	0.317	0.423	0.129
cg7	NA	No	No	Yes	Yes	Body	OpenSea	0.142	0.142	0.124	0.154	0.212	0.17	0.174	0.222	0.186	0.313	0.427	0.316
cg8	Yes	No	No	Yes	No	Body	OpenSea	0.175	0.158	0.134	0.124	0.179	0.129	0.124	0.292	0.13	0.224	0.406	0.272
cg9	Yes	No	No	Yes	Yes	TSS200	Island	0.165	0.128	0.081	0.101	0.107	0.105	0.127	0.195	0.172	0.199	0.385	0.201
cg10	Yes	No	No	Yes	No	Body	Island	0.046	0.091	0.112	0.072	0.083	0.135	0.079	0.124	0.09	0.2	0.387	0.233
cg11	Yes	No	No	Yes	Yes	Intergenic	Island	0.062	0.056	0.072	0.075	0.081	0.069	0.065	0.123	0.107	0.203	0.372	0.278
cg12	Yes	No	No	Yes	No	Body	OpenSea	0.045	0.051	0.09	0.113	0.076	0.064	0.165	0.172	0.132	0.272	0.465	0.328
cg13	Yes	No	No	Yes	No	Body	OpenSea	0.068	0.076	0.077	0.115	0.157	0.075	0.182	0.102	0.095	0.272	0.401	0.317
cg14	Yes	No	No	Yes	No	TSS1500	Shores	0.132	0.103	0.07	0.069	0.082	0.07	0.095	0.181	0.137	0.307	0.465	0.389
cg15	Yes	No	No	Yes	No	TSS1500	Shores	0.195	0.149	0.106	0.102	0.121	0.122	0.133	0.158	0.14	0.281	0.41	0.34
cg16	Yes	No	No	Yes	No	Body	OpenSea	0.079	0.062	0.02	0.023	0.027	0.021	0.023	0.356	0.036	0.22	0.592	0.349
cg17	Yes	No	No	Yes	No	TSS1500	Shores	0.119	0.104	0.13	0.124	0.138	0.105	0.115	0.2	0.143	0.19	0.531	0.362
cg18	Yes	No	No	Yes	No	TSS1500	Shelves	0.187	0.156	0.089	0.089	0.126	0.096	0.098	0.207	0.108	0.124	0.438	0.36
cg19	Yes	No	No	Yes	No	5'UTR	OpenSea	0.072	0.072	0.058	0.049	0.066	0.048	0.049	0.256	0.066	0.086	0.441	0.4
cg20	NA	No	No	Yes	No	Body	OpenSea	0.104	0.108	0.09	0.071	0.108	0.083	0.061	0.254	0.085	0.097	0.371	0.28
cg21	NA	No	No	Yes	Yes	TSS1500	Shores	0.133	0.134	0.095	0.111	0.104	0.084	0.077	0.203	0.126	0.105	0.381	0.318
cg22	Yes	No	No	Yes	No	Body	OpenSea	0.134	0.131	0.218	0.193	0.198	0.097	0.207	0.17	0.217	0.42	0.597	0.794
cg23	NA	No	No	Yes	No	5'UTR	OpenSea	0.141	0.213	0.143	0.235	0.205	0.259	0.225	0.111	0.099	0.182	0.334	0.75
cg24	NA	No	No	Yes	No	Body	OpenSea	0.116	0.349	0.062	0.062	0.106	0.065	0.242	0.259	0.138	0.179	0.431	0.672
cg25	NA	Yes	No	No	No	Intergenic	OpenSea	0.195	0.158	0.107	0.069	0.13	0.075	0.103	0.173	0.247	0.264	0.36	0.692
cg26	NA	Yes	Yes	No	No	Intergenic	OpenSea	0.25	0.13	0.086	0.064	0.169	0.096	0.12	0.18	0.137	0.278	0.424	0.672
cg27	Yes	No	No	Yes	No	Body	Shores	0.244	0.175	0.075	0.076	0.096	0.178	0.275	0.237	0.204	0.214	0.423	0.748
cg28	Yes	Yes	No	No	No	TSS1500	Shores	0.191	0.191	0.056	0.147	0.072	0.1	0.243	0.157	0.109	0.17	0.387	0.635
cg29	NA	No	No	Yes	No	Body	OpenSea	0.106	0.076	0.112	0.129	0.076	0.121	0.047	0.312	0.093	0.138	0.557	0.824
cg30	NA	No	No	Yes	No	5'UTR	OpenSea	0.112	0.117	0.069	0.131	0.116	0.117	0.063	0.195	0.133	0.184	0.602	0.745
cg31	NA	No	No	Yes	No	Intergenic	OpenSea	0.195	0.165	0.029	0.038	0.049	0.042	0.126	0.171	0.141	0.258	0.613	0.831
cg32	Yes	No	No	Yes	No	Intergenic	OpenSea	0.292	0.122	0.061	0.067	0.109	0.086	0.061	0.152	0.094	0.134	0.474	0.798
cg33	Yes	No	No	Yes	No	TSS200	OpenSea	0.074	0.077	0.063	0.071	0.081	0.062	0.068	0.185	0.102	0.169	0.545	0.537
cg34	Yes	No	No	Yes	No	5'UTR	Shelves	0.12	0.127	0.037	0.039	0.051	0.038	0.038	0.063	0.179	0.071	0.369	0.63
cg35	NA	No	No	Yes	No	Body	OpenSea	0.127	0.053	0.037	0.045	0.049	0.039	0.038	0.223	0.219	0.143	0.375	0.597
cg36	NA	No	No	Yes	No	1stExon	Shores	0.216	0.06	0.047	0.051	0.052	0.048	0.052	0.094	0.093	0.321	0.454	0.718
cg37	NA	No	No	Yes	No	1stExon	Shores	0.234	0.068	0.064	0.075	0.068	0.068	0.087	0.127	0.139	0.347	0.438	0.651
cg38	Yes	No	No	Yes	No	Body	OpenSea	0.143	0.136	0.107	0.075	0.109	0.099	0.096	0.131	0.116	0.262	0.377	0.715
cg39	Yes	No	No	Yes	No	5'UTR	Shelves	0.142	0.092	0.065	0.061	0.085	0.058	0.11	0.088	0.092	0.319	0.36	0.658
cg40	NA	No	No	Yes	No	TSS200	Shelves	0.142	0.096	0.072	0.068	0.083	0.074	0.139	0.106	0.117	0.358	0.401	0.646
cg41	NA	No	No	Yes	No	Body	Shores	0.068	0.059	0.044	0.043	0.053	0.042	0.047	0.207	0.13	0.275	0.517	0.805
cg42	NA	No	No	Yes	Yes	Body	OpenSea	0.034	0.035	0.027	0.027	0.035	0.026	0.03	0.175	0.106	0.164	0.46	0.707
cg43	Yes	No	No	Yes	No	Body	OpenSea	0.04	0.04	0.04	0.047	0.049	0.041	0.043	0.149	0.107	0.25	0.454	0.638
cg44	Yes	No	No	Yes	No	Body	OpenSea	0.031	0.058	0.027	0.034	0.064	0.034	0.132	0.044	0.085	0.436	0.306	0.604
cg45	NA	No	No	Yes	No	Body	Shores	0.08	0.1	0.067	0.064	0.089	0.062	0.267	0.095	0.199	0.398	0.312	0.624
cg46	NA	Yes	No	No	No	Body	OpenSea	0.271	0.107	0.154	0.098	0.126	0.094	0.092	0.169	0.249	0.423	0.219	0.652
cg47	Yes	No	No	Yes	No	Intergenic	Island	0.225	0.086	0.046	0.072	0.034	0.057	0.051	0.107	0.315	0.499	0.423	0.848
cg48	NA	No	No	Yes	No	5'UTR	Shores	0.203	0.128	0.059	0.079	0.078	0.091	0.152	0.244	0.278	0.487	0.469	0.78
cg49	Yes	No	No	Yes	Yes	Body	OpenSea	0.139	0.129	0.087	0.081	0.1	0.073	0.1	0.175	0.167	0.346	0.412	0.866
cg50	NA	No	No	Yes	No	Body	OpenSea	0.101	0.044	0.051	0.15	0.082	0.072	0.038	0.14	0.097	0.52	0.407	0.794
cg51	NA	No	No	Yes	No	Intergenic	OpenSea	0.172	0.087	0.086	0.259	0.07	0.069	0.055	0.222	0.138	0.124	0.314	0.838
cg52	NA	No	No	Yes	No	Body	OpenSea	0.052	0.05	0.143	0.32	0.062	0.056	0.058	0.369	0.1	0.101	0.354	0.66
cg53	NA	No	No	Yes	Yes	Body	OpenSea	0.11	0.114	0.089	0.07	0.106	0.081	0.16	0.411	0.223	0.353	0.298	0.703
cg54	NA	No	No	Yes	Yes	Intergenic	OpenSea	0.152	0.204	0.068	0.056	0.078	0.061	0.055	0.303	0.281	0.251	0.38	0.636
cg55	NA	No	No	Yes	Yes	Intergenic	Shores	0.083	0.089	0.08	0.053	0.103	0.058	0.062	0.306	0.105	0.199	0.438	0.67
cg56	Yes	No	No	Yes	No	5'UTR	Shores	0.069	0.068	0.078	0.122	0.104	0.083	0.063	0.298	0.198	0.198	0.414	0.654
cg57	NA	No	No	Yes	Yes	Intergenic	OpenSea	0.181	0.095	0.035	0.046	0.048	0.037	0.035	0.384	0.165	0.058	0.186	0.582
cg58	NA	No	No	Yes	Yes	Intergenic	OpenSea	0.162	0.197	0.042	0.043	0.061	0.044	0.043	0.273	0.217	0.101	0.275	0.819
cg59	NA	No	No	Yes	Yes	Intergenic	OpenSea	0.244	0.103	0.05	0.053	0.047	0.043	0.033	0.42	0.11	0.088	0.295	0.773
cg60	NA	No	No	Yes	No	Body	OpenSea	0.376	0.122	0.061	0.137	0.076	0.129	0.116	0.123	0.092	0.279	0.289	0.665
cg61	Yes	No	No	Yes	Yes	Body	OpenSea	0.278	0.102	0.073	0.065	0.095	0.069	0.16	0.086	0.081	0.119	0.176	0.63
cg62	Yes	No	No	Yes	No	Body	OpenSea	0.331	0.057	0.044	0.044	0.048	0.047	0.04	0.057	0.058	0.135	0.341	0.606
cg63	Yes	No	No	Yes	No	5'UTR	Island	0.037	0.018	0.018	0.02	0.021	0.018	0.019	0.029	0.024	0.038	0.388	0.617
cg64	Yes	No	No	Yes	No	5'UTR	Island	0.042	0.021	0.017	0.019	0.018	0.018	0.018	0.029	0.021	0.038	0.317	0.512
cg65	NA	No	No	Yes	No	Body	OpenSea	0.041	0.046	0.04	0.038	0.042	0.033	0.066	0.063	0.075	0.294	0.294	0.583
cg66	Yes	No	No	Yes	No	Intergenic	Shores	0.018	0.023	0.026	0.043	0.018	0.02	0.027	0.076	0.112	0.296	0.41	0.581
cg67	NA	Yes	Yes	No	No	TSS200	OpenSea	0.159	0.04	0.031	0.029	0.038	0.028	0.025	0.037	0.039	0.181	0.227	0.584
cg68	Yes	No	No	Yes	Yes	5'UTR	Shelves	0.106	0.039	0.034	0.032	0.052	0.034	0.033	0.044	0.049	0.24	0.254	0.554
cg69	NA	No	No	Yes	No	Body	Shores	0.066	0.066	0.06	0.057	0.071	0.062	0.053	0.106	0.084	0.191	0.375	0.619
cg70	NA	No	No	Yes	No	TSS200	Shelves	0.111	0.08	0.075	0.065	0.083	0.067	0.088	0.102	0.102	0.243	0.276	0.61
cg71	Yes	No	No	Yes	No	5'UTR	Shelves	0.425	0.225	0.237	0.151	0.183	0.162	0.049	0.252	0.109	0.104	0.554	0.853
cg72	NA	Yes	Yes	No	No	Body	OpenSea	0.306	0.357	0.363	0.285	0.316	0.202	0.239	0.33	0.341	0.304	0.423	0.806
cg73	Yes	No	No	Yes	No	5'UTR	Island	0.936	0.388	0.032	0.046	0.054	0.084	0.117	0.209	0.286	0.616	0.63	0.558
cg74	NA	Yes	No	No	No	Intergenic	OpenSea	0.882	0.263	0.115	0.071	0.103	0.092	0.101	0.195	0.185	0.444	0.464	0.475
cg75	NA	No	No	Yes	No	Body	OpenSea	0.875	0.303	0.06	0.063	0.076	0.068	0.114	0.175	0.225	0.668	0.446	0.442
cg76	Yes	No	No	Yes	No	Intergenic	Shelves	0.864	0.196	0.078	0.071	0.095	0.08	0.062	0.098	0.086	0.087	0.167	0.766
cg77	NA	No	No	Yes	No	5'UTR	OpenSea	0.855	0.4	0.043	0.108	0.05	0.103	0.051	0.066	0.065	0.106	0.131	0.54
cg78	NA	No	No	Yes	Yes	Body	OpenSea	0.805	0.24	0.099	0.055	0.094	0.054	0.214	0.121	0.246	0.102	0.112	0.362
cg79	NA	No	No	Yes	Yes	Intergenic	OpenSea	0.846	0.156	0.063	0.055	0.065	0.058	0.063	0.31	0.219	0.258	0.279	0.435
cg80	NA	No	No	Yes	No	Body	OpenSea	0.818	0.298	0.045	0.053	0.069	0.141	0.075	0.17	0.132	0.236	0.32	0.579
cg81	Yes	No	No	Yes	No	3'UTR	Shores	0.91	0.685	0.04	0.078	0.056	0.209	0.024	0.439	0.062	0.059	0.47	0.61
cg82	Yes	No	No	Yes	No	Body	Shelves	0.917	0.332	0.095	0.05	0.056	0.025	0.034	0.113	0.062	0.248	0.422	0.863
cg83	Yes	Yes	Yes	No	No	Intergenic	Shelves	0.899	0.195	0.031	0.04	0.031	0.059	0.047	0.397	0.139	0.079	0.432	0.781
cg84	NA	No	No	Yes	No	5'UTR	OpenSea	0.385	0.846	0.036	0.049	0.273	0.06	0.173	0.299	0.304	0.345	0.458	0.549
cg85	NA	No	No	Yes	No	Body	OpenSea	0.922	0.844	0.046	0.05	0.06	0.069	0.162	0.212	0.466	0.311	0.142	0.225
cg86	NA	No	No	Yes	Yes	Body	OpenSea	0.674	0.912	0.034	0.053	0.121	0.138	0.326	0.057	0.089	0.339	0.142	0.12
cg87	NA	No	No	Yes	No	Intergenic	OpenSea	0.858	0.594	0.145	0.067	0.092	0.071	0.396	0.148	0.115	0.213	0.21	0.259
cg88	Yes	No	No	Yes	Yes	5'UTR	OpenSea	0.928	0.703	0.042	0.122	0.056	0.17	0.252	0.056	0.094	0.41	0.125	0.358
cg89	NA	No	No	Yes	No	Intergenic	Shores	0.942	0.767	0.059	0.152	0.06	0.088	0.485	0.093	0.151	0.401	0.171	0.441
cg90	NA	No	No	Yes	Yes	5'UTR	OpenSea	0.845	0.792	0.046	0.167	0.066	0.35	0.053	0.064	0.111	0.064	0.061	0.072
cg91	Yes	No	No	Yes	No	Body	OpenSea	0.842	0.851	0.062	0.077	0.068	0.319	0.051	0.11	0.088	0.073	0.084	0.107
cg92	NA	No	No	Yes	No	Body	OpenSea	0.848	0.655	0.067	0.293	0.08	0.367	0.066	0.068	0.086	0.104	0.08	0.106
cg93	NA	No	No	Yes	Yes	Intergenic	OpenSea	0.838	0.619	0.19	0.186	0.132	0.3	0.074	0.13	0.098	0.081	0.1	0.127
cg94	Yes	No	No	Yes	No	5'UTR	OpenSea	0.821	0.54	0.101	0.116	0.106	0.135	0.082	0.101	0.114	0.111	0.112	0.122
cg95	Yes	No	No	Yes	Yes	5'UTR	OpenSea	0.816	0.67	0.034	0.042	0.061	0.056	0.035	0.049	0.055	0.047	0.05	0.083
cg96	NA	No	No	Yes	No	TSS1500	OpenSea	0.87	0.672	0.055	0.129	0.047	0.189	0.039	0.046	0.052	0.041	0.046	0.049
cg97	NA	No	No	Yes	Yes	Intergenic	OpenSea	0.877	0.69	0.061	0.133	0.07	0.174	0.07	0.123	0.174	0.081	0.095	0.089
cg98	Yes	No	No	No	Yes	Body	OpenSea	0.891	0.66	0.139	0.162	0.184	0.183	0.161	0.147	0.162	0.163	0.157	0.185
cg99	Yes	No	No	Yes	Yes	Body	Shelves	0.839	0.67	0.113	0.097	0.163	0.116	0.239	0.174	0.145	0.124	0.216	0.17
cg100	NA	No	No	Yes	Yes	Body	Shores	0.921	0.707	0.053	0.056	0.106	0.088	0.162	0.063	0.076	0.337	0.097	0.112
cg101	NA	No	No	Yes	No	TSS1500	OpenSea	0.872	0.69	0.039	0.134	0.07	0.174	0.093	0.077	0.128	0.27	0.14	0.246
cg102	NA	No	No	Yes	Yes	Intergenic	OpenSea	0.837	0.75	0.088	0.102	0.096	0.12	0.064	0.064	0.143	0.282	0.12	0.246
cg103	NA	No	No	Yes	No	Body	OpenSea	0.937	0.95	0.035	0.043	0.091	0.062	0.055	0.049	0.054	0.054	0.085	0.232
cg104	Yes	No	No	Yes	No	Body	Island	0.918	0.894	0.032	0.038	0.037	0.033	0.038	0.045	0.052	0.115	0.055	0.073
cg105	NA	No	No	Yes	No	5'UTR	OpenSea	0.794	0.862	0.068	0.064	0.087	0.088	0.106	0.082	0.088	0.122	0.076	0.119
cg106	NA	No	No	Yes	No	Body	OpenSea	0.857	0.938	0.062	0.085	0.081	0.129	0.205	0.079	0.122	0.276	0.092	0.133
cg107	NA	No	No	Yes	Yes	TSS1500	OpenSea	0.894	0.963	0.035	0.041	0.113	0.062	0.184	0.06	0.077	0.088	0.084	0.09
cg108	NA	No	No	Yes	Yes	TSS1500	OpenSea	0.878	0.951	0.032	0.033	0.068	0.049	0.272	0.051	0.071	0.098	0.062	0.082
cg109	Yes	No	No	Yes	No	Body	OpenSea	0.939	0.888	0.016	0.016	0.36	0.017	0.432	0.028	0.022	0.04	0.059	0.18
cg110	Yes	No	No	Yes	No	1stExon	Shelves	0.716	0.97	0.026	0.05	0.384	0.065	0.077	0.043	0.037	0.025	0.041	0.03
cg111	Yes	No	No	No	No	5'UTR	OpenSea	0.884	0.411	0.453	0.359	0.371	0.313	0.062	0.086	0.085	0.084	0.094	0.109
cg112	NA	No	No	Yes	No	Intergenic	OpenSea	0.798	0.452	0.301	0.131	0.181	0.099	0.048	0.061	0.066	0.062	0.072	0.159
cg113	Yes	No	No	Yes	No	Body	OpenSea	0.909	0.394	0.076	0.113	0.09	0.158	0.086	0.081	0.099	0.124	0.101	0.114
cg114	NA	No	No	Yes	No	Body	OpenSea	0.866	0.305	0.055	0.109	0.074	0.132	0.188	0.067	0.079	0.162	0.082	0.144
cg115	NA	No	No	Yes	No	Body	OpenSea	0.889	0.264	0.127	0.083	0.058	0.111	0.05	0.06	0.055	0.063	0.07	0.197
cg116	NA	No	No	Yes	No	Body	OpenSea	0.816	0.249	0.104	0.083	0.112	0.17	0.067	0.116	0.11	0.108	0.113	0.153
cg117	NA	No	No	Yes	Yes	Body	OpenSea	0.898	0.357	0.128	0.159	0.245	0.147	0.101	0.124	0.109	0.11	0.113	0.111
cg118	NA	No	No	Yes	No	Body	OpenSea	0.836	0.192	0.169	0.07	0.233	0.065	0.098	0.081	0.082	0.139	0.121	0.223
cg119	NA	No	No	Yes	Yes	Body	OpenSea	0.819	0.183	0.034	0.035	0.054	0.041	0.033	0.092	0.05	0.045	0.046	0.059
cg120	NA	No	No	Yes	No	Intergenic	OpenSea	0.738	0.146	0.045	0.049	0.056	0.052	0.049	0.064	0.062	0.053	0.071	0.064
cg121	Yes	No	No	Yes	No	Body	OpenSea	0.731	0.145	0.071	0.053	0.075	0.062	0.05	0.076	0.065	0.063	0.075	0.081
cg122	NA	No	No	Yes	No	Body	OpenSea	0.794	0.192	0.059	0.095	0.059	0.063	0.047	0.06	0.061	0.06	0.064	0.074
cg123	Yes	No	No	Yes	No	TSS1500	Shores	0.781	0.136	0.05	0.081	0.063	0.096	0.064	0.071	0.069	0.069	0.079	0.07
cg124	NA	No	No	Yes	Yes	Body	OpenSea	0.774	0.181	0.058	0.26	0.072	0.246	0.057	0.074	0.08	0.082	0.071	0.071
cg125	Yes	No	No	Yes	No	Body	OpenSea	0.806	0.259	0.267	0.26	0.124	0.228	0.088	0.095	0.086	0.131	0.103	0.123
cg126	NA	No	No	Yes	No	TSS1500	OpenSea	0.461	0.674	0.214	0.239	0.225	0.178	0.819	0.352	0.273	0.358	0.214	0.205
cg127	NA	No	No	Yes	Yes	Body	OpenSea	0.401	0.676	0.331	0.247	0.427	0.264	0.851	0.304	0.279	0.281	0.343	0.331
cg128	Yes	No	No	Yes	No	TSS1500	OpenSea	0.215	0.463	0.052	0.085	0.166	0.145	0.837	0.238	0.355	0.267	0.157	0.138
cg129	NA	No	No	Yes	No	TSS1500	Shores	0.278	0.614	0.369	0.255	0.378	0.115	0.822	0.401	0.276	0.238	0.138	0.123
cg130	Yes	Yes	No	No	No	Body	Shores	0.1	0.51	0.281	0.291	0.317	0.357	0.757	0.417	0.365	0.308	0.207	0.115
cg131	NA	No	No	Yes	Yes	5'UTR	OpenSea	0.494	0.915	0.057	0.105	0.09	0.328	0.4	0.469	0.541	0.163	0.288	0.153
cg132	NA	No	No	Yes	No	Body	OpenSea	0.369	0.887	0.031	0.033	0.161	0.283	0.31	0.213	0.524	0.123	0.102	0.046
cg133	Yes	No	No	Yes	Yes	Body	Shores	0.323	0.836	0.064	0.115	0.243	0.147	0.468	0.358	0.473	0.109	0.13	0.102
cg134	Yes	No	No	Yes	Yes	Body	Island	0.16	0.885	0.033	0.048	0.17	0.066	0.444	0.274	0.434	0.049	0.057	0.052
cg135	NA	No	No	Yes	Yes	Intergenic	OpenSea	0.06	0.752	0.036	0.032	0.206	0.04	0.462	0.352	0.408	0.124	0.138	0.067
cg136	Yes	No	No	Yes	No	Intergenic	OpenSea	0.119	0.896	0.059	0.05	0.224	0.064	0.622	0.451	0.447	0.065	0.064	0.078
cg137	NA	No	No	Yes	No	TSS200	OpenSea	0.103	0.821	0.073	0.061	0.143	0.09	0.564	0.45	0.379	0.118	0.112	0.121
cg138	Yes	No	No	Yes	No	Body	Shores	0.144	0.806	0.038	0.055	0.171	0.135	0.531	0.461	0.395	0.17	0.182	0.18
cg139	NA	No	No	Yes	Yes	Intergenic	OpenSea	0.324	0.939	0.421	0.066	0.21	0.063	0.584	0.392	0.524	0.233	0.184	0.179
cg140	NA	No	No	Yes	No	Body	OpenSea	0.212	0.868	0.268	0.127	0.139	0.071	0.31	0.449	0.373	0.165	0.173	0.108
cg141	NA	No	No	Yes	No	Intergenic	OpenSea	0.188	0.89	0.315	0.325	0.145	0.258	0.412	0.306	0.393	0.176	0.178	0.121
cg142	NA	No	No	Yes	No	Body	OpenSea	0.162	0.494	0.418	0.128	0.773	0.184	0.098	0.051	0.06	0.093	0.11	0.118
cg143	Yes	No	No	Yes	No	TSS200	Shores	0.238	0.786	0.276	0.141	0.77	0.151	0.194	0.187	0.168	0.145	0.173	0.186
cg144	Yes	No	No	Yes	No	Body	OpenSea	0.187	0.617	0.212	0.143	0.685	0.131	0.125	0.143	0.182	0.167	0.152	0.188
cg145	NA	No	No	Yes	No	Body	OpenSea	0.073	0.37	0.041	0.055	0.654	0.05	0.043	0.065	0.074	0.052	0.077	0.056
cg146	Yes	No	No	Yes	No	5'UTR	OpenSea	0.074	0.508	0.038	0.038	0.551	0.058	0.068	0.063	0.054	0.048	0.159	0.129
cg147	NA	No	No	Yes	Yes	Intergenic	OpenSea	0.302	0.877	0.056	0.056	0.5	0.078	0.183	0.115	0.113	0.112	0.106	0.114
cg148	Yes	No	No	Yes	Yes	Body	OpenSea	0.138	0.81	0.049	0.048	0.438	0.061	0.141	0.063	0.069	0.06	0.067	0.064
cg149	NA	No	No	Yes	Yes	Body	OpenSea	0.108	0.819	0.052	0.055	0.764	0.06	0.297	0.091	0.08	0.077	0.109	0.081
cg150	Yes	No	No	Yes	No	TSS200	Shores	0.059	0.675	0.243	0.048	0.633	0.032	0.083	0.051	0.042	0.038	0.047	0.043
cg151	NA	No	No	Yes	No	Body	OpenSea	0.219	0.817	0.066	0.053	0.123	0.082	0.379	0.162	0.291	0.078	0.07	0.144
cg152	NA	No	No	Yes	No	Body	Shores	0.364	0.733	0.045	0.043	0.061	0.057	0.225	0.145	0.155	0.162	0.071	0.062
cg153	Yes	No	No	Yes	No	1stExon	Shelves	0.347	0.793	0.023	0.029	0.16	0.1	0.384	0.092	0.084	0.082	0.101	0.109
cg154	NA	No	No	Yes	No	Body	OpenSea	0.303	0.751	0.076	0.065	0.086	0.067	0.39	0.094	0.088	0.087	0.085	0.101
cg155	Yes	No	No	Yes	No	3'UTR	OpenSea	0.124	0.777	0.143	0.284	0.079	0.068	0.348	0.144	0.118	0.099	0.109	0.096
cg156	NA	No	No	Yes	No	Intergenic	OpenSea	0.084	0.879	0.044	0.043	0.1	0.079	0.276	0.119	0.106	0.071	0.08	0.062
cg157	NA	No	No	Yes	No	Body	OpenSea	0.084	0.838	0.045	0.047	0.082	0.046	0.23	0.114	0.161	0.057	0.06	0.066
cg158	Yes	No	No	Yes	No	5'UTR	Shelves	0.104	0.759	0.071	0.062	0.121	0.064	0.404	0.146	0.163	0.101	0.107	0.109
cg159	Yes	Yes	Yes	No	No	TSS200	OpenSea	0.045	0.693	0.037	0.038	0.082	0.043	0.333	0.058	0.147	0.118	0.144	0.056
cg160	NA	No	No	Yes	No	Body	OpenSea	0.155	0.785	0.169	0.303	0.202	0.102	0.097	0.17	0.123	0.122	0.146	0.114
cg161	NA	No	No	Yes	Yes	5'UTR	OpenSea	0.085	0.746	0.098	0.28	0.105	0.078	0.052	0.329	0.105	0.053	0.073	0.068
cg162	Yes	No	No	Yes	Yes	TSS1500	OpenSea	0.235	0.83	0.361	0.06	0.134	0.054	0.055	0.084	0.086	0.073	0.088	0.119
cg163	NA	No	No	Yes	No	Intergenic	OpenSea	0.3	0.876	0.061	0.077	0.095	0.189	0.04	0.071	0.068	0.045	0.056	0.061
cg164	NA	No	No	Yes	No	Body	OpenSea	0.097	0.888	0.067	0.056	0.104	0.059	0.063	0.078	0.074	0.073	0.083	0.09
cg165	NA	No	No	Yes	Yes	Body	OpenSea	0.196	0.866	0.048	0.041	0.251	0.046	0.045	0.063	0.055	0.052	0.06	0.059
cg166	NA	No	No	Yes	Yes	Body	OpenSea	0.082	0.716	0.042	0.051	0.13	0.247	0.058	0.054	0.052	0.052	0.066	0.049
cg167	NA	No	No	Yes	No	Intergenic	Shelves	0.178	0.73	0.13	0.099	0.18	0.124	0.107	0.156	0.141	0.136	0.155	0.164
cg168	NA	No	No	Yes	No	Body	OpenSea	0.111	0.76	0.062	0.131	0.121	0.068	0.16	0.115	0.107	0.067	0.078	0.073
cg169	Yes	No	No	Yes	No	Body	OpenSea	0.124	0.727	0.077	0.058	0.164	0.078	0.138	0.106	0.106	0.086	0.096	0.096
cg170	NA	No	No	Yes	No	Body	OpenSea	0.383	0.924	0.078	0.182	0.212	0.664	0.163	0.388	0.194	0.095	0.193	0.125
cg171	NA	No	No	Yes	Yes	Body	OpenSea	0.478	0.902	0.029	0.044	0.42	0.54	0.295	0.279	0.187	0.107	0.222	0.181
cg172	NA	No	No	Yes	No	Body	OpenSea	0.596	0.923	0.081	0.429	0.349	0.064	0.055	0.201	0.14	0.117	0.136	0.135
cg173	NA	No	No	Yes	No	Body	OpenSea	0.42	0.735	0.097	0.053	0.077	0.109	0.055	0.124	0.085	0.067	0.093	0.193
cg174	NA	No	No	Yes	Yes	Body	OpenSea	0.522	0.869	0.04	0.047	0.057	0.062	0.122	0.049	0.055	0.065	0.051	0.061
cg175	Yes	No	No	Yes	No	TSS1500	OpenSea	0.524	0.942	0.045	0.053	0.121	0.091	0.054	0.061	0.064	0.049	0.091	0.194
cg176	NA	No	No	Yes	Yes	Body	OpenSea	0.508	0.878	0.041	0.045	0.108	0.096	0.096	0.072	0.064	0.07	0.094	0.144
cg177	NA	No	No	Yes	Yes	5'UTR	OpenSea	0.619	0.799	0.207	0.068	0.096	0.2	0.098	0.078	0.069	0.068	0.077	0.085
cg178	Yes	No	No	Yes	No	TSS1500	OpenSea	0.57	0.948	0.033	0.04	0.094	0.308	0.039	0.047	0.045	0.045	0.076	0.159
cg179	NA	No	No	Yes	Yes	Intergenic	OpenSea	0.485	0.87	0.118	0.147	0.185	0.325	0.077	0.11	0.112	0.115	0.11	0.135
cg180	NA	No	No	Yes	No	Intergenic	OpenSea	0.341	0.745	0.044	0.051	0.071	0.052	0.085	0.301	0.093	0.177	0.203	0.098
cg181	NA	No	No	Yes	No	Body	OpenSea	0.51	0.76	0.158	0.106	0.068	0.103	0.06	0.348	0.088	0.1	0.179	0.184
cg182	NA	No	No	Yes	Yes	Intergenic	OpenSea	0.457	0.927	0.059	0.132	0.101	0.163	0.06	0.074	0.175	0.315	0.186	0.388
cg183	Yes	No	No	Yes	No	Body	OpenSea	0.522	0.827	0.13	0.283	0.16	0.099	0.094	0.275	0.186	0.115	0.25	0.359
cg184	NA	No	No	Yes	No	Body	OpenSea	0.254	0.22	0.175	0.1	0.176	0.109	0.087	0.79	0.414	0.2	0.585	0.638
cg185	Yes	No	No	Yes	No	TSS1500	Shores	0.263	0.248	0.203	0.23	0.187	0.216	0.142	0.786	0.41	0.34	0.506	0.583
cg186	NA	No	No	Yes	No	Body	OpenSea	0.051	0.221	0.034	0.04	0.114	0.068	0.035	0.858	0.585	0.074	0.465	0.46
cg187	NA	No	No	Yes	Yes	Body	OpenSea	0.105	0.107	0.082	0.066	0.09	0.07	0.072	0.869	0.676	0.241	0.31	0.549
cg188	NA	No	No	Yes	No	Body	OpenSea	0.261	0.134	0.065	0.058	0.076	0.079	0.082	0.731	0.382	0.289	0.527	0.472
cg189	Yes	No	No	Yes	No	Intergenic	OpenSea	0.109	0.049	0.119	0.06	0.048	0.039	0.076	0.827	0.573	0.184	0.503	0.41
cg190	NA	No	No	Yes	Yes	TSS1500	Shores	0.08	0.084	0.119	0.069	0.098	0.067	0.103	0.734	0.462	0.341	0.513	0.308
cg191	NA	No	No	Yes	No	Body	OpenSea	0.255	0.507	0.236	0.195	0.085	0.149	0.047	0.692	0.162	0.075	0.393	0.36
cg192	NA	No	No	Yes	No	Body	OpenSea	0.246	0.498	0.042	0.056	0.079	0.058	0.063	0.842	0.505	0.08	0.502	0.368
cg193	NA	No	No	Yes	No	Body	OpenSea	0.366	0.354	0.052	0.044	0.05	0.044	0.128	0.807	0.502	0.251	0.446	0.331
cg194	NA	No	No	Yes	No	Intergenic	OpenSea	0.162	0.235	0.578	0.473	0.285	0.424	0.422	0.853	0.429	0.368	0.377	0.314
cg195	NA	No	No	Yes	No	TSS1500	Shores	0.276	0.234	0.208	0.166	0.222	0.167	0.368	0.795	0.616	0.39	0.388	0.334
cg196	NA	No	No	Yes	Yes	Intergenic	OpenSea	0.495	0.333	0.19	0.145	0.275	0.18	0.261	0.583	0.811	0.366	0.288	0.238
cg197	NA	Yes	Yes	No	No	Intergenic	OpenSea	0.087	0.085	0.283	0.341	0.322	0.206	0.307	0.595	0.793	0.416	0.422	0.24
cg198	Yes	No	No	Yes	No	TSS1500	Shores	0.283	0.254	0.194	0.225	0.257	0.209	0.195	0.431	0.792	0.639	0.407	0.428
cg199	Yes	No	No	Yes	No	TSS200	OpenSea	0.018	0.566	0.014	0.016	0.016	0.015	0.016	0.715	0.25	0.03	0.223	0.085
cg200	NA	No	No	Yes	No	TSS200	OpenSea	0.022	0.464	0.019	0.023	0.023	0.02	0.021	0.534	0.116	0.029	0.105	0.051
cg201	NA	No	No	Yes	Yes	Body	OpenSea	0.06	0.623	0.029	0.095	0.122	0.079	0.255	0.748	0.467	0.076	0.13	0.061
cg202	Yes	No	No	Yes	Yes	Intergenic	Shelves	0.22	0.441	0.124	0.121	0.165	0.121	0.115	0.704	0.47	0.147	0.186	0.215
cg203	Yes	No	No	Yes	No	TSS200	Island	0.017	0.018	0.022	0.024	0.099	0.018	0.023	0.504	0.022	0.024	0.352	0.028
cg204	Yes	No	No	Yes	No	5'UTR	Island	0.035	0.035	0.031	0.035	0.121	0.032	0.038	0.5	0.038	0.04	0.387	0.043
cg205	Yes	No	No	Yes	No	1stExon	Island	0.02	0.021	0.021	0.022	0.116	0.02	0.022	0.575	0.022	0.024	0.446	0.026
cg206	Yes	No	No	Yes	No	TSS1500	Island	0.016	0.017	0.018	0.018	0.053	0.018	0.019	0.528	0.019	0.019	0.426	0.022
cg207	NA	No	No	Yes	No	Body	OpenSea	0.153	0.248	0.085	0.167	0.088	0.109	0.08	0.663	0.097	0.092	0.338	0.168
cg208	Yes	No	No	Yes	No	1stExon	Shores	0.022	0.277	0.043	0.079	0.061	0.087	0.119	0.563	0.218	0.078	0.29	0.309
cg209	Yes	No	No	Yes	No	3'UTR	OpenSea	0.052	0.192	0.03	0.042	0.048	0.038	0.046	0.776	0.292	0.069	0.282	0.172
cg210	NA	No	No	Yes	No	TSS1500	OpenSea	0.055	0.072	0.04	0.035	0.071	0.037	0.044	0.615	0.198	0.208	0.366	0.223
cg211	NA	No	No	Yes	Yes	Body	OpenSea	0.104	0.073	0.056	0.092	0.065	0.047	0.056	0.608	0.286	0.094	0.356	0.268
cg212	Yes	No	No	Yes	No	3'UTR	OpenSea	0.087	0.048	0.254	0.217	0.246	0.216	0.159	0.773	0.434	0.251	0.538	0.273
cg213	NA	No	No	Yes	No	5'UTR	Shores	0.048	0.044	0.049	0.27	0.336	0.261	0.198	0.724	0.481	0.379	0.394	0.085
cg214	Yes	No	No	Yes	No	Intergenic	Island	0.131	0.141	0.148	0.154	0.222	0.178	0.125	0.891	0.16	0.207	0.736	0.199
cg215	Yes	No	No	Yes	No	3'UTR	OpenSea	0.028	0.026	0.198	0.041	0.211	0.026	0.089	0.745	0.22	0.177	0.514	0.186
cg216	NA	No	No	Yes	Yes	Intergenic	OpenSea	0.164	0.169	0.137	0.086	0.128	0.107	0.106	0.825	0.75	0.133	0.325	0.174
cg217	Yes	No	No	No	No	Intergenic	OpenSea	0.208	0.139	0.157	0.075	0.159	0.104	0.239	0.708	0.772	0.153	0.204	0.131
cg218	Yes	No	No	Yes	Yes	Body	OpenSea	0.187	0.19	0.148	0.119	0.173	0.128	0.134	0.657	0.714	0.239	0.21	0.19
cg219	Yes	No	No	Yes	No	Body	Shores	0.066	0.061	0.042	0.128	0.052	0.045	0.057	0.71	0.89	0.097	0.398	0.093
cg220	Yes	No	No	Yes	No	Intergenic	OpenSea	0.036	0.037	0.098	0.042	0.09	0.038	0.039	0.848	0.663	0.127	0.154	0.141
cg221	Yes	Yes	Yes	No	No	Intergenic	OpenSea	0.042	0.028	0.015	0.02	0.02	0.014	0.015	0.824	0.684	0.059	0.402	0.184
cg222	NA	No	No	Yes	No	5'UTR	OpenSea	0.045	0.058	0.042	0.05	0.045	0.037	0.039	0.754	0.589	0.126	0.337	0.32
cg223	NA	No	No	Yes	Yes	5'UTR	OpenSea	0.088	0.258	0.05	0.044	0.064	0.054	0.047	0.539	0.38	0.072	0.132	0.081
cg224	NA	No	No	Yes	Yes	Body	OpenSea	0.056	0.289	0.039	0.043	0.073	0.042	0.049	0.474	0.557	0.1	0.176	0.138
cg225	NA	No	No	Yes	No	TSS1500	Island	0.023	0.025	0.02	0.023	0.023	0.019	0.024	0.449	0.563	0.032	0.225	0.102
cg226	Yes	No	No	Yes	No	Intergenic	OpenSea	0.021	0.017	0.016	0.024	0.019	0.019	0.02	0.5	0.424	0.022	0.088	0.035
cg227	Yes	No	No	Yes	No	Intergenic	OpenSea	0.05	0.043	0.039	0.044	0.041	0.031	0.036	0.438	0.51	0.064	0.077	0.08
cg228	NA	No	No	Yes	No	Intergenic	OpenSea	0.074	0.065	0.061	0.082	0.074	0.055	0.074	0.623	0.544	0.187	0.319	0.175
cg229	Yes	No	No	Yes	Yes	5'UTR	OpenSea	0.075	0.07	0.066	0.062	0.08	0.073	0.067	0.576	0.48	0.104	0.3	0.184
cg230	Yes	No	No	Yes	No	Intergenic	OpenSea	0.148	0.184	0.132	0.07	0.122	0.078	0.086	0.652	0.54	0.11	0.163	0.145
cg231	NA	No	No	Yes	No	Body	OpenSea	0.135	0.197	0.2	0.102	0.133	0.08	0.054	0.599	0.487	0.153	0.232	0.155
cg232	NA	No	No	Yes	No	Body	OpenSea	0.116	0.146	0.098	0.074	0.137	0.086	0.135	0.672	0.29	0.102	0.191	0.153
cg233	Yes	No	No	Yes	No	5'UTR	OpenSea	0.105	0.15	0.081	0.077	0.087	0.086	0.088	0.585	0.366	0.098	0.238	0.253
cg234	Yes	No	No	Yes	No	TSS200	Shores	0.129	0.154	0.094	0.102	0.112	0.1	0.114	0.604	0.443	0.136	0.28	0.155
cg235	NA	No	No	Yes	No	TSS1500	OpenSea	0.048	0.045	0.043	0.261	0.051	0.078	0.07	0.599	0.407	0.079	0.184	0.101
cg236	NA	No	No	Yes	Yes	Body	OpenSea	0.062	0.051	0.06	0.057	0.07	0.05	0.074	0.582	0.367	0.072	0.152	0.136
cg237	Yes	No	No	Yes	No	TSS200	Shores	0.098	0.094	0.074	0.078	0.095	0.082	0.075	0.671	0.395	0.106	0.206	0.126
cg238	NA	No	No	Yes	No	Intergenic	OpenSea	0.079	0.086	0.072	0.057	0.068	0.055	0.071	0.587	0.451	0.134	0.204	0.104
cg239	Yes	No	No	Yes	No	Intergenic	OpenSea	0.086	0.203	0.068	0.054	0.13	0.059	0.281	0.667	0.42	0.162	0.283	0.264
cg240	Yes	No	No	Yes	Yes	Intergenic	OpenSea	0.057	0.116	0.061	0.071	0.056	0.048	0.292	0.616	0.376	0.221	0.382	0.18
cg241	NA	No	No	Yes	Yes	Intergenic	OpenSea	0.14	0.14	0.075	0.066	0.078	0.035	0.145	0.698	0.646	0.114	0.204	0.091
cg242	Yes	No	No	Yes	No	Intergenic	Shores	0.033	0.036	0.035	0.036	0.049	0.031	0.255	0.615	0.547	0.109	0.188	0.067
cg243	NA	No	No	Yes	No	Intergenic	OpenSea	0.044	0.045	0.035	0.04	0.055	0.051	0.169	0.627	0.676	0.141	0.211	0.09
cg244	NA	No	No	Yes	Yes	Intergenic	OpenSea	0.193	0.136	0.029	0.026	0.034	0.029	0.313	0.31	0.592	0.175	0.183	0.368
cg245	NA	No	No	Yes	Yes	Body	OpenSea	0.101	0.077	0.06	0.051	0.073	0.055	0.072	0.184	0.692	0.114	0.068	0.077
cg246	Yes	No	No	Yes	No	Body	Island	0.135	0.086	0.059	0.058	0.068	0.054	0.253	0.324	0.645	0.085	0.091	0.164
cg247	Yes	No	No	Yes	No	Intergenic	Shores	0.133	0.071	0.055	0.051	0.058	0.057	0.246	0.372	0.582	0.171	0.184	0.126
cg248	NA	Yes	Yes	No	No	Intergenic	OpenSea	0.063	0.214	0.087	0.07	0.115	0.062	0.196	0.477	0.569	0.083	0.079	0.078
cg249	NA	No	No	Yes	No	Intergenic	OpenSea	0.084	0.173	0.033	0.041	0.056	0.082	0.152	0.429	0.544	0.129	0.095	0.067
cg250	NA	No	No	Yes	No	Intergenic	OpenSea	0.091	0.056	0.044	0.04	0.064	0.04	0.194	0.498	0.576	0.084	0.186	0.189
cg251	NA	No	No	Yes	Yes	Intergenic	OpenSea	0.104	0.106	0.091	0.128	0.104	0.086	0.124	0.5	0.579	0.114	0.155	0.14
cg252	Yes	No	No	Yes	No	TSS200	OpenSea	0.05	0.062	0.31	0.07	0.383	0.047	0.47	0.297	0.721	0.095	0.069	0.06
cg253	NA	No	No	Yes	No	Body	OpenSea	0.089	0.119	0.131	0.106	0.119	0.097	0.402	0.355	0.667	0.442	0.138	0.151
cg254	NA	No	No	Yes	No	Body	OpenSea	0.086	0.07	0.102	0.111	0.101	0.107	0.397	0.428	0.627	0.433	0.228	0.202
cg255	NA	Yes	Yes	No	No	Body	OpenSea	0.066	0.18	0.084	0.157	0.067	0.136	0.377	0.341	0.638	0.265	0.239	0.143
cg256	NA	No	No	Yes	Yes	Intergenic	OpenSea	0.117	0.076	0.052	0.052	0.062	0.049	0.358	0.369	0.594	0.384	0.213	0.161
cg257	Yes	No	No	Yes	No	Body	Shores	0.127	0.155	0.104	0.084	0.089	0.071	0.329	0.486	0.619	0.335	0.259	0.186
cg258	NA	No	No	Yes	Yes	5'UTR	OpenSea	0.071	0.176	0.054	0.051	0.07	0.057	0.418	0.543	0.737	0.126	0.104	0.184
cg259	NA	No	No	Yes	No	Intergenic	OpenSea	0.093	0.091	0.088	0.069	0.082	0.054	0.407	0.514	0.701	0.189	0.165	0.096
cg260	NA	No	No	Yes	No	Body	OpenSea	0.1	0.118	0.099	0.108	0.157	0.077	0.454	0.606	0.719	0.178	0.133	0.125
cg261	Yes	No	No	No	No	Intergenic	OpenSea	0.117	0.07	0.104	0.063	0.126	0.053	0.231	0.55	0.619	0.276	0.185	0.134
cg262	NA	No	No	Yes	No	5'UTR	OpenSea	0.049	0.048	0.052	0.052	0.056	0.049	0.279	0.458	0.581	0.304	0.237	0.103
cg263	Yes	No	No	Yes	No	1stExon	OpenSea	0.047	0.102	0.167	0.065	0.164	0.046	0.417	0.398	0.657	0.178	0.065	0.103
cg264	Yes	No	No	Yes	No	1stExon	OpenSea	0.053	0.057	0.055	0.05	0.087	0.043	0.347	0.363	0.583	0.151	0.068	0.049
cg265	NA	No	No	Yes	No	Body	OpenSea	0.124	0.111	0.038	0.037	0.04	0.036	0.198	0.183	0.744	0.593	0.181	0.062
cg266	Yes	No	No	Yes	No	TSS1500	Shores	0.15	0.076	0.035	0.045	0.046	0.043	0.054	0.407	0.61	0.365	0.282	0.299
cg267	NA	No	No	Yes	Yes	Body	OpenSea	0.081	0.076	0.055	0.053	0.063	0.054	0.193	0.343	0.735	0.412	0.198	0.164
cg268	NA	No	No	Yes	No	Body	Shelves	0.103	0.106	0.119	0.072	0.092	0.081	0.104	0.362	0.603	0.525	0.197	0.15
cg269	NA	No	No	Yes	No	Intergenic	OpenSea	0.1	0.109	0.107	0.08	0.095	0.078	0.284	0.481	0.777	0.452	0.293	0.288
cg270	NA	No	No	Yes	No	TSS200	Shores	0.119	0.222	0.092	0.103	0.22	0.171	0.143	0.468	0.662	0.392	0.228	0.148
cg271	Yes	No	No	Yes	No	Body	Shores	0.37	0.308	0.179	0.14	0.167	0.105	0.126	0.492	0.694	0.228	0.197	0.26
cg272	Yes	No	No	Yes	No	TSS1500	Shores	0.236	0.353	0.049	0.089	0.061	0.057	0.169	0.477	0.629	0.105	0.141	0.192
cg273	NA	No	No	Yes	Yes	Intergenic	Shelves	0.187	0.224	0.066	0.052	0.102	0.065	0.072	0.528	0.652	0.178	0.161	0.165
cg274	NA	No	No	Yes	No	TSS200	OpenSea	0.171	0.253	0.158	0.101	0.219	0.103	0.093	0.533	0.635	0.156	0.205	0.217
cg275	NA	No	No	Yes	No	Body	OpenSea	0.225	0.207	0.177	0.298	0.206	0.126	0.27	0.627	0.786	0.264	0.257	0.24
cg276	Yes	No	No	Yes	No	TSS1500	Shores	0.086	0.267	0.156	0.184	0.17	0.155	0.324	0.508	0.649	0.169	0.13	0.136
cg277	NA	No	No	Yes	No	Intergenic	OpenSea	0.208	0.256	0.231	0.18	0.198	0.071	0.337	0.428	0.657	0.173	0.182	0.153
cg278	Yes	Yes	No	No	No	TSS1500	Shores	0.223	0.354	0.237	0.167	0.25	0.113	0.22	0.442	0.665	0.237	0.2	0.143
cg279	NA	No	No	Yes	No	Intergenic	OpenSea	0.1	0.281	0.077	0.204	0.283	0.124	0.468	0.391	0.737	0.359	0.245	0.431
cg280	NA	No	No	Yes	Yes	Intergenic	OpenSea	0.238	0.257	0.269	0.208	0.182	0.188	0.6	0.502	0.763	0.367	0.213	0.124
cg281	Yes	No	No	Yes	No	5'UTR	Shelves	0.187	0.226	0.139	0.125	0.229	0.127	0.63	0.563	0.773	0.216	0.19	0.138
cg282	Yes	No	No	Yes	No	1stExon	OpenSea	0.078	0.153	0.241	0.124	0.262	0.096	0.597	0.499	0.803	0.233	0.094	0.115
cg283	Yes	No	No	Yes	No	1stExon	OpenSea	0.075	0.171	0.225	0.138	0.236	0.111	0.545	0.504	0.732	0.27	0.107	0.127
cg284	NA	No	No	Yes	No	Body	OpenSea	0.259	0.127	0.164	0.302	0.09	0.202	0.358	0.07	0.099	0.749	0.235	0.091
cg285	Yes	No	No	Yes	No	Body	Island	0.19	0.06	0.026	0.028	0.032	0.031	0.418	0.039	0.058	0.932	0.308	0.079
cg286	NA	Yes	Yes	No	Yes	Intergenic	OpenSea	0.248	0.053	0.032	0.039	0.043	0.041	0.343	0.055	0.11	0.696	0.247	0.082
cg287	Yes	No	No	Yes	No	5'UTR	OpenSea	0.057	0.056	0.044	0.044	0.051	0.05	0.41	0.072	0.131	0.764	0.198	0.325
cg288	Yes	No	No	Yes	No	Intergenic	OpenSea	0.067	0.075	0.052	0.059	0.07	0.057	0.2	0.091	0.169	0.755	0.373	0.205
cg289	Yes	No	No	Yes	No	1stExon	OpenSea	0.028	0.03	0.045	0.052	0.068	0.064	0.31	0.157	0.069	0.721	0.417	0.23
cg290	Yes	No	No	Yes	Yes	5'UTR	Shores	0.168	0.058	0.04	0.038	0.046	0.038	0.062	0.063	0.08	0.738	0.539	0.486
cg291	Yes	No	No	Yes	Yes	Intergenic	OpenSea	0.265	0.033	0.023	0.026	0.028	0.024	0.067	0.042	0.09	0.728	0.3	0.605
cg292	Yes	No	No	Yes	No	Intergenic	Shelves	0.038	0.036	0.03	0.031	0.036	0.032	0.141	0.053	0.431	0.894	0.185	0.227
cg293	Yes	No	No	Yes	Yes	Body	Island	0.169	0.032	0.021	0.027	0.035	0.026	0.102	0.039	0.101	0.67	0.165	0.247
cg294	Yes	Yes	Yes	No	No	Body	OpenSea	0.05	0.04	0.035	0.038	0.037	0.032	0.056	0.051	0.074	0.739	0.16	0.051
cg295	Yes	No	No	Yes	No	Body	OpenSea	0.068	0.045	0.057	0.037	0.058	0.036	0.063	0.068	0.119	0.731	0.236	0.065
cg296	NA	No	No	Yes	Yes	Body	OpenSea	0.275	0.148	0.089	0.13	0.107	0.088	0.186	0.158	0.227	0.782	0.491	0.164
cg297	NA	No	No	Yes	Yes	TSS1500	Shores	0.114	0.083	0.051	0.057	0.059	0.048	0.241	0.31	0.396	0.745	0.358	0.237
cg298	NA	No	No	Yes	No	5'UTR	Shores	0.242	0.052	0.03	0.047	0.039	0.046	0.402	0.151	0.225	0.758	0.458	0.437
cg299	Yes	No	No	Yes	No	TSS1500	OpenSea	0.222	0.051	0.048	0.046	0.057	0.049	0.324	0.134	0.244	0.843	0.481	0.466
cg300	NA	No	No	Yes	No	Intergenic	Shelves	0.217	0.109	0.033	0.036	0.062	0.033	0.313	0.103	0.236	0.796	0.44	0.539
cg301	Yes	No	No	Yes	No	1stExon	Shelves	0.072	0.047	0.036	0.057	0.047	0.041	0.262	0.19	0.225	0.712	0.373	0.442
cg302	Yes	No	No	Yes	No	Intergenic	Shelves	0.117	0.09	0.053	0.055	0.056	0.046	0.252	0.076	0.157	0.739	0.338	0.401
cg303	NA	No	No	Yes	Yes	Intergenic	OpenSea	0.083	0.077	0.055	0.058	0.068	0.054	0.173	0.1	0.213	0.695	0.255	0.383
cg304	Yes	No	Yes	No	No	Body	Island	0.194	0.049	0.047	0.044	0.046	0.035	0.065	0.082	0.175	0.855	0.367	0.423
cg305	NA	No	No	Yes	Yes	Intergenic	OpenSea	0.065	0.059	0.052	0.057	0.062	0.048	0.136	0.091	0.198	0.81	0.468	0.421
cg306	Yes	No	No	Yes	No	5'UTR	OpenSea	0.227	0.063	0.061	0.085	0.08	0.095	0.133	0.077	0.148	0.748	0.433	0.322
cg307	Yes	No	No	Yes	No	Intergenic	Island	0.172	0.089	0.073	0.072	0.077	0.083	0.134	0.195	0.291	0.768	0.462	0.393
cg308	Yes	No	No	Yes	No	Body	OpenSea	0.106	0.073	0.061	0.154	0.174	0.389	0.172	0.217	0.346	0.837	0.616	0.409
cg309	NA	No	No	Yes	No	TSS1500	OpenSea	0.268	0.067	0.138	0.244	0.196	0.319	0.284	0.116	0.209	0.808	0.525	0.349
cg310	NA	No	No	Yes	Yes	5'UTR	OpenSea	0.061	0.062	0.055	0.059	0.062	0.054	0.084	0.26	0.318	0.8	0.554	0.544
cg311	Yes	No	No	Yes	No	5'UTR	Shores	0.071	0.085	0.049	0.044	0.066	0.048	0.231	0.168	0.315	0.819	0.559	0.552
cg312	Yes	No	No	Yes	No	5'UTR	Shores	0.153	0.094	0.058	0.059	0.079	0.057	0.179	0.263	0.332	0.828	0.574	0.547
cg313	NA	No	No	Yes	No	Body	OpenSea	0.19	0.15	0.112	0.148	0.116	0.1	0.189	0.125	0.186	0.83	0.522	0.572
cg314	Yes	No	No	Yes	No	TSS1500	Island	0.118	0.094	0.079	0.079	0.097	0.074	0.245	0.123	0.167	0.818	0.5	0.652
cg315	Yes	No	No	Yes	No	3'UTR	OpenSea	0.075	0.105	0.07	0.075	0.074	0.065	0.162	0.177	0.235	0.811	0.459	0.691
cg316	NA	No	No	Yes	Yes	Intergenic	OpenSea	0.178	0.038	0.025	0.042	0.03	0.028	0.332	0.313	0.301	0.922	0.603	0.61
cg317	Yes	Yes	Yes	No	No	Body	Island	0.297	0.144	0.096	0.106	0.126	0.101	0.377	0.253	0.314	0.872	0.592	0.616
cg318	Yes	No	No	Yes	No	5'UTR	OpenSea	0.105	0.176	0.067	0.091	0.095	0.066	0.449	0.256	0.324	0.894	0.425	0.563
cg319	Yes	No	No	Yes	No	Intergenic	Shores	0.232	0.129	0.086	0.104	0.096	0.083	0.281	0.279	0.485	0.865	0.516	0.56
cg320	Yes	No	No	Yes	No	TSS200	OpenSea	0.141	0.078	0.083	0.091	0.09	0.073	0.415	0.246	0.458	0.823	0.465	0.461
cg321	Yes	No	No	Yes	No	TSS200	Shores	0.35	0.157	0.078	0.1	0.074	0.122	0.386	0.268	0.411	0.824	0.462	0.439
cg322	Yes	No	No	Yes	No	Intergenic	Shores	0.387	0.193	0.136	0.173	0.165	0.184	0.457	0.221	0.298	0.841	0.438	0.388
cg323	NA	No	No	Yes	No	Body	OpenSea	0.546	0.113	0.038	0.071	0.046	0.047	0.473	0.068	0.188	0.923	0.447	0.444
cg324	NA	No	No	Yes	No	Intergenic	OpenSea	0.444	0.181	0.116	0.224	0.138	0.121	0.371	0.145	0.234	0.862	0.621	0.447
cg325	Yes	No	No	Yes	No	5'UTR	OpenSea	0.389	0.081	0.129	0.105	0.119	0.154	0.561	0.077	0.216	0.928	0.613	0.475
cg326	NA	No	No	Yes	Yes	Body	OpenSea	0.417	0.158	0.095	0.068	0.096	0.075	0.465	0.156	0.226	0.896	0.589	0.546
cg327	Yes	No	No	Yes	No	Body	Shores	0.447	0.462	0.048	0.229	0.078	0.249	0.568	0.076	0.145	0.884	0.42	0.237
cg328	Yes	No	No	Yes	No	Intergenic	Shores	0.232	0.226	0.192	0.22	0.21	0.227	0.63	0.305	0.349	0.915	0.396	0.286
cg329	Yes	No	No	No	No	Body	OpenSea	0.528	0.282	0.37	0.228	0.211	0.158	0.503	0.221	0.223	0.902	0.563	0.32
cg330	NA	No	No	Yes	Yes	5'UTR	OpenSea	0.079	0.139	0.285	0.078	0.526	0.075	0.763	0.132	0.278	0.358	0.178	0.209
cg331	NA	No	No	Yes	No	Body	OpenSea	0.052	0.163	0.08	0.07	0.392	0.148	0.66	0.113	0.238	0.357	0.22	0.273
cg332	NA	No	No	Yes	Yes	Body	OpenSea	0.064	0.104	0.205	0.105	0.373	0.275	0.636	0.115	0.211	0.282	0.094	0.067
cg333	Yes	No	No	Yes	No	Intergenic	OpenSea	0.052	0.066	0.134	0.068	0.278	0.072	0.591	0.08	0.089	0.18	0.134	0.09
cg334	NA	No	No	Yes	No	Body	Shelves	0.019	0.023	0.163	0.024	0.29	0.018	0.56	0.048	0.093	0.296	0.054	0.032
cg335	Yes	No	No	Yes	No	Body	OpenSea	0.058	0.111	0.315	0.23	0.474	0.094	0.89	0.052	0.05	0.15	0.071	0.079
cg336	NA	No	No	Yes	No	Intergenic	OpenSea	0.049	0.057	0.264	0.199	0.439	0.118	0.834	0.069	0.097	0.274	0.115	0.132
cg337	Yes	No	No	Yes	No	Body	Island	0.297	0.219	0.193	0.229	0.194	0.208	0.827	0.21	0.26	0.217	0.124	0.227
cg338	NA	No	No	Yes	No	Body	OpenSea	0.13	0.117	0.278	0.293	0.316	0.311	0.795	0.132	0.27	0.425	0.178	0.169
cg339	Yes	No	No	Yes	No	5'UTR	Shores	0.089	0.254	0.213	0.363	0.242	0.293	0.688	0.124	0.234	0.331	0.134	0.18
cg340	NA	No	No	Yes	Yes	5'UTR	Shores	0.065	0.057	0.073	0.081	0.06	0.052	0.811	0.059	0.232	0.157	0.067	0.066
cg341	Yes	No	No	Yes	No	5'UTR	OpenSea	0.09	0.056	0.143	0.077	0.175	0.056	0.775	0.066	0.123	0.198	0.071	0.064
cg342	Yes	No	No	Yes	No	Body	Shelves	0.139	0.095	0.032	0.044	0.043	0.04	0.637	0.271	0.213	0.103	0.162	0.08
cg343	NA	No	No	Yes	No	Body	OpenSea	0.105	0.091	0.072	0.066	0.081	0.062	0.634	0.158	0.204	0.16	0.12	0.128
cg344	Yes	No	No	Yes	No	Body	Shelves	0.174	0.137	0.126	0.094	0.153	0.101	0.602	0.14	0.145	0.159	0.141	0.175
cg345	NA	No	No	Yes	No	TSS1500	Shores	0.078	0.104	0.06	0.049	0.063	0.048	0.556	0.061	0.055	0.1	0.052	0.058
cg346	NA	No	No	Yes	No	Body	OpenSea	0.041	0.045	0.077	0.047	0.106	0.044	0.524	0.06	0.052	0.054	0.064	0.058
cg347	NA	No	No	Yes	Yes	Intergenic	Shelves	0.095	0.088	0.101	0.06	0.173	0.072	0.601	0.089	0.086	0.088	0.1	0.089
cg348	Yes	No	No	Yes	No	Body	Shores	0.097	0.098	0.069	0.072	0.092	0.075	0.565	0.107	0.133	0.093	0.086	0.107
cg349	NA	No	No	Yes	No	Intergenic	Shores	0.062	0.103	0.078	0.151	0.068	0.086	0.584	0.056	0.076	0.188	0.076	0.08
cg350	Yes	No	No	Yes	No	5'UTR	OpenSea	0.091	0.066	0.092	0.055	0.098	0.136	0.581	0.074	0.108	0.174	0.073	0.092
cg351	Yes	No	No	Yes	No	Body	Shelves	0.077	0.032	0.025	0.031	0.029	0.03	0.54	0.059	0.061	0.17	0.083	0.086
cg352	Yes	No	No	Yes	Yes	Intergenic	OpenSea	0.089	0.076	0.037	0.038	0.048	0.033	0.545	0.07	0.079	0.283	0.147	0.138
cg353	Yes	No	No	Yes	No	5'UTR	Shores	0.337	0.13	0.087	0.066	0.095	0.072	0.71	0.092	0.159	0.496	0.128	0.255
cg354	NA	No	No	Yes	Yes	Body	OpenSea	0.329	0.287	0.1	0.089	0.106	0.089	0.674	0.104	0.157	0.397	0.178	0.292
cg355	Yes	No	No	Yes	No	Body	Shelves	0.198	0.088	0.059	0.061	0.074	0.078	0.649	0.147	0.25	0.376	0.177	0.207
cg356	Yes	No	No	Yes	No	TSS1500	OpenSea	0.249	0.068	0.053	0.052	0.061	0.056	0.636	0.184	0.191	0.26	0.271	0.301
cg357	NA	No	No	Yes	No	TSS200	OpenSea	0.271	0.117	0.042	0.073	0.057	0.048	0.591	0.082	0.104	0.372	0.232	0.271
cg358	NA	No	No	Yes	No	Intergenic	OpenSea	0.205	0.279	0.156	0.125	0.169	0.103	0.659	0.122	0.123	0.301	0.329	0.148
cg359	Yes	No	No	Yes	Yes	Body	OpenSea	0.174	0.101	0.181	0.154	0.208	0.145	0.656	0.084	0.109	0.349	0.105	0.234
cg360	Yes	No	No	Yes	No	Body	Island	0.384	0.175	0.106	0.122	0.136	0.126	0.622	0.136	0.154	0.206	0.101	0.205
cg361	Yes	No	No	Yes	No	Body	Shores	0.054	0.044	0.02	0.045	0.023	0.024	0.796	0.371	0.407	0.351	0.31	0.283
cg362	NA	No	No	Yes	No	Intergenic	OpenSea	0.171	0.067	0.055	0.073	0.068	0.063	0.662	0.318	0.27	0.369	0.234	0.366
cg363	Yes	No	No	Yes	No	TSS200	OpenSea	0.148	0.14	0.113	0.09	0.139	0.085	0.631	0.227	0.226	0.364	0.299	0.28
cg364	NA	No	No	Yes	No	Intergenic	OpenSea	0.144	0.188	0.096	0.081	0.101	0.063	0.68	0.368	0.402	0.349	0.287	0.284
cg365	NA	No	No	Yes	Yes	Body	Shores	0.148	0.188	0.133	0.156	0.234	0.141	0.714	0.357	0.402	0.392	0.355	0.25
cg366	NA	No	No	Yes	Yes	Body	OpenSea	0.059	0.077	0.051	0.065	0.063	0.066	0.709	0.077	0.152	0.834	0.335	0.433
cg367	NA	No	No	Yes	No	Body	OpenSea	0.051	0.053	0.043	0.053	0.175	0.094	0.605	0.06	0.134	0.789	0.385	0.457
cg368	NA	No	No	Yes	No	5'UTR	OpenSea	0.117	0.099	0.078	0.074	0.087	0.072	0.471	0.117	0.268	0.798	0.355	0.482
cg369	NA	No	No	Yes	No	TSS1500	Shores	0.082	0.077	0.053	0.06	0.069	0.049	0.595	0.1	0.272	0.746	0.301	0.368
cg370	Yes	No	No	Yes	No	TSS1500	OpenSea	0.053	0.097	0.043	0.041	0.207	0.096	0.723	0.056	0.128	0.622	0.185	0.182
cg371	NA	No	No	Yes	No	1stExon	OpenSea	0.092	0.055	0.067	0.245	0.104	0.055	0.918	0.081	0.152	0.653	0.289	0.458
cg372	Yes	No	No	Yes	No	Body	Shores	0.09	0.04	0.163	0.126	0.108	0.11	0.805	0.04	0.064	0.511	0.176	0.443
cg373	NA	No	No	Yes	No	5'UTR	OpenSea	0.402	0.395	0.214	0.29	0.114	0.174	0.836	0.222	0.267	0.618	0.469	0.412
cg374	NA	Yes	No	No	No	Body	Shores	0.237	0.206	0.387	0.327	0.143	0.237	0.803	0.372	0.4	0.547	0.409	0.484
cg375	NA	No	No	Yes	Yes	Body	OpenSea	0.138	0.291	0.222	0.328	0.183	0.302	0.751	0.324	0.346	0.618	0.302	0.291
cg376	NA	No	No	Yes	Yes	Intergenic	Shores	0.238	0.119	0.07	0.055	0.07	0.068	0.903	0.139	0.164	0.322	0.292	0.691
cg377	NA	No	No	Yes	Yes	Intergenic	OpenSea	0.054	0.053	0.25	0.233	0.193	0.494	0.953	0.144	0.232	0.574	0.266	0.514
cg378	Yes	Yes	Yes	No	No	5'UTR	OpenSea	0.284	0.332	0.31	0.464	0.279	0.594	0.388	0.27	0.306	0.243	0.219	0.213
cg379	NA	No	No	Yes	No	Intergenic	OpenSea	0.071	0.07	0.392	0.687	0.125	0.571	0.34	0.163	0.356	0.16	0.129	0.088
cg380	NA	No	No	Yes	No	Intergenic	OpenSea	0.144	0.114	0.471	0.626	0.277	0.379	0.457	0.24	0.3	0.308	0.233	0.164
cg381	NA	No	No	Yes	Yes	Intergenic	OpenSea	0.049	0.203	0.364	0.578	0.056	0.042	0.148	0.334	0.434	0.204	0.217	0.17
cg382	Yes	Yes	Yes	No	No	Body	Shores	0.205	0.199	0.486	0.208	0.296	0.177	0.229	0.259	0.303	0.295	0.303	0.307
cg383	Yes	Yes	Yes	No	No	Body	Shores	0.226	0.179	0.375	0.169	0.248	0.133	0.15	0.183	0.175	0.227	0.226	0.252
cg384	NA	No	No	Yes	No	5'UTR	OpenSea	0.189	0.223	0.536	0.321	0.293	0.295	0.069	0.14	0.149	0.117	0.118	0.132
cg385	Yes	No	No	Yes	No	Body	Shores	0.285	0.222	0.573	0.385	0.137	0.298	0.245	0.171	0.244	0.196	0.184	0.147
cg386	NA	No	No	Yes	Yes	Body	OpenSea	0.052	0.053	0.849	0.883	0.185	0.334	0.053	0.419	0.282	0.166	0.3	0.12
cg387	NA	No	No	Yes	No	Intergenic	OpenSea	0.123	0.119	0.662	0.751	0.249	0.378	0.079	0.154	0.118	0.112	0.125	0.126
cg388	NA	No	No	Yes	Yes	Body	OpenSea	0.097	0.18	0.539	0.849	0.232	0.509	0.07	0.106	0.096	0.091	0.097	0.111
cg389	NA	No	No	Yes	No	Intergenic	OpenSea	0.065	0.15	0.554	0.806	0.369	0.435	0.154	0.068	0.074	0.07	0.082	0.075
cg390	NA	No	No	Yes	No	TSS1500	OpenSea	0.037	0.079	0.758	0.778	0.141	0.371	0.057	0.045	0.051	0.079	0.067	0.045
cg391	Yes	No	No	Yes	No	Body	OpenSea	0.032	0.037	0.553	0.671	0.169	0.426	0.032	0.044	0.036	0.034	0.05	0.034
cg392	NA	No	No	Yes	Yes	Body	OpenSea	0.098	0.098	0.325	0.625	0.691	0.227	0.255	0.157	0.167	0.173	0.236	0.143
cg393	Yes	No	No	Yes	No	Body	OpenSea	0.082	0.085	0.679	0.798	0.584	0.146	0.167	0.099	0.101	0.101	0.137	0.098
cg394	Yes	No	No	Yes	No	Body	OpenSea	0.04	0.049	0.365	0.87	0.132	0.227	0.095	0.103	0.059	0.063	0.308	0.281
cg395	Yes	No	No	Yes	No	Body	OpenSea	0.154	0.289	0.413	0.666	0.46	0.159	0.121	0.17	0.146	0.175	0.231	0.364
cg396	NA	No	No	Yes	No	5'UTR	OpenSea	0.337	0.323	0.395	0.642	0.267	0.152	0.17	0.22	0.159	0.187	0.22	0.194
cg397	NA	No	No	Yes	No	Body	OpenSea	0.269	0.642	0.433	0.859	0.38	0.667	0.375	0.186	0.165	0.239	0.198	0.247
cg398	NA	No	No	Yes	Yes	Body	OpenSea	0.109	0.871	0.339	0.921	0.256	0.175	0.546	0.142	0.156	0.088	0.096	0.094
cg399	NA	No	No	Yes	No	Intergenic	OpenSea	0.315	0.843	0.297	0.518	0.127	0.319	0.459	0.09	0.114	0.093	0.084	0.095
cg400	NA	No	No	Yes	No	Body	OpenSea	0.185	0.637	0.138	0.816	0.101	0.456	0.487	0.073	0.226	0.096	0.089	0.194
cg401	NA	No	No	Yes	No	Body	OpenSea	0.485	0.442	0.684	0.84	0.676	0.44	0.308	0.346	0.339	0.381	0.395	0.482
cg402	NA	No	No	Yes	No	5'UTR	OpenSea	0.384	0.43	0.521	0.729	0.431	0.551	0.361	0.471	0.517	0.377	0.372	0.386
cg403	NA	No	No	Yes	No	Intergenic	OpenSea	0.28	0.188	0.532	0.369	0.715	0.123	0.29	0.157	0.235	0.333	0.26	0.374
cg404	Yes	No	No	No	No	Intergenic	Shelves	0.346	0.381	0.74	0.411	0.508	0.458	0.382	0.356	0.381	0.36	0.335	0.31
cg405	NA	No	Yes	No	No	Body	OpenSea	0.349	0.388	0.646	0.345	0.457	0.371	0.349	0.322	0.356	0.366	0.338	0.322
cg406	Yes	No	No	Yes	No	TSS1500	OpenSea	0.334	0.316	0.605	0.318	0.382	0.349	0.328	0.336	0.37	0.345	0.334	0.311
cg407	NA	No	No	Yes	No	1stExon	Shores	0.073	0.597	0.709	0.228	0.863	0.187	0.544	0.21	0.138	0.187	0.189	0.189
cg408	NA	No	No	Yes	No	Body	OpenSea	0.176	0.375	0.461	0.173	0.885	0.314	0.745	0.072	0.092	0.324	0.1	0.093
cg409	Yes	Yes	Yes	No	No	TSS1500	OpenSea	0.16	0.212	0.621	0.348	0.858	0.449	0.672	0.14	0.155	0.148	0.182	0.172
cg410	NA	No	No	Yes	Yes	Body	OpenSea	0.161	0.15	0.423	0.152	0.869	0.493	0.091	0.142	0.134	0.133	0.184	0.271
cg411	NA	No	No	Yes	No	Body	OpenSea	0.063	0.064	0.548	0.388	0.885	0.52	0.05	0.068	0.073	0.09	0.142	0.167
cg412	NA	No	No	Yes	No	Body	OpenSea	0.089	0.082	0.478	0.418	0.82	0.515	0.069	0.086	0.113	0.115	0.131	0.16
cg413	Yes	No	No	Yes	No	Body	OpenSea	0.222	0.32	0.804	0.308	0.831	0.126	0.112	0.085	0.089	0.082	0.112	0.087
cg414	Yes	No	No	Yes	No	Intergenic	OpenSea	0.099	0.097	0.679	0.094	0.717	0.282	0.074	0.116	0.096	0.098	0.137	0.147
cg415	NA	No	No	Yes	Yes	Body	OpenSea	0.114	0.146	0.511	0.185	0.681	0.258	0.384	0.096	0.072	0.086	0.173	0.277
cg416	NA	No	No	Yes	No	Body	OpenSea	0.116	0.107	0.519	0.457	0.762	0.09	0.097	0.09	0.102	0.112	0.12	0.2
cg417	NA	No	No	Yes	No	Body	OpenSea	0.193	0.086	0.527	0.26	0.672	0.217	0.045	0.11	0.153	0.236	0.201	0.267
cg418	Yes	No	No	Yes	No	Body	OpenSea	0.094	0.114	0.463	0.393	0.665	0.234	0.124	0.132	0.117	0.15	0.149	0.154
cg419	NA	No	No	Yes	No	Body	OpenSea	0.073	0.176	0.507	0.332	0.637	0.288	0.108	0.236	0.095	0.067	0.108	0.13
cg420	Yes	No	No	Yes	No	1stExon	OpenSea	0.082	0.096	0.371	0.235	0.594	0.098	0.063	0.073	0.069	0.078	0.077	0.088
cg421	NA	No	No	Yes	Yes	Intergenic	OpenSea	0.053	0.123	0.584	0.252	0.656	0.107	0.057	0.066	0.075	0.062	0.1	0.068
cg422	NA	No	No	Yes	No	Body	OpenSea	0.072	0.086	0.491	0.383	0.58	0.054	0.059	0.062	0.06	0.056	0.075	0.067
cg423	NA	No	No	Yes	No	TSS200	OpenSea	0.093	0.096	0.109	0.551	0.78	0.058	0.093	0.289	0.446	0.059	0.07	0.085
cg424	NA	No	No	Yes	No	5'UTR	OpenSea	0.017	0.016	0.049	0.058	0.749	0.044	0.165	0.285	0.406	0.051	0.03	0.039
cg425	Yes	No	No	Yes	No	TSS200	OpenSea	0.054	0.063	0.215	0.201	0.853	0.188	0.264	0.368	0.534	0.177	0.121	0.142
cg426	Yes	No	Yes	No	Yes	Intergenic	Shelves	0.235	0.089	0.236	0.147	0.876	0.23	0.058	0.092	0.181	0.059	0.099	0.087
cg427	NA	No	No	Yes	Yes	Intergenic	OpenSea	0.122	0.294	0.169	0.186	0.675	0.119	0.072	0.086	0.092	0.102	0.103	0.087
cg428	Yes	No	No	Yes	No	Body	OpenSea	0.298	0.185	0.128	0.307	0.629	0.139	0.081	0.099	0.089	0.082	0.105	0.121
cg429	NA	No	No	Yes	Yes	Intergenic	OpenSea	0.057	0.062	0.156	0.08	0.619	0.059	0.281	0.151	0.126	0.225	0.192	0.091
cg430	NA	No	No	Yes	Yes	Intergenic	OpenSea	0.062	0.064	0.233	0.101	0.585	0.073	0.198	0.078	0.128	0.105	0.112	0.096
cg431	NA	No	No	Yes	No	5'UTR	Shores	0.05	0.054	0.093	0.06	0.559	0.278	0.067	0.136	0.121	0.067	0.159	0.208
cg432	NA	No	No	Yes	Yes	Intergenic	OpenSea	0.064	0.093	0.123	0.054	0.687	0.049	0.056	0.06	0.065	0.057	0.066	0.065
cg433	NA	No	No	Yes	No	Body	OpenSea	0.028	0.029	0.033	0.029	0.517	0.042	0.031	0.04	0.039	0.039	0.038	0.047
cg434	Yes	No	No	Yes	No	Body	OpenSea	0.059	0.089	0.05	0.043	0.546	0.077	0.104	0.054	0.069	0.17	0.135	0.086
cg435	NA	Yes	Yes	No	No	Intergenic	OpenSea	0.072	0.603	0.06	0.176	0.85	0.533	0.578	0.106	0.086	0.124	0.11	0.101
cg436	NA	No	No	Yes	No	5'UTR	OpenSea	0.081	0.541	0.057	0.324	0.908	0.784	0.174	0.058	0.074	0.093	0.098	0.108
cg437	NA	No	No	Yes	No	5'UTR	OpenSea	0.315	0.676	0.088	0.096	0.808	0.582	0.078	0.097	0.092	0.08	0.094	0.108
cg438	NA	No	No	Yes	Yes	Body	OpenSea	0.082	0.086	0.075	0.057	0.68	0.328	0.267	0.14	0.233	0.179	0.106	0.108
cg439	NA	No	No	Yes	No	Body	OpenSea	0.088	0.207	0.127	0.115	0.625	0.482	0.354	0.123	0.177	0.155	0.126	0.138
cg440	NA	No	No	Yes	Yes	Body	OpenSea	0.077	0.144	0.143	0.241	0.649	0.519	0.077	0.139	0.135	0.084	0.141	0.081
cg441	Yes	No	No	Yes	No	Intergenic	OpenSea	0.044	0.041	0.04	0.051	0.702	0.54	0.036	0.047	0.045	0.041	0.061	0.062
cg442	NA	No	No	Yes	Yes	Body	OpenSea	0.042	0.045	0.18	0.07	0.716	0.382	0.098	0.065	0.081	0.103	0.071	0.065
cg443	NA	No	No	Yes	No	Body	OpenSea	0.05	0.048	0.156	0.287	0.775	0.702	0.26	0.3	0.238	0.255	0.258	0.283
cg444	NA	No	No	Yes	Yes	Body	OpenSea	0.065	0.087	0.08	0.086	0.924	0.802	0.228	0.06	0.072	0.058	0.075	0.063
cg445	NA	No	No	Yes	Yes	Intergenic	Shelves	0.066	0.179	0.323	0.208	0.803	0.541	0.457	0.071	0.068	0.059	0.089	0.065
cg446	Yes	No	No	Yes	No	Intergenic	OpenSea	0.096	0.026	0.021	0.026	0.022	0.033	0.019	0.061	0.025	0.026	0.353	0.088
cg447	Yes	No	No	Yes	No	Body	OpenSea	0.045	0.048	0.045	0.032	0.043	0.031	0.033	0.109	0.047	0.085	0.471	0.088
cg448	Yes	No	No	Yes	No	5'UTR	OpenSea	0.155	0.046	0.039	0.04	0.042	0.034	0.047	0.143	0.086	0.068	0.393	0.09
cg449	Yes	No	No	Yes	No	Intergenic	Shores	0.111	0.056	0.04	0.05	0.038	0.071	0.07	0.106	0.068	0.144	0.371	0.121
cg450	Yes	No	No	Yes	No	TSS1500	Island	0.02	0.019	0.019	0.021	0.022	0.019	0.021	0.254	0.08	0.077	0.388	0.073
cg451	Yes	No	No	Yes	No	TSS1500	Island	0.018	0.019	0.017	0.02	0.02	0.018	0.019	0.157	0.04	0.034	0.29	0.044
cg452	Yes	No	No	Yes	No	TSS1500	Island	0.019	0.017	0.023	0.02	0.017	0.015	0.017	0.138	0.081	0.128	0.308	0.075
cg453	NA	No	No	Yes	No	TSS200	Shores	0.015	0.015	0.014	0.027	0.018	0.026	0.08	0.154	0.053	0.122	0.313	0.138
cg454	Yes	No	No	Yes	Yes	Body	OpenSea	0.022	0.022	0.022	0.022	0.026	0.02	0.026	0.085	0.088	0.245	0.387	0.156
cg455	Yes	Yes	Yes	No	No	Intergenic	Shores	0.04	0.029	0.022	0.024	0.026	0.025	0.052	0.178	0.094	0.259	0.366	0.209
cg456	Yes	No	No	Yes	No	TSS200	Island	0.043	0.038	0.037	0.044	0.048	0.035	0.051	0.104	0.08	0.228	0.337	0.188
cg457	Yes	No	No	Yes	No	TSS200	Island	0.054	0.043	0.034	0.04	0.046	0.038	0.063	0.106	0.095	0.233	0.316	0.188
cg458	Yes	No	No	Yes	No	Body	Island	0.036	0.038	0.025	0.03	0.037	0.028	0.028	0.038	0.029	0.231	0.307	0.201
cg459	Yes	No	No	Yes	No	Body	Island	0.11	0.025	0.019	0.021	0.025	0.019	0.023	0.048	0.045	0.203	0.329	0.247
cg460	Yes	No	No	Yes	No	TSS200	Island	0.055	0.016	0.014	0.016	0.015	0.014	0.016	0.066	0.039	0.19	0.315	0.233
cg461	Yes	No	No	Yes	No	Intergenic	OpenSea	0.074	0.056	0.052	0.053	0.066	0.053	0.05	0.049	0.048	0.22	0.343	0.138
cg462	Yes	No	No	Yes	No	TSS200	Island	0.018	0.016	0.016	0.019	0.019	0.017	0.022	0.04	0.036	0.178	0.316	0.113
cg463	NA	No	No	Yes	No	1stExon	Island	0.072	0.017	0.016	0.021	0.021	0.017	0.029	0.076	0.038	0.242	0.312	0.104
cg464	Yes	No	No	Yes	Yes	Body	Shores	0.03	0.023	0.018	0.022	0.02	0.017	0.019	0.173	0.053	0.137	0.349	0.205
cg465	Yes	No	No	Yes	No	5'UTR	OpenSea	0.024	0.028	0.015	0.02	0.026	0.022	0.024	0.121	0.07	0.144	0.303	0.176
cg466	Yes	No	No	Yes	No	TSS1500	Island	0.026	0.026	0.024	0.026	0.025	0.022	0.039	0.137	0.072	0.184	0.299	0.216
cg467	Yes	No	No	Yes	No	Body	OpenSea	0.038	0.02	0.015	0.015	0.016	0.014	0.015	0.062	0.02	0.076	0.282	0.175
cg468	Yes	No	No	Yes	No	Intergenic	Island	0.031	0.032	0.034	0.042	0.042	0.029	0.03	0.15	0.039	0.057	0.326	0.199
cg469	Yes	No	No	Yes	No	Body	OpenSea	0.031	0.034	0.026	0.032	0.034	0.03	0.031	0.131	0.033	0.057	0.303	0.205
cg470	Yes	No	No	Yes	No	Body	Shores	0.115	0.031	0.022	0.027	0.029	0.024	0.027	0.059	0.034	0.099	0.392	0.336
cg471	Yes	No	No	Yes	No	5'UTR	Island	0.019	0.018	0.026	0.032	0.024	0.028	0.07	0.064	0.04	0.19	0.338	0.306
cg472	Yes	No	No	Yes	Yes	Intergenic	Island	0.015	0.015	0.014	0.017	0.017	0.014	0.016	0.025	0.028	0.149	0.424	0.313
cg473	Yes	No	No	Yes	No	TSS1500	Shores	0.025	0.02	0.017	0.022	0.021	0.018	0.02	0.075	0.038	0.207	0.425	0.271
cg474	NA	No	No	Yes	No	Body	Island	0.016	0.017	0.399	0.053	0.05	0.018	0.04	0.025	0.024	0.021	0.025	0.026
cg475	Yes	No	No	Yes	No	5'UTR	Island	0.015	0.018	0.208	0.018	0.019	0.017	0.018	0.025	0.018	0.017	0.025	0.022
cg476	NA	No	No	Yes	No	1stExon	Island	0.034	0.024	0.145	0.028	0.034	0.017	0.031	0.03	0.033	0.03	0.035	0.034
cg477	Yes	Yes	Yes	No	No	Body	Island	0.091	0.094	0.218	0.087	0.08	0.073	0.076	0.074	0.079	0.08	0.079	0.078
cg478	NA	No	No	Yes	Yes	Body	OpenSea	0.075	0.082	0.191	0.066	0.07	0.073	0.063	0.085	0.085	0.061	0.071	0.069
cg479	NA	No	No	Yes	Yes	Intergenic	Shores	0.058	0.061	0.254	0.1	0.055	0.076	0.052	0.062	0.054	0.058	0.061	0.066
cg480	Yes	No	No	Yes	No	Body	Island	0.05	0.059	0.25	0.063	0.075	0.055	0.064	0.074	0.07	0.072	0.076	0.069
cg481	Yes	No	No	Yes	No	TSS200	Shelves	0.048	0.047	0.189	0.092	0.114	0.088	0.041	0.047	0.049	0.049	0.055	0.051
cg482	NA	No	No	Yes	Yes	Intergenic	OpenSea	0.045	0.052	0.2	0.095	0.052	0.058	0.047	0.054	0.052	0.053	0.059	0.064
cg483	Yes	No	No	Yes	Yes	Body	OpenSea	0.043	0.052	0.17	0.05	0.046	0.046	0.051	0.054	0.063	0.059	0.054	0.059
cg484	Yes	No	No	Yes	No	Body	Island	0.051	0.05	0.189	0.071	0.048	0.052	0.056	0.057	0.068	0.055	0.059	0.062
cg485	NA	No	No	Yes	Yes	Body	Shores	0.049	0.054	0.186	0.065	0.054	0.049	0.046	0.059	0.06	0.05	0.051	0.055
cg486	NA	Yes	Yes	No	No	Intergenic	OpenSea	0.115	0.088	0.19	0.054	0.09	0.038	0.033	0.048	0.038	0.039	0.048	0.113
cg487	NA	No	No	Yes	Yes	Body	OpenSea	0.068	0.059	0.213	0.053	0.124	0.044	0.056	0.08	0.072	0.076	0.101	0.096
cg488	Yes	No	No	Yes	No	Body	Shelves	0.069	0.065	0.255	0.077	0.141	0.061	0.059	0.072	0.063	0.063	0.067	0.065
cg489	NA	No	No	Yes	No	Intergenic	OpenSea	0.103	0.081	0.243	0.072	0.135	0.076	0.083	0.067	0.061	0.076	0.076	0.07
cg490	Yes	No	No	Yes	No	3'UTR	Shores	0.088	0.091	0.227	0.118	0.097	0.194	0.082	0.087	0.079	0.082	0.093	0.095
cg491	NA	No	No	Yes	No	Intergenic	OpenSea	0.175	0.104	0.222	0.106	0.093	0.078	0.062	0.09	0.086	0.08	0.099	0.139
cg492	Yes	No	No	Yes	No	Intergenic	OpenSea	0.104	0.132	0.224	0.092	0.105	0.066	0.106	0.109	0.111	0.108	0.16	0.116
cg493	NA	No	No	Yes	Yes	Body	Shelves	0.055	0.071	0.303	0.139	0.189	0.12	0.087	0.046	0.041	0.045	0.049	0.053
cg494	NA	No	No	Yes	No	Body	OpenSea	0.049	0.04	0.255	0.181	0.063	0.071	0.043	0.051	0.048	0.054	0.057	0.067
cg495	NA	No	No	Yes	Yes	5'UTR	Shores	0.047	0.048	0.443	0.208	0.073	0.05	0.068	0.066	0.079	0.049	0.066	0.053
cg496	NA	No	No	Yes	Yes	5'UTR	OpenSea	0.096	0.105	0.335	0.223	0.102	0.096	0.07	0.097	0.082	0.082	0.105	0.113
cg497	NA	No	No	Yes	No	Body	OpenSea	0.055	0.061	0.369	0.217	0.08	0.161	0.046	0.059	0.057	0.057	0.061	0.068
cg498	NA	No	No	Yes	Yes	Intergenic	OpenSea	0.052	0.047	0.365	0.19	0.138	0.14	0.048	0.062	0.056	0.065	0.067	0.066
cg499	Yes	No	No	Yes	No	Body	OpenSea	0.056	0.083	0.462	0.179	0.143	0.116	0.366	0.191	0.166	0.167	0.112	0.205
cg500	Yes	No	No	Yes	No	Body	Island	0.039	0.088	0.349	0.1	0.24	0.051	0.211	0.14	0.104	0.11	0.067	0.053
cg501	NA	No	No	Yes	No	Body	OpenSea	0.101	0.214	0.462	0.241	0.237	0.044	0.037	0.042	0.046	0.037	0.052	0.048
cg502	NA	No	No	Yes	No	Intergenic	OpenSea	0.063	0.095	0.465	0.137	0.19	0.053	0.052	0.058	0.061	0.059	0.062	0.063
cg503	NA	No	No	Yes	Yes	Intergenic	OpenSea	0.058	0.053	0.445	0.235	0.251	0.061	0.042	0.062	0.069	0.051	0.061	0.064
cg504	NA	No	No	Yes	No	Body	OpenSea	0.171	0.172	0.423	0.265	0.174	0.122	0.119	0.139	0.136	0.108	0.122	0.161
cg505	NA	No	No	Yes	No	Body	OpenSea	0.173	0.169	0.401	0.248	0.166	0.172	0.093	0.164	0.137	0.16	0.14	0.141
cg506	NA	No	No	Yes	No	Intergenic	OpenSea	0.144	0.187	0.382	0.183	0.17	0.132	0.055	0.076	0.069	0.207	0.112	0.229
cg507	Yes	No	No	Yes	Yes	Body	Island	0.171	0.135	0.343	0.145	0.156	0.072	0.078	0.095	0.112	0.143	0.156	0.117
cg508	NA	Yes	Yes	No	No	Body	OpenSea	0.11	0.098	0.333	0.191	0.204	0.075	0.08	0.076	0.086	0.19	0.116	0.099
cg509	NA	No	No	Yes	Yes	Body	OpenSea	0.043	0.041	0.095	0.421	0.067	0.152	0.333	0.042	0.047	0.19	0.061	0.055
cg510	NA	No	No	Yes	Yes	Body	OpenSea	0.037	0.037	0.054	0.491	0.049	0.039	0.036	0.158	0.174	0.05	0.055	0.073
cg511	NA	No	No	Yes	No	3'UTR	OpenSea	0.038	0.234	0.083	0.412	0.059	0.099	0.045	0.124	0.089	0.047	0.055	0.048
cg512	NA	No	No	Yes	Yes	Body	OpenSea	0.043	0.247	0.047	0.347	0.04	0.119	0.045	0.051	0.05	0.039	0.049	0.046
cg513	NA	No	No	Yes	No	Body	OpenSea	0.042	0.049	0.264	0.384	0.071	0.191	0.036	0.045	0.047	0.053	0.048	0.052
cg514	NA	No	No	Yes	No	Body	OpenSea	0.063	0.061	0.08	0.403	0.127	0.157	0.045	0.082	0.129	0.063	0.059	0.069
cg515	NA	No	No	Yes	No	Body	OpenSea	0.071	0.07	0.141	0.462	0.065	0.07	0.05	0.062	0.067	0.064	0.065	0.085
cg516	NA	No	No	Yes	Yes	Body	OpenSea	0.09	0.084	0.203	0.363	0.118	0.087	0.078	0.087	0.084	0.101	0.098	0.089
cg517	Yes	No	No	Yes	Yes	Body	OpenSea	0.072	0.5	0.094	0.535	0.32	0.086	0.065	0.07	0.081	0.064	0.081	0.076
cg518	Yes	No	No	Yes	No	Body	OpenSea	0.039	0.044	0.05	0.416	0.326	0.041	0.184	0.054	0.051	0.066	0.086	0.186
cg519	Yes	No	No	Yes	No	Body	OpenSea	0.049	0.054	0.17	0.497	0.392	0.101	0.062	0.066	0.067	0.059	0.088	0.072
cg520	Yes	No	No	Yes	No	Body	OpenSea	0.049	0.053	0.108	0.419	0.311	0.079	0.057	0.066	0.069	0.058	0.07	0.059
cg521	NA	No	No	Yes	No	Body	OpenSea	0.058	0.063	0.176	0.601	0.458	0.334	0.045	0.061	0.059	0.063	0.067	0.068
cg522	NA	No	No	Yes	No	Intergenic	OpenSea	0.219	0.213	0.185	0.546	0.307	0.167	0.121	0.152	0.128	0.135	0.138	0.159
cg523	Yes	No	No	Yes	No	Intergenic	OpenSea	0.097	0.096	0.351	0.464	0.234	0.197	0.054	0.081	0.076	0.072	0.078	0.095
cg524	NA	No	No	Yes	No	Body	OpenSea	0.055	0.282	0.114	0.404	0.117	0.619	0.042	0.071	0.059	0.054	0.056	0.055
cg525	NA	No	No	Yes	No	Body	OpenSea	0.158	0.138	0.067	0.432	0.091	0.576	0.05	0.068	0.074	0.071	0.073	0.085
cg526	NA	No	No	Yes	Yes	Body	OpenSea	0.339	0.191	0.09	0.266	0.103	0.569	0.067	0.104	0.091	0.079	0.087	0.106
cg527	NA	No	No	Yes	No	Intergenic	OpenSea	0.196	0.188	0.094	0.203	0.112	0.47	0.067	0.101	0.237	0.085	0.105	0.107
cg528	NA	No	No	Yes	No	Body	OpenSea	0.034	0.07	0.032	0.291	0.06	0.475	0.031	0.045	0.04	0.04	0.044	0.054
cg529	NA	No	No	Yes	Yes	Intergenic	OpenSea	0.18	0.097	0.123	0.237	0.098	0.324	0.056	0.074	0.072	0.067	0.073	0.057
cg530	NA	No	No	Yes	Yes	Intergenic	OpenSea	0.054	0.053	0.099	0.311	0.142	0.379	0.048	0.061	0.06	0.057	0.057	0.061
cg531	NA	No	No	Yes	No	3'UTR	OpenSea	0.089	0.095	0.127	0.284	0.062	0.392	0.039	0.05	0.05	0.05	0.052	0.052
cg532	NA	No	No	Yes	No	Body	Shelves	0.102	0.12	0.158	0.251	0.124	0.332	0.039	0.043	0.042	0.04	0.043	0.044
cg533	NA	No	No	Yes	Yes	Intergenic	OpenSea	0.055	0.072	0.194	0.44	0.091	0.385	0.058	0.083	0.089	0.074	0.084	0.079
cg534	NA	No	No	Yes	No	5'UTR	OpenSea	0.052	0.064	0.059	0.459	0.05	0.327	0.034	0.122	0.176	0.045	0.057	0.055
cg535	NA	No	No	Yes	No	TSS1500	Shores	0.061	0.089	0.076	0.417	0.068	0.31	0.049	0.062	0.067	0.07	0.065	0.075
cg536	NA	No	No	Yes	No	Body	OpenSea	0.055	0.058	0.068	0.505	0.077	0.25	0.051	0.064	0.072	0.108	0.073	0.155
cg537	Yes	No	No	Yes	No	Intergenic	OpenSea	0.018	0.025	0.018	0.429	0.032	0.276	0.024	0.023	0.022	0.02	0.024	0.024
cg538	NA	No	No	Yes	Yes	Body	OpenSea	0.08	0.058	0.19	0.638	0.087	0.414	0.052	0.065	0.064	0.054	0.073	0.064
cg539	NA	No	No	Yes	No	Body	OpenSea	0.047	0.043	0.056	0.544	0.087	0.495	0.177	0.057	0.061	0.184	0.079	0.071
cg540	NA	No	No	Yes	No	Body	Shelves	0.112	0.129	0.076	0.358	0.099	0.439	0.111	0.093	0.101	0.208	0.126	0.187
cg541	NA	No	No	Yes	No	Body	OpenSea	0.135	0.13	0.211	0.433	0.138	0.386	0.083	0.113	0.119	0.162	0.125	0.171
cg542	NA	No	No	Yes	No	5'UTR	OpenSea	0.095	0.136	0.313	0.515	0.194	0.461	0.059	0.079	0.093	0.089	0.103	0.138
cg543	NA	No	No	Yes	Yes	Intergenic	OpenSea	0.075	0.075	0.12	0.54	0.206	0.533	0.068	0.095	0.09	0.081	0.119	0.079
cg544	NA	No	No	Yes	Yes	Body	OpenSea	0.061	0.063	0.205	0.504	0.14	0.467	0.064	0.215	0.093	0.091	0.199	0.155
cg545	NA	No	No	Yes	No	5'UTR	OpenSea	0.069	0.068	0.051	0.099	0.221	0.344	0.158	0.095	0.071	0.151	0.218	0.259
cg546	NA	No	No	Yes	Yes	5'UTR	OpenSea	0.046	0.24	0.054	0.137	0.172	0.348	0.043	0.156	0.105	0.049	0.065	0.057
cg547	Yes	No	No	Yes	No	Body	OpenSea	0.088	0.234	0.057	0.096	0.173	0.306	0.065	0.081	0.093	0.084	0.08	0.093
cg548	NA	No	No	Yes	No	Body	OpenSea	0.143	0.15	0.099	0.219	0.213	0.347	0.073	0.106	0.097	0.096	0.109	0.121
cg549	NA	No	No	Yes	No	5'UTR	Shelves	0.081	0.086	0.066	0.199	0.108	0.35	0.055	0.159	0.133	0.072	0.1	0.142
cg550	NA	No	No	Yes	No	Intergenic	OpenSea	0.107	0.107	0.081	0.208	0.109	0.331	0.065	0.088	0.127	0.103	0.108	0.139
cg551	NA	No	No	Yes	Yes	Body	OpenSea	0.034	0.055	0.039	0.047	0.176	0.328	0.062	0.231	0.062	0.057	0.055	0.034
cg552	Yes	No	No	Yes	No	TSS200	Shelves	0.038	0.035	0.193	0.141	0.18	0.344	0.046	0.048	0.048	0.046	0.05	0.058
cg553	NA	No	No	Yes	Yes	Body	OpenSea	0.035	0.035	0.051	0.051	0.246	0.284	0.031	0.038	0.036	0.032	0.039	0.039
cg554	NA	No	No	Yes	Yes	5'UTR	OpenSea	0.053	0.043	0.082	0.076	0.106	0.288	0.037	0.045	0.044	0.05	0.055	0.05
cg555	NA	No	No	Yes	Yes	Intergenic	OpenSea	0.046	0.055	0.125	0.068	0.136	0.247	0.047	0.058	0.052	0.055	0.057	0.055
cg556	NA	No	No	Yes	No	Body	OpenSea	0.038	0.034	0.036	0.061	0.106	0.352	0.063	0.053	0.053	0.088	0.061	0.071
cg557	NA	No	No	Yes	No	Body	Shelves	0.041	0.042	0.041	0.104	0.109	0.331	0.035	0.045	0.041	0.043	0.054	0.081
cg558	Yes	No	No	Yes	Yes	Body	Island	0.023	0.035	0.123	0.126	0.423	0.723	0.048	0.048	0.032	0.031	0.034	0.042
cg559	NA	No	No	Yes	No	5'UTR	OpenSea	0.073	0.064	0.059	0.2	0.297	0.67	0.048	0.068	0.065	0.065	0.068	0.088
cg560	NA	No	No	Yes	No	Body	OpenSea	0.052	0.048	0.051	0.209	0.278	0.601	0.04	0.057	0.069	0.053	0.067	0.088
cg561	NA	No	No	Yes	Yes	Body	OpenSea	0.038	0.043	0.121	0.313	0.312	0.59	0.212	0.051	0.047	0.051	0.056	0.045
cg562	NA	Yes	Yes	No	No	Body	OpenSea	0.056	0.19	0.055	0.331	0.385	0.539	0.05	0.117	0.109	0.084	0.086	0.082
cg563	Yes	No	No	Yes	No	Body	OpenSea	0.123	0.193	0.124	0.143	0.411	0.629	0.083	0.1	0.099	0.109	0.111	0.141
cg564	NA	No	No	Yes	No	Body	OpenSea	0.11	0.301	0.052	0.057	0.317	0.493	0.055	0.112	0.123	0.088	0.107	0.184
cg565	NA	Yes	Yes	No	No	Body	OpenSea	0.16	0.202	0.05	0.064	0.239	0.731	0.085	0.063	0.071	0.09	0.077	0.166
cg566	NA	No	No	Yes	No	Body	OpenSea	0.259	0.109	0.045	0.094	0.072	0.654	0.048	0.06	0.057	0.059	0.062	0.064
cg567	NA	No	No	Yes	Yes	Body	OpenSea	0.081	0.066	0.074	0.244	0.149	0.79	0.049	0.401	0.504	0.276	0.386	0.313
cg568	NA	No	No	Yes	No	Body	OpenSea	0.386	0.495	0.245	0.339	0.627	0.892	0.128	0.355	0.232	0.231	0.259	0.382
cg569	NA	No	No	Yes	No	TSS200	OpenSea	0.261	0.382	0.194	0.15	0.795	0.679	0.144	0.174	0.165	0.188	0.202	0.221
cg570	NA	No	No	Yes	No	Body	OpenSea	0.376	0.252	0.276	0.301	0.774	0.666	0.314	0.275	0.248	0.236	0.256	0.228
cg571	NA	No	No	Yes	No	Body	OpenSea	0.103	0.083	0.172	0.657	0.097	0.764	0.059	0.078	0.071	0.081	0.089	0.091
cg572	NA	No	No	Yes	No	5'UTR	OpenSea	0.042	0.096	0.055	0.658	0.112	0.744	0.19	0.068	0.074	0.049	0.091	0.058
cg573	NA	No	No	Yes	No	Intergenic	OpenSea	0.122	0.18	0.246	0.742	0.132	0.484	0.07	0.086	0.086	0.078	0.146	0.28
cg574	NA	No	No	Yes	No	Body	OpenSea	0.081	0.299	0.179	0.729	0.096	0.7	0.04	0.101	0.063	0.048	0.062	0.073
cg575	NA	No	No	Yes	No	Body	OpenSea	0.225	0.333	0.064	0.638	0.069	0.541	0.049	0.069	0.063	0.062	0.068	0.081
cg576	NA	No	Yes	No	No	Intergenic	OpenSea	0.159	0.236	0.156	0.656	0.225	0.576	0.038	0.355	0.284	0.095	0.237	0.119
cg577	NA	No	No	Yes	No	Body	OpenSea	0.041	0.463	0.045	0.628	0.072	0.823	0.047	0.243	0.091	0.045	0.056	0.074
cg578	NA	No	No	Yes	No	Body	OpenSea	0.228	0.251	0.182	0.909	0.181	0.895	0.085	0.143	0.137	0.116	0.125	0.171
cg579	NA	No	No	Yes	No	Body	OpenSea	0.196	0.189	0.136	0.627	0.112	0.821	0.1	0.183	0.139	0.144	0.196	0.325
cg580	NA	No	No	Yes	No	3'UTR	Shelves	0.239	0.239	0.161	0.672	0.203	0.671	0.131	0.175	0.14	0.157	0.174	0.19
cg581	NA	No	No	Yes	No	Body	OpenSea	0.092	0.503	0.095	0.214	0.303	0.863	0.098	0.222	0.145	0.095	0.122	0.164
cg582	NA	No	No	Yes	No	Intergenic	OpenSea	0.228	0.64	0.169	0.132	0.334	0.717	0.127	0.134	0.154	0.157	0.147	0.205
cg583	Yes	No	No	Yes	Yes	5'UTR	Shores	0.173	0.625	0.041	0.073	0.146	0.708	0.106	0.094	0.074	0.066	0.089	0.08
cg584	NA	No	No	Yes	No	Intergenic	OpenSea	0.146	0.684	0.059	0.059	0.108	0.672	0.056	0.133	0.099	0.082	0.104	0.097
cg585	NA	No	No	Yes	No	Body	OpenSea	0.028	0.447	0.023	0.093	0.096	0.658	0.029	0.117	0.04	0.024	0.036	0.046
cg586	Yes	No	No	Yes	No	3'UTR	OpenSea	0.245	0.435	0.047	0.198	0.173	0.554	0.043	0.062	0.057	0.046	0.061	0.053
cg587	Yes	No	No	Yes	No	5'UTR	OpenSea	0.336	0.286	0.133	0.095	0.24	0.717	0.509	0.147	0.145	0.183	0.177	0.274
cg588	NA	No	No	Yes	Yes	Body	OpenSea	0.043	0.045	0.046	0.295	0.095	0.468	0.616	0.06	0.055	0.069	0.059	0.054
cg589	NA	No	No	Yes	No	Body	OpenSea	0.09	0.158	0.114	0.519	0.323	0.761	0.408	0.081	0.077	0.107	0.097	0.074
cg590	Yes	No	No	Yes	Yes	5'UTR	OpenSea	0.059	0.253	0.065	0.382	0.134	0.551	0.281	0.07	0.064	0.071	0.074	0.064
cg591	Yes	Yes	No	No	No	5'UTR	Shores	0.225	0.177	0.048	0.235	0.212	0.64	0.348	0.066	0.059	0.099	0.15	0.107
cg592	NA	No	No	Yes	No	Intergenic	OpenSea	0.107	0.084	0.099	0.241	0.149	0.543	0.354	0.105	0.116	0.106	0.108	0.137
cg593	Yes	No	No	No	No	Body	OpenSea	0.922	0.932	0.603	0.936	0.112	0.95	0.928	0.938	0.942	0.937	0.923	0.921
cg594	Yes	No	No	No	No	Body	OpenSea	0.954	0.957	0.599	0.959	0.133	0.965	0.946	0.948	0.958	0.934	0.924	0.929
cg595	Yes	Yes	No	No	No	Body	OpenSea	0.95	0.964	0.696	0.958	0.119	0.97	0.966	0.963	0.957	0.915	0.922	0.925
cg596	NA	No	Yes	No	No	Body	OpenSea	0.962	0.961	0.647	0.942	0.143	0.967	0.959	0.962	0.964	0.962	0.95	0.961
cg597	NA	Yes	No	No	No	Intergenic	OpenSea	0.964	0.967	0.696	0.957	0.133	0.971	0.966	0.959	0.966	0.966	0.951	0.962
cg598	NA	No	No	Yes	No	Body	OpenSea	0.954	0.956	0.687	0.95	0.125	0.962	0.96	0.955	0.956	0.954	0.936	0.953
cg599	Yes	No	No	Yes	No	Body	OpenSea	0.895	0.68	0.932	0.956	0.067	0.931	0.959	0.953	0.952	0.953	0.951	0.945
cg600	Yes	No	No	Yes	No	3'UTR	OpenSea	0.954	0.95	0.811	0.92	0.092	0.947	0.931	0.939	0.911	0.893	0.927	0.857
cg601	Yes	Yes	No	No	No	Intergenic	OpenSea	0.922	0.942	0.851	0.937	0.125	0.946	0.946	0.94	0.946	0.929	0.89	0.839
cg602	NA	No	No	Yes	No	Body	OpenSea	0.953	0.961	0.879	0.962	0.144	0.969	0.954	0.924	0.957	0.939	0.853	0.867
cg603	NA	No	No	Yes	No	Intergenic	OpenSea	0.938	0.943	0.775	0.942	0.113	0.816	0.953	0.928	0.958	0.956	0.938	0.953
cg604	NA	Yes	No	No	No	Intergenic	OpenSea	0.956	0.968	0.796	0.96	0.165	0.971	0.973	0.968	0.969	0.97	0.959	0.967
cg605	NA	Yes	Yes	No	No	3'UTR	OpenSea	0.943	0.95	0.753	0.954	0.14	0.959	0.929	0.931	0.943	0.949	0.921	0.935
cg606	NA	Yes	No	No	No	Intergenic	OpenSea	0.956	0.954	0.729	0.938	0.138	0.956	0.953	0.951	0.959	0.948	0.941	0.949
cg607	NA	No	No	Yes	No	Intergenic	OpenSea	0.962	0.964	0.763	0.957	0.139	0.968	0.966	0.958	0.965	0.964	0.954	0.954
cg608	NA	No	No	Yes	No	Body	OpenSea	0.966	0.965	0.741	0.936	0.147	0.951	0.965	0.959	0.965	0.967	0.959	0.963
cg609	NA	No	No	Yes	No	Body	OpenSea	0.954	0.959	0.85	0.96	0.129	0.965	0.781	0.958	0.959	0.95	0.942	0.945
cg610	NA	No	No	Yes	No	Intergenic	Shelves	0.963	0.969	0.853	0.964	0.138	0.968	0.756	0.958	0.964	0.93	0.932	0.953
cg611	NA	No	No	No	Yes	Body	OpenSea	0.953	0.954	0.879	0.959	0.143	0.961	0.957	0.886	0.918	0.956	0.91	0.939
cg612	Yes	Yes	Yes	No	No	Intergenic	OpenSea	0.944	0.96	0.894	0.964	0.142	0.968	0.966	0.958	0.964	0.964	0.949	0.957
cg613	NA	No	No	No	Yes	Body	OpenSea	0.952	0.96	0.865	0.961	0.117	0.966	0.952	0.951	0.935	0.957	0.946	0.953
cg614	NA	No	No	Yes	No	Body	OpenSea	0.953	0.953	0.871	0.944	0.142	0.957	0.96	0.954	0.959	0.955	0.934	0.94
cg615	NA	No	No	No	No	TSS1500	Shores	0.947	0.946	0.85	0.962	0.148	0.968	0.965	0.952	0.956	0.956	0.948	0.946
cg616	Yes	No	No	No	No	Body	OpenSea	0.933	0.957	0.823	0.953	0.141	0.965	0.949	0.956	0.961	0.955	0.933	0.936
cg617	Yes	No	No	Yes	No	Intergenic	Shelves	0.932	0.957	0.848	0.959	0.149	0.965	0.941	0.956	0.961	0.908	0.913	0.921
cg618	NA	No	No	No	No	Body	OpenSea	0.928	0.943	0.858	0.954	0.15	0.956	0.954	0.947	0.951	0.925	0.929	0.934
cg619	Yes	No	No	No	No	Body	Shores	0.971	0.969	0.927	0.975	0.111	0.979	0.974	0.969	0.968	0.966	0.964	0.962
cg620	Yes	No	No	Yes	No	Body	OpenSea	0.973	0.975	0.888	0.972	0.11	0.978	0.976	0.966	0.965	0.966	0.966	0.963
cg621	NA	No	No	No	Yes	Intergenic	OpenSea	0.959	0.965	0.922	0.966	0.084	0.968	0.952	0.96	0.965	0.935	0.945	0.951
cg622	Yes	Yes	No	No	No	Intergenic	OpenSea	0.96	0.955	0.953	0.965	0.114	0.967	0.961	0.953	0.954	0.954	0.95	0.94
cg623	NA	No	No	Yes	No	Body	OpenSea	0.952	0.958	0.913	0.967	0.165	0.971	0.965	0.956	0.963	0.951	0.92	0.922
cg624	Yes	No	No	Yes	No	Body	OpenSea	0.923	0.935	0.928	0.956	0.144	0.961	0.955	0.944	0.954	0.946	0.936	0.937
cg625	NA	No	No	Yes	No	TSS1500	Shores	0.942	0.96	0.928	0.954	0.137	0.955	0.958	0.957	0.96	0.948	0.937	0.953
cg626	NA	No	No	Yes	No	Body	OpenSea	0.947	0.953	0.918	0.953	0.146	0.957	0.959	0.954	0.956	0.947	0.943	0.949
cg627	NA	Yes	Yes	No	No	Body	OpenSea	0.942	0.941	0.93	0.964	0.144	0.962	0.96	0.945	0.953	0.953	0.946	0.941
cg628	NA	Yes	No	No	No	Intergenic	OpenSea	0.947	0.948	0.941	0.957	0.144	0.96	0.951	0.947	0.954	0.949	0.942	0.939
cg629	NA	Yes	No	No	No	Intergenic	OpenSea	0.956	0.959	0.961	0.963	0.171	0.967	0.92	0.959	0.963	0.956	0.946	0.954
cg630	NA	No	No	No	No	Body	OpenSea	0.963	0.96	0.956	0.97	0.165	0.972	0.968	0.96	0.966	0.967	0.957	0.955
cg631	Yes	No	No	Yes	No	Body	OpenSea	0.969	0.969	0.961	0.976	0.173	0.98	0.976	0.966	0.966	0.964	0.965	0.96
cg632	Yes	No	No	Yes	No	5'UTR	OpenSea	0.953	0.96	0.938	0.957	0.157	0.962	0.958	0.949	0.956	0.954	0.948	0.948
cg633	NA	No	No	Yes	No	Body	OpenSea	0.953	0.954	0.941	0.967	0.166	0.967	0.967	0.956	0.963	0.962	0.952	0.948
cg634	NA	Yes	Yes	No	No	Body	OpenSea	0.951	0.951	0.953	0.967	0.166	0.966	0.965	0.95	0.958	0.959	0.946	0.946
cg635	Yes	No	No	No	No	Body	OpenSea	0.951	0.953	0.943	0.965	0.17	0.967	0.96	0.951	0.953	0.954	0.951	0.948
cg636	NA	No	Yes	No	No	Body	OpenSea	0.961	0.969	0.926	0.967	0.158	0.974	0.962	0.968	0.971	0.953	0.943	0.955
cg637	Yes	No	No	No	No	Body	OpenSea	0.96	0.962	0.921	0.967	0.167	0.971	0.969	0.96	0.967	0.964	0.957	0.958
cg638	Yes	No	No	Yes	No	Body	OpenSea	0.984	0.985	0.038	0.943	0.364	0.985	0.986	0.981	0.981	0.981	0.979	0.98
cg639	NA	No	No	No	No	Body	OpenSea	0.959	0.956	0.055	0.946	0.477	0.968	0.955	0.959	0.96	0.94	0.935	0.946
cg640	NA	Yes	No	No	No	Body	Shores	0.973	0.975	0.17	0.972	0.121	0.976	0.975	0.971	0.967	0.963	0.964	0.965
cg641	NA	No	No	Yes	No	Body	OpenSea	0.953	0.951	0.328	0.95	0.118	0.964	0.963	0.952	0.959	0.951	0.941	0.947
cg642	NA	No	No	Yes	No	Body	OpenSea	0.953	0.952	0.487	0.919	0.123	0.946	0.956	0.955	0.962	0.961	0.95	0.958
cg643	Yes	No	No	Yes	Yes	Body	Shelves	0.966	0.969	0.427	0.956	0.041	0.944	0.956	0.964	0.961	0.96	0.957	0.959
cg644	Yes	No	No	No	No	TSS200	OpenSea	0.945	0.952	0.418	0.949	0.109	0.966	0.968	0.96	0.951	0.943	0.948	0.921
cg645	Yes	No	No	Yes	No	Body	OpenSea	0.959	0.957	0.081	0.956	0.617	0.973	0.97	0.957	0.966	0.965	0.956	0.961
cg646	Yes	No	No	No	No	Body	Shores	0.934	0.939	0.057	0.884	0.719	0.951	0.96	0.942	0.947	0.947	0.943	0.938
cg647	Yes	No	No	No	No	Body	OpenSea	0.917	0.942	0.056	0.864	0.711	0.918	0.94	0.945	0.945	0.915	0.918	0.926
cg648	Yes	No	No	Yes	No	Intergenic	OpenSea	0.908	0.947	0.066	0.91	0.797	0.951	0.937	0.942	0.949	0.926	0.926	0.938
cg649	NA	Yes	No	No	No	Intergenic	OpenSea	0.936	0.958	0.061	0.912	0.831	0.97	0.926	0.956	0.965	0.963	0.952	0.955
cg650	Yes	No	Yes	No	No	Body	OpenSea	0.955	0.957	0.065	0.937	0.798	0.964	0.892	0.955	0.958	0.939	0.94	0.935
cg651	Yes	No	No	No	No	Intergenic	OpenSea	0.949	0.949	0.067	0.853	0.851	0.97	0.963	0.953	0.96	0.941	0.913	0.706
cg652	Yes	Yes	Yes	No	No	3'UTR	Shores	0.942	0.956	0.058	0.668	0.795	0.964	0.956	0.955	0.961	0.941	0.939	0.951
cg653	NA	No	No	Yes	No	Body	OpenSea	0.959	0.954	0.079	0.688	0.959	0.967	0.967	0.957	0.964	0.963	0.953	0.953
cg654	Yes	No	No	Yes	No	Body	Shelves	0.967	0.97	0.073	0.652	0.924	0.929	0.97	0.962	0.962	0.964	0.961	0.96
cg655	NA	No	No	Yes	No	Body	OpenSea	0.947	0.96	0.079	0.754	0.93	0.888	0.929	0.956	0.957	0.943	0.947	0.951
cg656	NA	No	No	No	No	5'UTR	OpenSea	0.941	0.966	0.059	0.698	0.894	0.937	0.958	0.962	0.966	0.943	0.952	0.956
cg657	NA	No	No	Yes	No	Intergenic	OpenSea	0.926	0.943	0.068	0.749	0.911	0.947	0.958	0.947	0.944	0.942	0.943	0.935
cg658	Yes	No	No	No	No	Body	OpenSea	0.983	0.981	0.026	0.913	0.975	0.987	0.985	0.979	0.981	0.978	0.971	0.976
cg659	Yes	Yes	No	No	No	Body	OpenSea	0.959	0.954	0.026	0.879	0.968	0.962	0.893	0.964	0.961	0.965	0.967	0.957
cg660	NA	No	Yes	No	No	Body	OpenSea	0.938	0.938	0.069	0.864	0.939	0.834	0.94	0.944	0.946	0.942	0.938	0.932
cg661	NA	No	No	Yes	No	Body	OpenSea	0.959	0.958	0.09	0.815	0.951	0.972	0.972	0.957	0.96	0.963	0.957	0.96
cg662	Yes	Yes	No	No	Yes	Intergenic	OpenSea	0.956	0.958	0.059	0.795	0.888	0.945	0.968	0.956	0.963	0.963	0.952	0.955
cg663	Yes	No	No	Yes	No	Body	Shelves	0.951	0.953	0.081	0.814	0.884	0.967	0.966	0.954	0.961	0.956	0.952	0.952
cg664	NA	Yes	No	No	No	Body	Shelves	0.952	0.957	0.057	0.868	0.858	0.968	0.96	0.955	0.963	0.945	0.936	0.921
cg665	NA	Yes	No	No	No	3'UTR	OpenSea	0.952	0.963	0.067	0.859	0.875	0.944	0.958	0.955	0.959	0.953	0.947	0.957
cg666	NA	No	No	Yes	No	Intergenic	OpenSea	0.952	0.954	0.061	0.838	0.931	0.957	0.921	0.95	0.954	0.955	0.946	0.949
cg667	NA	No	No	No	No	Body	OpenSea	0.939	0.951	0.061	0.85	0.928	0.95	0.938	0.949	0.956	0.925	0.938	0.95
cg668	NA	No	No	Yes	No	Intergenic	OpenSea	0.922	0.96	0.081	0.863	0.957	0.96	0.956	0.957	0.96	0.927	0.938	0.935
cg669	NA	Yes	Yes	No	No	Intergenic	OpenSea	0.92	0.947	0.104	0.883	0.947	0.965	0.962	0.954	0.959	0.956	0.951	0.94
cg670	NA	No	No	Yes	No	Body	OpenSea	0.945	0.946	0.073	0.896	0.934	0.95	0.952	0.939	0.949	0.946	0.929	0.933
cg671	NA	Yes	Yes	No	No	Body	OpenSea	0.932	0.936	0.086	0.864	0.899	0.957	0.952	0.944	0.95	0.948	0.941	0.938
cg672	NA	No	No	No	No	Intergenic	OpenSea	0.966	0.964	0.075	0.914	0.937	0.949	0.962	0.961	0.963	0.963	0.952	0.961
cg673	NA	No	No	No	No	Body	OpenSea	0.955	0.956	0.068	0.894	0.951	0.969	0.965	0.956	0.962	0.959	0.95	0.954
cg674	Yes	No	No	No	No	Body	OpenSea	0.961	0.962	0.089	0.886	0.951	0.967	0.966	0.957	0.962	0.962	0.954	0.958
cg675	NA	No	No	No	No	Body	OpenSea	0.953	0.953	0.102	0.945	0.918	0.964	0.966	0.958	0.961	0.961	0.93	0.956
cg676	NA	No	No	Yes	No	Body	OpenSea	0.95	0.953	0.091	0.937	0.951	0.96	0.963	0.953	0.956	0.955	0.951	0.947
cg677	Yes	Yes	No	No	No	Body	Shelves	0.943	0.946	0.104	0.943	0.944	0.962	0.959	0.944	0.947	0.945	0.941	0.934
cg678	Yes	No	No	Yes	No	Intergenic	OpenSea	0.927	0.956	0.065	0.923	0.884	0.956	0.94	0.952	0.958	0.946	0.926	0.946
cg679	NA	Yes	No	No	No	Body	OpenSea	0.922	0.954	0.077	0.922	0.865	0.915	0.939	0.956	0.964	0.933	0.934	0.932
cg680	NA	No	No	Yes	No	Body	OpenSea	0.923	0.962	0.098	0.914	0.914	0.951	0.945	0.959	0.962	0.928	0.913	0.918
cg681	NA	Yes	No	No	No	Body	OpenSea	0.937	0.934	0.096	0.935	0.898	0.953	0.949	0.938	0.936	0.943	0.927	0.919
cg682	NA	Yes	Yes	No	No	Intergenic	OpenSea	0.96	0.967	0.107	0.928	0.863	0.965	0.947	0.963	0.965	0.938	0.941	0.931
cg683	NA	No	No	Yes	No	Body	OpenSea	0.947	0.951	0.088	0.924	0.866	0.962	0.96	0.957	0.961	0.955	0.944	0.948
cg684	NA	No	No	Yes	No	Intergenic	OpenSea	0.959	0.957	0.089	0.92	0.857	0.962	0.963	0.953	0.958	0.955	0.944	0.951
cg685	Yes	Yes	No	No	No	5'UTR	OpenSea	0.937	0.928	0.073	0.952	0.875	0.959	0.97	0.952	0.961	0.96	0.952	0.949
cg686	Yes	No	No	Yes	No	Intergenic	Shores	0.956	0.958	0.102	0.935	0.889	0.907	0.966	0.956	0.954	0.957	0.951	0.952
cg687	NA	No	No	Yes	Yes	Body	OpenSea	0.92	0.961	0.055	0.899	0.85	0.961	0.946	0.957	0.955	0.904	0.89	0.899
cg688	NA	No	No	Yes	No	5'UTR	OpenSea	0.937	0.938	0.073	0.863	0.857	0.914	0.923	0.94	0.943	0.889	0.888	0.901
cg689	Yes	No	No	No	No	3'UTR	OpenSea	0.924	0.942	0.076	0.881	0.933	0.938	0.932	0.934	0.937	0.899	0.883	0.894
cg690	Yes	No	No	Yes	No	Intergenic	OpenSea	0.886	0.943	0.089	0.932	0.933	0.961	0.951	0.943	0.952	0.922	0.916	0.892
cg691	Yes	No	No	Yes	No	Body	OpenSea	0.979	0.976	0.033	0.313	0.978	0.969	0.983	0.973	0.971	0.974	0.964	0.973
cg692	Yes	Yes	Yes	No	No	Body	OpenSea	0.946	0.953	0.028	0.249	0.955	0.965	0.967	0.955	0.948	0.946	0.953	0.928
cg693	NA	Yes	No	No	No	Body	OpenSea	0.939	0.956	0.051	0.061	0.876	0.901	0.966	0.952	0.958	0.94	0.936	0.943
cg694	NA	No	No	No	No	Intergenic	OpenSea	0.94	0.943	0.071	0.071	0.928	0.884	0.961	0.939	0.954	0.948	0.933	0.941
cg695	Yes	No	No	Yes	No	Body	Shelves	0.954	0.959	0.062	0.078	0.951	0.957	0.958	0.957	0.96	0.962	0.953	0.954
cg696	NA	No	No	Yes	No	Body	OpenSea	0.953	0.956	0.04	0.062	0.928	0.928	0.961	0.954	0.96	0.957	0.947	0.951
cg697	Yes	No	No	No	No	Body	Shelves	0.957	0.961	0.05	0.077	0.943	0.937	0.957	0.959	0.964	0.95	0.944	0.956
cg698	NA	No	Yes	No	No	Body	OpenSea	0.985	0.986	0.026	0.042	0.984	0.949	0.986	0.982	0.982	0.982	0.98	0.979
cg699	Yes	No	No	Yes	No	Body	Shelves	0.97	0.967	0.037	0.037	0.968	0.971	0.979	0.968	0.962	0.962	0.969	0.955
cg700	NA	No	No	Yes	No	Body	OpenSea	0.948	0.949	0.233	0.072	0.95	0.742	0.958	0.95	0.954	0.955	0.947	0.951
cg701	NA	No	Yes	No	No	Body	OpenSea	0.957	0.965	0.291	0.092	0.952	0.904	0.96	0.961	0.964	0.959	0.954	0.956
cg702	NA	No	No	Yes	No	Intergenic	OpenSea	0.937	0.95	0.368	0.094	0.95	0.852	0.961	0.949	0.954	0.941	0.933	0.925
cg703	Yes	No	No	Yes	No	Body	OpenSea	0.959	0.967	0.025	0.033	0.957	0.63	0.925	0.962	0.958	0.959	0.962	0.953
cg704	Yes	Yes	Yes	No	No	Body	Shores	0.987	0.986	0.013	0.041	0.98	0.804	0.985	0.981	0.98	0.982	0.976	0.979
cg705	Yes	No	No	No	No	TSS1500	Shores	0.968	0.967	0.09	0.053	0.912	0.746	0.973	0.967	0.968	0.969	0.959	0.963
cg706	NA	No	No	Yes	No	Body	OpenSea	0.935	0.94	0.098	0.063	0.936	0.777	0.958	0.946	0.949	0.947	0.945	0.936
cg707	Yes	Yes	No	No	No	Intergenic	OpenSea	0.937	0.947	0.027	0.045	0.914	0.782	0.944	0.945	0.943	0.938	0.933	0.934
cg708	Yes	No	No	Yes	No	Intergenic	Shores	0.963	0.961	0.047	0.054	0.958	0.833	0.97	0.962	0.963	0.963	0.957	0.952
cg709	Yes	No	No	Yes	No	Body	Shelves	0.956	0.95	0.04	0.069	0.91	0.85	0.966	0.954	0.958	0.961	0.953	0.955
cg710	NA	No	No	No	No	5'UTR	OpenSea	0.948	0.949	0.799	0.49	0.929	0.072	0.958	0.949	0.954	0.952	0.943	0.949
cg711	NA	No	No	Yes	No	TSS1500	OpenSea	0.883	0.963	0.961	0.562	0.934	0.086	0.93	0.959	0.963	0.921	0.92	0.921
cg712	NA	No	No	Yes	No	Intergenic	OpenSea	0.959	0.962	0.95	0.559	0.941	0.107	0.964	0.959	0.964	0.958	0.954	0.954
cg713	NA	No	No	Yes	No	Intergenic	OpenSea	0.81	0.885	0.928	0.704	0.946	0.072	0.953	0.95	0.953	0.885	0.892	0.902
cg714	NA	No	No	Yes	No	Intergenic	OpenSea	0.786	0.941	0.951	0.66	0.928	0.089	0.957	0.957	0.96	0.955	0.957	0.96
cg715	Yes	No	No	Yes	No	Body	OpenSea	0.894	0.889	0.825	0.632	0.867	0.07	0.908	0.932	0.928	0.938	0.935	0.926
cg716	NA	No	No	Yes	No	Intergenic	OpenSea	0.935	0.947	0.915	0.637	0.926	0.085	0.945	0.947	0.952	0.923	0.923	0.909
cg717	NA	No	No	Yes	No	Body	OpenSea	0.94	0.952	0.907	0.715	0.926	0.101	0.964	0.95	0.958	0.951	0.939	0.939
cg718	Yes	No	No	Yes	No	Body	Shelves	0.933	0.954	0.881	0.678	0.919	0.091	0.952	0.951	0.943	0.944	0.945	0.934
cg719	Yes	No	No	Yes	No	1stExon	OpenSea	0.971	0.875	0.964	0.937	0.969	0.078	0.874	0.977	0.952	0.867	0.867	0.773
cg720	NA	No	No	No	No	Intergenic	OpenSea	0.911	0.93	0.897	0.896	0.93	0.114	0.951	0.937	0.944	0.942	0.934	0.786
cg721	Yes	No	No	Yes	No	Body	OpenSea	0.966	0.963	0.969	0.966	0.96	0.021	0.971	0.938	0.957	0.962	0.969	0.955
cg722	Yes	No	No	Yes	No	Body	OpenSea	0.98	0.979	0.979	0.978	0.974	0.038	0.981	0.959	0.978	0.978	0.975	0.973
cg723	NA	No	No	Yes	Yes	Intergenic	OpenSea	0.936	0.964	0.962	0.863	0.952	0.128	0.969	0.961	0.966	0.958	0.95	0.953
cg724	NA	No	No	No	No	Body	OpenSea	0.954	0.957	0.945	0.83	0.944	0.095	0.961	0.95	0.957	0.951	0.948	0.944
cg725	NA	No	No	Yes	No	Body	OpenSea	0.952	0.959	0.967	0.819	0.961	0.109	0.972	0.96	0.963	0.964	0.96	0.96
cg726	Yes	No	No	Yes	No	Body	Shores	0.949	0.963	0.922	0.797	0.93	0.081	0.935	0.947	0.952	0.933	0.928	0.927
cg727	NA	No	No	Yes	No	Intergenic	OpenSea	0.957	0.959	0.931	0.812	0.917	0.112	0.948	0.958	0.962	0.936	0.928	0.937
cg728	NA	No	No	Yes	Yes	Body	OpenSea	0.92	0.941	0.884	0.817	0.916	0.103	0.945	0.943	0.946	0.939	0.927	0.933
cg729	NA	No	No	Yes	No	Intergenic	OpenSea	0.945	0.949	0.919	0.838	0.942	0.118	0.956	0.943	0.948	0.946	0.939	0.928
cg730	NA	Yes	No	No	No	Intergenic	OpenSea	0.862	0.941	0.921	0.818	0.93	0.094	0.948	0.944	0.951	0.936	0.938	0.944
cg731	NA	No	No	Yes	No	Intergenic	OpenSea	0.917	0.932	0.918	0.812	0.932	0.098	0.886	0.939	0.946	0.943	0.93	0.926
cg732	Yes	No	No	Yes	No	Body	Shelves	0.938	0.953	0.936	0.919	0.954	0.095	0.968	0.954	0.962	0.959	0.953	0.955
cg733	NA	No	No	Yes	Yes	Body	OpenSea	0.93	0.952	0.911	0.918	0.946	0.095	0.967	0.955	0.958	0.947	0.946	0.946
cg734	NA	No	No	Yes	No	Intergenic	OpenSea	0.959	0.965	0.957	0.898	0.934	0.097	0.962	0.961	0.967	0.96	0.959	0.963
cg735	NA	No	No	Yes	No	Body	OpenSea	0.96	0.958	0.959	0.923	0.953	0.121	0.967	0.957	0.963	0.945	0.956	0.958
cg736	NA	No	No	Yes	Yes	Intergenic	OpenSea	0.958	0.963	0.956	0.903	0.942	0.131	0.958	0.96	0.962	0.942	0.95	0.951
cg737	NA	No	No	No	Yes	Body	OpenSea	0.931	0.944	0.935	0.913	0.935	0.119	0.946	0.943	0.947	0.933	0.922	0.909
cg738	NA	No	No	Yes	No	5'UTR	OpenSea	0.892	0.938	0.944	0.907	0.923	0.124	0.945	0.93	0.95	0.945	0.93	0.947
cg739	Yes	No	No	Yes	No	5'UTR	Shelves	0.903	0.938	0.948	0.952	0.945	0.128	0.956	0.945	0.951	0.954	0.944	0.938
cg740	NA	No	No	Yes	No	Intergenic	OpenSea	0.902	0.946	0.952	0.96	0.944	0.14	0.944	0.947	0.952	0.937	0.926	0.929
cg741	NA	No	No	Yes	No	Body	OpenSea	0.921	0.956	0.955	0.959	0.951	0.107	0.962	0.956	0.96	0.959	0.955	0.956
cg742	NA	No	No	Yes	Yes	Body	OpenSea	0.935	0.941	0.945	0.954	0.942	0.11	0.961	0.94	0.951	0.948	0.944	0.943
cg743	NA	No	No	Yes	No	Body	OpenSea	0.941	0.947	0.948	0.946	0.941	0.141	0.959	0.951	0.957	0.949	0.936	0.94
cg744	Yes	No	No	Yes	No	Body	Island	0.946	0.947	0.956	0.937	0.949	0.073	0.954	0.937	0.908	0.88	0.898	0.89
cg745	NA	No	No	Yes	Yes	Intergenic	OpenSea	0.835	0.955	0.971	0.951	0.95	0.095	0.962	0.956	0.96	0.931	0.926	0.922
cg746	Yes	No	No	Yes	No	Body	OpenSea	0.849	0.933	0.897	0.912	0.927	0.1	0.945	0.935	0.937	0.934	0.924	0.933
cg747	NA	No	No	No	Yes	Intergenic	OpenSea	0.624	0.933	0.925	0.789	0.931	0.06	0.932	0.942	0.945	0.855	0.845	0.867
cg748	Yes	No	No	Yes	No	Body	Shelves	0.893	0.965	0.774	0.741	0.957	0.031	0.976	0.967	0.966	0.966	0.891	0.754
cg749	Yes	Yes	No	No	No	Body	OpenSea	0.931	0.953	0.858	0.811	0.847	0.069	0.957	0.819	0.896	0.85	0.85	0.891
cg750	Yes	No	No	Yes	No	Body	OpenSea	0.809	0.942	0.934	0.915	0.934	0.099	0.912	0.941	0.949	0.815	0.852	0.878
cg751	NA	No	Yes	No	No	Body	Shelves	0.906	0.95	0.952	0.734	0.954	0.074	0.959	0.955	0.954	0.837	0.852	0.886
cg752	Yes	No	No	Yes	No	3'UTR	OpenSea	0.927	0.954	0.912	0.774	0.938	0.101	0.91	0.938	0.95	0.917	0.852	0.887
cg753	NA	No	No	Yes	No	Body	OpenSea	0.832	0.753	0.806	0.851	0.898	0.067	0.866	0.912	0.934	0.924	0.892	0.921
cg754	NA	No	No	Yes	No	Body	OpenSea	0.929	0.84	0.781	0.855	0.943	0.086	0.954	0.943	0.954	0.959	0.94	0.949
cg755	NA	No	No	Yes	Yes	Body	OpenSea	0.938	0.945	0.777	0.856	0.924	0.093	0.957	0.945	0.951	0.952	0.946	0.94
cg756	NA	No	No	Yes	Yes	Intergenic	OpenSea	0.861	0.949	0.744	0.767	0.897	0.073	0.946	0.949	0.955	0.919	0.906	0.905
cg757	Yes	No	No	Yes	Yes	Body	OpenSea	0.904	0.878	0.724	0.748	0.916	0.075	0.948	0.946	0.951	0.928	0.934	0.924
cg758	NA	No	No	Yes	Yes	Body	OpenSea	0.865	0.921	0.835	0.787	0.839	0.075	0.894	0.93	0.938	0.91	0.913	0.927
cg759	NA	No	No	Yes	Yes	Body	OpenSea	0.847	0.894	0.795	0.856	0.911	0.088	0.938	0.926	0.923	0.925	0.922	0.907
cg760	Yes	Yes	No	No	Yes	Body	OpenSea	0.969	0.962	0.886	0.065	0.968	0.144	0.973	0.969	0.96	0.964	0.971	0.958
cg761	Yes	No	No	Yes	No	Body	Island	0.947	0.949	0.707	0.026	0.935	0.023	0.961	0.943	0.937	0.952	0.94	0.944
cg762	NA	No	No	No	No	Body	OpenSea	0.943	0.939	0.481	0.101	0.944	0.942	0.955	0.944	0.951	0.944	0.945	0.948
cg763	Yes	No	No	Yes	No	Body	OpenSea	0.907	0.969	0.606	0.107	0.943	0.88	0.969	0.967	0.96	0.947	0.947	0.95
cg764	NA	No	No	No	No	Body	OpenSea	0.95	0.951	0.573	0.11	0.946	0.875	0.961	0.948	0.953	0.947	0.942	0.945
cg765	NA	Yes	No	No	No	Body	OpenSea	0.954	0.953	0.566	0.099	0.951	0.956	0.955	0.949	0.954	0.955	0.948	0.948
cg766	Yes	No	No	No	No	Body	OpenSea	0.937	0.941	0.618	0.123	0.942	0.949	0.959	0.95	0.955	0.957	0.946	0.948
cg767	NA	No	No	Yes	No	Intergenic	OpenSea	0.923	0.939	0.615	0.11	0.909	0.926	0.934	0.945	0.948	0.939	0.934	0.934
cg768	Yes	No	No	Yes	Yes	Body	OpenSea	0.969	0.97	0.726	0.054	0.965	0.806	0.966	0.967	0.963	0.965	0.96	0.957
cg769	NA	No	No	Yes	Yes	Body	OpenSea	0.928	0.946	0.624	0.069	0.853	0.836	0.961	0.952	0.944	0.949	0.95	0.94
cg770	Yes	No	No	No	No	Body	OpenSea	0.911	0.945	0.612	0.076	0.907	0.736	0.961	0.947	0.941	0.935	0.926	0.924
cg771	NA	No	No	No	No	Body	OpenSea	0.962	0.959	0.787	0.128	0.961	0.968	0.968	0.962	0.964	0.968	0.958	0.954
cg772	Yes	No	No	No	No	Body	OpenSea	0.935	0.939	0.675	0.075	0.943	0.957	0.957	0.941	0.934	0.931	0.924	0.916
cg773	NA	No	No	Yes	No	Body	OpenSea	0.947	0.951	0.66	0.09	0.951	0.95	0.954	0.95	0.953	0.948	0.942	0.948
cg774	Yes	No	No	Yes	No	Body	OpenSea	0.919	0.925	0.718	0.1	0.928	0.915	0.951	0.932	0.94	0.935	0.923	0.926
cg775	Yes	No	Yes	No	No	Body	OpenSea	0.929	0.93	0.74	0.112	0.929	0.957	0.951	0.938	0.948	0.927	0.931	0.939
cg776	NA	No	No	No	No	Body	OpenSea	0.944	0.944	0.718	0.132	0.94	0.958	0.957	0.946	0.949	0.946	0.939	0.942
cg777	NA	Yes	No	No	No	TSS1500	OpenSea	0.941	0.943	0.894	0.11	0.897	0.887	0.953	0.836	0.926	0.952	0.911	0.939
cg778	Yes	No	No	No	Yes	Body	OpenSea	0.953	0.951	0.905	0.121	0.959	0.964	0.958	0.944	0.954	0.947	0.905	0.943
cg779	NA	Yes	No	No	No	Body	OpenSea	0.929	0.935	0.892	0.134	0.937	0.948	0.953	0.942	0.943	0.939	0.933	0.931
cg780	Yes	No	No	No	No	5'UTR	OpenSea	0.952	0.95	0.95	0.127	0.945	0.96	0.956	0.951	0.944	0.943	0.948	0.945
cg781	Yes	No	Yes	No	No	Body	OpenSea	0.962	0.96	0.917	0.156	0.954	0.95	0.965	0.959	0.962	0.962	0.954	0.954
cg782	Yes	No	No	Yes	No	Body	OpenSea	0.966	0.968	0.923	0.119	0.967	0.897	0.976	0.967	0.969	0.968	0.962	0.962
cg783	NA	Yes	No	No	No	Intergenic	OpenSea	0.936	0.954	0.943	0.122	0.946	0.896	0.957	0.949	0.953	0.925	0.93	0.933
cg784	NA	No	No	No	No	Intergenic	OpenSea	0.948	0.955	0.912	0.135	0.922	0.857	0.94	0.948	0.951	0.946	0.938	0.945
cg785	Yes	No	No	No	No	Body	OpenSea	0.954	0.959	0.634	0.056	0.937	0.544	0.964	0.945	0.947	0.948	0.949	0.942
cg786	NA	No	No	No	No	Body	OpenSea	0.967	0.967	0.491	0.056	0.777	0.536	0.966	0.965	0.965	0.967	0.959	0.962
cg787	Yes	No	No	Yes	No	TSS200	OpenSea	0.974	0.978	0.483	0.078	0.801	0.735	0.969	0.969	0.956	0.955	0.962	0.947
cg788	Yes	No	No	Yes	No	Intergenic	OpenSea	0.983	0.983	0.961	0.07	0.976	0.53	0.981	0.89	0.952	0.979	0.975	0.973
cg789	Yes	No	No	Yes	No	TSS1500	OpenSea	0.94	0.967	0.927	0.078	0.936	0.701	0.95	0.96	0.961	0.931	0.93	0.891
cg790	Yes	No	No	Yes	No	Body	OpenSea	0.873	0.951	0.947	0.093	0.951	0.695	0.963	0.951	0.951	0.892	0.924	0.901
cg791	NA	No	No	Yes	No	TSS200	Shores	0.966	0.97	0.814	0.118	0.967	0.738	0.973	0.968	0.965	0.964	0.961	0.951
cg792	Yes	No	No	Yes	No	Intergenic	OpenSea	0.863	0.951	0.825	0.107	0.919	0.734	0.96	0.951	0.951	0.95	0.944	0.94
cg793	Yes	No	No	No	No	Intergenic	Shelves	0.066	0.844	0.98	0.978	0.977	0.978	0.971	0.975	0.964	0.848	0.732	0.804
cg794	NA	No	No	Yes	No	Intergenic	OpenSea	0.053	0.831	0.945	0.954	0.942	0.955	0.938	0.948	0.948	0.803	0.774	0.857
cg795	Yes	No	No	Yes	No	Body	Shores	0.041	0.753	0.965	0.961	0.958	0.965	0.959	0.958	0.949	0.781	0.888	0.871
cg796	Yes	No	No	Yes	No	Body	OpenSea	0.044	0.805	0.877	0.91	0.908	0.922	0.96	0.958	0.935	0.805	0.844	0.859
cg797	Yes	No	No	Yes	No	3'UTR	OpenSea	0.1	0.939	0.988	0.986	0.986	0.986	0.952	0.983	0.983	0.981	0.981	0.979
cg798	Yes	Yes	Yes	No	No	Body	OpenSea	0.108	0.937	0.985	0.982	0.98	0.98	0.984	0.979	0.979	0.977	0.979	0.975
cg799	Yes	Yes	Yes	No	No	Body	OpenSea	0.046	0.897	0.979	0.978	0.977	0.98	0.98	0.976	0.976	0.976	0.974	0.971
cg800	Yes	No	No	Yes	No	Body	OpenSea	0.041	0.881	0.957	0.969	0.96	0.968	0.965	0.957	0.961	0.949	0.954	0.945
cg801	NA	No	Yes	No	No	Body	Shores	0.05	0.911	0.968	0.97	0.967	0.972	0.97	0.962	0.961	0.948	0.956	0.943
cg802	Yes	No	Yes	No	No	Intergenic	Shores	0.083	0.918	0.976	0.973	0.976	0.979	0.972	0.968	0.963	0.952	0.965	0.944
cg803	NA	Yes	Yes	No	No	Body	OpenSea	0.106	0.898	0.97	0.976	0.966	0.973	0.973	0.968	0.971	0.95	0.966	0.96
cg804	NA	No	No	Yes	Yes	Intergenic	OpenSea	0.097	0.883	0.966	0.967	0.958	0.964	0.964	0.956	0.961	0.958	0.943	0.952
cg805	NA	No	No	Yes	No	Body	OpenSea	0.104	0.894	0.965	0.962	0.958	0.966	0.956	0.957	0.961	0.95	0.949	0.955
cg806	NA	Yes	No	No	No	Body	OpenSea	0.069	0.883	0.967	0.969	0.964	0.971	0.969	0.962	0.965	0.956	0.923	0.952
cg807	NA	No	No	Yes	No	Body	OpenSea	0.073	0.871	0.961	0.968	0.954	0.969	0.958	0.959	0.961	0.938	0.943	0.933
cg808	Yes	Yes	Yes	No	No	Body	OpenSea	0.029	0.809	0.98	0.978	0.975	0.98	0.98	0.973	0.97	0.971	0.973	0.966
cg809	Yes	No	No	Yes	No	Intergenic	OpenSea	0.042	0.849	0.974	0.963	0.965	0.966	0.97	0.957	0.961	0.958	0.956	0.949
cg810	Yes	No	No	Yes	No	Body	OpenSea	0.064	0.806	0.974	0.966	0.971	0.971	0.955	0.963	0.953	0.952	0.961	0.945
cg811	Yes	Yes	Yes	No	No	Body	Shelves	0.057	0.758	0.977	0.973	0.974	0.905	0.975	0.971	0.971	0.964	0.969	0.967
cg812	Yes	Yes	Yes	No	No	TSS1500	Shelves	0.08	0.711	0.964	0.966	0.959	0.966	0.961	0.957	0.959	0.955	0.948	0.95
cg813	NA	No	No	Yes	No	Body	OpenSea	0.062	0.766	0.942	0.948	0.936	0.939	0.947	0.947	0.942	0.895	0.905	0.905
cg814	Yes	No	No	Yes	No	Body	Shelves	0.067	0.779	0.957	0.963	0.958	0.962	0.969	0.95	0.95	0.945	0.875	0.825
cg815	NA	No	No	Yes	No	Intergenic	OpenSea	0.067	0.746	0.952	0.949	0.95	0.958	0.95	0.946	0.949	0.921	0.884	0.854
cg816	Yes	No	No	Yes	No	Body	OpenSea	0.071	0.825	0.92	0.934	0.94	0.948	0.951	0.955	0.958	0.932	0.919	0.932
cg817	NA	No	No	Yes	No	Intergenic	OpenSea	0.09	0.86	0.954	0.958	0.951	0.953	0.949	0.95	0.955	0.912	0.927	0.916
cg818	NA	No	No	Yes	No	Body	Shelves	0.088	0.785	0.961	0.956	0.953	0.956	0.963	0.953	0.959	0.944	0.942	0.938
cg819	NA	No	No	No	No	Body	OpenSea	0.082	0.812	0.949	0.953	0.938	0.956	0.952	0.942	0.948	0.947	0.931	0.94
cg820	Yes	No	No	Yes	No	3'UTR	OpenSea	0.09	0.806	0.957	0.957	0.954	0.961	0.958	0.948	0.953	0.941	0.933	0.941
cg821	Yes	No	No	Yes	No	Intergenic	Shores	0.089	0.854	0.968	0.963	0.962	0.972	0.956	0.961	0.956	0.948	0.95	0.959
cg822	Yes	Yes	Yes	No	No	Body	Shores	0.088	0.828	0.953	0.953	0.966	0.958	0.97	0.965	0.951	0.955	0.959	0.953
cg823	NA	Yes	Yes	No	No	Intergenic	OpenSea	0.077	0.816	0.961	0.966	0.957	0.964	0.959	0.956	0.96	0.952	0.952	0.951
cg824	NA	No	No	Yes	No	Intergenic	OpenSea	0.095	0.825	0.963	0.964	0.958	0.965	0.963	0.959	0.962	0.96	0.954	0.958
cg825	Yes	No	No	Yes	No	5'UTR	OpenSea	0.037	0.887	0.969	0.966	0.966	0.969	0.967	0.963	0.961	0.943	0.918	0.902
cg826	Yes	No	No	Yes	No	Body	OpenSea	0.09	0.883	0.96	0.96	0.952	0.966	0.963	0.948	0.958	0.961	0.859	0.953
cg827	Yes	Yes	Yes	No	No	Body	OpenSea	0.046	0.611	0.967	0.97	0.969	0.968	0.976	0.963	0.958	0.955	0.96	0.954
cg828	Yes	No	No	Yes	No	Body	OpenSea	0.056	0.632	0.967	0.974	0.968	0.974	0.966	0.959	0.962	0.904	0.956	0.957
cg829	NA	No	No	Yes	No	Body	OpenSea	0.07	0.574	0.957	0.945	0.953	0.946	0.96	0.963	0.967	0.95	0.94	0.952
cg830	NA	No	No	Yes	No	3'UTR	OpenSea	0.071	0.536	0.966	0.965	0.962	0.966	0.968	0.961	0.964	0.958	0.95	0.956
cg831	NA	No	No	Yes	No	Intergenic	OpenSea	0.065	0.515	0.963	0.958	0.957	0.958	0.96	0.954	0.958	0.956	0.945	0.951
cg832	Yes	Yes	Yes	No	No	Body	Island	0.058	0.781	0.98	0.978	0.974	0.978	0.682	0.977	0.976	0.957	0.977	0.972
cg833	Yes	No	No	Yes	No	Intergenic	Shores	0.036	0.696	0.974	0.913	0.966	0.87	0.634	0.964	0.882	0.85	0.953	0.955
cg834	Yes	No	No	Yes	Yes	Intergenic	OpenSea	0.864	0.173	0.971	0.972	0.972	0.978	0.98	0.971	0.973	0.972	0.97	0.965
cg835	NA	No	No	Yes	Yes	Body	OpenSea	0.788	0.148	0.96	0.963	0.956	0.966	0.953	0.953	0.955	0.955	0.946	0.948
cg836	NA	No	No	Yes	No	Body	OpenSea	0.728	0.146	0.936	0.965	0.912	0.967	0.964	0.951	0.955	0.958	0.951	0.949
cg837	Yes	Yes	No	No	No	Body	Island	0.664	0.046	0.694	0.961	0.934	0.968	0.971	0.965	0.964	0.966	0.965	0.963
cg838	Yes	No	No	Yes	No	Body	OpenSea	0.678	0.044	0.975	0.978	0.972	0.98	0.976	0.968	0.968	0.969	0.966	0.964
cg839	NA	No	No	Yes	No	Body	OpenSea	0.679	0.125	0.967	0.964	0.935	0.966	0.958	0.958	0.962	0.932	0.936	0.903
cg840	NA	No	No	Yes	No	Body	OpenSea	0.626	0.135	0.953	0.952	0.949	0.953	0.957	0.955	0.956	0.955	0.948	0.952
cg841	NA	No	No	Yes	No	Body	OpenSea	0.627	0.146	0.962	0.964	0.956	0.964	0.96	0.957	0.963	0.959	0.951	0.953
cg842	NA	No	No	Yes	No	5'UTR	OpenSea	0.651	0.118	0.952	0.948	0.936	0.955	0.962	0.952	0.956	0.954	0.953	0.947
cg843	NA	Yes	No	No	No	Body	OpenSea	0.684	0.124	0.959	0.96	0.952	0.947	0.968	0.956	0.957	0.957	0.951	0.949
cg844	NA	No	No	No	No	Intergenic	OpenSea	0.668	0.147	0.964	0.964	0.946	0.963	0.948	0.96	0.968	0.953	0.945	0.957
cg845	Yes	No	No	Yes	No	Intergenic	Shelves	0.54	0.117	0.955	0.952	0.949	0.903	0.956	0.953	0.958	0.935	0.925	0.882
cg846	NA	No	No	Yes	No	Body	OpenSea	0.491	0.115	0.949	0.972	0.975	0.975	0.977	0.927	0.889	0.952	0.954	0.959
cg847	NA	No	Yes	No	No	Body	OpenSea	0.468	0.1	0.964	0.964	0.955	0.966	0.955	0.952	0.951	0.915	0.917	0.918
cg848	NA	No	No	Yes	No	TSS1500	Shores	0.547	0.087	0.957	0.963	0.956	0.968	0.959	0.955	0.956	0.951	0.95	0.953
cg849	NA	No	No	Yes	No	Body	OpenSea	0.484	0.099	0.96	0.968	0.961	0.969	0.964	0.96	0.964	0.96	0.958	0.959
cg850	Yes	No	No	Yes	No	Body	OpenSea	0.031	0.387	0.972	0.969	0.97	0.956	0.971	0.966	0.952	0.935	0.84	0.723
cg851	Yes	No	No	Yes	No	Body	OpenSea	0.046	0.393	0.918	0.934	0.874	0.956	0.972	0.973	0.968	0.957	0.965	0.958
cg852	Yes	No	No	Yes	No	Body	Shores	0.05	0.317	0.977	0.977	0.976	0.979	0.978	0.97	0.976	0.974	0.969	0.97
cg853	Yes	No	No	Yes	Yes	Body	OpenSea	0.047	0.214	0.966	0.963	0.966	0.968	0.965	0.964	0.963	0.96	0.956	0.937
cg854	Yes	Yes	Yes	No	No	TSS1500	Shelves	0.041	0.133	0.961	0.956	0.956	0.935	0.971	0.97	0.966	0.954	0.965	0.958
cg855	Yes	No	No	Yes	No	Body	OpenSea	0.062	0.09	0.984	0.984	0.98	0.984	0.985	0.981	0.98	0.98	0.98	0.977
cg856	Yes	No	No	Yes	No	Body	OpenSea	0.026	0.029	0.983	0.98	0.98	0.982	0.973	0.977	0.977	0.912	0.96	0.93
cg857	Yes	No	No	No	No	Intergenic	OpenSea	0.027	0.04	0.957	0.956	0.962	0.961	0.962	0.956	0.951	0.946	0.958	0.926
cg858	Yes	No	No	Yes	No	3'UTR	OpenSea	0.027	0.058	0.919	0.955	0.95	0.963	0.959	0.95	0.944	0.928	0.935	0.938
cg859	NA	Yes	Yes	No	No	Body	OpenSea	0.252	0.07	0.957	0.959	0.954	0.962	0.947	0.953	0.948	0.739	0.887	0.874
cg860	NA	No	No	Yes	No	5'UTR	OpenSea	0.272	0.065	0.929	0.927	0.921	0.943	0.933	0.942	0.937	0.85	0.86	0.841
cg861	NA	No	No	Yes	No	Intergenic	OpenSea	0.263	0.058	0.863	0.928	0.754	0.931	0.94	0.95	0.953	0.931	0.941	0.942
cg862	NA	No	No	No	No	TSS1500	OpenSea	0.367	0.024	0.923	0.895	0.873	0.939	0.98	0.978	0.976	0.98	0.979	0.975
cg863	NA	No	No	Yes	No	Body	OpenSea	0.425	0.082	0.935	0.944	0.915	0.954	0.95	0.941	0.95	0.947	0.943	0.944
cg864	NA	Yes	No	No	No	Body	OpenSea	0.427	0.089	0.963	0.965	0.96	0.97	0.966	0.958	0.96	0.955	0.954	0.955
cg865	NA	No	No	No	No	Body	OpenSea	0.384	0.095	0.952	0.955	0.95	0.957	0.961	0.947	0.953	0.953	0.94	0.951
cg866	NA	No	No	Yes	No	TSS1500	OpenSea	0.393	0.1	0.951	0.958	0.951	0.961	0.959	0.959	0.962	0.954	0.943	0.937
cg867	Yes	No	No	Yes	No	3'UTR	OpenSea	0.392	0.078	0.92	0.855	0.931	0.929	0.948	0.952	0.956	0.938	0.937	0.942
cg868	NA	No	No	Yes	Yes	Intergenic	OpenSea	0.32	0.078	0.912	0.908	0.925	0.92	0.952	0.947	0.96	0.957	0.949	0.952
cg869	Yes	No	No	Yes	No	Intergenic	Shores	0.36	0.09	0.937	0.935	0.887	0.942	0.919	0.948	0.953	0.962	0.952	0.958
cg870	NA	No	No	Yes	No	Intergenic	OpenSea	0.348	0.082	0.944	0.938	0.916	0.945	0.943	0.943	0.951	0.93	0.926	0.934
cg871	NA	No	Yes	No	No	Body	OpenSea	0.362	0.097	0.946	0.952	0.932	0.96	0.95	0.943	0.947	0.93	0.932	0.927
cg872	NA	No	Yes	No	No	Intergenic	OpenSea	0.237	0.059	0.922	0.933	0.901	0.925	0.941	0.944	0.873	0.923	0.944	0.927
cg873	NA	No	No	Yes	No	Body	OpenSea	0.25	0.072	0.908	0.956	0.937	0.959	0.916	0.957	0.962	0.959	0.947	0.952
cg874	NA	No	No	No	No	5'UTR	OpenSea	0.244	0.073	0.931	0.938	0.939	0.908	0.927	0.952	0.954	0.953	0.94	0.946
cg875	NA	No	No	Yes	No	3'UTR	OpenSea	0.276	0.085	0.946	0.944	0.946	0.942	0.949	0.946	0.938	0.937	0.94	0.929
[truncated: 325 more rows]

[truncated: 27 more sheets: Figure 4a, Figure 4b, Figure 4c, Figure 4d, Figure 5, Suppl Fig 1 a b, Suppl Fig 2, Suppl Fig 3, Suppl Table5, Suppl Fig 4, Suppl Fig 5a, Suppl Fig 5b, Suppl Fig 6a, Suppl Fig 6b, Suppl Fig 7a, Suppl Fig 7b, Suppl Fig 7c, Suppl Fig 8, Suppl Fig 9, Suppl Fig 10 …]
